# Supplementary material for: Cohesin prevents cross-domain gene coactivation
Source: Nat Genet. 2024 Jul 24;56(8):1654–64. doi: 10.1038/s41588-024-01852-1 (PMC11319207; doi:10.1038/s41588-024-01852-1)
Supplement: Supplementary file 10 — Statistical source data. [file 41588_2024_1852_MOESM10_ESM.xls]

## Sheet: Fig.1c
Log2(counts)-Ctrl	Log2(counts)-RAD21(-)
-0.763853	-0.734148
6.16337	6.39508
1.08969	0.890153
4.6654	4.69963
3.49531	3.56937
3.66042	3.60874
1.53504	1.67648
1.33616	1.16002
0.844722	0.465955
5.20342	5.05398
2.23615	2.23563
-0.890683	-0.672161
4.46649	4.6783
4.54966	4.57966
2.80133	2.97815
1.10541	1.1158
0.420286	0.137119
0.469719	-0.0127485
2.66473	3.69946
0.18896	0.416095
3.61925	3.73961
3.89845	3.88071
-0.0822148	-0.363779
4.42558	3.89727
4.32256	4.20453
0.375597	0.660514
7.07529	7.0902
-0.262193	-0.289507
2.84823	2.67118
5.95643	6.07019
3.65475	3.56258
4.7194	4.77295
1.10737	0.684404
5.3691	4.8414
2.58426	2.4153
2.73339	2.73739
-0.00843684	-0.289507
2.81694	2.73675
3.42303	3.1158
-0.0383605	-0.408003
-0.14594	-0.0127485
0.675967	0.625291
0	-0.530985
0.143989	0.244584
2.97988	2.87927
5.20342	4.90915
2.36991	2.20934
1.45599	1.88443
0.0291463	-0.0916998
2.00105	1.93067
4.1428	3.97493
3.38891	3.49889
4.80811	4.95324
1.73654	1.7563
2.33199	1.93067
-0.262193	-0.184809
1.74033	2.03861
1.79225	1.73866
-0.0169233	-0.784271
1.11515	1.45211
1.77269	1.79339
1.70722	1.24101
1.99579	1.96467
6.14862	6.25165
3.42382	3.31812
2.543	2.80554
2.25036	2.89471
2.80856	3.06008
2.67728	2.80008
0.0291463	0.160019
2.37641	2.46902
4.96488	4.99324
4.50386	4.54583
5.66929	5.9219
1.3691	1.48573
4.15513	4.26585
5.51384	5.52632
-0.707819	-0.612728
2.15914	2.46978
0.55235	0.434995
1.92223	1.93842
4.44541	4.34105
1.0042	0.783589
0.55235	0.493263
0.775152	0.943924
3.72036	3.92204
3.48295	3.42951
0.928874	1.06413
0.85406	0.74119
1.81155	1.96358
4.82275	4.91027
4.88015	4.85433
2.00105	2.06413
2.26619	2.21755
-0.297943	-0.284345
0.993677	1.39694
3.54408	3.53145
0.253892	0.374275
1.19632	0.980835
1.15725	0.795825
3.74849	3.54818
1.31434	1.37753
2.65141	2.65448
1.64133	1.7613
2.78312	2.78236
-0.324033	-0.0827111
1.63593	1.61704
1.46058	1.43656
5.9973	6.13489
2.4328	2.29287
7.12377	7.26626
7.32135	7.43277
3.18017	3.32784
1.23078	1.33959
-0.178891	-0.284345
-0.222392	0.0941667
2.24948	2.53108
3.0042	3.08871
0.359295	1.1937
0.34612	0.63894
3.82527	3.49063
5.95365	6.08672
3.29861	3.12067
3.37843	3.58637
2.49381	2.84258
4.34384	4.19393
-0.141294	-0.199309
4.36563	4.50617
-0.627649	-0.47699
1.22719	0.876391
-0.621165	-0.233719
1.35272	1.83311
-0.178891	-0.228753
6.08765	6.20154
6.43888	6.59261
-0.882906	-0.146841
-0.660514	-0.419274
3.94917	4.32973
1.88855	1.81278
1.0956	1.21208
1.28357	1.09615
0.867954	1.47207
0.572289	0.534739
1.53213	1.33289
0.874851	0.930668
3.47502	3.66752
7.8401	7.96682
0.0777811	0.201082
2.76776	2.90943
-0.627649	-0.777003
2.67663	2.56222
-0.141294	-0.821171
2.73212	2.54347
1.26793	1.16569
1.74158	1.79826
0.451379	0.636221
0.597526	1.17133
4.31286	4.37509
-0.427711	-0.741203
0.26093	0.534739
3.87743	3.95488
0.228987	0.237424
3.51457	3.76566
1.79468	1.76255
2.70786	3.01211
1.02502	0.878694
3.43669	3.27986
4.88414	4.85915
-0.41644	-0.568138
1.80555	1.71823
-0.687355	-0.929812
3.59021	3.12019
2.59683	2.76441
3.5046	3.6788
1.20911	1.00422
6.32969	6.48237
4.07654	3.96683
-0.136663	0.113849
5.99658	6.1361
2.76219	3.14384
4.19838	4.24011
2.39572	2.39855
-0.277407	-0.408003
2.15442	2.16757
3.11855	3.21345
0.420286	0.493263
2.39172	2.23922
-0.735564	-0.619212
0.420286	0.384034
0.649398	0.204758
2.28097	2.01473
1.14018	0.954879
1.85755	1.7588
1.77515	1.68703
3.59857	3.68868
4.39392	4.55234
0.597526	0.707906
4.9611	4.78067
2.09364	2.13808
1.57229	1.85433
-0.9958	-0.436348
0.549479	0.673835
3.14304	3.1567
4.39752	4.36998
2.53576	2.09615
0.660084	0.563652
3.11078	3.24993
3.18573	3.17321
1.91444	2.36198
0.0536687	-0.543263
3.99368	3.90633
2.88286	2.95706
1.23078	1.58073
3.74629	3.92622
0.228987	-0.39126
1.52192	1.22662
2.05367	2.17227
4.98095	5.02919
1.20364	1.08422
-0.647278	0.163801
8.20016	8.45716
9.44058	9.66985
1.81036	1.64842
2.76899	2.90378
1.25565	1.12165
5.81746	6.059
3.45675	3.6198
1.22179	0.878694
3.05468	2.93344
0.101497	0.374275
0.865648	0.534739
4.03018	3.5615
2.3118	2.46672
2.66407	2.24637
1.45445	1.32277
0	0.304048
0.0657753	0.140961
0.140178	-0.0127485
4.6225	4.81519
2.37479	2.35869
-0.756729	-0.580738
3.3016	3.30276
3.83738	3.66118
2.31603	2.11775
1.38851	1.60039
-0.394159	-0.31034
2.12	2.55216
5.4021	5.46183
4.35704	4.45731
-0.647278	-0.859039
0.85406	0.617039
2.02191	2.1265
2.34529	2.47283
-0.14594	0.0416993
4.07054	4.17673
4.64671	4.67566
3.14637	3.22345
-0.0777689	0.855499
3.19632	3.06312
3.23838	3.40015
6.22927	6.39383
3.22539	2.93897
1.84238	1.80433
1.58776	1.75504
5.33157	5.34376
-0.350602	-0.500739
0.732753	0.79826
2.0063	1.92176
2.94316	2.94227
1.06175	0.890153
0.329479	0.44124
0.0373669	-0.342166
1.04758	1.10601
-0.14594	-0.413628
1.38207	1.435
2.94316	2.99788
5.61377	5.66927
4.54498	4.66452
0.944257	1.1001
4.7848	4.7728
1.11126	0.756297
3.16337	3.21208
1.13444	1.02724
0.52922	0.853159
1.35929	1.26233
-0.15997	-0.363779
6.37489	6.35052
1.63457	0.822386
1.70464	1.98618
2.77515	2.84847
2.94316	3.21254
3.37964	3.4602
-0.060121	-0.587079
2.77146	2.63008
1.73781	1.63622
1.26444	0.926222
4.09511	3.88558
5.1282	5.20418
5.39572	5.6179
5.2049	5.24893
2.11321	1.61428
-0.324033	-0.31034
3.45905	3.82418
3.52922	3.53948
1.19448	1.21391
1.47578	0.976541
-0.595516	-0.524885
2.26881	2.37019
1.0021	1.35951
4.90731	5.16415
-0.582861	-0.599847
-0.837102	-0.069332
-0.0689179	0.357862
2.73844	2.5536
1.34777	1.39694
2.49307	2.74624
1.96272	1.95924
6.4968	6.70823
-0.822152	-0.530985
-0.859822	-0.937894
2.21999	3.01735
-0.735564	-0.987363
4.13324	4.16498
2.77454	2.87408
4.49213	4.56508
2.50423	2.29373
3.54408	3.45133
4.04325	4.40675
-0.277407	0.393727
3.22539	3.28247
0.523379	0.622546
3.07927	3.16002
3.49232	4.46921
2.89139	2.98885
5.5745	5.65263
-0.422065	-0.442084
3.10834	3.18536
1.02088	1.0458
-0.778209	-0.436348
1.12483	1.23383
0.76033	0.715655
-0.890683	0.434995
2.67991	2.77187
0.0697883	0.167573
1.27837	0.73103
1.62914	0.403356
2.5652	2.97493
0.228987	0.800691
1.01048	0.829546
1.17039	0.941723
0.823488	0.937311
0.21456	0.469015
-0.355976	-0.806298
2.76219	2.15812
2.1354	2.12359
5.17541	5.14288
1.01048	1.30062
3.90745	3.82149
0.34612	0.307471
4.86102	4.98605
1.82468	1.86017
1.29046	1.57648
6.74872	6.84479
3.25213	3.41173
4.23481	4.05092
2.50349	2.20751
3.01725	3.05703
1.73402	1.88901
-0.15997	-0.213956
-0.5517	-0.632268
2.81992	3.00475
5.11199	5.24949
0.196321	0.393727
2.17319	2.46442
-0.890683	-0.954196
2.08474	2.23293
2.36991	2.27986
2.2009	2.71887
0.823488	0.819992
4.1098	3.99947
0.285294	0.456737
1.18341	1.33289
2.06276	2.07421
0.589162	0.628031
3.94535	4.01709
-0.527247	-0.692529
0.514573	0.756297
2.54732	2.58496
3.29347	3.45133
0.499776	0.425576
0.0332625	0.0822271
0.356012	0.189998
1.26793	0.812784
0.608602	1.42242
-0.212611	0.152426
2.60377	2.62461
-0.589175	-0.0299236
4.55271	4.66752
-0.399697	-0.109847
0.423425	0.692281
5.47162	5.63919
7.36874	7.35241
-0.852209	-0.905833
0.120967	-0.0170231
6.72863	6.75724
2.03121	1.55935
1.52776	1.20292
0.0577155	0.374275
0.735282	0.591997
7.33892	6.95508
1.07579	1.35456
0.654751	0.167573
1.71236	1.72464
2.68972	2.70661
5.87542	5.99065
0.225394	0.462889
2.39091	2.58426
0.895348	0.7588
2.2896	2.29976
1.46668	1.56222
1.85057	1.77743
-0.174137	0.447459
1.91333	2.08622
2.67925	2.76628
3.74817	3.80312
0.707218	0.99364
3.4968	3.58179
-0.0777689	-0.380205
3.41517	3.44707
3.69525	3.77032
2.42264	2.20842
3.24593	3.53437
1.51163	1.37591
0.0167271	0.668521
0.398114	0.652461
4.26115	4.11409
4.23682	4.25526
3.02915	2.92956
2.34446	2.56222
0.714926	1.29546
2.37722	2.31089
0.143989	0.156228
2.28443	2.06312
0.181562	0.109934
1.06175	0.566512
3.19586	3.23967
1.1908	1.09812
3.69558	3.72976
2.23793	2.73294
3.11418	3.42479
5.35035	5.33551
4.07977	3.79674
-0.890683	-0.652077
2.67399	2.74309
5.41043	5.44882
2.38529	2.58143
2.37641	2.73039
5.42851	5.57577
3.28788	3.11678
1.42499	1.27287
-0.0777689	-0.189626
1.23793	1.2816
1.79589	1.65515
4.23592	4.27637
2.46516	2.77928
2.87026	2.71437
0.151582	0.357862
1.72514	1.38403
1.66937	1.93621
5.82623	6.15552
0.611358	-0.00848647
1.55092	1.12165
3.97748	3.93205
2.63998	2.66051
3.14161	3.31259
1.32948	0.906044
0.517514	0.756297
4.70818	4.75583
2.12868	2.35786
4.03095	3.91841
6.13701	6.18982
1.24149	0.839038
2.21184	2.26056
1.53649	1.66852
-0.0126738	-0.685707
1.83532	1.82478
2.37964	2.31429
1.24327	1.64165
-0.634162	-0.979
-0.0822148	-0.132857
-0.485427	-0.512761
5.41142	5.51886
1.51163	1.12747
1.69817	1.73103
5.84377	5.95174
4.13683	4.10625
4.98441	5.17988
4.76328	4.96981
4.17366	4.12771
3.86997	4.06842
4.6148	4.63792
1.45599	1.63622
4.71972	4.50728
2.82289	3.13375
5.8368	5.96134
5.04936	4.95187
1.91667	1.90378
0.299034	0.416095
-0.267247	-0.0299236
-0.198063	-0.0170231
0.997895	0.937311
1.20729	1.36937
2.28011	2.19463
1.35107	1.50672
4.53359	4.49289
1.13827	1.04785
-0.109182	-0.146841
1.41871	1.36609
2.32361	2.11678
5.37154	5.53793
0.52922	-0.132857
1.31603	1.292
4.5083	4.74293
2.58986	2.64842
1.47124	1.39534
1.8668	1.90152
6.22342	5.98197
-0.0340475	0.577894
3.63593	3.27024
0.140178	0.0498964
2.31095	2.22933
0.616854	0.773724
1.0042	1.30576
-0.292782	-0.315596
1.86102	2.1294
-0.372216	-0.31034
-0.0513774	-0.0737779
2.68972	3.16191
2.37641	2.33036
0.236147	0.901522
-0.9958	-0.821171
3.21908	2.91617
5.21648	5.26288
0.26093	-0.1657
0.232571	0.125531
0.924449	0.890153
0.174125	0.469015
2.5131	2.28421
0.435916	0.304048
2.10248	2.21755
2.12579	2.02516
1.80314	1.83549
3.46744	3.5097
0.948623	0.746243
-0.188445	-0.0473057
1.33782	1.30576
1.20911	1.04785
3.32655	3.42479
2.88912	2.84964
2.53286	2.73358
-0.714706	-0.913782
3.62438	3.75473
4.27295	4.51859
2.29304	2.42951
1.21637	1.39373
2.94262	3.06362
6.3174	6.33231
1.54372	1.66586
4.76714	4.78436
0.935487	0.883288
-0.41644	-0.859039
1.29903	1.84376
2.49232	2.39212
-0.198063	-0.253757
4.15536	4.46634
-0.318777	0.24815
1.29561	1.39694
3.20593	3.25304
-0.0340475	-0.652077
0.959478	0.144793
3.72196	3.80403
2.74033	2.69686
3.44444	3.37631
2.41083	1.90378
1	0.853159
0.181562	-0.0170231
0.420286	0.393727
0.113211	0.422422
1.68515	1.71049
1.67597	1.64572
0.496798	0.344595
1.07579	0.723363
3.20273	3.17602
-0.576575	-0.299886
2.1354	2.20108
-0.822152	-0.436348
-0.503202	-0.209057
1.11903	1.20842
2.43124	2.49176
3.02347	3.06362
6.15016	6.18163
1.1908	1.38079
0.329479	0.493263
1.30925	1.91168
4.19586	4.38889
2.76095	2.7842
0.21818	0.265852
0.496798	0.697508
2.56164	2.66252
2.25477	2.2526
0.575115	1.0458
-0.193246	0.310886
1.27316	1.33121
1.77146	1.47816
0.302449	0.086218
5.46725	5.52522
1.74033	1.66852
2.26968	2.56508
0.0777811	0.171335
2.58286	2.86888
0.532132	0.644364
2.33782	2.49552
-0.388642	-0.39682
1.0063	1.05398
-0.87517	-0.638841
3.24948	3.44202
0.410825	0.560787
2.96972	2.76192
3.67036	3.78267
-0.372216	-0.632268
0.295612	0.109934
2.04758	2.48119
2.86044	3.27593
-0.595516	0.334565
1.88627	2.04478
1.67728	1.76005
3.38529	3.52742
2.01569	1.90943
2.30074	2.2239
3.97133	3.94117
2.39572	2.44513
0.97454	0.803118
5.29282	5.48686
4.19563	4.51434
-0.292782	0.117754
3.25961	3.40695
2.95948	3.14623
1.69428	1.89015
-0.329308	-0.243703
0.675967	0.478156
0.76033	0.919527
2.13156	2.25348
2.06879	2.54637
1.69298	1.50225
0.236147	-0.128226
2.54011	2.63008
1.94971	2.24904
0.572289	0.917289
1.85522	2.03242
-0.694144	-0.218871
3.721	3.60666
2.94043	2.9717
4.84618	4.96778
0.540831	0.279859
5.72363	5.87011
2.37884	2.25526
-0.906365	-0.791576
-0.202896	0.357862
1.50126	1.90717
2.24859	2.62392
1.14208	1.25171
0.678598	0.892434
2.08077	2.11189
-0.0426864	-0.315596
1.48633	1.23922
-0.0866744	-0.352932
3.29046	3.33163
2.50349	2.6844
1.80314	1.93067
2.07479	1.97008
1.78982	1.78482
2.95894	2.88157
1.65475	1.98191
-0.329308	-0.741203
0.00838779	0.387272
2.09068	2.17415
-0.814734	-0.593449
2.0021	2.24458
3.39931	3.62323
2.15914	2.36773
0.73022	0.718229
2.55235	2.42872
1.74786	1.77372
-0.23224	-0.248721
1.884	2.21025
4.75847	4.9947
0.388507	0.684404
-0.350602	-0.142165
2.99103	3.25526
1.3756	1.46289
0.611358	0.327839
0.90661	0.575057
3.53395	3.64335
0.336158	0.0901978
2.2939	2.14288
2.79468	2.60666
1.71364	2.07923
2.20273	1.97331
-0.45628	0.140961
-0.217494	1.06615
-0.339916	-0.142165
2.81813	2.73612
0.622329	0.657834
-0.5517	0.0498964
-0.272318	-0.0648998
0.775152	1.03552
-0.647278	-0.561879
1.84589	1.77866
1.28011	1.35951
5.98779	5.85338
1.66141	2.11287
3.0887	3.09119
3.28011	3.18396
2.46134	2.21025
4.01256	4.04964
-0.198063	-0.209057
-0.329308	-0.331479
0.589162	0.577894
3.80254	4.00079
1.76652	1.76628
1.78739	1.87869
1.21818	1.14096
0.34612	0.528887
1.61548	1.56651
2.24771	2.09417
0.970253	0.980835
2.46211	2.47967
-0.202896	-0.0827111
4.52155	4.45693
4.16055	4.29136
0.54372	0.718229
3.24238	3.15575
-0.601886	-0.587079
-0.257158	-0.175223
2.66208	2.58848
2.45599	2.29114
-0.405256	-0.506737
3.25213	2.87927
-0.778209	-0.524885
3.38086	3.63247
1.79831	2.8555
4.11758	4.02178
-0.308323	0.447459
1.8737	1.54927
-0.0513774	0.28334
4.83414	4.91561
1.48182	1.57931
2.96056	3.52191
1.74158	1.82716
0.614109	0.952694
0.336158	-0.274077
4.55217	4.01264
3.02966	2.80856
-0.640705	-0.424943
1.13827	0.876391
2.08672	1.80554
2.94699	3.24414
-0.308323	-0.0429405
4.88	4.92733
0.985203	0.841401
1.38851	0.857835
-0.714706	-0.937894
0.081761	0.251708
4.29797	3.99735
-0.867476	-0.836199
-0.132046	-0.160962
-0.533322	-0.568138
4.34653	4.47473
-0.394159	-0.465261
1.18896	0.857835
5.67646	5.75089
3.51384	3.13085
0.712362	0.475115
1.01465	0.773724
4.92653	4.93538
1.69688	1.76379
0.359295	0.186285
1.65609	1.46289
2.15819	2.27287
0.417139	0.649767
5.30309	5.40246
1.35437	1.03139
1.02708	0.930668
0.787389	1.68309
0.18896	0.910553
-0.174137	0.361159
2.80073	2.91505
1.63186	1.46442
1.98626	1.93067
4.21818	4.20407
0.322769	0.204758
0.837678	0.67118
-0.267247	0.208424
1.77269	1.33624
7.49185	7.60833
1.28011	0.954879
2.34115	2.35124
3.9611	4.15314
2.05569	2.01682
4.72863	4.8712
3.44096	3.35373
1.39971	1.26761
-0.292782	-0.331479
1.02915	1.40974
0.959478	1.08422
-0.242156	-0.184809
-0.792708	-0.821171
-0.621165	-0.574424
3.35601	3.00106
1.99895	2.00633
2.04146	2.16474
3.00263	2.89243
2.02398	1.97116
2.87829	2.90265
0.4483	0.9083
1.69298	1.65917
-0.485427	-0.606273
4.41832	4.53911
0.305856	0.0981247
1.90436	2.33959
0.633218	1.16569
6.7299	6.7298
3.50608	3.52375
3.86102	3.98832
0.081761	-0.447844
2.65475	2.60179
-0.0211853	-0.299886
1.70722	1.80069
1.55092	1.65246
3.15158	3.06968
3.04146	3.28811
4.61668	4.77434
-0.601886	-0.453626
0.872556	0.819992
1.14969	1.11385
2.12772	2.30576
4.98467	5.15718
-0.155278	-0.170454
3.0063	3.08821
1.80675	1.58355
2.59822	2.95379
3.49829	3.57115
-0.324033	-0.806298
4.85188	5.00699
0.299034	0.290276
-0.178891	-0.289507
-0.564084	-0.189626
-0.822152	-0.274077
3.06527	2.78297
0.902116	0.715655
3.14589	2.89528
1.8306	1.90039
2.48708	2.76566
2.01361	1.79583
0.18896	0.511185
0.185266	-0.0916998
3.96972	3.97466
-0.640705	-0.352932
-0.898503	-0.866733
0.00838779	0.0742121
-0.687355	-0.0473057
1.92887	2.11873
1.55235	1.38565
2.37479	2.34792
2.59822	2.86075
0.52922	0.201082
-0.318777	-0.599847
3.6763	3.63656
1.22899	1.75504
4.19494	4.69146
1.88855	1.60596
-0.377671	-0.574424
2.47427	2.40655
0.0857299	0.723363
1.84472	1.87408
3.66008	3.60527
3.36788	3.33582
2.87886	2.92065
4.91792	4.84891
1.9724	1.65649
1.37397	0.705313
-0.954459	-0.929812
2.08176	2.15243
3.02088	2.69881
0.466678	0.75379
1.15158	1.30233
-0.212611	-0.299886
4.92376	4.99391
3.73812	3.91336
1.45292	1.44124
2.41635	2.20476
2.3756	2.42872
1.05973	1.81158
1.20364	0.985116
-0.570316	-0.905833
1.31772	0.563652
2.6339	2.44978
4.11297	4.07069
0.933286	1.23563
5.97367	6.12116
-0.728578	-0.987363
3.6305	3.73961
2.46058	2.16569
1.72768	1.76005
1.4013	1.79583
-0.756729	-0.913782
1.98626	1.60874
-0.987437	-0.699382
2.87198	2.74813
0.316027	0.0701878
1.19265	1.35786
1.57653	1.55648
1.8365	1.77743
1.65074	1.71823
0.856385	0.901522
4.85493	4.81699
2.24859	2.19093
3.09166	2.63554
2.08474	2.17976
1.44676	1.55935
-0.267247	-0.209057
2.41635	1.94282
3.59753	3.77403
1.65609	1.7323
0.72514	1.15052
3.61548	3.41491
3.79589	3.9226
-0.930212	-0.137504
0.490825	0.681769
0.0250185	-0.25881
1.82111	1.97116
3.21682	3.27024
1.3691	1.48422
3.57476	3.3706
2.1908	2.23832
3.62335	3.85754
-0.212611	-0.184809
1.99156	2.10699
-0.763853	-0.294687
2.46744	2.52595
0.00838779	0.265852
1.20729	1.71694
0.388507	0.201082
-0.47955	-0.459432
-0.444785	-0.929812
4.03532	4.13592
2.55378	2.67184
1.63322	1.82478
2.4195	2.47054
-0.237189	-0.248721
1.4483	1.3529
-0.742585	-0.706269
1.62642	1.86482
0.96164	1.1937
0.349425	0.728479
-0.43338	-0.385722
2.84531	2.90322
0.295612	0.109934
-0.65388	-0.727127
0.955146	0.839038
1.17039	1.0417
4.01777	4.22458
5.53159	5.57479
3.06376	3.22526
2.03532	2.02204
0	0.106008
2.14208	2.14575
1.98414	2.07923
1.30074	1.33289
2.26793	1.75755
1.80073	2.1001
0.702057	-0.0827111
2.58005	2.91392
-0.329308	-0.128226
2.70915	4.1974
1.46363	1.69097
-0.527247	-0.430634
1.18896	1.20292
5.93232	6.0106
0.435916	-0.0256106
-0.545548	-0.561879
1.48483	1.223
3.73497	3.76566
1.28874	1.11385
0.879431	0.617039
1.1306	1.29028
3.31222	3.09268
0.0657753	0.314293
2.43124	2.5413
0.472753	0.215729
1.36257	1.84258
2.58846	2.40894
2.09954	2.46442
1.5737	1.69097
0.0125635	-0.238702
1.49082	1.43343
0.113211	-0.233719
3.12097	3.42361
1.08969	0.751279
2.32361	2.37591
3.08919	2.70791
1.01465	1.021
1.3194	1.09615
1.58356	1.65917
-0.533322	-0.408003
1.31434	1.435
1.27837	1.51267
3.14351	3.29933
-0.127444	0.0210003
2.01465	2.52889
3.25433	2.89357
0.413986	-0.00848647
-0.282513	-0.678918
5.79172	5.88758
5.18908	5.26563
1.95515	2.26497
3.6305	3.7885
-0.287638	-0.320871
1.41399	1.59059
-0.272318	-0.194459
3.91667	3.84582
0.460578	0.428722
0.372351	0.347923
2.35025	2.10306
4.69379	4.55881
-0.217494	-0.105289
-0.527247	-0.665435
1.02088	0.718229
-0.509175	-0.748292
-0.954459	-0.699382
2.92334	3.05906
1.1908	1.29546
0.825863	0.520063
0.813949	0.8343
0.460578	0.982977
1.59753	1.97331
3.05822	3.12408
0.439022	0.687034
2.1306	1.81158
3.20456	3.35704
1.83178	1.43656
-0.503202	-0.228753
1.34612	0.84376
3.42656	3.62872
1.29903	0.972234
-0.61471	-0.132857
1.90549	1.70791
1	0.948316
3.3399	3.34668
-0.399697	-0.385722
0	0.148614
4.26509	4.33687
1.71364	1.89926
0.378835	0.317691
-0.595516	-0.821171
4.31349	4.67698
5.62531	5.84029
3.92887	4.51619
4.94671	4.83282
2.69558	2.63554
1.11126	0.841401
1.53649	1.21937
0.319402	0.644364
2.94262	3.09615
0.842378	0.822386
1.05569	1.1937
3.21547	3.27724
3.62404	3.75661
-0.410838	-0.488815
4.34777	4.32742
3.91751	3.85667
1.22899	0.676484
5.53839	5.81211
-0.0777689	-0.0782376
-0.660514	-0.619212
0.526302	0.625291
0.732753	0.412921
0.147791	0.591997
0.649398	0.810374
1.03941	1.30405
2.96272	2.92455
2.21999	2.50225
1.75411	1.52006
3.68253	3.82418
6.18203	6.23742
2.80314	2.79826
1.10737	1.24993
1.65074	1.17133
2.36828	2.38808
0.888548	0.723363
3.03993	3.18163
0.147791	-0.39126
0.120967	-0.692529
2.42029	2.24548
2.31349	2.055
2.58005	2.93344
0.16665	1.38403
1.99156	2.55432
3.65875	3.41133
3.03993	3.21982
1.76899	1.76877
-0.212611	-0.336812
-0.503202	-0.995775
0.980947	0.773724
0.352722	0.60318
2.81992	2.8873
1.09954	1.95488
4.96096	5.01826
-0.297943	-0.699382
-0.91427	-0.995775
2.53068	2.7613
1.28011	0.628031
1.18156	1.41133
-0.0822148	0.586372
0.877143	1.021
0.410825	0.121647
-0.18366	-0.100745
6.64082	6.81203
3.25565	3.04887
1.02088	0.710493
0.73022	1.08821
5.5923	5.65674
2.58145	2.80917
1.62233	1.37427
-0.297943	-0.184809
-0.41644	-0.243703
2.48558	2.2239
2.3194	2.38646
1.52484	1.70791
5.008	5.1671
1.72004	1.95379
1.884	2.05906
3.63762	3.64707
2.14399	2.10306
2.48708	2.45288
3.03634	3.29632
5.99539	6.08933
3.84003	3.66719
2.91109	2.61566
1.75784	1.84376
-0.0866744	-0.0871984
1.84823	1.97976
3.17785	3.15338
2.0956	1.93731
4.82764	4.87134
1.19632	1.45674
1.15725	0.948316
1.3756	1.55648
0.517514	0.52301
0.81634	0.776197
5.14113	5.19463
2.15631	2.51118
0.85406	0.906044
0.0125635	0.0210003
0.865648	0.763792
3.03839	2.97277
0.865648	0.720798
1.62914	1.7885
1.99156	2.08123
0.76033	0.715655
-0.946331	-0.645444
2.20638	2.26321
0.670692	0.419262
4.84487	5.10146
0.24682	0.531816
2.43902	2.66519
5.71541	5.69571
3.3865	3.16663
5.10137	5.42705
0.378835	1.11189
2.95026	3.02412
0.326128	0.773724
-0.497252	-0.284345
1.62642	1.51267
2.98998	2.84376
4.94562	5.01329
3.1977	3.36732
1.37073	1.2989
2.90605	3.1231
3.39132	3.51674
4.642	4.74182
1.47275	1.86482
6.17144	6.01761
-0.491327	-0.699382
1.50423	1.66452
0.85406	0.926222
2.91444	2.64098
3.45445	3.45943
1.51604	1.83311
2.18063	2.07019
0.52922	0.941723
1.09954	0.883288
1.5595	1.23023
0.899863	0.265852
0.16665	-0.0256106
3.47427	3.12844
1.39652	1.73992
2.07878	1.97976
0.309254	0.453651
-0.00421225	-0.741203
3.92611	3.90576
2.29475	2.48648
3.54516	3.77249
4.72974	4.76519
0.9508	0.807959
-0.217494	-0.0648998
0.299034	0.502251
3.37681	3.28204
1.78982	1.94282
-0.372216	-0.442084
2.62233	2.5941
-0.906365	-0.315596
1.92998	2.03655
2.573	2.21664
3.4867	3.38768
3.04503	3.08672
-0.954459	-0.0604811
1.13252	0.9351
3.93686	3.77372
1.09166	1.32446
4.20433	3.85579
2.85231	2.85374
3.35107	3.35992
2.39091	2.64639
0.696876	1.87408
0.675967	0.705313
3.70367	3.7224
2.04758	2.4774
0.782506	0.293731
0.192645	-0.170454
0.821109	0.652461
0.600303	0.896985
0.339486	0.374275
0.466678	0.921762
0.92001	0.9083
3.57758	3.80251
3.05468	2.9947
2.87542	3.13568
5.37944	5.51591
3.94097	4.09094
0.0737903	-0.25881
-0.277407	0.251708
0.250361	0.167573
6.47715	6.50551
1.34777	1.52742
0.709792	0.450558
3.7441	3.78604
1.90212	2.02828
6.17348	6.37254
-0.439071	-0.727127
2.17412	1.73485
1.72514	1.79704
3.21138	3.25215
3.02243	3.47397
-0.485427	-0.347539
0.877143	1.24101
2.58846	2.46749
3.57794	3.64436
-0.714706	-0.652077
0.572289	0.272873
2.59405	2.80735
0.879431	0.957059
4.04376	4.10993
2.58216	2.70726
1.01048	1.0458
2.42186	2.65716
0.271422	0.673835
2.40766	2.60874
0.469719	-0.218871
3.12676	3.15147
-0.267247	-0.465261
1.33616	1.36773
-0.515174	-0.299886
2.09659	2.29114
0.614109	0.728479
1.51604	1.84612
2.39811	2.68309
1.8737	2.09615
0.575115	1.02932
0.851731	1.18256
-0.0426864	0.109934
-0.350602	-0.836199
2.93878	3.03242
3.60446	3.76441
0.851731	0.829546
-0.582861	-0.471113
2.18896	1.79948
0.608602	0.390503
-0.366782	-0.209057
6.23285	6.41376
-0.0426864	0.109934
2.73149	3.14192
-0.763853	0.636221
1.79468	2.10306
4.73481	4.79872
-0.694144	-0.180008
-0.222392	-0.238702
0.65742	0.171335
3.38529	3.47929
1.57511	1.65111
-0.247139	-0.568138
2.34695	2.77743
5.20706	5.36435
3.44599	3.72592
0.257415	0.109934
0.332823	0.974389
1.64537	1.51118
-0.388642	-0.279202
-0.132046	-0.369234
-0.814734	-0.352932
1.54948	1.95815
4.47937	4.67317
1.64671	1.78359
4.9315	4.9272
1.43747	1.53035
0.316027	0.304048
1.65609	1.22481
3.62608	3.93924
0.12483	0.197397
0.469719	0.258797
1.45905	1.32952
2.91053	2.48497
0.944257	1.15243
3.48895	3.66152
-0.0126738	0.0458037
6.62974	6.77836
0.221791	-0.31034
0.365838	0.649767
3.82764	3.92232
4.97935	5.17298
4.65425	4.75755
3.04146	2.95542
3.32319	3.60388
0.0777811	0.226617
2.62438	2.46442
-0.533322	-0.890066
2.80073	2.72208
2.45675	2.28334
2.82646	2.93676
0.407658	0.160019
2.91277	3.00211
0.426558	0.189998
0.633218	0.465955
1.11903	0.681769
2.74535	3.09812
-0.778209	0.193702
3.39051	3.34875
2.95948	2.77743
0.611358	0.528887
2.41793	2.39855
-0.02546	0.189998
0.21093	0.272873
-0.962633	-0.890066
1.59056	1.84964
0.608602	0.83667
1.71108	1.91953
0.924449	0.475115
1.29903	1.12747
4.75986	4.92176
-0.0777689	-0.109847
0.342807	0.0981247
0.34612	0.625291
3.86218	4.03165
0.762811	0.572214
1.41083	1.49476
1.50275	0.496265
-0.829608	-0.777003
-0.721625	-0.962417
3.8306	3.86395
2	2.03964
2.54732	2.40575
3.27794	3.40695
1.07379	1.37264
1.87943	1.91953
1.17971	0.850815
0.691677	0.594801
2.42656	2.29632
1.52922	1.78236
3.08623	3.18303
0.890818	0.86946
-0.0777689	-0.713188
0.339486	0.431862
-0.521198	-0.599847
-0.792708	-0.132857
2.89252	2.81218
-0.822152	-0.494765
0.638631	0.978689
3.73623	3.97976
4.35396	4.40236
5.02695	5.17532
4.31413	4.36998
3.27751	3.26321
2.29046	2.29287
0.225394	0.106008
-0.122857	0.156228
1.29903	1.5962
1.69688	2.20292
1.07977	1.52301
1.03941	1.04375
1.67597	1.5362
2.24593	2.23922
2.33533	2.18536
3.56555	3.61428
3.80946	3.94282
4.05923	4.28551
-0.0689179	0.384034
0.654751	0.367732
0.0332625	-0.494765
1.4013	1.35951
-0.450521	-0.713188
5.62224	5.72064
1.92001	2.16945
2.94535	2.98618
2.72959	2.86308
4.68466	4.66569
-0.627649	-0.413628
1.70722	1.26233
1.72641	2.07421
2.33449	2.10503
1.69817	1.56079
-0.647278	-0.65874
3.56342	3.94694
3.52118	3.37019
-0.303124	-0.109847
1.32445	1.20842
-0.946331	-0.979
4.66042	4.5683
0.633218	0.880993
4.16712	4.10232
2.17226	2.03655
0.720042	0.334565
2.72768	2.73039
1.39652	1.05398
3.35313	3.3079
0.257415	0.237424
1.23078	1.45056
4.48163	4.39111
-0.247139	-0.995775
1.29561	1.16757
1.4328	1.23383
-0.882906	-0.921775
3.71268	4.15243
3.18295	3.2419
-0.647278	-0.784271
-0.707819	-0.284345
1.39492	1.39212
2.33115	2.23383
3.305	3.48195
3.05973	3.17133
2.10052	1.49326
-0.0911479	-0.706269
0.904365	2.28508
2.88571	2.95215
-0.673872	-0.720141
0.72514	0.450558
5.31814	5.40675
1.63593	1.30918
1.94644	2.08821
-0.462063	0.0210003
-0.450521	-0.369234
1.90099	1.68835
7.05113	7.1476
-0.350602	-0.320871
0.0496104	0.167573
1.92666	1.25348
1.53938	1.57364
-0.329308	-0.00848647
2.22359	1.95051
0.762811	2.0262
0.622329	0.619795
0.696876	0.702716
0.398114	0.456737
-0.292782	0.390503
0.702057	0.860168
3.7822	3.91196
5.21445	5.59112
1.94426	1.93952
5.66954	5.83785
5.20513	5.23675
1.42499	1.83785
-0.814734	-0.352932
0.267933	0.493263
0.26093	-0.194459
1.96703	2.02828
1.49978	1.30747
0.423425	0.175087
2.46134	2.40974
0.0896879	0.125531
0.264436	0.24815
-0.564084	-0.482891
1.34281	0.959237
2.14589	2.1294
-0.930212	-0.777003
0.451379	-0.0782376
3.84414	4.09961
4.99407	5.05589
0.844722	1.06615
2.70206	2.64639
0.439022	0.636221
-0.570316	-0.905833
0.18896	0.286812
0.772692	0.520063
1.12868	1.46902
-0.329308	0.0416993
1.60446	1.56651
0.622329	0.939519
3.29647	3.26937
4.21908	4.54746
4.52192	4.41986
5.38207	5.65095
4.53703	4.68933
5.5484	5.77457
5.66283	5.57052
0.616854	0.272873
5.80908	5.87192
2.29132	2.52669
3.31137	3.19324
2.4398	2.37591
2.06276	2.22933
0.466678	-0.305103
-0.822152	-0.692529
0.162898	-0.11442
3.39692	3.08871
1.23078	1.27637
2.53866	2.4389
1.58356	1.67648
-0.65388	-0.39682
0.92001	1.41133
1.84003	1.85784
0.429684	0.597599
1.79952	1.8414
-0.193246	-0.402401
2.47351	2.68045
4.24105	4.34938
-0.155278	0.0334553
4.7048	4.77743
0.867954	0.86946
2.68646	2.81339
-0.174137	0.144793
0.505713	0.102072
2.05367	2.0262
2.84765	2.94227
3.14542	3.05449
4.17459	4.2557
1.9638	1.77001
1.9724	1.96467
0.717487	0.286812
4.46782	4.71582
0.699469	0.700114
3.17366	3.21891
-0.970854	-0.929812
4.52831	4.55125
-0.792708	-0.175223
5.12579	5.35176
1.81275	1.9516
-0.198063	-0.568138
0.73022	1.29718
1.50126	1.31259
4.14042	4.35207
2.70399	2.60805
2.85929	2.74435
0.867954	0.552156
-0.113726	-0.784271
-0.100137	-0.213956
1.37884	1.70142
1.34942	1.63077
3.03069	3.22028
3.55879	3.73517
2.09462	1.70402
-0.829608	-0.305103
0.0536687	-0.65874
0.375597	0.304048
0.720042	0.892434
0.081761	0.24815
5.8182	6.11501
3.91834	4.01656
4.27837	4.56043
1.8365	1.66719
2.59056	3.70499
3.24726	3.09367
3.05063	3.0381
2.66805	2.51711
0.312645	0.937311
0.72514	0.668521
1.21456	1.17133
2.15536	2.23113
3.12387	3.40815
1.90324	1.88672
1.5652	1.65515
0.339486	-0.0516842
3.29261	3.2239
3.27447	3.38606
-0.771013	-0.0962153
0.775152	0.531816
2.0887	2.36363
0.847062	0.60874
2.85522	2.78666
1.62506	1.41926
2.14113	1.81158
1.46972	1.10601
-0.345249	-0.347539
-0.829608	-0.890066
4.87227	4.84081
1.08375	1.24637
2.53576	2.61842
-0.673872	-0.51881
0.349425	0.384034
3.86189	3.71533
0.928874	1.24993
1.43592	1.07019
0.70464	0.00843684
0.549479	0.901522
-0.237189	0.0661523
1.05367	0.614278
1.64671	1.35124
5.91109	5.94165
3.25698	3.29459
5.58645	5.69187
2.73781	3.00633
4.63711	4.54347
3.85057	3.95815
3.36175	3.97143
-0.601886	-0.587079
0.250361	0.412921
0.00419999	0.0742121
1.46668	1.38565
0.64133	0.425576
0.285294	0.286812
2.08275	2.35041
2.80796	2.90774
4.72578	4.72656
0.239713	0.0375832
2.03121	2.1197
-0.822152	-0.574424
-0.277407	-0.204175
-0.946331	-0.962417
3.67432	3.20888
-0.647278	0.0251639
0.911091	1.07823
1.11126	0.681769
0.978815	1.24101
4.63067	4.81864
1.11903	0.337916
0.264436	0.269367
2.43124	2.43734
1.6305	1.70661
1.03737	1.15433
4.974	5.18081
3.96918	4.18396
0.349425	-0.0962153
-0.47955	-0.471113
0.523379	0.380788
-0.450521	-0.574424
3.17319	3.16993
4.92984	4.99111
2.55378	2.72912
2.55163	2.46825
3.82675	3.92037
2.96757	2.79765
1.14018	1.21391
1.60998	1.41133
-0.837102	-0.699382
0.0414596	-0.1657
2.65942	2.72528
3.56697	3.72272
1.43436	1.39212
1.88968	1.47664
1.53213	1.6403
-0.0822148	0.193702
4.44019	4.4391
3.37722	3.54456
2.09659	2.06312
-0.0956353	0.0416993
0.429684	0.307471
1.88627	2.21846
-0.136663	0.380788
1.91556	1.81158
2.11126	2.24369
-0.377671	-0.713188
-0.0383605	0.0498964
3.68057	3.75285
3.6985	3.73644
0.061751	0.846115
3.01048	3.00791
1.88968	2.19278
3.00891	2.99311
2.65875	2.69881
1.63998	1.75128
2.93823	2.93067
-0.946331	-0.692529
5.6845	5.60917
3.25257	2.98083
1.48332	1.82597
3.37964	3.38606
1.23436	1.38241
3.27273	3.35704
2.08771	1.91953
-0.399697	-0.777003
4.32214	4.49195
1.48031	1.57506
1.55665	1.60179
-0.297943	-0.512761
2.72514	2.45056
1.12676	0.459816
0.558075	0.51415
3.35889	3.54637
-0.329308	-0.385722
1.99473	1.94062
0.787389	1.02308
1.52045	1.67251
0.429684	0.773724
0.0737903	0.152426
-0.109182	0.0901978
7.14933	7.27035
-0.890683	-0.979
0.699469	0.600393
4.04732	4.54239
4.00341	4.05982
1.00839	0.950507
2.65742	2.43029
0.413986	-0.890066
3.54588	3.66686
3.67991	3.91308
0.271422	-0.0737779
0.101497	-0.0256106
0.305856	-0.0827111
6.16272	6.29476
3.22449	3.32023
-0.462063	-0.0827111
2.80254	2.81278
2.19356	2.25526
0.511626	0.197397
1.55807	1.70011
-0.91427	-0.0871984
1.97133	2.32784
2.31264	2.77063
5.95907	6.28198
3.13492	3.05194
2.14494	2.04273
0.90661	0.419262
2.23436	2.2755
3.43358	3.65414
3.6644	3.7475
1.38207	1.83549
0.174125	-0.119007
2.66341	2.69294
0.52045	0.855499
3.3597	3.47664
-0.0169233	-0.26897
1.62233	1.48573
3.48144	3.58743
-0.527247	-0.987363
4.57282	4.46308
2.11321	2.23473
1.88514	1.81158
1.47578	1.17133
0.316027	0.928447
0.755355	0.605963
5.66813	5.70539
1.17412	1.38889
1.56235	1.70531
0.662744	0.878694
3.04248	3.08572
-0.608284	-0.672161
0.490825	1.00422
2.88172	2.98137
3.7962	3.99682
1.80675	1.77249
4.63931	4.90788
3.15206	3.5715
3.26444	3.24993
0.21818	0.241008
3.06828	3.26365
-0.141294	0.27637
2.43436	2.07823
0.837678	1.45828
2.67333	2.65582
1.2749	1.10993
4.66606	4.6895
2.47805	2.39855
4.44907	4.31684
3.03378	3.09565
4.127	4.1294
-0.282513	0.390503
1.35929	1.56508
3.64537	3.82388
3.50793	3.77341
0.549479	0.444353
2.59961	2.81399
2.73149	2.63077
0.4483	0.605963
6.23425	6.34538
0.336158	0.0539776
-0.595516	-0.39126
5.22314	5.3816
1.70464	1.86133
1.22179	1.50821
2.64604	2.36855
-0.970854	-0.413628
1.62642	1.41768
2.55235	2.28508
3.46172	3.4774
0.349425	0.812784
2.68122	2.97923
-0.647278	-0.606273
2.93274	2.88672
1.53504	1.91841
0.735282	0.583552
1.38045	1.88901
1.16665	1.19924
1.83768	2.27899
2.98892	3.15005
3.43669	3.69653
2.77761	2.87697
1.13636	1.60735
3.35272	3.51415
4.63406	4.57452
-0.515174	-0.606273
1.39492	1.5536
5.40865	5.51591
0.401302	0.422422
1.36257	1.64572
4.45368	4.76083
3.11126	2.97976
1.93659	2.44746
5.90633	6.03048
2.08969	1.94172
2.3033	2.52962
1.17785	1.87062
-0.427711	-0.836199
1.54228	1.65917
1.46058	2.01054
1.10932	1.23203
4.08251	4.0722
-0.970854	-0.828665
1.2939	1.50225
-0.694144	-0.123609
-0.399697	-0.954196
3.29218	3.36445
3.25433	3.30533
-0.621165	-0.39682
-0.334602	-0.561879
2.40766	2.84612
1.2939	1.40655
1.45752	1.24101
-0.859822	-0.995775
1.11709	1.46749
-0.366782	0.189998
1.99051	2.10699
3.68122	3.40256
0.0373669	0.462889
3.38166	3.1323
3.74786	3.73771
4.02605	4.30233
1.33282	1.03139
6.41655	6.47607
0.911091	0.985116
-0.257158	0.0941667
0.0697883	-0.209057
2.74096	2.92678
0.0657753	0.152426
-0.287638	0.300618
-0.497252	-0.897928
1.41714	1.75379
-0.564084	-0.47699
-0.970854	-0.512761
0.976679	1.63077
2.62096	2.59969
1.37235	1.34792
0.349425	0.175087
-0.0297473	-0.369234
2.58636	2.55648
3.03018	3.20522
5.94951	6.12983
4.98321	5.12541
2.32109	2.51711
1.95623	1.88558
1.62914	1.46289
0.603075	0.472068
4.16407	4.16592
0.742842	0.377535
1.69428	1.65381
0.21818	0.380788
-0.700966	-0.25881
1.69688	1.7613
2.50275	2.36445
0.472753	0.692281
0.0455408	0.412921
3.11952	3.31344
-0.242156	-0.204175
4.26509	4.33813
2.5502	2.57364
3.76745	3.83785
0.96164	1
2.29561	2.25348
0.517514	0.546374
1.53649	1.4428
0.600303	0.827163
4.00289	4.25858
1.86102	1.81158
1.37884	1.47816
-0.634162	-0.65874
2.92445	2.85958
1.21456	1.45519
0.203644	0.129404
2.64537	2.72336
1.07379	1.292
1.19448	1.0458
1.1015	0.766281
2.53649	2.54057
-0.778209	-0.678918
0.58356	0.874084
3.42382	3.81339
3.99209	4.12262
0.332823	0.377535
-0.647278	-0.606273
1.17412	1.08422
-0.601886	-0.524885
6.36375	6.13212
1.83768	1.81399
3.543	3.38038
-0.303124	-0.65874
4.98148	5.05678
0.821109	1.07622
2.33616	2.28594
0.893085	0.67118
5.73473	5.72352
-0.18366	0.215729
-0.45628	-0.39682
1.33616	1.37753
4.24083	4.2381
0.874851	0.9083
-0.721625	-0.692529
-0.582861	-0.638841
4.24616	4.53145
-0.0383605	0.148614
1.87829	2.11287
1.15347	1.1001
2.17971	0.810374
4.29218	4.12067
0.0250185	0.297179
4.25742	4.55324
0.865648	1.24458
1.11515	0.84376
1.0435	0.800691
-0.545548	-0.727127
5.06615	5.08085
6.17866	6.2345
4.08523	4.04887
0.382066	0.839038
3.73654	3.75974
-0.113726	-0.363779
-0.557879	-0.882246
1.78861	1.49627
3.20593	3.42203
2.63593	2.86424
4.72705	4.32805
0.52922	0.713077
3.41871	3.53108
5.99651	6.23552
1.42343	3.15718
-0.742585	0.109934
1.1229	1.44746
8.88991	9.15599
0.911091	1.07019
2.52118	2.73612
-0.345249	-0.253757
1.74158	1.70011
4.78754	4.96764
2.06477	2.35786
4.56396	4.54093
-0.262193	-0.238702
0.18896	0.23383
0.505713	0.807959
1.51163	1.02516
2.3691	2.47131
2.68711	2.45288
-0.0777689	0.390503
3.8668	4.07923
3.64806	3.62186
3.77577	3.85169
0.702057	0.995763
2.35107	2.98244
4.10346	4.12432
2.73654	2.59129
2.19356	2.41133
0.52045	0.0941667
5.31972	5.39694
3.63863	3.71662
[truncated: 7,368 more rows]

## Sheet: Fig. 1e
1	2	3	4	5	6	7	8	9	10	11	12	13	14	15	16	17	18	19	X
-1	1	1	-0.2	-0.5	-1	0.17333	1	0	0.33333	0.67797	-1	1	-0.25	1	0.043478	0.66667	0.33333	0.5	0.40845
0.5	1	-1	1	-0.28571	-0.42857	0.58025	1	-0.33333	1	0.27273	0.2	0.77778	0.11111	0.2	0.42609	0.15152	0.73333	0.49841	0.6
0.42857	1	-1	-0.25	0	-1	0.55263	-1	0.42529	-0.33333	-1	0.27273	0.71429	0.14286	0.5	0.43798	-0.33333	-0.27273	0.36471	1
0	1	0	-1	0.5	0.11111	0.27273	1	0.44828	1	0.52727	0	1	0.66667	-0.33333	0.41818	0.11111	0.5	0.63509	0.33333
0.5	0.5	-1	1	0.33333	-0.71429	0.33333	0	0.47202	0	0.33333	0.68	1	0.66667	0.73333	0.55731	-0.33333	0.3	0.44862	1
-0.33333	0	1	0.5	0	0.33333	0.45299	0	0.16667	-1	0.61905	-0.14286	0.33333	0.87097	0.33333	0.48214	1	0.66667	0.56571	1
0.33333	1	-1	0	-0.125	-0.11111	0.61111	0	1	0	0.36364	0	0.66667	-1	-0.33333	0.76667	0	-0.11111	0.58182	0.44
0.66667	-0.33333	0	0.5	0.5	0.11111	0.77778	0.125	0.15517	1	0.66667	-0.2	1	1	0.73333	0.64493	1	0.33333	0.45022	0.2
-0.16667	0.25	0	-0.33333	0.23077	0.33333	0.63636	1	0	0.16667	0	0.2	-1	0.33333	0.11111	0.51515	0	0.5	0.62679	-0.2
0.71429	0.83333	1	0.5	-0.71429	1	0.33333	1	0	0	1	1	0.11111	0.26667	0.33333	0.66423	0.16667	0.71429	0.5641	0.4
0	0	1	1	-0.07143	1	0.4321	1	1	0	0.36364	0.25	0.33333	0.53333	0.5	0.8	-0.33333	1	0.46667	0.33333
0.5	0.66667	1	1	0.57143	0.33333	0.53086	0.33333	0.55172	0.75	0.66667	0.4	1	0.7	0.3	0.75362	-1	0.46667	0.19048	0.33333
-1	-0.08029	1	1	-0.07143	0.33333	0.69697	0	0	-0.07692	0.2	0.2	0	0	0.66667	0.66667	-1	0.83333	0.31579	0.33333
0	0.33333	0	0	0.33333	-1	0.33333	-1	-0.33333	-0.33333	0.5	0	-0.33333	0.43478	0.5	0.77778	0.2381	0.55556	0.40909	-0.06667
1	0.55556	-1	1	0.29412	0.5	0.51351	0.5	0.16667	1	-0.33333	0.66667	-0.66667	1	0.076923	0.64706	0.31746	0.25	0.33333	0.42857
0	0.55556	-1	1	0.14706	0.33333	-0.11111	0.66667	0.66667	0	0.63636	1	1	0.33333	1	-0.6	0.2381	1	0.066667	0.33333
0.66667	0.44444	-1	1	0.52941	0.16667	0.33333	1	0.31609	-0.5	-1	0.6	1	1	0.8	0.13043	0.2381	0.2	0.30952	1
0.5	0.14815	1	-1	0.17647	0.33333	0.090909	0.33333	0.125	0	0.6	1	0.5	-1	0.66667	-0.45455	-0.14286	1	0.026316	0
0.77778	0.17808	-1	1	0.47899	0.5	-1	0	0.33333	-1	1	1	0.66667	0.4	0.33333	0.5	0.27739	-0.33333	0.29545	0.5
0.33333	0.05	0	1	0.51799	0.57143	-0.11111	-0.5	0.25	0.33333	1	0.5	-1	1	0.25	-0.66667	0.55556	-0.33333	0.5	0
1	0.5	-1	0	-0.33333	-0.23077	1	-0.25	0.33333	0.5	0.77273	-1	0	-1	1	0.7	0.2963	-1	0.23077	-0.2
0.125	0.1	-1	0	0.5	0.17949	0.44444	0	0	0	0.5	0	0.33333	-1	-0.2	0.65217	-0.03704	0.40351	0.2	-0.06667
0.5	0.3	0	-1	0.66667	0.076923	0.55556	1	0.55172	0.25	0.7	0.46667	1	0	0.28	0.45455	-0.33333	0.34737	0.33333	0
-0.1875	0.20833	-1	-1	-0.08333	0.076923	0.72727	0	-0.25	-0.25	0.25	-0.2	0	-1	0.2	0.875	-0.11111	0.36842	0.26316	1
0.5	0.16667	1	0.21429	0.33333	0.53846	0.5	-0.14286	1	0	0.5	0.33333	0	0	0.33333	0.75	0.19577	0.052632	0.54545	0.2
0.125	0.19171	-1	0.71429	0.5098	0.23077	0.44444	-1	0.25	0.42857	0	0.5	0	-1	0.3	0	0.25333	0.26316	0	0
0.5	0.42857	0.17647	0.14286	0.69697	0.1875	1	1	1	1	0.53846	1	-0.33333	1	0.4	0.84615	-1	0.47368	0.5	0.5
0.016949	0.14286	-0.17647	0.14286	0.33333	-1	1	0	0.33333	1	0.57576	0	0	-1	-0.3913	0.51111	0.66667	0.24786	1	-1
0	0.14286	0.52941	0.71429	0.16667	0.33333	0.62963	0	1	-1	0.11111	0	0	-0.33333	1	0.53623	-0.33333	0.6	0.44444	0.45
0	0.42857	0.29412	1	1	0.33333	0.40741	1	0.17241	0	1	0.2	1	0.33333	0.2	0.49495	1	0.2	0.42857	0.8125
0	0.40476	0.52941	0.42857	0	0.33333	0.57576	0	0.5	1	-0.33333	0.4	0.5	-1	1	0.62963	0	0.4	0.47368	0.375
-1	0.49206	0.17647	0.44186	0.33333	1	0.5	-0.5	0	1	0.33333	0	0.66667	0	0.33333	0.85185	0.52381	0.33333	0.45455	0.225
0	0.4	0.058824	0.5	0.45098	-0.5	0.40741	1	0.5	0	1	0	0.5	1	1	0.11111	0.33333	0.33333	0.33333	0.20833
0.33333	0.86667	0.24014	1	0.22222	0.38462	1	1	1	0.33333	0.66667	1	0.5	-1	1	0.44444	0.2	0.6	-0.08333	0.09375
-0.5	0.75	0	-0.25	-0.42857	-1	0.66667	1	0.66667	0.6	0.42857	0.66667	1	-1	1	0.43243	0.66667	0.31183	0.33333	0.3125
0.6	1	-1	0	0	0.33333	-0.14286	1	-0.25	0.2	0.56818	1	0.16667	0.25926	1	0	-0.33333	-0.2	0.5625	0.21633
0.6	0.5	1	0	-0.25	-0.33333	0.41026	-1	0.41379	0.2	0.41667	0	0.66667	0.55556	0	0.17391	-0.6	-0.33333	0.73333	0.6
-0.4	0.75	-0.5	0	0.5	0	0.4359	1	0.125	-0.2	0.55	-0.2	0.5	0.51852	0.46667	0.45455	0.4	-0.2	0.46032	1
0.33333	0.29167	1	-0.5	0.25	1	0.44056	1	0.25	0	0.5	0.2	0.25	-0.11111	0.55556	0.33333	0.21905	0	0.64912	1
0	0.27778	-1	0	0.28571	0.25	0.61538	-1	0.3125	-0.1	0.25	1	-0.33333	0.51111	0.77778	0.16667	0.55556	0.33333	0.72727	0.4
0.86667	0.25	0	0.42857	0.70588	0.38462	0.55556	1	0.625	1	0.25	1	0.25	0.55556	0.66667	0	1	0.33333	0.33333	0
0.05	0.071429	-0.11765	-0.33333	0.66667	0	0	1	0	-0.2	0.4375	0	0.75	0.11111	0.33333	0.25	-0.04348	-1	0.33333	0.5
-0.2	0.53846	-0.33333	0.33333	1	-0.33333	0.65385	0	0.18033	1	0.16667	0	0.25	-0.55556	0.066667	0.11111	-0.33333	-0.05263	-0.33333	1
-0.21739	0	0	-0.33333	0.33333	-0.2	0.64103	0.66667	1	1	0.5	-0.5	0.14286	0.37662	0.66667	-0.33333	0	-0.2	0.66667	0.1875
1	1	0	0.33333	0.5	0.13333	0.3374	1	1	1	0.35354	-1	0.33333	0.27536	0.29412	0.8	0.55556	0.46667	1	1
1	-1	1	1	0.375	0.13333	-0.11111	1	0.72414	0	0.25926	0	1	0.21739	0.096774	0.43478	1	0.28	0.51333	0.13333
1	1	0	0.33333	0.75	0.33333	0.11111	1	0.5	1	0.28889	0.12	1	0.44928	0.54839	0.36364	-0.33333	0.8	0.39524	1
1	-0.66667	0	0.33333	0.125	0.6	0.27273	1	0	0	0.55556	0.04	1	-0.13043	0.44086	0.5	0.015873	0.33333	0.51053	0
1	-0.55556	0	0.33333	0.5	0.1	1	1	0.5	0.5	0.44444	0.2	-0.33333	0.28696	0.50538	1	-0.11111	0.6	0.58636	-0.2
1	-0.7	0	0.5	0.64706	0.030769	0.11111	1	1	-1	0.77778	-0.2	1	0.21739	0.40323	1	0.33333	1	0.4	0.66667
0.75	-0.71429	0.41176	0	0.83333	0.6	-1	0	-1	0.2	0.38889	0.6	0	-0.47826	0.51613	0.75	0.2	0.49474	0.4	0
-1	0	-0.5	0.5	0.5	0.4	0	-1	0.5	0.33333	0.55556	0.73333	1	-0.3913	0.26452	0.77778	-0.33333	0.2	0.3	-0.5
0.6	0	-1	1	1	0.11828	1	0.5	0.11111	-1	0.36111	-0.2	-0.5	0.16908	0.48387	-1	0.5	0.2	0.46667	0.3125
-1	1	1	0	0.85714	0.33333	0.15385	0.33333	0.33333	0	0.37838	0.2	0.66667	0.1301	0.3871	-0.33333	0.33333	0.36364	0.66667	0.5
0.25	1	-1	0	0	0.33333	0	1	0.14943	-0.5	0.54545	-0.45455	0.33333	0.33333	0.34677	0.2	0	0.66667	0.54756	-1
0.375	0	1	1	-0.75	0.55556	0.22222	0	0.33333	0.5	0.11111	0.66667	0	0.33333	0	0.6087	0.5	-0.4	0.46667	0.33333
-0.1875	0.66667	0	1	0	0.77778	0.18182	-1	1	0.5	0.53333	0.2	1	-0.33333	0.6	0.45455	-0.5	0.25	0.52381	0
0	0.55556	1	-1	0.25	0.33333	0.25	-1	0.22222	0.75	0.16667	0.2	0.66667	-1	0.66667	0.83333	0.33333	0	0.68421	-1
0.125	0.5	1	0.42857	0	0.83333	0.11111	1	0.33333	1	0	-0.33333	0.5	0.2	0.66667	0.83333	0.16667	0.33333	0.81818	0.2
0.66667	1	1	0.5	0.11765	0.33333	0	-1	0.33333	0.8	0	0	1	1	0.375	0	-0.5	0	1	0.33333
0.0625	0	0.52941	1	-0.16667	1	0.5	-0.33333	0.25	0	0.58333	0.33333	0	-1	0.5	0.75	0.2	0.31579	0.5	-0.5
-0.25	1	1	0	0	0.33333	0.66667	0	1	0	0.22222	-0.11111	0.75	1	0.1	0.55556	-0.16667	0.8	1	0
0	-1	0	1	0	0.6	0.23077	0	0.42857	1	0.75	0.33333	1	-0.11111	0.5	0	0.14286	1	0.66667	0.25
0.5	-1	0.15385	0.5	0	1	-1	0.5	-0.06667	1	0.62963	0.33333	-1	-0.13043	0.66667	0	0.6	0.4	1	0
-0.16667	1	-0.69231	0.25	0.5	-1	-1	0.33333	1	-1	0.75	-0.06667	-0.22222	0.55556	0.3871	1	0.46667	1	0.7	0
-0.25	1	-0.07692	0.5	0	0.33333	0.11111	0	0.32414	1	0.81818	-0.33333	0.55556	0.77778	0.2	0.7	0.2	1	0.33333	-1
0.875	0	0.076923	0.5	0.25	0.16667	0.33333	0.5	0	-0.5	1	0	1	0.77778	-0.45455	0.71739	0.6	1	0.28571	0.24444
0.25	0.5	0.84615	-1	0	0.5	0.17172	0.25	0	1	0.6	0.2	0.5	-0.33333	0.6	0.63636	0.4	1	0.57895	0.66667
0.5	0.11111	0.076923	0.071429	0.5	1	0.33333	0	0.13333	0.5	1	0.2	0.22222	0.56667	0.57576	0.79167	0.2381	1	0.59091	-0.33333
0	0.2	0.076923	0.25	0	0.5	0.28395	1	0	1	-1	-1	0.33333	0.66667	0.45455	0.91667	0.33333	-0.33333	0	0.46667
1	0.71429	0.21267	0	0.41176	0.26923	-0.33333	0	0.2	0.2	1	0	0.83333	-0.33333	0.5	0.5	0.6	-1	0.25	-0.11111
0.375	0	-0.23077	-0.5	0.33333	-0.5	0.66667	0.5	0.15	1	0	1	0.33333	0	0.36364	0.875	0.12	0.57895	0	1
0	-1	0.23077	0.33333	0.33333	-0.25	1	1	0.6	1	1	-0.33333	0.66667	0.40741	0.27273	0.77778	0.33333	1	0.33333	0
0.6	-1	0.076923	-0.25	0.5	0.15	0.26496	-0.33333	-0.2	1	0.75	-1	1	0.49275	1	0.25	0	-1	0.33333	0.375
0.5	0.5	0.055215	1	0.75	0.5	0.11111	-1	-0.33333	-0.33333	0.33333	-1	0.16667	0	0.72727	0.75	0.65217	0.2	0.5	0.66667
0.4375	1	1	0.5	-0.5	0.23077	0	-0.33333	0.5	-1	0.33333	0.6	0.69697	0.4375	0.39589	0.5	1	0	0	1
-0.07692	1	1	0	1	-1	-0.06494	0.44444	1	-1	0.63636	0.33333	-0.11111	0.33333	0.59091	1	0	0.33333	1	1
1	-0.5	-1	1	0.33333	1	0.44444	1	0.55172	-1	1	0.75	0.22222	0.5	0.44348	0.48571	1	0.6		0.14286
0	0.75	0	1	0.83333	-0.33333	0.44444	0.66667	0.125	0	0.8	0	0.66667	0.58333	0.33333	0.45342	1	0		0.8
0.5	0.22222	1	-1	0.66667	0.66667	0.90909	0.66667	0.25	1	0.5	0.2	0.83333	-0.5	0.37778	0.4026	0	0.33333		0.5
0.33333	0.3	1	0	0	0	0.75	-1	0.29167	0.5	0	0.5	0.11111	0.6	0.40741	0.54762	0.42857	0.33333		0
1	0.42857	-1	-0.25	0.61905	0.5	0.88889	1	0.5	-1	1	0.5	0.33333	0.5	0.40741	0.71429	0.11111	1		0.6
-0.33333	1	0.41176	0.33333	0.4902	0	0	1	0.5	-0.2	0.75	0.5	0.16667	1	0.38889	-0.42857	1	-0.26316		0.66667
-0.75	1	-1	0	0.77778	0	0.5	0.33333	0.5625	1	0.33333	0.66667	-0.33333	-0.5	0.44444	0.5	0.6	-0.6		-0.5
-1	0	0	0.25	0.55556	1	1	0	0.5	0	0.875	0.75	0.58333	0.61111	0.37778	0.42857	-1	1		1
1	1	-1	1	0.66667	0.3	0.61538	1	-0.16667	1	0.55556	0.5	0.66667	0.30435	0.33333	0.57143	0	-0.2		0.6875
1	-1	-0.07692	0.35714	0.83333	0.33333	0	0.2	0	-1	0.5	0.5	-0.16667	0.5	0.2963	0.28571	0.2	1		0.5
-0.25	1	0.66667	0.42857	0.66667	0.25	0.5	-0.2	0.5	0.12821	1	0.5	0.11111	0.58333	0.25448	0.42857	-0.66667	1		0.5
0.5	0.33333	0.33333	0.57143	0.33333	-1	0.33333	0.4	0.33333	0.38462	1	0.5	-0.14286	-0.2	0.61111	0.71429	0.77778	0.66667		0
0	0.33333	1	0.71429	0	-0.5	1	0.2	1	-0.23077	0.62338	0.076923	0.66667	-0.33333	0.51515	0.26087	0.22222	0.8		0.33333
0.5	0.33333	-0.66667	0.42857	0	0	-0.05556	0.8	0.4023	0	0.57143	0.11111	0.66667	0.77778	0.17333	0.62857	1	0.75		1
-0.5	0.61111	1	0.42857	0.75	-0.33333	0.38889	0.9	-0.16667	0.38462	0.57143	0.46667	1	0.88889	0.42857	0.53416	0	0		0.86667
-0.33333	0.55556	-1	0.14286	1	-0.33333	0.18182	0.25	0.33333	0.15385	0.71429	0.24444	1	1	0.48571	0.50649	0.60317	0.33333		1
0	0.36667	-0.33333	0.42857	0.75	0	0.375	-0.4	0.22222	0.15385	0.64286	0.33333	0.66667	0.53333	0.33333	0.5	0.74074	1		1
0.33333	0.42857	0.13725	0.28571	0.85714	0	0.33333	1	1	0.53846	0.57143	0.33333	0.5	1	0.52381	0.61905	0.66667	0.47368		-0.2
-0.25	0.16667	-0.33333	0.52381	0.76471	-0.23077	0	1	1	0.13846	0.53571	0.77778	0.5	-0.33333	0.64286	-0.14286	0.13333	0.8		1
1	0.33333	0.33333	0.14286	0.83333	-0.5	0.75	0	0.66667	0.23077	0.38095	0.33333	0	1	0.28571	0.5	0.66667	1		-1
-0.6	1	1	0.14286	1	-0.25	0.16667	0.3	0.33333	0.30769	0.5	0.22222	0.75	0.55556	0.2	0.50794	0.33333	-0.2		0
1	0.33333	0.025641	-0.42857	1	-0.3	0.25	0.53333	0.55556	0.23077	0.47619	0.44444	1	0.36232	1	0.21429	0.66667	0		0.25
-0.5	0.66667	0.33333	0.76744	0.75	0.33333	0.5	0.34737	0.2	0.53846	0.5	0.022222	0.5	-0.33333	0.42857	0.42857	0	1		1
0.5	0.5	-0.75	1	1	-0.25	0.25	-1	0.33333	0.36646	0.71429	0.55556	0.16667	0.66667	0.35484	0.5	0.1875	1		0
1	0.33333	-1	-1	0	-0.25	0.44444	0	0.42857	0.33333	0.64286	0.11111	0	0.66667	0.71429	0.60714	0.2	-1		-1
0	1	1	1	0.66667	-0.33333	0.75	0	0.11111	-1	0.53439	0.72222	-1	1	0.4026	0.34694	0.6	0.33333		0.33333
0	0.33333	1	1	0.5	0.6	0.066667	0.16667	1	1	0.75	0.33333	0.73333	0.11111	0.42857	0.43617	0.066667	0.4		1
0	-0.66667	0	-1	0	0.46667	0.55556	0	0.47126	0	0.58333	1	0.73333	-0.11111	0.64444		1	0.75		0.55556
0.33333	0.27778	1	1	0	0.33333	1	0.5	0.16667	0	0.55	0.2	1	0.55556	0.45455		0.2	0.66667		1
0	0.18519	-1	-1	0.5	0.066667	0.27273	-0.25	0.33333	0	0.5	0.2	1	0.33333	0.52727		0.58095	0		0.33333
0.33333	0.16667	1	0.42857	0	1	1	0	0.55556	0.5	0.375	-1	0.73333	0.6	0.57576		0.73333	1		0.46667
0.25	0.52381	-0.29412	0	0.19048	0	-0.11111	1	1	1	0.75	0.5	0.2	1	0.27273		1	0.52632		0.11111
-1	0.16667	-1	0.33333	0.5098	0.2	1	1	-0.33333	0.6	0.8125	1	0.6	-1	0.54545		0.52	0.8		0.33333
0.2	1	0	1	0.61111	0.2	1	-0.5	0.33333	1	0.083333	1	0.4	1	0.63636		0.33333	0		1
1	1	-1	1	0.55556	0.2	0.33333	0.5	0.33333	1	0.59375	0	0.8	0.33333	0.38182		0.7	0.6		0.375
0.5	0.33333	0.076923	1	0.16667	0.24	0.61538	0.66667	0.33333	-1	0.36111	0	0.6	0.072464	1		0.76	0.5		0.66667
0.25	0	1	-0.14286	0.75	0.46667	1	0.4	0.46667	1	0.625	0.2	0.4	-0.33333	0.57576		0.6	1		0.66667
1	0.33333	1	1	0.83333	0.3	0	0.33333	1	0.38462	0.75	0.33333	0.4	0.77778	0.4956		0.4	1		-0.33333
0	0.14286	1	0.83333	0.66667	0.4	0.55556	0.33333	0.55556	-0.2	0.625	1	0.33333	0.66667	0.68182		0.6	0.5		0.55556
1	1	0.2	1	0.55556	-0.2	1	-0.33333	1	0.6	0.60714	0.5	0.4	0.55556	0.47107			-1		0.66667
0	1	0.2	0	0.16667	0.42857	1	0	-0.33333	0.2	0.72414	0.77778	0.90909	0.11111	0.37374			0		-0.33333
0.5	1	0.2	0	0	-0.55556	-0.11111	0.33333	0	0	0.054545	0.5	0.33333		0.35065			0.2		0.71429
0.75	1	-0.2	0.33333	-0.33333	-0.11111	-0.11111	1	0.2069	0.5	0.2	0.5	0.33333		0.36283			0.75		0.28889
0	0.33333	-0.2	-0.33333	0.33333	0.25926	-0.09091	0.33333	0	-0.2	-0.04	0.6	1		1			0.66667		0.33333
-0.5	0.55556	-0.2	-1	0.33333	0.48148	1	0.16667	-0.5	-0.2	0.2	0.5	0		0.8			-0.33333		-0.33333
0.66667	0.7	0.6	-0.14286	-0.16667	0.55556	0.77778	0.33333	0.083333	0.6	0.2	0.25	-1		0.66667			0		0.2
0.25	1	0.10588	0	0.2381	0.33333	-1	0.33333	0	0.04	1	0	1		1			-0.31579		0.11111
0	1	-0.6	-0.11111	0.29412	0.28205	1	-0.33333	0	0.6	0.1	0.5	0		0.375			0.4		0.5
0.2	1	-0.2	0.33333	0.33333	0.55556	1	0	0.5	-0.2	0.2	0.25	0		0.75			0		0
1	1	-0.2	0.16667	0.33333	0.44444	0.46154	0.66667	1	-0.2	0.25	0.25	0		0.4			0.2		0.16667
0	1	-0.04615	0	0.33333	0.13333	1	0.11111	0.33333	-0.2	0.37778	-0.1	-1		0.5			0		0.33333
0.75	1	0.2	0.33333	0.5	0.62963	0	0.33333	0	0.26154	0	0.5	1		0.91667			0		0.66667
1	1	0.33333	0.33333	0.33333	0.33333	0.33333	0.33333	0.25	0.6	1	-0.5	1		0.59677			0		0.33333
0	1	0.2	0.42857	0.33333	0.55556	1	-0.14286	0	0	0.6	0.625	0.66667		0.875			-0.5		0.55556
0	1	-0.08333	0.33333	-0.11111	-0.22222	1	1	0.33333	1	0.17143	0.66667	1		0.63636			0.5		1
1	0.125	0.5	0.33333	0.66667	0.066667	1	-0.5	1	-1	0.1	1	0.2		0.61111			-0.33333		0.33333
1	1	0	-0.33333	0.66667	0.22667	0.11111	0.5	-1	-1	0	0.57143	1		0.57143			0.83333		0.11111
0.5	0.5	0.5	0.66667	0.33333	-0.55556	0.55556	0.5	-1	0	0.27273	0.11111	0.33333		0.81818			0.4		0.42857
0.5	0.375	0.5	-0.33333	0	-0.25926	0.45455	0.5	-0.10345	0.5	0.33333	0.28889	1		0.69231			0.625		0.63333
1	0.0625	0.5	0.33333	-0.75	-0.03704	0.5	0.75	0	0	0.6	-0.02222	1					0.83333		0.75
1	0.19444	0	0.33333	-0.5	-0.03704	1	0	1	1	0	-0.11111	-0.33333					0.5		0.5
1	0.1625	1	0.52381	-0.5	0.55556	-1	0	-0.16667	1	0.5	0.38889	1					1		0
0.25	0.21429	0.5	0.5	-0.28571	0.22222	1	0	-1	0.6	0	1	1					0.47368		0.33333
1	0.375	0	0.55556	0.11765	0.094017	1	0	1	-1	1	-0.18519	0					0.6		0.375
1	0	0.25	1	-0.33333	0.55556	0.23077	0	-0.5	1	-0.33333	0.66667	0.5					0.5		0.25
1	0.75	0.5	0.66667	-0.33333	0.44444	1	0.5	1	1	0.625	0.11111	1					0.6		0.34375
0.5	-0.25	0.38462	0.33333	0.5	0.066667	-1	0.5	0.33333	1	0.55556	0.022222	0					0.25		0
0.5	0.375	0	0.52381	-0.25	0.40741	-0.11111	0.3	-0.2	0.38462	0	0.11111	0.66667					0.5		0.25
-1	0.41667	0.66667	-0.33333	-0.5	0.055556	1	0.25	-0.5	1	0	0.55556	1					1		1
1	0.5	0.5	0.33333	0	0.33333	-0.5	0	-0.33333	1	0.5	0.33333	1					0.5		0.83333
0	0.75	0.2	-0.14286	0.66667	-0.11111	1	0.57143	1	0.33333	0.42857	0.18519	1					0.5		0.5
0	0.22034	0.2	0.25	0	0.15556	1	1	0	1	0.25	-0.11111	1					0.5		1
0	1	0	1	0.16667	0.20988	1	1	0.33333	1	-0.4	0.22222	-1					0.75		0.33333
0.25	1	0	-0.5	0.33333	0.012987	0.77778	1	1	1	1	0.22078	0.33333							0.66667
-0.25	-1	0.5	1	-0.33333	-1	1	1	0.65517	0.5	0.63636	0	-0.33333							-0.07692
0	1	0	1	0.5	1	0.45455	1	1	1	0.33333	0.6	1							0.1619
0	-0.16667	1	1	0	0.33333	1	0	1	0.5	0.51111	0	1							0.71429
0.66667	0.55556	-1	0	0.75	0	0.77778	1	0	-1	0.66667	1	1							0.14286
0.25	0.4	0	0.28571	0.125	1	1	1	1	1	0.11111	0.25	1							0.37143
-1	0.42857	0.44118	0.5	0.5	0.5	1	1	-1	-1	1	0	0							0.2381
-0.2	0.5	-1	0	0.20588	0.30769	1	1	0.25	0	0.66667	-0.33333	0							0
1	-1	0	1	0.16667	0	0.76923	1	1	1	0.77778	1	0.5							0.14286
-0.375	1	0	0.25	0.33333	0	1	0	1	1	0.47222	0	1							0.26786
0.25	1	-0.03846	0	-0.25	0.3	1	0.33333	0.2	0.69231	0.50617	0.4	-1							0.57143
0	-1	0	0.14286	0.5	0.33333	0.33333	0.4	1	-1	0.66667	0.33333	-0.66667							0.14286
0	0.33333	-0.16667	0	0.25	0.5	1	1	1	-0.2	0.77778	0	-0.33333							-0.42857
0.5	1	0	0	-0.5	0.5	1	0.33333	0.33333	1	0.77778	0.5	-1							0.33333
0	1	-0.3	0	-0.16667	0	1	1	-1	0.33333	0.5873	0.44444	0.2							0.28571
0	0	0.625	-1	1	-0.2	1	1	-1	1	0.47222	1	1							0.42857
-1	0.5	0.076923	-0.5	0.41667	0.33333	1	-0.11111	0	1	0.15556	0.5	1							0.2381
-0.14286	0.75	0.5	-1	-0.16667	-0.11111	-1	-0.11111	0.33333	1	0.77778	0.11111	1							0.14286
0.35714	0.5	0	1	-0.75	1	-0.18519	0.22222	0.27586	0.5	0.45946	1	0.55556							0.28571
0.35714	0.5	0	0	-0.07692	-1	-0.18519	0.11111	0	1	0.54545	-1	1							0.22727
0.14286	0.35417	0.5	1	1	0.33333	-0.27273	1	-0.16667	0	0	0.6	0.33333							0.46667
0.42857	0.63889	-1	-1	0.5	1	-0.5	0.55556	0	-1	0.2	1	1							1
0.52381	0.4	0	-1	1	-0.33333	0.25926	-0.33333	0.16667	0.6	0.5	1	1							1
0.35714	0.67857	1	-0.71429	-0.25	1	-0.33333	-0.33333	0.33333	-1	0	1	1							0.2
-0.42857	0.3125	-0.29412	-0.5	0.28571	0	-0.33333	1	0.20833	1	0	1	0.66667							0.33333
0.42857	-0.5	-0.5	-0.33333	0.82353	0.076923	0.33333	0.11111	1	1	0.25	-0.33333	0.66667							0.5
0.14286	0.75	-0.5	1	0.66667	1	0.076923	-0.55556	0.11111	-1	0.66667	1	0.33333							0
0.46429	0.75	0	0	1	1	0.33333	0.44444	0.26667	0.53846	0.5	-1	0.66667							0.375
0.42857	0.375	0.15385	0	0.5	0	0.33333	0.40741	0.25	1	0.22222	0.6	0.33333							1
-0.14286	0.5	1	-0.14286	0.5	0.33333	-0.03704	0.28889	0.22222	0.2	0.33333	0.33333	0							1
0.71429	0.58333	-0.66667	1	0	1	0	0.11111	0.11111	1	1	1	0.66667							-1
0.28571	0.5	0	0.33333	0.5	-1	-0.5	0.25926	-0.5	1	1	0.5	0.73333							0.33333
0.42857	0.53125	-0.4	0.33333	1	0.5	0.33333	0.11111	-0.33333	-1	0.57143	1	1							1
0.42857	0.5	-0.25	1	0.5	0.2	0.33333	0.33333	1	-0.66667	0.375	1	0.33333							1
0.71429	0.82456	-0.5	1	0.83333	0.11111	0.33333	0.26027	-0.0303	1	0.2	0	-0.33333							1
0.45455	0.5	1	-1	-0.33333	0.55556	-0.33333	1	0.33333	-1	0.5	0.77778	0.14286							1
0	1		0	0	0	0.5	1	1	0.5	0.44444	0	0.77778							0
0.25	1		0	0.5		-0.33333	1	0.43103	0.5	1	1	0.55556							0.14286
-0.5	0		-1	1		0.33333	0.33333	0.25	0	0.29545	0.2	1							0.13333
-0.33333	0.58333		-1	0.2		0.090909	1	0.25	0	0.5	0.44	0.33333							0.5
0	0.55556		-1	-0.1		1	0	0.45833	0	0.4	0.12	-0.33333							1
0.66667	-0.1		0.71429	0.3		0.33333	1	0.5	0.2	0.5	0.6	0.66667							0.4
-0.25	0.71429		0.5	0.2		1	1	0.5	0	0	0.8	0							0.33333
-1	0.25		1	0.37143		1	1	0.1875	0.5	0.5	0.2	0.66667							-0.25
0	1		1	0.34118		0.33333	1	1	1	0.4375	0.33333	0.5							-0.5
1	1		0.5	0.3		-0.23077	1	0.33333	0	0.58333	0.4	1							0.25
-0.125	0		0	0.4		1	-1	0.6	0.23077	0.5	0	0.66667							0.5
0.5	1		0.71429	0.3		0	1	0.375	0	0.30556	0.36	0.44444							0
1	0		-1	0.4		0.33333	0.4	0.5	0.4	0.16667	0.33333	0.11111							1
0	0.66667		1	-0.3		1	0	0.33333	1	0.25	0.6	1							0
-0.5	1		1	0.3		0	0.33333	0.5	0	0.125	0.4	0.2							1
0.5	0.375		1	0.66667		1	0	1	0	0.30357	0.2	1							0
1	1		-1	0.6		1	-1	0.5	-1	0.34375	0.6	0.33333							0.33333
-0.5	0.625		1	0.4		-1	0.77778	0.5	1	0	0.5	0.33333							0.66667
0.42857	1		0.625	-0.06667		-1	-1	0.69231	1	0.125	0.022222	0.33333							0.75
1	-0.33333		0.5	-0.1		0.33333	0.71429	0.77778	1	0.41667	0.2	0.25							-0.14286
0.66667	1		0.25	0.35			0.14286	0.33333	0	0.375	0.2	0.33333							0
0.5	1		0.375	0.2			0.57143	0.58621	0.5	0.25424	-0.09091	1							1
0.16667	0.33333		0.5	0.24731			0.33333	0.33333	1	0.45455	0	1							0.2
0.33333	0		0.75	1			0.42857	0	0	0.12821	-0.6	0							0
0	0.33333		0.25	0			0.85714	0.27778	-1	0.56923	-0.6	-1							1
0.11111	0		0.28571	1			0.35714	1	0.6	0.53846	-1	0							-0.2
0.25	0.61905		0.375	1			0.14286	1	-1	0.38462	-1	0							0.33333
-0.33333	0		0.58333	1			0.42857	0.25	1	0.23077	1	0							0.5
0.46667	-0.33333		0.25	0.29412			0.71429	1	1	0.5	-0.33333	0							0
0.33333	1		0.4375	0.66667			0.28571	0.11111	-1	0.28205	-1	1							0.125
0.083333	-0.33333		0.25	0.33333			0.71429	0.46667	0.23077	0.48077	0	0							0
0.33333	-0.33333		0.46429	0			0.33333	0.5	-1	0.24786	0.6	0							0
-1	0.11111		-0.25	0.5			0.54286	0.77778	0.6	0.46154	-1	0							-1
-0.33333	0.55556		0.33333	1			0.42857	1	1	0.38462	-1	1							0.33333
-0.33333	1		0.41667	0			0.33333	0.33333	-1	0.61538	0.5	1							0
0.33333	-0.16667		0.375	-0.33333			0.57143	-0.33333	1	0.46154	-0.33333	1							-1
-0.33333	1		-0.25	-1			0.71429	-1	-1	0.5	1	1							1
0.66667	0.58333		0.75	0.33333			0.52381	0.55556		0.32308	0	1							1
0.42857	0.33333		0.2459	0.33333			0.42857	0.16667		0.15385	-0.11111	1							-0.5
0.66667	-0.42857		-0.14286	1			0.68889	-0.42857		0.50427	0	1							0.14286
-0.33333	0		0.42857	0			0.16667	0.28205		0.30769	-1	-1							1
-0.33333	1		0.42857	1			0	0.23077		0.40385	-0.6	0.33333							0
-0.16667	0		0.14286	0.4			-0.25	0.37754		0.5443		1							0.33333
0.5	1		0.42857	0.42857			0.19444	0.051282		0.33333		1							0
0.77778	0.25		0.42857	-0.03571			0.16667	0.4359		0.037037		-1							-1
0.66667	0.11111		0.42857	0.21429			0.5	0.14957		0.64444		0.33333							0.2
0.55556	0.05		0.020408	0.28571			-0.20833	0.48718		0.33333		0							0.33333
0.41667	0.57143		0.071429	0.46939			-0.16667	0.58974		0.33333		-1							1
-0.33333	-0.25		0.14286	0.41176			0.5	0.33974		0.55556		0							0
0.33333	0		0.42857	0.40476			0.33333	0.74359		0.22222		1							0.375
1	0		0.21429	0.14286			-0.08333	-0.04274		0.037037		-1							1
0.41667	0		-0.14286	0.42857			0.41667	0.24103		0.30556		0							1
0.66667	0		0.34694	0.53571			0.16667	0.44872		0.11111		0.33333							1
-0.33333	0		-0.14286	0.21429			0.21667	0.11111		0.11111		1							0.33333
1	0		0.047619	0.42857			0.16667	0.47009		0.55556		1							1
0	0		-0.14286	0.52381			0.38889	0.12821		0.33333		1							-1
0	0.375		0.85714	0.57143			0.041667	0.025641		0.25397		-1							0.33333
-0.33333	0		-0.14286	0.2381			0.5	0.076923		0.25		1							0.33333
0.66667	0.375		-0.14286	0.28571			0.074074	0.10256		0.066667		1							0
-0.04762	0.5		0.35714	-0.14286			1	0.38462		0.33333		1							0.71429
1	0		0.15556	0.46429			0.33333	0.40171		0.28395		0.33333							1
-0.11111	1		0.5	0.57143			0.021898	0.29733		0.11111		-1							1
0.42857	0		1	0.34286			-0.5	1		0		0.33333							1
0	1		0	0.57143			0	0		0.21368		-0.33333							0.33333
0.83333	1		1	0.30526			-0.75	0.2069		0.063291		1							0.33333
-0.66667	-0.5		1	0.55556			0	0.25				0							0.33333
0.33333	0.66667		1	0.5			0	-0.5				0.33333							0.33333
-0.33333	0.55556		1	0.66667			0.5	0				1							0.11111
0.11111	0.3		0.14286	0.33333			-0.25	1				0							0.33333
-0.08333	0.28571		0	0.52381			-1	-1				1							0.66667
0.33333	0.75		0.33333	0.56863			0.5	0.25				0.5							0.29167
-0.06667	1		1	0.51852			-1	1				1							0.66667
1	1		1	0.18519			-0.25	0.33333				0							-0.66667
-0.33333	0		0	0.88889			0.75	-0.2				0.33333							0.33333
0.33333	-1		0.14286	0.83333			0	0.25				-0.66667							1
1	0.66667		-1	0.33333			0	0.66667				1							0.33333
-1	0		0.33333	0.22222			0	0.66667				0.6							1
-0.33333	1		0.33333	0.62963			0.16667	0.5				1							0.55556
0	0.5		0	0.77778			-0.125	-1				1							0.77778
-0.33333	1		-1	0.37037			1	0				1							0.5
-0.33333	0.25		1	0.33333			-0.5	0.33333				-0.33333							0.14286
0.52381	-0.5		0.25	0.11111			1	0.5				-0.33333							1
0.66667	1		0.42857	0.44444			0.071429	0.33333				1							0.66667
0.55556	1		0.45	0.77778			0	0.30769				1							0.33333
-0.11111	-1		0.2	0.53333			0.23077	1											1
0.5	0		0.3	1				0.66667											1
0.5	1		0.4	0.50794				-0.5											0.6
0.5	0		0.4	0.81081				0.44828											0
-0.375	0		0.2	0.4				-0.125											1
0.5	0		0.2	-0.2				0.25											-0.2
0	0.33333		0.057143	0.1				0											0.33333
0.33333	-0.35		0.3	0.15				0.25											-0.5
-0.0625	0.42857		0.33333	0				0											1
0	0.25		0.2	0.12941				0.4375											0
-0.3	0		0.35	-0.06667				1											0
0.5	1		-0.3	-0.06667				-0.16667											1
-0.1875	0		0.48571	0.4				0											-1
0.5	0.5		0	0.25				0.625											-1
0	0.66667		0.33333	-0.5				0.33333											1
-0.5	0.66667		0.46667	0.6				0.5											1
0.75	0		0.2	0.46667				-0.25											0.33333
0.25	0.625		0.4	0.2				-0.5											0.33333
0.5	0		0.8	0.23333				0.5											0
0.25	0.375		0.35	0.066667				0.25											0.14286
0.28571	-0.5		0.2	0.1				0.125											-1
-0.5	0.33333		0.6	-0.1				0.16667											-1
0.66667	-0.5		0.12766	0.1				0.25641											1
0.5	0		-0.125	-0.04				0.5											-1
0	0.33333		0.5	0.2				0.14286											0.33333
0.57143	0		0.75	0.18571															-1
0	1		0.25	0.26667															0.26667
0	1		0	-0.23404															1
-0.5	0		0.5	0.71429															0
0.33333	-0.5		0.5	0.14286															1
0	0.33333		0.5	0.14286															1
-0.33333	-0.6		0	0.28571															0.5
0	-0.14286		0.16667	0.5102															0.5
-1	0		0	0.46218															0.5625
-0.2	1		0.375	0.38095															1
1	1		0.5	0.42857															0.5
0.75	-1		0.64286	0.28571															1
0.5	0		1	0.71429															0.33333
-1	-0.33333		0.16667	0.28571															0
1	-0.33333		1	0.28571															0
0	-1		0	0.61905															0.66667
0	0.25		0.5	0.57143															0.33333
1	-1		0.5	0.2381															1
1	0		0.1875	0.14286															0.14286
0.71429	0		0.21429	0.28571															1
0	-0.33333		-0.5	0.28571															0.5
0.33333	-1		0.25	0.42857															1
1	0		0.28571	0.45714															0
-0.33333	1		0.5	0.42857															0.33333
-0.5	0.066667		1	0.42857															1
1	0.73333		0	0.42857															-1
0.5	0.46667		1	0.11429
-0.5	0.53333		1	0.42222
0.33333	0.26667		-1	1
0	0.33333		1	0.25
1	0.066667		0.71429	1
-0.5	0.48571		0	0
1	0.53333		0.33333	0.57143
-0.2	-0.33333		-1	0.47059
1	0.33333		0	0.5
-0.25	0.2		0	0.33333
0.5	0.13333		1	0.5
-1	0.42222		1	0.75
-1	0.33333		1	1
1	0.73333		0.33333	-0.5
0	0.36667		0	0
1	0.6		-1	1
-1	0.46667		-1	-0.16667
0.71429	0.4		0.25	0.66667
0	0.11111		0.14286	-0.5
1	0.26667		1	0
1	0.53333		1	0.5
-0.33333	0.066667		0.5	0.4
0	-0.46667		0.54167	1
1	0.22018		0.33333	0
0	0.42857		0.5	0.44444
0.5	0.71429		0.41667	0.4
0.5	0.42857		0.66667	0.28571
1	0.28571		0.66667	1
-1	0.21429		0
1	0.39683		0.30952
1	0.15714		0.29167
1	0.30612		0.44444
0.6	0.57143		0.83333
1	-0.14286		0.33333
-0.25	0.42857		0.41667
0.5	0.71429		0.40476
1	0.28571		0.5
1	0.33333		0.27778
0	-0.04762		0.22222
0	1		0.66667
-1	0.46429		0.5
0	0.14286		0.83333
0.42857	0.5		0.4375
1	0.71429		0.16667
0.33333	0.047619		0.83333
1	0.28571		0.5
-0.33333	-0.14286		0.375
0.5	0		1
1	0.42857		0.57664
-1	0.44762		0
1	0.21739		0.8
0	0		0.2
0.625	0.33333		0.3
-0.125	1		0.6
0	0.66667		0.4
-0.25	0.22222		0.6
1	0.33333		0.25714
0.3125	0.4		0.3
0	0.61905		0.13333
0.1	0.33333		0.4
1	0.33333		0.3
0.1875	1		0.1
0.375	-0.33333		0.42857
-0.5	0.33333		0.8
-0.5	0.33333		0.33333
0.5	0.33333		0.4
0.5	1		0.5
0.5	0.33333		0.4
-0.25	0.33333		0.8
0.5	0.75		0.425
0.25	0.33333		0.25714
0.16667	0.33333		0.6
0.5	0.33333		0.42
-0.16667	0		0.5
-0.25	1		0.2
-0.5	0.33333		0.6
-0.5	0.28889		0.34021
0	0.42857		0.125
0.14286	0		0.5
-1	0.625		0.25
1	0.75		0.75
-0.5	0.75		0
1	0.625		0.5
-1	0.16667		0.5
0.33333	0.33333		0.21429
0.25	0.1375		-0.125
-1	0.67857		-0.16667
0.6	0.0625		0
1	-0.5		0.375
0	0.25		-0.25
0.5	0.5		0.071429
1	0.375		0
1	0.5		0.33333
0	0.5		0.16667
1	0.75		0.75
-1	0.25		0.5
1	0.25		-0.5
0.42857	0.59375		0.375
1	0.75		0.21429
0.33333	0.41667		0
0.33333	0.125		0.35
0.33333	0.5		0.5
1	0.625		0.5
-1	-0.25		0.54167
1	0.21667		0.25
1	0.25		0
1	0.58333		0.66667
0	0.57895		-0.33333
0.5	0.33333		1
-0.25	1		0.66667
0.33333	1		0.33333
-0.25	0.66667		1
0.66667	0.33333		0.33333
0.125	0.40741		0.14286
0	0.23333		0
-0.2	0.61905		0.11111
1	0.5		0.33333
-0.25	0.33333		0.16667
0.375	1		0.33333
0	0.33333		0.14286
-0.5	0		0.33333
0.75	0.77778		0.55556
0	0.11111		0.33333
0	1		0.66667
-0.25	0.41667		-0.33333
0.5	1		1
-0.75	0.66667		0.33333
0.5	0.33333		0.2381
0.33333	0.33333		0.33333
-0.16667	-0.33333		0.4
0	0.66667		0.66667
1	0		1
-1	-0.33333		0.55556
0.5	0.42222		0.4
-0.25	0.42857		0.5
0.5	0.55556		-1
0.42857	0.5		1
-1	0.75		1
1	0		0
0	1		1
0.33333	-1		1
0	-1		-1
0.33333	-0.5		-1
0	-0.11111		0.71429
1	0.2		0
-0.6	0.14286		-0.33333
1	0.5		1
0.25	-1		0.5
0.5	1		1
1	-1		0.71429
-1	0		1
1	-0.33333		0.33333
0	0.33333		1
1	-1		1
-1	-0.25		1
0.42857	1		1
0	0.75		0.25
0.33333	0		0.42857
0.33333	-1		-1
-0.33333	0		0.4
0.5	1		0.5
-1	0		1
-1	1		0.83333
1	0.6		0.4
-0.5	0.42857		-0.5
1	1		1
-0.5	0.25		0.375
0	0.33333		1
0.625	-0.33333		0.5
-0.5	0.33333		0.125
0.33333	-0.33333		0
-0.25	0.66667		1
0	-0.05556		-0.25
0	-0.03704		0.28571
0	0.36667		0.0625
0.3	0.61905		0.16667
0.5	0.5		0.25
0.375	-1		0.0625
0.25	0.33333		0.125
0.5	-0.33333		0.35714
0.5	0		0
0	0.55556		0.5
1	1		0.5
1	1		0
0.25	-0.16667		-0.5
0.35714	1		1
0	0.66667		0.34375
0.16667	0.33333		0.21429
0.16667	0.11111		0.25
-0.16667	-0.33333		0.325
0.625	0.66667		0.1875
0.5	0		1
0.5	-1		0.5
1	0.15556		0.3
0.25	0.52381		0.375
-1	0.55556		0
0	0.16667		0.25
0	0.33333		0.2069
0.5	1
0.5	-0.42857
0.75	0
0	-1
0	1
0.5	1
0.66667	0.66667
0.5	0.77778
-1	0.7
0.4	1
1	1
0.5	-1
0.25	1
0	1
1	0
0.5	0.33333
0	0.33333
0	-1
0.5	0.25
0.14286	1
1	0.25
-0.33333	0
0	0.33333
0.66667	1
0.5	0
1	0
1	-1
1	0.46667
1	0.42857
0	0.33333
0.75	0.5
1	1
0.25	1
-0.5	0.33333
	0.33333
	0.55556
	0.77778
	0.33333
	0.35185
	0.33333
	0.25556
	0.49206
	0.38889
	-0.33333
	0.77778
	0.33333
	0.11111
	0.48148
	0.33333
	0.33333
	0.25
	0.55556
	0.61111
	0.11111
	0.33333
	0.22222
	0.55556
	0.77778
	0.11111
	0.48148
	0.36508
	0.62963
	0.33333
	0.18519
	0.55556
	0.25926
	0.77778
	0.54667
	0
	1
	1
	1
	0
	0.22222
	0.05
	1
	0.5
	-1
	0
	0
	1
	0.33333
	1
	1
	0.375
	1
	0.875
	1
	0.33333
	0
	1
	-0.5
	1
	0.33333
	0.42857
	0.33333
	0.625
	0.66667
	0
	0
	1
	0.33333
	0.33333
	0
	1
	-1
	1
	-0.33333
	-0.33333
	0
	0.14286
	0
	-1
	1
	1
	1
	0.33333
	1
	1
	0
	1
	0.75
	1
	-0.33333
	0
	1
	1
	-1
	0.46667
	1
	-0.33333
	0.25
	0.33333
	-1
	-0.33333
	1
	-0.11111
	1
	0.6
	1
	0.6
	0.4
	0.26667
	0.55556
	0.24
	0.65714
	0.1
	0.2
	1
	-0.2
	0.4
	0.33333
	0.73333
	1
	0.45
	1
	0.6
	0.4
	0.73333
	0
	0.6
	0
	0.6
	0.44
	0.48571
	0.33333
	0.65
	0.6
	0.6
	0.46667
	0.6
	0.55556
	1
	0.2
	0.47826
	-0.25
	-0.5
	0.5
	0.5
	0.29167
	0.27778
	0.225
	0.21429
	0.875
	0.5
	0.5
	-0.5
	0
	0.66667
	0.16667
	1
	0.1875
	0.5
	0.875
	1
	0.83333
	0.5
	0
	0
	0.5
	0.2
	0.071429
	0.16667
	0.8125
	-0.16667
	0.5
	0.33333
	0.5
	0.44444
	0.25
	-0.5
	0.3
	0.53846
	-0.42857
	1
	-0.14286
	0.14286
	0.30952
	0.30159
	0.18571
	0.55102
	0.57143
	-0.42857
	0.71429
	0.42857
	-0.28571
	0.33333
	0.2381
	0.42857
	0.035714
	0.71429
	0.57143
	0.14286
	0.14286
	0.14286
	0.14286
	0.71429
	-0.14286
	0.18095
	0.10204
	0.2381
	0.21429
	0.52381
	0.14286
	0.14286
	1
	0.26984
	0.28571
	0.14286
	0.42857
	0.14286
	0.11628
	0
	0.66667
	0.66667
	0.66667
	0
	0.22222
	0.1
	0.19048
	-0.16667
	0.33333
	0.66667
	-0.33333
	0.33333
	0.44444
	0.66667
	0.33333
	0.041667
	0.33333
	0.33333
	0.16667
	-0.11111
	0.16667
	0.5
	0.33333
	0.66667
	0.24444
	0.19048
	0.22222
	0.29167
	0.22222
	0.33333
	0.22222
	0.66667
	0.2963
	0.33333
	0
	0.4
	0.33333
	0.14286
	0.75
	0.25
	1
	0.5
	1
	-0.04167
	0.22222
	0.3
	0.42857
	0.75
	-1
	1
	0
	0.5
	0.5
	0.83333
	1
	0.25
	0
	0.625
	0.5
	0.66667
	-0.25
	0.75
	0.25
	-1
	0.43333
	0.28571
	0.66667
	0.375
	0.33333
	0
	0.5
	0.5
	0.33333
	1
	-0.5
	0.5
	0.625
	0.35714
	0.083333
	0.33333
	0.4
	0.6
	0.6
	0.6
	0.33333
	0.46667
	0.14
	0.54286
	0.6
	-0.2
	1
	0.2
	0.6
	0.6
	0.46667
	0.2
	0.4
	0.6
	0.6
	0.8
	0.46667
	0.6
	0.2
	0.2
	0.2
	0.22667
	0.31429
	0.33333
	0.3
	0.2
	0.6
	0.33333
	1
	0.51111
	0
	0.6
	0.44
	0.3
	0.31429
	0.066667
	0.5
	0.82609
	-1
	1
	-1
	1
	-0.16667
	0.33333
	0
	0.14286
	-0.5
	1
	1
	-1
	-1
	1
	0.33333
	1
	0.25
	1
	0.5
	0
	0.33333
	0
	1
	0
	-1
	0.2
	0.42857
	-0.33333
	-0.25
	1
	1
	0.33333
	-1
	0.33333
	1
	1
	0.2
	0.5
	-0.14286
	0.33333
	0.5
	0.2
	-1

## Sheet: Fig. 1f
NaN	1	0	0.714286	0.166667	0	1	-1	1	1	1	0.333333	1	1	0.5	0.714286	1	1	1	1	1	1	0.666667	0.2	1	1	1	-1	-1	1	1	1	-1	0.333333	1	-0.5	0.6	0.5	0.333333
NaN	NaN	1	0.714286	0.333333	1	1	1	-1	1	-1	0.333333	-1	1	0.25	0.714286	-1	0.333333	1	-1	1	-1	0.166667	0.6	1	1	1	-1	1	1	0.333333	1	1	0.333333	1	0	0.6	1	0.333333
NaN	NaN	NaN	0.228571	0.216667	0.466667	0.4	-0.8	0.6	0.6	1	0.666667	0.5	0.6	0.075	0.457143	0.8	0.0666667	0.2	0.7	0.6	-0.4	0.283333	0.04	0.2	0.2	0.333333	-0.6	-0.3	0.8	0.366667	0	-0.2	0.2	0.4	0.3	-0.12	0.05	0.333333
NaN	NaN	NaN	NaN	0.142857	0.52381	0.619048	-0.714286	0.428571	-0.142857	0.428571	0.52381	0.285714	0.714286	0.142857	0.755102	0.571429	0.333333	1	0.714286	0.714286	0.142857	0.380952	0.371429	0.285714	0.428571	0.52381	-0.142857	0	1	0.238095	0.285714	-0.428571	0.52381	0.714286	0.428571	0.142857	0.214286	0.428571
NaN	NaN	NaN	NaN	NaN	0.416667	0.5	-1	0.5	0.166667	0.666667	0.444444	0.666667	0.666667	0.229167	0.47619	-0.166667	-0.111111	0.166667	0.416667	0	-0.666667	0.0555556	0.2	0.416667	0.433333	0.333333	0.333333	0.25	0.833333	0.333333	0.0833333	0.166667	0.333333	0.583333	0.291667	0.0666667	0.25	0.166667
NaN	NaN	NaN	NaN	NaN	NaN	0.333333	-0.666667	1	0.666667	1	0.444444	0.833333	1	0.208333	0.714286	0.833333	0.666667	0.666667	0.5	0.666667	0	0.5	0.0666667	0.833333	0.866667	0.666667	0	0.333333	1	0.333333	1	0	0.777778	0.166667	0.416667	0.133333	0.333333	0.333333
NaN	NaN	NaN	NaN	NaN	NaN	NaN	-0.333333	0.333333	0.333333	1	0.111111	1	1	0.416667	0.619048	0.333333	0.111111	0.333333	1	1	0.333333	0.5	0.6	0	0.2	0.333333	0.333333	0.333333	1	0.333333	0.666667	0.333333	-0.111111	1	0.5	-0.333333	0.833333	0.777778
NaN	NaN	NaN	NaN	NaN	NaN	NaN	NaN	1	-1	1	0.333333	1	1	0	-0.428571	1	-0.333333	1	1	1	1	-0.333333	-0.2	0	-1	0.333333	-1	-1	-1	-0.666667	-1	-1	-0.333333	0	-1	0.2	-1	-0.333333
NaN	NaN	NaN	NaN	NaN	NaN	NaN	NaN	NaN	-1	1	1	1	1	0.75	0.714286	1	1	1	1	1	1	0.666667	0.6	1	0.2	1	1	1	1	0.666667	0	1	1	0	0.5	0.6	1	1
NaN	NaN	NaN	NaN	NaN	NaN	NaN	NaN	NaN	NaN	1	0.333333	1	1	-0.25	0.714286	0	-0.333333	-1	0	1	-1	0.166667	0.6	0	0.6	0.333333	-1	-1	1	0	0	1	0.333333	0	0.5	-0.6	0	0.333333
NaN	NaN	NaN	NaN	NaN	NaN	NaN	NaN	NaN	NaN	NaN	1	1	1	0.5	0.714286	1	0.333333	-1	-1	1	-1	1	1	1	1	1	1	1	-1	0.666667	1	1	1	0	0.5	0.6	1	1
NaN	NaN	NaN	NaN	NaN	NaN	NaN	NaN	NaN	NaN	NaN	NaN	0.333333	1	0.416667	0.52381	0	0.111111	0.333333	0.666667	1	-0.333333	0.444444	0.2	0.333333	0.466667	0.777778	-0.333333	0.666667	0.333333	0.333333	0.333333	0.333333	0.111111	0.333333	0.5	0.333333	0.5	0.555556
NaN	NaN	NaN	NaN	NaN	NaN	NaN	NaN	NaN	NaN	NaN	NaN	NaN	1	0.5	0.714286	0.5	0.666667	1	-0.5	1	-1	0.5	0.2	1	0.4	0	1	1	1	0.5	1	1	0.666667	0.5	0.5	0.6	1	1
NaN	NaN	NaN	NaN	NaN	NaN	NaN	NaN	NaN	NaN	NaN	NaN	NaN	NaN	0.75	0.428571	1	1	1	1	1	-1	1	1	1	1	1	-1	1	-1	0.333333	1	1	1	1	0.5	0.6	1	-0.333333
NaN	NaN	NaN	NaN	NaN	NaN	NaN	NaN	NaN	NaN	NaN	NaN	NaN	NaN	NaN	0.571429	0.375	-0.166667	0.75	0.5	0.75	0.25	0.375	0.4	0.375	0.25	0.416667	-0.25	-0.25	0.25	0.25	0.375	0	0.25	0.25	0	-0.05	0.25	0.333333
NaN	NaN	NaN	NaN	NaN	NaN	NaN	NaN	NaN	NaN	NaN	NaN	NaN	NaN	NaN	NaN	0.571429	0.619048	0.714286	0.285714	0.714286	-0.142857	0.52381	0.542857	0.714286	0.828571	0.619048	1	0.428571	0.142857	0.809524	0.857143	0.714286	0.52381	0.857143	0.428571	0.314286	0.714286	0.52381
NaN	NaN	NaN	NaN	NaN	NaN	NaN	NaN	NaN	NaN	NaN	NaN	NaN	NaN	NaN	NaN	NaN	0.333333	0	-0.5	0	0	0.5	0.6	0.5	0.8	0.333333	0	0.5	0	0.166667	1	1	1	1	0	0.2	0.5	0.666667
NaN	NaN	NaN	NaN	NaN	NaN	NaN	NaN	NaN	NaN	NaN	NaN	NaN	NaN	NaN	NaN	NaN	NaN	0.333333	1	1	-0.333333	0.111111	-0.0666667	0.333333	0.466667	0.333333	-1	0	0.333333	0.333333	0.333333	-0.333333	0.555556	1	0.333333	-0.2	0.666667	0.333333
NaN	NaN	NaN	NaN	NaN	NaN	NaN	NaN	NaN	NaN	NaN	NaN	NaN	NaN	NaN	NaN	NaN	NaN	NaN	1	1	-1	0.333333	0.6	1	0.2	-0.333333	1	0	1	0.666667	1	1	-0.333333	0	0.5	0.6	0.5	1
NaN	NaN	NaN	NaN	NaN	NaN	NaN	NaN	NaN	NaN	NaN	NaN	NaN	NaN	NaN	NaN	NaN	NaN	NaN	NaN	1	0	0.5	0.2	0	0.8	0.666667	1	1	0	0.666667	1	1	1	0.5	0	0.4	0.75	0.333333
NaN	NaN	NaN	NaN	NaN	NaN	NaN	NaN	NaN	NaN	NaN	NaN	NaN	NaN	NaN	NaN	NaN	NaN	NaN	NaN	NaN	1	0.5	0.6	1	1	0.333333	1	0	1	1	0	1	1	0	1	0.6	1	1
NaN	NaN	NaN	NaN	NaN	NaN	NaN	NaN	NaN	NaN	NaN	NaN	NaN	NaN	NaN	NaN	NaN	NaN	NaN	NaN	NaN	NaN	-0.333333	0.2	0	-0.6	-0.333333	1	-1	-1	0.333333	1	-1	0.333333	0	-0.5	0.6	-1	0.333333
NaN	NaN	NaN	NaN	NaN	NaN	NaN	NaN	NaN	NaN	NaN	NaN	NaN	NaN	NaN	NaN	NaN	NaN	NaN	NaN	NaN	NaN	NaN	0.333333	0.5	0.166667	0.388889	0.666667	0.0833333	0.5	0.527778	0.416667	0.333333	0.277778	0.166667	0.291667	0.233333	0.5	0.277778
NaN	NaN	NaN	NaN	NaN	NaN	NaN	NaN	NaN	NaN	NaN	NaN	NaN	NaN	NaN	NaN	NaN	NaN	NaN	NaN	NaN	NaN	NaN	NaN	0.4	-0.04	0.333333	0.2	0.2	1	0.333333	0.4	1	0.466667	0.2	0	-0.04	0.1	0.466667
NaN	NaN	NaN	NaN	NaN	NaN	NaN	NaN	NaN	NaN	NaN	NaN	NaN	NaN	NaN	NaN	NaN	NaN	NaN	NaN	NaN	NaN	NaN	NaN	NaN	0.8	0.333333	1	0.5	1	0.5	0.5	0	0.333333	-0.5	-0.25	0	1	0.666667
NaN	NaN	NaN	NaN	NaN	NaN	NaN	NaN	NaN	NaN	NaN	NaN	NaN	NaN	NaN	NaN	NaN	NaN	NaN	NaN	NaN	NaN	NaN	NaN	NaN	NaN	0.466667	0.2	0	0.6	0.4	0.8	0.2	0.866667	0.8	0.3	0.12	0.5	0.333333
NaN	NaN	NaN	NaN	NaN	NaN	NaN	NaN	NaN	NaN	NaN	NaN	NaN	NaN	NaN	NaN	NaN	NaN	NaN	NaN	NaN	NaN	NaN	NaN	NaN	NaN	NaN	0.333333	0	1	0.333333	0.666667	0.333333	0.333333	-0.333333	0.333333	0.0666667	0.333333	0.333333
NaN	NaN	NaN	NaN	NaN	NaN	NaN	NaN	NaN	NaN	NaN	NaN	NaN	NaN	NaN	NaN	NaN	NaN	NaN	NaN	NaN	NaN	NaN	NaN	NaN	NaN	NaN	NaN	1	1	0.333333	0	-1	1	1	0	0.2	0	0.333333
NaN	NaN	NaN	NaN	NaN	NaN	NaN	NaN	NaN	NaN	NaN	NaN	NaN	NaN	NaN	NaN	NaN	NaN	NaN	NaN	NaN	NaN	NaN	NaN	NaN	NaN	NaN	NaN	NaN	0	-0.166667	0	-1	0	0.5	-0.25	-0.2	0.25	-0.333333
NaN	NaN	NaN	NaN	NaN	NaN	NaN	NaN	NaN	NaN	NaN	NaN	NaN	NaN	NaN	NaN	NaN	NaN	NaN	NaN	NaN	NaN	NaN	NaN	NaN	NaN	NaN	NaN	NaN	NaN	0.666667	1	1	0.333333	1	1	0.6	0.5	1
NaN	NaN	NaN	NaN	NaN	NaN	NaN	NaN	NaN	NaN	NaN	NaN	NaN	NaN	NaN	NaN	NaN	NaN	NaN	NaN	NaN	NaN	NaN	NaN	NaN	NaN	NaN	NaN	NaN	NaN	NaN	0.166667	-0.333333	0.333333	0.5	0.166667	0.133333	0.25	0.444444
NaN	NaN	NaN	NaN	NaN	NaN	NaN	NaN	NaN	NaN	NaN	NaN	NaN	NaN	NaN	NaN	NaN	NaN	NaN	NaN	NaN	NaN	NaN	NaN	NaN	NaN	NaN	NaN	NaN	NaN	NaN	NaN	1	1	0	0	0.2	1	-0.333333
NaN	NaN	NaN	NaN	NaN	NaN	NaN	NaN	NaN	NaN	NaN	NaN	NaN	NaN	NaN	NaN	NaN	NaN	NaN	NaN	NaN	NaN	NaN	NaN	NaN	NaN	NaN	NaN	NaN	NaN	NaN	NaN	NaN	-0.333333	-1	0	-0.2	-0.5	0.333333
NaN	NaN	NaN	NaN	NaN	NaN	NaN	NaN	NaN	NaN	NaN	NaN	NaN	NaN	NaN	NaN	NaN	NaN	NaN	NaN	NaN	NaN	NaN	NaN	NaN	NaN	NaN	NaN	NaN	NaN	NaN	NaN	NaN	NaN	0.333333	0.666667	0.2	0.5	0.333333
NaN	NaN	NaN	NaN	NaN	NaN	NaN	NaN	NaN	NaN	NaN	NaN	NaN	NaN	NaN	NaN	NaN	NaN	NaN	NaN	NaN	NaN	NaN	NaN	NaN	NaN	NaN	NaN	NaN	NaN	NaN	NaN	NaN	NaN	NaN	0.25	0	0.5	0.333333
NaN	NaN	NaN	NaN	NaN	NaN	NaN	NaN	NaN	NaN	NaN	NaN	NaN	NaN	NaN	NaN	NaN	NaN	NaN	NaN	NaN	NaN	NaN	NaN	NaN	NaN	NaN	NaN	NaN	NaN	NaN	NaN	NaN	NaN	NaN	NaN	-0.2	0.25	0.333333
NaN	NaN	NaN	NaN	NaN	NaN	NaN	NaN	NaN	NaN	NaN	NaN	NaN	NaN	NaN	NaN	NaN	NaN	NaN	NaN	NaN	NaN	NaN	NaN	NaN	NaN	NaN	NaN	NaN	NaN	NaN	NaN	NaN	NaN	NaN	NaN	NaN	0	-0.2
NaN	NaN	NaN	NaN	NaN	NaN	NaN	NaN	NaN	NaN	NaN	NaN	NaN	NaN	NaN	NaN	NaN	NaN	NaN	NaN	NaN	NaN	NaN	NaN	NaN	NaN	NaN	NaN	NaN	NaN	NaN	NaN	NaN	NaN	NaN	NaN	NaN	NaN	0.333333
NaN	NaN	NaN	NaN	NaN	NaN	NaN	NaN	NaN	NaN	NaN	NaN	NaN	NaN	NaN	NaN	NaN	NaN	NaN	NaN	NaN	NaN	NaN	NaN	NaN	NaN	NaN	NaN	NaN	NaN	NaN	NaN	NaN	NaN	NaN	NaN	NaN	NaN	NaN
