# Supplementary material for: Cohesin prevents cross-domain gene coactivation
Source: Nat Genet. 2024 Jul 24;56(8):1654–64. doi: 10.1038/s41588-024-01852-1 (PMC11319207; doi:10.1038/s41588-024-01852-1)
Supplement: Supplementary file 11 — Statistical source data. [file 41588_2024_1852_MOESM11_ESM.xls]

## Sheet: Fig.2b
Normalized average counts
Ctrl	RAD21(-)
0.547817	0.564608
1.50495	1.68494
1.1792	1.27016
2.61599	2.68312
0.509907	0.552284
1.38851	1.47441
0.202459	0.238991
0.813277	0.894188
1.09674	1.11591
2.82402	2.79163
0.526895	0.529549
0.441058	0.51287
0.880568	0.937079
0.595564	0.618164
1.79426	1.83242
0.308367	0.322697
0.543419	0.510116
0.556287	0.600763
3.84992	3.84051
1.9226	1.94685
0.272517	0.296488
0.318015	0.308537
0.474091	0.486681
1.51732	1.38384
0.26201	0.301875
0.259028	0.269624
0.290327	0.300361
1.91801	1.87961
1.36947	1.33065
0.590603	0.573889
0.781544	0.815865
3.39371	3.37689
3.08002	3.05307
0.26133	0.27205
0.182409	0.201764
0.870489	0.943094
1.92017	1.86005
0.434328	0.425051
0.961346	1.00858
0.975105	1.01853
1.27116	1.28627
0.62156	0.683937
0.349124	0.359636
0.734344	0.81524
0.592064	0.63407
1.35871	1.41686
1.21022	1.23025
1.90717	2.02689
0.743535	0.798632
1.75343	1.72662
1.18161	1.22026
0.386914	0.43343
0.3264	0.332287
0.16709	0.166816
0.789639	0.817694
0.333122	0.343952
1.19274	1.18828
1.32354	1.31037
0.228349	0.23514
2.9754	2.73373
2.01996	1.95679
5.78927	5.66963
1.10859	1.11572
1.08575	1.0793
0.239877	0.266832
0.157406	0.172398
0.650903	0.649769
1.06835	1.0254
0.630347	0.648613
0.560123	0.566674
1.25979	1.25918
1.08439	1.10876
0.876171	0.893871
0.139489	0.143127
0.235779	0.269246
0.202712	0.215219
1.16939	1.22725
0.809549	0.837086
1.81157	1.7982
1.3845	1.37126
1.02494	1.05122
0.528585	0.560055
0.416193	0.435494
0.346604	0.354719
1.06632	1.07101
2.40804	2.36819
1.52717	1.61831
0.527419	0.536579
1.95047	1.87384
0.758473	0.786163
0.390552	0.387789
0.702532	0.707633
0.511808	0.520265
0.303527	0.301008
2.11366	2.16452
0.669621	0.668214
1.10571	1.18081
1.35563	1.35023
1.5056	1.51046
2.07479	1.99073
0.352925	0.336692
0.248478	0.220571
1.52752	1.55804
0.903414	0.827217
1.82613	1.81623
1.72716	1.81563
0.469338	0.464137
0.228177	0.233693
0.168155	0.193963
0.695298	0.689253
0.230529	0.261344
0.133235	0.149299
0.514726	0.567949
0.640698	0.666894
0.197478	0.226881
0.922304	0.90382
0.196113	0.179162
0.279083	0.275553
0.758142	0.725164
0.163716	0.176074
0.650657	0.710946
0.485148	0.485949
0.402681	0.414606
0.399107	0.429209
0.341681	0.348484
0.234878	0.24921
1.11384	1.16076
0.205823	0.23683
0.28383	0.304591
0.172554	0.17037
0.511813	0.561753
0.796532	0.827856
0.583542	0.553662
1.53381	1.51473
2.45063	2.47988
0.856009	0.930395
0.968785	0.989857
0.964994	0.939017
3.18849	3.2807
0.46066	0.500814
0.240616	0.26028
0.239877	0.264826
0.213061	0.225289
0.235643	0.246089
0.529559	0.574218
0.238658	0.24541
0.637057	0.68843
0.369641	0.392962
1.23617	1.27018
0.26495	0.269571
0.220216	0.236831
1.07346	1.15871
1.35537	1.45601
0.42286	0.440226
0.201795	0.208531
0.852154	0.947101
1.09135	1.13915
0.34135	0.355861
0.608078	0.646112
0.310215	0.332565
0.252002	0.284777
0.194206	0.224787
0.837967	0.856656
0.272215	0.275233
0.293539	0.315991
0.123149	0.13573
0.754026	0.7649
0.427685	0.490145
1.51319	1.52923
1.47664	1.42407
1.75434	1.68544
0.372946	0.406099
0.307194	0.301479
1.44815	1.36085
1.15579	1.12229
1.2064	1.16425
0.178361	0.184847
0.249047	0.238905
0.15142	0.161705
0.140801	0.155678
0.125592	0.122289
0.739078	0.698267
1.16869	1.17538
0.389327	0.407128
0.226887	0.256014
0.346723	0.334073
0.966344	0.977301
0.518555	0.50943
0.373847	0.339695
1.24625	1.22626
1.29262	1.20702
1.32427	1.31019
0.222402	0.243847
0.934962	0.952722
2.37961	2.24988
1.84038	1.73035
0.13234	0.123202
2.83064	2.75404
4.67125	4.52051
2.44768	2.37888
1.29605	1.23419
1.98933	1.90814
0.350122	0.331661
0.729564	0.742818
1.61174	1.59556
0.590562	0.541451
0.796675	0.869399
0.0482668	0.0507825
0.637663	0.666336
0.282554	0.298421
1.19502	1.15478
0.981704	0.951325
1.17219	1.12474
1.41369	1.38892
3.45446	3.35207
1.59071	1.522
1.77796	1.60924
0.753429	0.726842
0.298166	0.280732
0.155238	0.148841
0.823449	0.850785
0.1529	0.147841
0.333167	0.327672
0.242177	0.266486
0.243655	0.271536
1.14366	1.12048
0.396322	0.415779
1.28074	1.2981
0.346282	0.365907
0.310576	0.341505
0.240979	0.251644
1.11686	1.14006
0.755166	0.753105
0.364057	0.382057
1.45815	1.47175
1.27842	1.34093
1.10988	1.13975
1.76502	1.66716
1.58258	1.42746
1.70066	1.71406
0.598285	0.583009
1.10615	1.02132
1.89409	1.84399
0.305817	0.270886
3.10858	3.03782
1.82465	1.86057
1.93809	1.96574
2.15646	1.96316
0.51815	0.466338
1.04659	0.987314
0.768404	0.809783
0.358846	0.378123
0.20167	0.234428
0.327296	0.358577
0.283338	0.320733
1.25879	1.34442
0.67267	0.622055
0.454301	0.448547
0.353411	0.37088
1.18845	1.14431
1.2122	1.27401
0.784064	0.763625
0.39274	0.365967
1.02706	1.06608
0.281437	0.316254
0.187055	0.198055
0.404625	0.425514
0.292764	0.302836
2.05959	2.01115
0.862392	0.873106
1.26021	1.21054
2.46727	2.33004
1.20336	1.16446
1.36554	1.37124
0.339455	0.352519
0.238317	0.247184
1.35894	1.31856
1.077	1.08881
2.19372	2.11563
1.31392	1.27334
0.800929	0.792989
2.99927	3.02778
1.65383	1.63864
0.478365	0.49278
0.606647	0.600909
1.26893	1.24615
0.59426	0.604468
0.290555	0.293605
0.350724	0.36816
0.480584	0.498561
2.49883	2.50296
0.0622125	0.0710046
1.92095	1.93017
3.71506	3.71091
0.028497	0.0256274
1.87902	1.88675
2.93989	3.02217
0.716317	0.719697
1.33157	1.26856
0.488747	0.457519
0.0679315	0.0594614
0.315151	0.299074
1.19535	1.22922
5.91181	5.95529
0.266478	0.289612
0.218416	0.218308
0.259906	0.281794
0.765498	0.754251
0.517791	0.57529
0.254319	0.231877
0.188663	0.183818
1.99578	2.04723
0.441351	0.4909
0.77901	0.766332
0.152768	0.165141
2.05187	1.99304
1.06754	1.05593
0.469776	0.476691
0.561577	0.566552
0.670012	0.676354
0.615034	0.572748
1.20844	1.20352
0.381828	0.368814
0.202286	0.20292
0.513927	0.493399
0.498786	0.491194
0.54647	0.495254
0.376835	0.355005
0.515612	0.472845
0.340593	0.37462
0.98716	1.05238
1.01508	0.967571
0.531527	0.540182
1.1102	1.08085
2.30673	2.20575
0.844079	0.780092
0.261423	0.270135
0.907935	0.971355
1.55391	1.53025
0.549572	0.597084
0.220852	0.222964
1.57352	1.69877
0.469828	0.530371
0.337338	0.376196
0.458207	0.488978
1.89937	2.07013
1.77643	1.8923
0.966187	1.03426
1.19999	1.19632
3.30523	3.35177
0.818979	0.816118
1.02011	1.02486
1.43688	1.47844
0.346691	0.351541
0.991278	1.03821
1.56	1.40568
1.29701	1.26067
2.36346	2.48647
0.0818615	0.0838334
0.250995	0.268479
0.965521	0.994989
0.406224	0.388607
2.83104	2.71314
5.20447	5.04705
1.37805	1.28682
0.250202	0.267734
0.175116	0.187447
0.61393	0.700904
1.10971	1.05764
0.895325	0.949982
5.37163	5.38725
0.294232	0.303296
0.298378	0.284166
0.714697	0.703111
0.498315	0.467297
1.11484	1.13105
0.476349	0.43608
0.584567	0.582793
0.79679	0.746667
1.05912	1.06818
1.18032	1.15886
0.908584	0.853501
4.49541	4.37665
1.01015	0.974276
1.08835	1.05917
1.21802	1.24561
1.36986	1.36076
0.377258	0.379933
1.08661	1.15302
0.632091	0.655122
0.241862	0.2474
0.764648	0.760015
0.288124	0.289568
0.723393	0.763537
1.29359	1.26296
0.581918	0.517146
1.59236	1.55204
0.843793	0.868338
5.99774	5.88402
0.839251	0.850295
0.618775	0.637366
1.42582	1.48889
0.141485	0.149608
1.53856	1.54532
0.482715	0.4892
0.401106	0.398423
0.481594	0.524114
0.254363	0.284017
0.483448	0.472518
0.625213	0.603071
0.477944	0.482345
0.336141	0.338294
0.26758	0.274189
0.618793	0.640598
0.860997	0.875137
0.92402	0.979596
0.650771	0.650727
1.36224	1.39655
0.237729	0.287445
0.322354	0.341164
0.460103	0.466883
0.147588	0.160541
0.304249	0.315956
2.30335	2.20312
0.262515	0.259278
1.21543	1.24531
0.576153	0.599117
0.265387	0.275805
1.07167	1.01419
3.94258	3.68594
1.02826	0.941981
0.670998	0.709623
0.17377	0.168181
0.360059	0.359756
1.30352	1.2917
0.359131	0.37992
0.192853	0.198242
0.286095	0.319743
1.24589	1.31059
0.306579	0.319958
0.826167	0.83408
1.12999	1.13062
0.780037	0.824643
0.134238	0.14204
0.641692	0.697585
3.13619	3.10702
2.28548	2.18136
0.674694	0.779143
1.27186	1.32106
2.0356	2.06638
1.6971	1.75635
0.744505	0.712138
0.269273	0.269113
0.772979	0.811422
0.400408	0.381056
1.60691	1.5607
0.509503	0.476436
3.07908	2.91122
2.2925	2.20921
2.1472	2.02098
0.995449	0.987833
1.59852	1.53422
3.89744	3.90317
0.788814	0.678188
3.45204	3.36027
1.29806	1.30314
0.5615	0.567016
5.93581	5.71391
1.6494	1.60434
3.51435	3.44698
2.43883	2.42122
0.4255	0.437022
1.45205	1.42137
2.96315	2.9025
0.540488	0.515622
0.745121	0.732799
0.154899	0.154783
0.455609	0.479102
2.00097	2.02275
0.446281	0.432594
0.973914	0.918501
0.497267	0.445647
1.29119	1.31763
0.236457	0.24374
0.4517	0.459656
0.200107	0.201507
0.445669	0.476007
1.32621	1.38579
0.626783	0.633484
0.162378	0.19072
0.24143	0.267583
0.189784	0.205347
1.1095	1.10897
2.14964	2.21399
1.4928	1.52647
0.571991	0.578891
1.37535	1.31137
2.32407	2.37568
0.463944	0.451261
0.404944	0.452144
0.416689	0.43159
1.87652	1.87492
2.56672	2.47807
1.99238	1.96725
0.5486	0.502909
1.02532	0.967249
1.20903	1.1596
0.331027	0.326029
0.032396	0.03259
0.906243	0.949017
1.52357	1.52227
0.256957	0.274849
0.749593	0.794186
0.18832	0.194621
0.531349	0.567098
0.327799	0.318082
1.80303	1.90541
0.420838	0.404427
0.683894	0.708555
0.434144	0.441894
0.428845	0.430292
0.910693	0.917854
1.54616	1.51335
0.67272	0.652164
1.36416	1.34844
2.0362	1.9665
1.84405	1.86868
0.768864	0.752583
1.53515	1.58958
0.561495	0.587743
0.267965	0.249369
1.18121	1.11494
0.405665	0.427792
0.183333	0.194436
0.177097	0.193289
0.0719329	0.0734084
0.0879494	0.10504
0.172003	0.198168
1.14542	1.10806
1.12069	1.1495
0.657792	0.621015
0.398789	0.407646
0.945929	0.935665
0.197119	0.190814
0.686739	0.709324
0.987354	1.03449
0.408914	0.401187
0.0539497	0.0574126
0.0256167	0.0286983
1.26729	1.2859
0.255401	0.243848
0.51949	0.515906
1.28769	1.34004
0.232884	0.24818
2.01248	2.10579
0.494838	0.492469
0.33697	0.307155
1.38682	1.30697
0.628921	0.606994
0.17733	0.178275
0.122643	0.116721
0.208807	0.201971
0.418317	0.42096
0.426533	0.388032
0.872783	0.902978
0.272547	0.277618
1.66934	1.74578
2.79384	2.86099
0.926168	0.902162
1.00182	0.920444
1.9336	1.97204
1.8194	1.77666
0.969878	1.02304
1.14201	1.1024
0.25591	0.285313
0.222917	0.268622
0.315056	0.366998
0.249137	0.276116
0.465442	0.489097
0.511719	0.493449
1.26584	1.3056
0.217477	0.233937
0.284336	0.330895
0.504392	0.570061
0.309438	0.310663
0.233602	0.210829
0.289805	0.292524
0.594339	0.560712
1.66624	1.65987
0.190189	0.212318
0.263677	0.267071
0.791358	0.788157
0.434419	0.412965
0.241653	0.233804
0.705186	0.684251
1.12657	1.15818
1.69528	1.72021
0.715665	0.713158
0.144377	0.167588
0.536493	0.553258
0.206188	0.188577
1.31312	1.28104
0.700988	0.680441
0.312506	0.28993
0.359338	0.328666
0.614159	0.566258
0.176186	0.182047
2.34061	2.21558
4.35902	4.2413
1.94416	1.91979
2.84441	2.92151
3.02243	2.86559
0.313848	0.331398
0.318001	0.332954
3.24292	3.32278
2.53315	2.55061
1.13085	1.12166
0.566902	0.523646
0.40802	0.34722
1.64889	1.61385
4.5492	4.50159
2.26412	2.28254
2.8611	2.902
2.62806	2.62463
0.313551	0.31957
1.10544	1.05327
2.59336	2.52412
0.323723	0.33388
0.304662	0.322906
0.477885	0.468562
0.650754	0.659236
0.173247	0.198776
0.150274	0.172387
0.294104	0.274009
0.371937	0.385133
0.141109	0.150791
0.652507	0.705236
0.236658	0.254995
0.153145	0.174857
0.783873	0.783976
1.49596	1.5253
3.16936	3.19416
0.506632	0.503811
0.675272	0.623112
0.884581	0.891537
1.0206	0.999317
0.632016	0.563586
0.497406	0.570308
1.00514	1.06059
0.948075	0.916899
0.717019	0.691555
2.67578	2.77662
1.26676	1.27795
10.6429	10.2235
0.523596	0.522612
0.369755	0.354886
1.71871	1.68748
0.43306	0.458454
1.21225	1.23515
0.944513	0.955543
1.5067	1.53754
0.642582	0.656894
0.23666	0.239111
1.21233	1.18892
0.350759	0.351483
0.206865	0.210101
1.19438	1.18164
2.55788	2.56109
2.52205	2.59303
0.384963	0.414883
0.733133	0.768767
0.543489	0.485854
1.5914	1.58894
1.27123	1.29941
1.19201	1.2033
0.695866	0.649819
0.302697	0.354234
1.4705	1.50436
0.193367	0.200766
0.56641	0.55381
5.16797	5.16617
2.04034	2.07248
1.16508	0.844746
0.562568	0.562896
1.21447	1.25146
0.310106	0.285577
0.536653	0.553681
0.369575	0.396115
0.487185	0.504922
0.261596	0.272054
0.650145	0.644041
1.07246	1.03146
0.557725	0.601245
0.167739	0.174414
1.3154	1.29978
1.06166	1.0184
0.366423	0.360703
0.492119	0.48307
0.202729	0.20658
0.0830405	0.0810107
3.05414	3.14227
3.54024	3.72484
4.73996	4.72925
3.60126	3.63909
0.605029	0.573491
0.567748	0.501745
1.48038	1.48509
0.261726	0.252144
0.756787	0.722621
2.96675	3.04017
1.12949	1.08278
5.92735	5.84024
0.565643	0.576642
0.926083	0.959723

## Sheet: Fig.2c
	SATAC(i,j)
	Ctrl		RAD21(-)
Genomic distance(Mb)	mean	SE	mean	SE
2.5	0.037851	0.000953	0.135345	0.00151
7.5	0.035844	0.000832	0.132215	0.001327
12.5	0.034182	0.000739	0.129747	0.001173
17.5	0.032162	0.000726	0.126514	0.001155
22.5	0.029669	0.00072	0.122668	0.001157
27.5	0.028715	0.000738	0.120682	0.001189
32.5	0.028544	0.000751	0.120075	0.001194
37.5	0.028107	0.000776	0.119515	0.001233
42.5	0.027578	0.000793	0.118696	0.001258
47.5	0.027663	0.000815	0.116998	0.001301
52.5	0.027263	0.000914	0.115731	0.001445
57.5	0.026821	0.001052	0.11461	0.00168

## Sheet: Fig.2d
0	0.207061	0.221241	0.194338	0.11305	0.193951	0.0810959	0.155438	0.12524	0.147092	0.0665934	0.0957275	0.162081	0.08838	0.0969209	0.0794099	0.142459	0.08824	0.146925	0.115694	0.0810369	0.109003	0.119222	0.12777	0.0512279	0.0462477	0.0431891	0.0983477	0.0727913	0.106448	0.109118	0.0794087	0.122698	0.024097	0.0214	0.131173	0.123525	0.0375803	0.125621	0.127938	0.107297	0.0978936	0.0569715	0.114915	0.0511145	0.126707	0.123139	0.0984991	0.110559	0.179659
0.0640878	0	0.243643	0.259476	0.258474	0.227159	0.137615	0.186129	0.18851	0.135163	0.179529	0.22122	0.260756	0.187043	0.0902968	0.175353	0.162712	0.19566	0.126172	0.136482	0.183385	0.148465	0.152648	0.144455	0.152557	0.137195	0.0767521	0.107031	0.239754	0.207392	0.217375	0.0793826	0.0819789	0.104322	0.0765437	0.211322	0.169789	0.154369	0.0877856	0.203734	0.0689098	0.229567	0.185001	0.112749	0.170784	0.128407	0.156792	0.0998225	0.191336	0.208469
0.0589136	0.104405	0	0.317192	0.138776	0.265759	0.0482738	0.212612	0.239744	0.246891	0.0663904	0.101041	0.207018	0.0977711	0.196379	0.0464401	0.155922	0.0958978	0.252758	0.245357	0.0471044	0.147458	0.154233	0.218475	0.0719524	0.0322825	0.000443953	0.189535	0.0981898	0.148878	0.164926	0.172023	0.228165	0.0371979	0.00469022	0.166287	0.181058	0.0274066	0.19985	0.145889	0.180806	0.089595	0.088051	0.171299	0.0859807	0.207381	0.202502	0.190823	0.125075	0.22077
0.0464519	0.0791646	0.0815492	0	0.156384	0.310719	0.0365536	0.216902	0.212432	0.298819	0.0720935	0.0854351	0.187134	0.0997526	0.244128	0.0440207	0.186766	0.0766974	0.303566	0.220742	0.0585913	0.134982	0.15542	0.261289	0.0711899	0.0138101	0.00311478	0.25466	0.0888347	0.122179	0.154399	0.23176	0.261944	-0.0208726	0.00607101	0.145115	0.193939	0.0381654	0.205795	0.115212	0.188485	0.106375	0.0505129	0.171028	0.0370548	0.230493	0.220386	0.24232	0.074678	0.19807
0.0519766	0.105926	0.0398286	0.0451139	0	0.176521	0.182052	0.128943	0.155308	0.105545	0.208391	0.194298	0.16982	0.203214	0.0987589	0.168071	0.102191	0.21184	0.108089	0.110179	0.163587	0.101804	0.076046	0.10837	0.147757	0.158199	0.14925	0.108639	0.233257	0.198396	0.142964	0.0905179	0.107222	0.115244	0.12809	0.117126	0.13786	0.135125	0.0525546	0.162121	0.0427526	0.159766	0.139991	0.0975232	0.138881	0.0732909	0.0877745	0.0477131	0.126269	0.113582
0.0683474	0.0783028	0.141971	0.143215	0.0525863	0	0.0852742	0.205827	0.216761	0.278464	0.101706	0.0908241	0.209808	0.0945036	0.206047	0.0831943	0.148731	0.109467	0.302661	0.237718	0.0624271	0.135367	0.178436	0.21909	0.0604611	0.0952279	0.0497473	0.249212	0.151753	0.153151	0.182306	0.236521	0.244801	0.0464701	0.0202614	0.125738	0.185619	0.0562419	0.165986	0.14237	0.181439	0.131198	0.0697289	0.175239	0.0839932	0.187017	0.198723	0.214159	0.114294	0.219902
-0.00679455	0.0663752	0.0280697	0.00472075	0.081476	0.00359886	0	0.0908517	0.0957883	0.0559145	0.216848	0.240058	0.0615264	0.122847	0.0313992	0.164692	0.045087	0.219806	0.0595736	0.0311487	0.158838	0.0304137	0.0304855	0.0508588	0.144499	0.214022	0.216333	0.0614867	0.219912	0.172477	0.0353783	0.0538062	0.0302233	0.153427	0.183084	0.0758051	0.0753472	0.155292	0.0344797	0.111213	-0.00983506	0.133148	0.110538	0.023111	0.127897	0.0318421	0.0372054	0.0231928	0.0705941	0.065197
0.0366964	0.0788106	0.0662417	0.0387825	0.0247671	0.0759454	0.0598119	0	0.174172	0.237876	0.0485739	0.121086	0.161812	0.0740963	0.218709	0.0329143	0.124645	0.135971	0.228699	0.146238	0.0788697	0.0962553	0.174093	0.193866	0.0720527	0.0773736	0.0310705	0.181769	0.107833	0.0881095	0.142802	0.152022	0.194983	0.0341618	0.0394103	0.123458	0.170194	0.028778	0.179894	0.109196	0.164907	0.0971006	0.0894779	0.123134	0.0543524	0.176737	0.169308	0.13135	0.0836722	0.166188
0.0638182	0.0968893	0.0933415	0.0939234	0.0573199	0.0961322	0.0871931	0.0857157	0	0.222067	0.109474	0.0938632	0.180241	0.122813	0.173297	0.0454657	0.19047	0.131095	0.230838	0.179048	0.0653053	0.151295	0.154128	0.164119	0.0572192	0.0382343	0.0518959	0.135811	0.134663	0.156426	0.167008	0.151661	0.177249	0.0683953	0.0646629	0.168391	0.152468	0.0557379	0.13786	0.160836	0.142792	0.107494	0.0980417	0.14776	0.0751169	0.14708	0.172584	0.149046	0.123865	0.190857
0.05511	-0.00287796	0.0878569	0.131881	-0.00874108	0.119539	0.0341709	0.0540695	0.101011	0	0.0763597	0.0637709	0.213369	0.0705622	0.327998	0.0338651	0.168832	0.108714	0.412299	0.288642	0.00852128	0.107389	0.16972	0.233889	0.060169	0.0560942	0.0645107	0.363714	0.143612	0.117269	0.143417	0.385956	0.391228	0.0323963	0.0372554	0.133677	0.233554	0.0541276	0.221086	0.150802	0.285379	0.13146	0.0457055	0.203413	0.0639908	0.21667	0.223611	0.296244	0.0961995	0.217932
0.0564178	0.124498	0.0103707	0.0109447	0.101538	-0.00174683	0.0550994	-0.000625991	0.0519607	0.0114285	0	0.274642	0.138333	0.184903	0.0556128	0.230359	0.0790471	0.30142	0.0673978	0.0520942	0.204501	0.0696963	0.0510036	0.0929212	0.215359	0.217936	0.224299	0.0888919	0.311244	0.242793	0.112854	0.0740849	0.0449635	0.172754	0.185025	0.106368	0.101349	0.249112	0.0138668	0.150483	-0.0049041	0.237408	0.159996	0.0862154	0.193845	0.0417869	0.0476204	0.00431211	0.111295	0.122323
0.0308763	0.078971	0.00146014	0.0178467	0.107686	0.018186	0.0981518	-0.0110743	0.0339859	-0.00939971	0.091013	0	0.144488	0.189638	0.0592242	0.149479	0.0964325	0.234126	0.0629555	0.0517382	0.206922	0.0854533	0.0770934	0.0668319	0.134532	0.257743	0.264049	0.0662806	0.258061	0.198281	0.0881774	0.036613	0.0194151	0.140867	0.233981	0.0743856	0.07714	0.175618	0.0150481	0.130257	0.0203878	0.173292	0.161088	0.0721027	0.168163	0.0550636	0.0544803	0.00655214	0.108556	0.090105
0.0717837	0.105182	0.0908656	0.0616246	0.0725585	0.0754023	0.0229028	0.0305464	0.0734246	0.0435213	0.0776837	0.0236718	0	0.202969	0.157434	0.129195	0.20648	0.191323	0.249597	0.202287	0.135194	0.13751	0.201297	0.15886	0.0846753	0.0699378	0.080145	0.173104	0.211202	0.195288	0.232773	0.172448	0.191788	0.0832851	0.0694753	0.189364	0.188384	0.100938	0.0952266	0.223599	0.119116	0.197379	0.154615	0.169393	0.178293	0.146302	0.163563	0.14499	0.235114	0.232622
0.0252409	0.103159	0.0315373	0.0127543	0.0721528	0.070843	0.0567023	0.000259888	0.0592457	0.0264047	0.0863737	0.0564393	0.107254	0	0.0826004	0.214558	0.111475	0.18301	0.0923483	0.0944341	0.144021	0.105462	0.0653954	0.0863646	0.150271	0.100325	0.150042	0.072473	0.228398	0.173542	0.150376	0.0516054	0.0870839	0.129332	0.102364	0.153992	0.108761	0.164969	0.0426389	0.161582	0.0332701	0.168665	0.120896	0.089191	0.182201	0.0648651	0.0767169	0.0485347	0.14669	0.137059
0.00508302	0.00712079	0.10872	0.0872758	-0.00798185	0.0801265	0.0278401	0.0598194	0.0640519	0.154403	-0.0137398	-0.00765906	0.0369425	0.0182005	0	0.0331106	0.125651	0.12278	0.340603	0.253634	0.0378888	0.100949	0.157346	0.212226	0.0637956	0.0347887	0.0383939	0.313616	0.10852	0.0985401	0.119417	0.314503	0.323737	0.00793568	0.0166557	0.122161	0.220938	0.0536118	0.243065	0.136415	0.249246	0.110036	0.0344568	0.175352	0.0669944	0.22045	0.188889	0.249057	0.0862895	0.196563
0.0227891	0.0666161	0.00572922	-0.00573116	0.0793135	0.0186363	0.0491914	0.00520269	0.0238608	0.0195468	0.0851922	0.0477106	0.0597069	0.0532986	0.0193977	0	0.083279	0.230373	0.0504855	0.0426798	0.202708	0.0543808	0.014862	0.0499907	0.132395	0.139847	0.132878	0.0475069	0.252138	0.182491	0.0788568	0.0401588	0.0191749	0.141881	0.12042	0.12296	0.092964	0.191436	-0.0185958	0.108841	-0.0188954	0.21849	0.156403	0.0853766	0.17879	-0.00659017	0.0062717	0.0115012	0.122976	0.0687734
0.0511805	0.0835131	0.0635513	0.0267422	0.0454213	0.0747619	0.0231359	0.0398718	0.0616342	0.0293113	0.0450633	0.0168006	0.0820642	0.0728233	0.0325005	0.0604962	0	0.152727	0.17061	0.138588	0.13457	0.174942	0.12414	0.165287	0.0575037	0.0859113	0.0538527	0.11298	0.171176	0.172374	0.168935	0.110732	0.175864	0.0554348	0.0481388	0.17418	0.156029	0.0948675	0.113299	0.200212	0.108717	0.116356	0.084837	0.149027	0.106077	0.131015	0.136599	0.107496	0.150314	0.207167
0.0202668	0.0783279	0.000124926	0.0143054	0.0811771	0.0635712	0.0603353	0.0277394	0.0382925	-0.00691722	0.139579	0.0855416	0.07541	0.0583732	-0.0116655	0.0998841	0.0372441	0	0.143292	0.119605	0.191115	0.090459	0.0796716	0.112439	0.206876	0.222497	0.20729	0.138485	0.341774	0.252759	0.153958	0.124696	0.124733	0.162219	0.196849	0.159551	0.141257	0.205009	0.0503059	0.152256	0.0576024	0.224006	0.189506	0.112313	0.170717	0.0444777	0.106341	0.0771987	0.151245	0.118367
0.0684596	0.067555	0.115041	0.186498	0.0157101	0.160262	-0.0222739	0.0961649	0.0818072	0.221076	0.0048603	-0.0222933	0.121061	0.0470573	0.158164	-0.00963579	0.0620415	0.0447565	0	0.304511	0.0305087	0.140665	0.214418	0.334004	0.0678591	0.0471886	0.0503873	0.43562	0.133881	0.177827	0.160791	0.424375	0.427844	0.0430516	0.0200734	0.166463	0.264477	0.0516077	0.238902	0.151668	0.349216	0.159035	0.0481569	0.269222	0.061307	0.272757	0.27786	0.337573	0.141406	0.231596
0.0457718	0.0302347	0.0920359	0.107223	0.0177395	0.0784951	0.0263929	0.0507231	0.102223	0.161222	0.00872243	0.0127587	0.0994947	0.00943593	0.0829361	0.0235679	0.043717	0.0147991	0.170751	0	0.0409817	0.118274	0.165579	0.229969	0.0476471	0.0266984	0.0199242	0.282345	0.14731	0.131145	0.179728	0.312972	0.330838	0.0453459	0.00241038	0.136271	0.187926	0.0558127	0.160505	0.172686	0.245899	0.133858	0.0608213	0.231582	0.0996433	0.195279	0.189344	0.203415	0.162432	0.229207
0.037029	0.115014	0.0479732	-0.0144171	0.0716316	0.042048	0.0449869	-0.00460087	0.0338151	0.0236574	0.0579239	0.0421694	0.0419832	0.0763597	-0.0427847	0.0498227	0.0530943	0.065642	0.0373619	0.00211206	0	0.0857497	0.0625672	0.0546737	0.136784	0.181771	0.176827	0.0403918	0.206828	0.176439	0.114694	0.0501526	0.0266401	0.113676	0.155632	0.088937	0.0800414	0.167802	0.0490049	0.128713	-0.0169221	0.159123	0.144969	0.0391405	0.165511	0.0634301	0.0356319	0.0256556	0.107728	0.0720345
0.0370676	0.0596542	0.0215882	0.0339095	0.0645467	0.050581	0.032558	0.0160181	0.0496297	0.0257231	0.0410793	0.0176757	0.0391104	0.0560153	-0.00843744	0.0727666	0.0403954	0.0578492	0.0230527	0.0595012	0.055465	0	0.114106	0.106422	0.053263	0.0474803	0.0288788	0.0967894	0.113207	0.118226	0.115777	0.0968881	0.118922	0.0540629	0.0312793	0.121348	0.1416	0.061249	0.0961645	0.144941	0.0744045	0.10808	0.0749003	0.117071	0.0697155	0.116208	0.104158	0.0981247	0.112617	0.144394
0.0700897	0.0975116	0.0415511	0.00477658	0.0459272	0.0709833	0.0388404	0.096461	0.087725	0.0411909	0.0372353	0.0257484	0.0725896	0.0374694	0.0316849	0.0331946	0.0514927	0.0594994	0.0271398	0.0342745	0.0197868	0.059623	0	0.208179	0.0354743	0.046153	0.0430867	0.146287	0.112866	0.132415	0.161442	0.187838	0.174054	0.0327049	0.0297216	0.146323	0.171805	0.0389788	0.146188	0.140855	0.130824	0.12904	0.118403	0.142686	0.06283	0.159286	0.172567	0.131458	0.129488	0.206107
0.0293653	0.0370871	0.120173	0.113962	0.0364689	0.0917019	0.0187325	0.028343	0.0463174	0.109201	-0.00108657	0.00467787	0.0296068	0.028281	0.0782465	0.0348724	0.0414435	0.0184593	0.128899	0.0997562	0.0189685	0.00476095	0.0588115	0	0.0751771	0.0685863	0.0344334	0.236553	0.115946	0.169222	0.161424	0.272996	0.249611	-0.00870154	0.0260844	0.162733	0.218758	0.0355606	0.235878	0.147281	0.206804	0.119006	0.0649819	0.195412	0.0612194	0.231919	0.239398	0.220197	0.119663	0.186236
0.0124724	0.0572417	0.0229455	0.0193647	0.0433791	0.00175934	0.0755316	-0.0282083	-0.0171753	-0.00737094	0.070742	0.0781633	0.0516283	0.0571225	-0.00592628	0.0941854	0.00754664	0.0544205	0.012715	-0.0254002	0.0421251	0.0463188	-0.00162312	0.0181277	0	0.147792	0.175005	0.0736343	0.229563	0.142636	0.116414	0.0815999	0.0853193	0.145436	0.113178	0.119265	0.0948019	0.147398	0.0525405	0.115777	0.0348344	0.183209	0.102768	0.0618417	0.141189	0.0256715	0.0645144	0.0552464	0.0935707	0.0796154
0.0344458	0.0929993	0.000401537	-0.0119013	0.0364691	0.0177182	0.041197	0.011419	0.0152745	-0.0142563	0.0883569	0.134675	0.0235737	0.0406579	-0.00494254	0.0526988	0.0645137	0.0683217	0.00192777	0.0271374	0.0449887	0.0294808	-0.005426	0.0293503	0.060222	0	0.261829	0.0526046	0.242773	0.196978	0.0532911	0.0685634	0.0477183	0.186571	0.185773	0.094869	0.0844449	0.172443	0.0218615	0.09007	0.0362777	0.153099	0.13696	0.0484005	0.12753	0.0451401	0.0483434	0.0560891	0.0836006	0.0498818
-0.0209867	0.0548389	0.0207684	-0.00559822	0.0381332	0.02526	0.0633198	-0.0129009	0.00652539	0.0176294	0.104503	0.0921871	0.0207301	0.0175209	0.0135864	0.0519359	0.0322528	0.0782131	-0.00750243	0.0238732	0.117827	0.0274256	0.00128131	0.00502274	0.0737008	0.0827248	0	0.108771	0.234313	0.177153	0.0588714	0.0771441	0.0392843	0.14288	0.223274	0.0593703	0.0888905	0.192392	0.0323933	0.111786	0.028298	0.130118	0.121212	0.0564678	0.137484	0.0346207	0.0477507	0.0433557	0.0654613	0.0968449
0.0337807	-0.0125153	0.0250029	0.125965	-0.0105833	0.041956	0.00808754	0.0165513	0.0541353	0.188544	0.0215167	-0.042733	0.0022854	0.0387121	0.129174	0.015504	0.0191792	-0.0177989	0.146903	0.11954	-0.0206763	0.0126522	0.0154126	0.107553	0.0205462	-0.0107906	-0.012787	0	0.174573	0.152299	0.158661	0.420806	0.383116	0.0387269	0.0435173	0.139068	0.240055	0.0987237	0.214984	0.132406	0.324419	0.172647	0.0484328	0.2455	0.102534	0.222737	0.225322	0.310768	0.113115	0.209426
0.0476301	0.139303	0.0566405	0.0145532	0.0775259	0.0664768	0.0678294	0.00425911	0.0664414	0.0040437	0.137182	0.0951547	0.108013	0.0812108	0.0162678	0.0987487	0.0943101	0.104363	0.0639376	0.0488645	0.0785232	0.0580446	0.0619868	0.0647152	0.0837961	0.107756	0.0893031	0.0232345	0	0.300347	0.203422	0.184574	0.186341	0.198125	0.211264	0.211363	0.194085	0.297754	0.0917772	0.241484	0.10845	0.339493	0.231265	0.172603	0.276586	0.0771703	0.113133	0.108514	0.253108	0.191338
0.0819511	0.0902107	0.0204487	0.0185408	0.0623308	0.0526849	0.053321	0.0361848	0.0498664	0.0102933	0.103395	0.0806025	0.0803832	0.0925044	0.00585303	0.0688924	0.0474172	0.0888217	0.0280492	0.023045	0.118746	0.0756643	0.0621974	0.030282	0.0975103	0.0769015	0.0595236	0.0140482	0.169988	0	0.201138	0.151267	0.145211	0.174253	0.163544	0.206362	0.198713	0.229273	0.112138	0.193123	0.0720649	0.239515	0.172613	0.167366	0.225308	0.131312	0.129553	0.118035	0.156786	0.176684
0.0428668	0.102891	0.0821807	0.0601015	0.0737098	0.0793808	0.0189668	0.00888051	0.0837441	0.0176222	0.0459842	0.0241248	0.0724747	0.0829339	-0.00428023	0.013451	0.0645185	0.0869886	0.0716102	0.0206768	0.0691181	0.0561865	0.0788254	0.0465662	0.0362288	0.0287578	0.000281192	0.0244437	0.0954228	0.110975	0	0.163597	0.194663	0.0951766	0.0343747	0.182149	0.193275	0.10856	0.111257	0.229527	0.122944	0.183463	0.135349	0.172719	0.157063	0.137137	0.154752	0.155629	0.189944	0.215791
0.0738424	0.0164112	0.0947362	0.1173	0.00207693	0.117777	0.0244479	0.0688767	0.0958593	0.221377	0.0294474	-0.018793	0.0670262	0.0377177	0.13897	0.024597	0.0419224	0.0283129	0.227634	0.117107	0.0132788	0.0269496	0.055504	0.16188	0.0292549	-0.00283231	0.0433416	0.196754	0.0251174	0.0246051	0.0245763	0	0.455882	0.0567176	0.0802197	0.147692	0.289834	0.0881553	0.253192	0.161225	0.343797	0.162526	0.0791119	0.284088	0.0950043	0.259038	0.269049	0.358586	0.159404	0.248808
0.035822	0.0201555	0.0690994	0.149034	9.84175e-05	0.065019	0.0167492	0.0571487	0.0898094	0.179302	-0.0188517	-0.0369106	0.0679512	0.0628883	0.133697	0.0333426	0.0327155	0.0286417	0.21494	0.12139	0.00947498	0.0307174	0.0607607	0.113614	0.00172438	0.0127177	-0.0182956	0.181185	0.0508276	0.0155048	0.0490026	0.221684	0	0.0630263	0.04657	0.188211	0.273517	0.0954224	0.250065	0.193454	0.360145	0.16689	0.0726219	0.290183	0.101169	0.257162	0.285733	0.357291	0.17103	0.269594
0.00049471	0.042972	0.0176512	0.00244766	0.0387269	0.0244754	0.0220685	-0.00489567	0.0404427	0.0198127	0.0427418	0.0511957	0.0283661	0.0196613	-0.0164637	0.0691641	0.028742	0.0559992	0.0178121	0.0207715	0.0397991	0.0503306	-0.000242652	-0.00511803	0.0443622	0.0453761	0.00655711	0.000609088	0.0412509	0.0459831	0.0267431	0.0309072	0.0100352	0	0.138845	0.0881255	0.101487	0.131783	0.0274188	0.115654	0.0108888	0.14343	0.151896	0.0575174	0.137082	0.0545463	0.0854975	0.0543354	0.125127	0.0735843
-0.0272561	0.0221329	0.00979727	-0.0189893	0.0364937	0.0176057	0.0372253	-0.0225625	0.0230515	0.0371238	0.0512996	0.0532517	0.00814614	0.0419207	-0.00896298	0.0118397	0.0145607	0.0554497	-0.0184731	0.00285704	0.0602445	0.000855869	0.00363981	0.0106266	0.034342	0.0660945	0.108817	0.00901359	0.0987858	0.0316759	0.0410465	-0.00710345	-0.0034625	0.0281424	0	0.109957	0.0735834	0.126828	0.0665102	0.0940955	0.0166865	0.108318	0.118347	0.0593933	0.123989	0.03804	0.0475396	0.0238291	0.0742872	0.072253
0.074844	0.110232	0.054442	0.0394311	0.0629623	0.0578443	0.0693364	0.00353153	0.0345079	0.018586	0.0804064	0.0491432	0.0912089	0.109836	0.0305418	0.0552168	0.07423	0.0914539	0.0532651	0.0481668	0.0667402	0.0909758	0.0707958	0.0648208	0.0605416	0.0603067	0.0262839	0.0117657	0.090579	0.0932727	0.110459	0.0483637	0.0240325	0.0375655	0.0261309	0	0.199787	0.129962	0.122732	0.161039	0.136137	0.188165	0.145162	0.178072	0.143826	0.151117	0.18299	0.157243	0.201337	0.206189
0.0393703	0.0850127	0.0829136	0.0741043	0.02643	0.113614	0.0455285	0.0564819	0.0779158	0.0804	0.0564384	0.0315333	0.0680334	0.0322641	0.0884829	0.0416072	0.0437107	0.0199249	0.134752	0.0932395	0.0256459	0.0440312	0.0480251	0.0449772	0.028245	0.0349668	0.0297959	0.0942832	0.0986857	0.0797178	0.0608198	0.131	0.124555	0.0385358	0.0308365	0.121266	0	0.11528	0.213709	0.219887	0.228757	0.219687	0.151037	0.225905	0.157769	0.216706	0.232267	0.211875	0.206045	0.256468
0.0270553	0.0930716	-0.00176833	-0.00821386	0.0341974	-0.00699367	0.0515311	0.00924041	0.0304845	-4.8519e-05	0.0824524	0.0955391	0.0165748	0.049059	-0.0205678	0.0620065	0.0451012	0.127439	0.0129691	0.00487451	0.0810578	0.0482646	0.0178016	-0.0115708	0.0639345	0.0392805	0.077565	0.000657613	0.111469	0.0637751	0.01681	-0.0234398	0.039502	0.0217332	0.057138	0.0850775	0.0548533	0	0.0314794	0.160837	0.0454119	0.208413	0.156195	0.0888105	0.207016	0.0388307	0.0564848	0.0421635	0.129602	0.117242
0.0361561	0.0322888	0.0463008	0.0730931	0.0255634	0.0810142	0.0135691	0.0236608	0.0423376	0.128338	0.0545589	0.00556555	0.0831944	0.0138739	0.094025	0.0247306	0.0584485	0.0468586	0.132613	0.044887	-0.0303058	0.0289105	0.0297991	0.0780781	0.0121941	0.0167048	0.0404048	0.107692	0.0351906	0.0676566	0.032398	0.0882958	0.095759	0.0177872	0.0500154	0.047428	0.0874474	0.00798381	0	0.156989	0.236946	0.0623533	0.0419683	0.147682	0.0488648	0.247801	0.217668	0.248431	0.106048	0.156188
0.0525919	0.11879	0.0495402	0.0582886	0.0486954	0.0612645	0.0346106	0.0571518	0.0474883	-0.00239978	0.0628888	0.0829379	0.078031	0.098996	0.030254	0.0797043	0.0930034	0.0747384	0.043056	0.0803387	0.0465044	0.0452068	0.0699599	-0.0101649	0.0338139	0.0702178	0.0566475	0.0278991	0.137054	0.0669682	0.0737444	0.0795563	0.0677256	0.0481473	0.0395591	0.111838	0.0807012	0.0582637	0.0595772	0	0.118564	0.262723	0.173806	0.180558	0.170331	0.151458	0.111646	0.141306	0.232658	0.22507
0.0224361	0.0197533	0.0598631	0.0674886	-0.00796276	0.0734496	0.0133062	0.0410176	0.0372374	0.115086	-0.00198014	-0.0177133	0.0434433	0.0516718	0.0806906	0.00532411	0.0176873	-0.0103567	0.153953	0.11834	0.00766033	0.000731819	0.046656	0.102515	0.00511838	-0.00608679	-0.00720047	0.144414	0.0294598	0.0117327	0.0401816	0.169185	0.137343	-0.0200845	0.0239115	0.0492394	0.10094	-0.0319975	0.0743109	0.0585142	0	0.167474	0.0544732	0.221391	0.0572687	0.211783	0.232794	0.279719	0.136537	0.21842
0.0521386	0.105483	0.0657567	0.046833	0.0823683	0.0747769	0.0444557	0.011529	0.0418809	0.0410885	0.0835408	0.0671967	0.0739876	0.0852871	0.0282118	0.0507549	0.0213388	0.0984404	0.064753	0.0371944	0.0768145	0.021399	0.04532	0.0308903	0.0817301	0.0768121	0.0366011	0.0135881	0.156505	0.0967372	0.0719898	0.0626942	0.0570274	0.0635749	0.0799569	0.11674	0.099506	0.087816	0.0501237	0.147126	0.0336996	0	0.203755	0.163949	0.222168	0.104709	0.132347	0.127334	0.213384	0.194672
0.0393222	0.0721527	0.0410154	-0.0167584	0.0668196	0.0130102	0.0534279	0.0286958	-0.0199667	-0.0144941	0.112231	0.0422962	0.0390717	0.0355732	-0.00417206	0.0886381	0.0749261	0.0732082	-0.00297853	-0.00999438	0.0456876	0.0326904	0.0144367	0.00894861	0.0619424	0.0387014	0.00972042	0.0107962	0.0614649	0.0751301	0.0601195	0.00610034	0.0154038	0.0166551	0.0352296	0.0258569	0.0266646	0.0456649	0.0393218	0.0694746	0.00786805	0.0600909	0	0.101622	0.174499	0.0869691	0.0927998	0.0429433	0.167586	0.162547
0.0343648	0.0643708	0.0657449	0.0580775	0.0231703	0.0514737	0.0522547	0.015973	0.0728263	0.076898	0.0401032	0.00512389	0.0361031	0.0240748	0.0496364	0.0399453	0.0762765	0.0168623	0.0735333	0.0707358	0.0321588	0.0095672	0.0530971	0.0735193	-0.0053474	0.0267606	-0.0250218	0.0544471	0.0673975	0.0342877	0.0593705	0.0808993	0.116081	0.0393099	0.03771	0.0768971	0.103287	0.0069155	0.0447437	0.106338	0.0865471	0.0906289	0.0296297	0	0.152795	0.190663	0.179125	0.204834	0.162145	0.246149
0.0525193	0.123443	0.0712038	-0.000860338	0.0683872	0.05943	0.027423	0.00632431	0.0351172	0.000301648	0.0852823	0.0633661	0.103443	0.121822	0.032577	0.0659182	0.0517472	0.0764725	0.0384949	0.0500301	0.0640274	0.0492404	0.0125498	0.0485554	0.0859556	0.0525737	0.0332837	-0.0231676	0.136272	0.0784425	0.0730916	0.0514209	0.0524271	0.0331581	0.0397098	0.074341	0.0625178	0.0651884	0.0268711	0.106241	0.024561	0.0985333	0.0658855	0.0570899	0	0.0810895	0.0512581	0.0657501	0.189215	0.155646
0.0172287	0.0506434	0.081204	0.0899185	0.00902478	0.0457997	0.047006	0.0604609	0.0698902	0.0767133	0.0147046	0.013627	0.0293511	0.0234906	0.0805005	0.0207735	0.0096116	0.00564252	0.0921863	0.0511837	0.00671447	-0.00743773	0.0539862	0.0774893	-0.0135022	0.00725427	-0.0302932	0.0762346	0.00617971	0.00903028	0.0426084	0.0958836	0.11683	-0.000226292	0.0158395	0.054065	0.10959	0.00275524	0.0517745	0.050131	0.0980726	0.0366125	-0.0146079	0.0602851	0.0135709	0	0.254824	0.26063	0.108246	0.220759
0.0410922	0.0170266	0.0852026	0.119001	0.00926483	0.0995945	0.0296539	0.0498173	0.0716123	0.0921123	-0.0175356	0.0221632	0.0716187	0.0606773	0.114859	6.12388e-05	0.0335022	0.0194811	0.142792	0.0760024	0.0244613	0.0241374	0.0533989	0.113327	0.0118707	0.0322004	0.00105181	0.121663	0.0298598	0.0623591	0.0548109	0.113465	0.0961398	-0.00796337	0.00923243	0.0615005	0.0979316	0.0311469	0.0914073	0.0283487	0.0747605	0.0591906	0.0390673	0.046398	0.01015	0.0925074	0	0.24304	0.110708	0.21688
0.0382025	0.0171424	0.0762185	0.121072	0.0297715	0.0831167	0.042283	0.0557058	0.0607489	0.154373	0.0164401	0.0144864	0.073296	0.0209622	0.15771	0.0365711	0.0302992	-0.00573177	0.154815	0.10937	0.0115765	0.00798341	0.0690252	0.0939109	0.0348416	0.00901782	0.0107648	0.126223	0.0320272	0.027287	0.0410401	0.162376	0.150964	0.0255827	0.0230869	0.0541609	0.107674	-0.000804911	0.0931135	0.0599126	0.104056	0.0644719	0.0251424	0.0540563	0.039925	0.0793863	0.155533	0	0.143301	0.194196
0.0437518	0.088395	0.0673119	0.00924176	0.0705294	0.0801853	0.0187056	0.0196863	0.0813446	0.0164869	0.0701182	0.0256799	0.0821966	0.0586838	0.0227983	0.0907541	0.0621973	0.0573678	0.0423137	0.0391758	0.0365887	0.05974	0.0793826	0.0207549	0.0217174	0.0384374	0.0580843	0.0235966	0.126361	0.0765699	0.0663685	0.054118	0.0319428	0.0359484	0.0429882	0.093556	0.0759288	0.0816071	0.0270816	0.112688	0.0305749	0.0622732	0.0543498	0.0824768	0.0746539	0.031376	0.0236762	0.0449649	0	0.255304
0.0645768	0.0883574	0.0532077	0.0674236	0.0787678	0.111401	0.0508654	0.0696296	0.0675582	0.0566019	0.0291266	0.00320475	0.149644	0.0822795	0.027729	0.0151444	0.102877	0.0559724	0.11486	0.0861008	0.0394747	0.0697803	0.0816366	0.0815301	0.0153329	0.0655218	0.0378118	0.0309022	0.10464	0.120856	0.0836653	0.0814943	0.0792414	0.0364598	0.0269568	0.101907	0.0775927	0.0551452	0.0677664	0.10209	0.0803258	0.0733942	0.029927	0.0766615	0.0506938	0.080197	0.0875371	0.0765601	0.0945358	0
0.0746971	0.0600491	0.0868881	0.0491162	0.0285947	0.0820872	0.0172401	0.048214	0.076114	0.127079	0.024972	0.00621775	0.0827426	0.0430712	0.0435194	-0.00223515	0.030794	0.0282442	0.132172	0.080828	0.0505398	0.0268018	0.065193	0.0795289	0.0283133	0.0115326	0.0235964	0.0646631	0.0677527	0.0518747	0.0745207	0.125031	0.101307	0.0299023	0.00859241	0.0962711	0.110575	0.0244323	0.113276	0.0502672	0.0903601	0.0400486	0.0294947	0.0673164	0.0467642	0.0902944	0.117426	0.085134	0.0422165	0.104042
0.0140368	0.0173205	0.00318365	-0.0389818	0.00528621	-0.00127348	-0.00449869	-0.0248764	-0.0420817	-0.0550706	-0.0189231	-0.0054609	-0.0019423	0.0457042	-0.0345183	0.0382623	0.0210499	0.0160278	-0.0310716	-0.0456006	0.042136	0.0294318	-0.00639559	-0.00112918	0.0144544	0.0296209	-0.0107499	-0.027638	0.0158579	0.00494681	0.0413324	-0.0634811	-0.0281058	0.0326433	0.00572294	-0.00384875	-0.032481	0.0337882	-0.0310158	0.0668838	-0.0264187	0.0465057	0.00370864	0.0294016	0.071126	-0.0291492	-0.0502607	-0.0114732	0.0326258	0.0128991
-0.0154799	0.072308	-0.0426547	-0.0106113	0.0749645	-0.0382374	0.00888623	-0.0382159	-0.0334288	-0.0647348	0.077575	0.0702578	0.020643	0.0397766	-0.0500797	0.0589257	0.0124701	0.0280965	-0.089928	-0.0405884	0.0406316	0.0307789	0.0179392	-0.0179964	0.0509876	0.0417909	0.0460641	-0.0293591	0.0715977	0.031786	0.0113048	-0.0569851	-0.0745298	0.0623235	0.00858078	0.012032	-0.0165293	0.0391639	-0.0233105	0.0375314	-0.00910771	0.0535743	0.0683828	0.0075802	0.0318364	-0.0378494	-0.0855993	-0.0309208	0.0538905	-0.0148862
0.0246342	0.0389967	0.00209227	-0.0179269	0.0458705	0.0150297	0.0219332	-0.00385112	-0.02745	-0.0294256	0.0862794	0.0765187	0.0109422	0.028457	-0.0371002	0.0538764	0.00545865	0.0491475	-0.0544556	-0.0313812	0.0253327	0.0234015	0.0144208	-0.00607354	0.0239965	0.0351559	0.0606035	-0.0418155	0.0597937	0.0150405	0.0374338	-0.0422881	-0.0606795	0.0115474	0.051757	0.00371925	-0.00441577	0.0412162	-0.0273622	0.0279347	-0.0216443	0.0366151	0.0313803	0.00411824	0.042634	-0.0107816	-0.00327774	-0.0231285	0.0228035	-0.00887834
0.0153037	0.097158	0.0245866	-0.0393333	0.0824327	0.00453979	0.0469479	-0.00702477	-0.0100917	-0.0735366	0.0503674	0.0658108	0.0233167	0.0593204	-0.0792383	0.0394966	0.0359365	0.0630078	-0.0651935	-0.0600283	0.0334753	0.0148597	0.0126496	-0.0054477	0.0224117	0.00763826	0.0390028	-0.0282749	0.06002	0.0484731	0.0412908	-0.0451186	-0.0591306	0.0257956	-0.00148557	0.0428313	-0.0298861	0.0588114	-0.051791	0.0425804	-0.0665732	0.029729	0.0399472	-0.0174015	0.0623851	-0.0243741	-0.0333727	-0.0541184	0.0248222	0.019248
0.0147624	0.0365952	-0.00893282	-0.0456897	-8.95496e-05	0.0106127	0.0488772	0.00311496	-0.0188059	-0.0330397	0.0615099	0.0315838	0.00336743	0.0134386	-0.044229	0.0271563	-0.00758391	0.0315676	-0.0190716	-0.0226619	0.0511897	0.0394449	0.0128682	0.0039285	0.0180078	0.043889	-0.0169075	-0.024407	0.067244	0.0117453	0.0410167	-0.0356909	-0.0150024	0.0376005	-0.00674267	0.0083125	-0.0168128	0.0575879	0.00379672	0.00311361	-0.0406421	0.0204923	0.0292179	-0.0114189	-0.0171004	-0.0262844	-0.0181223	-0.0449464	0.0260356	-0.0113331
-0.0228327	-0.0389527	-0.0234747	0.0102818	-0.0440799	-0.0379943	-0.0496913	-0.0329285	-0.0192226	0.0126356	-0.0587556	-0.0258752	-0.0299638	-0.035443	0.0184956	-0.0111481	-0.0372548	-0.0542488	0.0132198	-0.00235599	-0.00685489	-0.0276709	-0.0502117	0.0129723	-0.0155259	-0.012505	-0.0336966	0.0134239	-0.038048	-0.0285366	-0.00614103	0.00437985	-0.02017	-0.0249197	-0.0224132	-0.00886798	-0.0195134	-0.0591143	0.0118187	-0.0432577	0.014206	-0.0504455	-0.0531522	-0.0259896	-0.0435757	0.0335842	-0.0125534	-0.00232117	-0.037077	-0.051716
-0.0305413	-0.00252233	0.0202843	0.0183827	-0.00303203	-0.0151306	-0.0194783	0.0146008	-0.0343406	0.010646	-0.0014777	-0.0278233	-0.0332863	0.0147757	0.0103787	-0.00483566	-0.00219126	-0.0307803	0.0276043	-0.00583981	0.00265978	-0.0124917	-0.02956	0.02304	0.00845285	-0.0150296	-0.00828076	0.060812	-0.0807468	-0.0388072	-0.0234223	0.0270085	-0.0103216	-0.0170942	-0.0146165	-0.0437302	-0.0233303	-0.0173571	0.026453	-0.0500817	0.0351645	-0.0678542	-0.0155623	-0.0436646	-0.0472243	0.0354218	0.0107179	0.0420243	-0.00088389	-0.0585363
0.0278717	0.0531773	-0.00895061	0.0128613	0.0405461	-0.0285762	0.0372967	-0.0233502	-0.011588	-0.0222363	0.0281732	0.0443699	-0.00667712	0.0325374	-0.0328637	0.0436592	-0.000991049	0.0238318	-0.0736302	-0.0114923	0.0460831	0.00755239	-0.0260783	-0.019177	-0.00412091	0.00599594	0.00750913	-0.0338185	0.0195781	0.0352275	-0.0328692	-0.0170586	-0.0616707	0.0146039	-0.0130853	0.0378727	-0.0353281	-0.000493257	-0.0323457	0.026566	-0.0145743	0.0275677	0.0314074	0.00741564	-0.00294936	-0.030633	-0.0366792	-0.0184012	0.0168353	0.0403609
-0.00297308	-0.0655078	-0.0273495	0.00066809	-0.0526001	-0.0571718	-0.016784	0.00399965	-0.028652	-0.0142335	-0.0278194	0.00199311	-0.0647899	-0.06119	-0.0418375	-0.0181812	-0.0433985	-0.0450279	-0.0145988	-0.0325023	-0.0338128	-0.0175026	0.00155457	-0.0095197	-0.000227835	-0.0293277	-0.0218037	0.0155703	-0.0830881	-0.0546554	-0.061206	-0.00173682	-0.0540968	-0.0760108	0.0145123	-0.0540643	-0.0422413	-0.0173551	-0.00267647	-0.0415562	-0.023402	-0.0231667	-0.0178583	-0.0714361	-0.0393637	-0.012642	-0.0168325	-0.00863258	-0.0427844	-0.0325441
-0.0651357	-0.0607645	-0.0328015	0.00250989	-0.0355654	-0.0359245	0.00160719	-0.00240192	-0.0637403	0.024655	-0.0361075	-0.0403282	-0.0607426	-0.0531706	0.00789239	-0.0526374	-0.0662121	-0.0238339	0.0129601	-0.0066422	-0.0184432	-0.0408441	-0.0314014	-4.89446e-05	-0.0251476	-0.0475389	-0.0235361	0.0509566	-0.0677714	-0.0538296	-0.0642557	0.0146623	0.017569	-0.0244425	0.0107999	-0.0643853	-0.0481431	-0.0522963	-0.00344956	-0.0413228	-0.00718457	-0.0609022	-0.0278822	-0.0109415	-0.0441445	-0.0160944	-0.0429816	0.010494	-0.0695029	-0.0341699
-0.0381025	-0.0964983	-0.0434741	-0.0254602	-0.0743477	-0.0208384	0.0060195	0.00768964	-0.0332078	0.109908	-0.0587912	-0.0575886	-0.0725457	-0.0675814	0.0518966	-0.0130764	-0.0743442	-0.0574526	0.0280214	0.024198	-0.0630781	-0.0776443	-0.0550584	-0.0242277	-0.0386047	-0.0359461	-0.0502082	0.0749899	-0.0858493	-0.0349659	-0.0746065	0.0835381	0.0516943	0.000322988	-0.0368157	-0.0741708	-0.0055983	-0.0381935	-0.0287682	-0.0619711	0.0243453	-0.0445289	-0.0403401	-0.0226507	-0.0571372	0.00407576	-0.0207362	0.037773	-0.0813339	-0.0707083
-0.0097885	-0.0243612	-0.0095384	0.00441664	-0.000395274	-0.00431398	-0.0158503	0.0126016	-0.0338604	0.0229532	-0.0434965	-0.0249716	-0.000516091	-0.0664168	0.0460283	-0.0172042	-0.0349879	-0.054434	0.0349235	-0.0155519	-0.0245996	-0.0517303	-0.00928021	0.00887004	-0.028057	-0.0484245	-0.0242119	0.0366122	-0.0489995	-0.0115495	-0.0224449	0.0271052	0.0010165	-0.0213026	0.00232884	-0.0577816	-0.00272268	-0.0168234	0.0506841	-0.0340914	0.0371112	-0.0427128	-0.0485619	-0.0285056	-0.0441918	-0.00742306	0.00439352	0.02636	-0.0519333	-0.023465
0.0102438	0.0603142	0.00420915	0.00189387	0.0302972	-0.00600839	0.0103617	0.0353541	0.040147	-0.0231896	-0.00391698	0.00607333	0.0117875	0.0214176	-0.0152455	0.0145772	0.06866	0.0297338	-0.0328658	0.0292593	0.00495412	-0.00305387	0.0166129	-0.00517165	-0.000803946	0.00543825	-0.0211642	0.00867752	0.0265802	9.84664e-05	0.0446747	-0.0109827	0.0280231	-0.00483032	-0.00835483	0.00699174	0.0311139	0.0300828	-0.02267	0.0517045	-0.00771642	0.00525922	0.00198153	0.029287	0.0100192	0.0266269	-0.00396174	-0.0242718	0.0225449	0.0249805
-0.00401035	0.0247533	-0.0350551	-0.0277847	0.0409546	-0.0270579	0.041676	0.013055	-0.00776516	-0.00653255	0.0279784	0.100369	0.0121227	-0.00534439	-0.0138932	0.0417296	-0.0206488	0.039386	-0.0246283	-0.013628	0.0189679	0.0170355	-0.00750703	-0.0136634	0.038947	0.0299338	0.0337034	-0.0277935	0.0184277	0.0533852	0.0195573	-0.0468815	-0.0514039	0.0227241	0.0217438	0.0195249	0.0107598	0.0234466	-0.0294159	-0.0163626	-0.0595776	0.0273685	-0.00625369	-0.0184591	0.00427448	-0.00955866	-0.0171267	-0.0122951	0.0280248	-0.0163086
0.00255679	0.0321096	0.0147857	-0.0329497	0.0403397	-0.0419204	0.0187391	-0.00133476	-0.00409304	-0.0200161	0.0107135	0.101721	0.00765051	-0.00582407	-0.0324697	0.0469994	0.0362475	0.0731829	-0.0450385	-0.0115555	0.0365142	0.0257773	-0.00507625	-0.011201	0.0617668	0.0394432	0.0376126	-0.0284186	0.0502901	0.00916227	-0.00403088	-0.059647	-0.0606759	0.0418391	0.0635503	0.0537974	0.00685791	0.0619662	-0.00575371	0.031663	-0.0411744	0.00606571	0.0235202	-0.00483074	0.0292494	-0.00641063	-0.0427596	-0.00336877	0.0122972	-0.0294243
0.0391582	0.0287171	-0.0119918	-0.0301611	0.0390515	-0.00145938	-0.0129473	-0.0181881	0.00327667	-0.0435561	0.0608452	0.050715	0.00480166	0.00519231	-0.0246437	0.0317059	0.0403624	0.0192506	-0.0601435	-0.0159152	0.0489965	0.028844	-0.00256861	-0.0121116	0.03805	0.0340912	-0.000327807	-0.0246922	0.0559517	0.0595951	0.0459967	-0.0743657	-0.049507	0.0268018	0.0341642	0.0276319	0.0025912	0.0462433	-0.0205413	0.0317626	-0.0465629	0.0210595	0.0195316	0.0140946	0.0407741	-0.0148071	-0.00416139	-0.0365678	0.0478421	0.0236445
0.0156544	-0.0249372	0.0279724	-0.00715235	-0.0423189	0.00110447	-0.0141993	-0.00456849	-0.000851898	-0.00296925	-0.0200413	-0.0400029	-0.0122854	-0.0531379	-0.0188752	-0.0371304	-0.0203174	-0.0473804	0.00760632	0.0134427	-0.0222904	0.0105715	0.00471269	0.00790053	-0.0520135	-0.0344298	-0.0183841	0.00930657	-0.0311066	-0.0104137	-0.0101402	-0.0318628	-0.00748301	-0.0357662	-0.0270964	-0.0138336	-0.00508794	-0.0343485	0.0309456	-0.0284641	-0.00430552	-0.0383996	-0.0205368	-0.0156671	-0.0169731	0.0316156	-0.0137811	0.026691	-0.0685504	-0.0143825
0.0542892	0.0306688	0.0197896	-0.00568701	0.0338589	0.0350938	0.00419321	-0.00621922	0.00867568	-0.0366693	0.0237917	-5.70416e-05	0.0211252	0.0386379	-0.0488915	0.0084385	0.021955	0.0149924	-0.00565286	-0.0127536	-0.00532114	0.06087	0.00514768	0.00527837	0.0349548	0.0131921	0.0123377	-0.00768155	0.0131981	0.0538746	0.0351241	0.0141573	-0.01818	0.0124456	0.000105256	0.0324051	0.0176621	0.000344559	-0.0122851	0.0510813	-0.0339901	0.00122209	0.0394723	0.0221113	0.048066	-0.00483351	-0.0041895	0.00677789	0.0298578	0.0212761
0.0305882	0.0203844	0.0200804	0.00109477	0.00880456	0.020446	-0.0250135	0.0255907	-0.0406608	-0.0585108	-0.013096	0.0316613	-0.0101738	-0.0146216	0.00156101	0.00149806	0.0339412	-0.00954525	-0.00910447	-0.0567544	0.0207483	0.00831385	0.0267948	-0.00758344	-0.00283036	-0.0184771	0.0232536	-0.0365723	0.00479661	0.00979181	0.0235853	-0.051972	-0.0430011	0.0011166	0.0198555	0.0375026	-0.0288455	0.0097864	-0.00444479	-0.0323037	-0.00010561	-0.0128826	0.0163139	-0.00103407	-0.000371735	0.0378369	-0.00708645	0.0125508	0.00401282	0.00311347
0.0107008	0.0308001	0.00730868	-0.0106304	0.00333497	-0.00111682	-0.0142421	-0.0244197	0.00793113	-0.00375642	0.0102946	-0.0421418	0.0340947	0.00831497	-0.0191612	0.0152997	0.0649773	0.00837344	0.00645717	0.0179254	0.0541622	0.00894137	0.0054625	-0.0414963	0.0029491	-0.0171667	-0.00093735	-0.0334918	-0.00793478	0.0259761	0.0441057	-0.00365835	0.0213234	0.00816448	-0.0064505	0.0124181	-0.0223605	0.0193494	-0.00181695	0.013948	-0.00110273	0.0160977	0.010712	0.0172772	0.00014591	-0.00250276	0.00809291	0.00803772	0.0073628	0.0391532
0.0212786	-0.00884227	-0.0018236	0.0114052	-0.035483	0.00322643	-0.00789249	-0.00986465	-0.00733615	0.0282005	-0.0476108	-0.0592672	-0.0392811	-0.0197152	0.025005	-0.0104168	-0.004637	-0.0568919	0.0130362	0.0189552	-0.00733531	0.000712165	0.0205611	0.0154338	-0.009496	-0.0312478	0.00191457	-0.0242744	-0.0301071	-0.0465978	0.017167	0.0126634	0.0224061	-0.0213585	-0.0540039	-0.0165315	-0.03939	-0.0292629	0.0262669	-0.00706272	0.0123673	-0.0490151	-0.0229024	0.0142258	-0.0324332	0.0226646	0.0148479	0.0198799	0.0141743	-0.00682404
0.0278605	0.0110387	0.027114	0.0231683	0.00168974	-0.00189489	0.0267201	0.00298003	0.0158575	-0.013595	0.00150574	-0.0317225	0.019951	0.0051873	-0.0135692	-0.017925	0.0481948	0.0150436	-0.0139251	-0.0247385	0.0224909	-0.0206063	0.0401865	0.0100946	0.0126305	-0.0312539	-0.008941	-0.0402963	0.000621423	0.00447841	0.0180612	-0.023772	-0.0555419	-0.00643658	-0.0182214	0.0116691	0.0131921	-0.0100746	0.0326258	0.0270481	-0.0125466	-0.0391107	0.00195787	0.00130148	0.0176426	0.0428714	-0.0173493	-0.00935415	0.01118	0.0109273
0.0360853	0.038838	-0.00213626	-0.0111219	0.0485049	0.0322199	0.0266895	-0.00927464	0.00465672	-0.0519224	0.0145616	0.059668	0.0049047	0.0261056	-0.0128612	0.00660577	0.00352652	0.0171861	-0.0368707	-0.0289581	0.00916409	0.0076178	0.000680814	-0.0150022	0.0144297	0.0289125	0.00543539	-0.0500305	0.0340717	0.0498358	0.0270857	-0.0484041	-0.0320221	0.0396128	0.0249213	0.0704756	0.0238736	0.0296309	-0.0235022	0.0275751	-0.0436716	0.0204647	0.0641723	-0.00381178	0.0163659	-0.0205298	-0.0137394	-0.0238195	0.0299267	0.0232309
0.0166179	0.102553	0.00285412	-0.0329463	0.038086	-0.0128032	0.0491689	-0.00774991	-0.0359249	-0.0667879	0.0507945	0.0839673	0.00518945	0.0223336	-0.0520802	0.048763	0.0152764	0.0344776	-0.0707594	-0.0293889	0.0406362	0.0277748	0.0164127	-0.0239994	0.0548881	0.0274646	0.0646361	-0.0631157	0.0553722	0.0434745	-0.0119012	-0.0314952	-0.0843862	0.00457554	0.00872231	0.0261027	0.00659994	0.0375115	-0.0316801	0.025479	-0.0295824	0.0390301	0.0503489	-0.0235325	0.0554894	-0.0394775	-0.0443899	-0.018198	0.0290917	-0.0220783
0.021656	-0.0273974	-0.00941989	0.027733	-0.0465842	0.0192933	-0.0129547	0.0261358	0.000337296	0.0357635	-0.0104992	-0.0328314	-0.0171571	-0.0358175	0.0320434	-0.0177339	-0.00594274	0.00058574	0.0108875	-0.016322	-0.0234448	0.0235632	0.00237824	0.0192296	-0.00769046	0.0047218	-0.0133067	0.0284581	-0.0561073	-0.0373399	-0.0144985	0.00919581	0.0217984	-0.00469325	-0.0121032	-0.0180894	-0.0286297	-0.0528137	-0.0175237	-0.00984586	-0.0185995	-0.039072	-0.0171044	0.0293983	-0.0229873	0.00946211	0.0353171	0.0229125	0.00424158	0.0407199
-0.0170699	-0.0213949	0.0193904	0.00831502	-0.0508194	-0.0526796	-0.0567397	-0.013618	-0.0492575	0.0100275	-0.0159626	-0.0176257	-0.0483748	-0.0141073	0.0124753	0.0017839	-0.0313259	-0.058619	0.0160862	0.00404776	-0.0493714	-0.0419546	-0.0436841	0.0102792	-0.0173018	-0.0174047	-0.00733778	0.0333162	-0.0700436	-0.0585991	-0.0492358	0.0331139	0.0254639	-0.0420027	-0.0211981	-0.0463583	0.00216175	-0.0356347	-0.00569418	-0.0101081	0.0316184	-0.0348473	-0.0151673	0.00203918	-0.0379397	0.0198689	-0.00838333	0.0141754	-0.0313946	-0.0416037
0.0253474	0.0278511	0.0297307	0.0036905	0.0121647	0.00139989	-0.00366666	-0.00552356	0.0084937	0.00227396	0.0412934	0.024957	-0.0347144	0.0144679	-0.0245735	0.0150274	0.00824621	0.0177563	0.00672759	-0.0333816	0.0269675	0.0220541	0.037709	-0.00480474	0.0214744	0.0503331	0.0493289	-0.0258076	-0.00391751	0.0233556	0.018526	0.00127828	-0.0479849	0.0081683	0.0316285	0.0054244	-0.00625374	0.00217605	0.0224892	0.0180563	-0.0114805	0.00126588	0.0274563	-0.0160005	0.00685775	0.0167018	0.0460846	-0.0052235	0.015739	0.00254528
-0.0262851	-0.0754202	0.0053988	-0.00911721	-0.0253843	-0.0233528	-0.0312356	-0.030023	-0.0213859	0.0207713	-0.0407797	-0.0494705	-0.0716374	-0.0332388	0.0403248	-0.0237912	-0.0165482	-0.0514582	0.0129263	0.000863578	-0.0442721	-0.0179345	-0.0303689	-0.00569191	-0.0216496	-0.0104455	-0.0178184	0.0610803	-0.0515862	-0.0267405	-0.0254356	0.0290884	0.0242686	-0.00982954	-0.0066075	-0.0594954	-0.0237759	-0.0513212	0.00531423	-0.0388008	0.000925934	-0.0433384	-0.0205865	-0.014825	-0.0659573	-0.00594063	-0.0028178	0.0406955	-0.0102463	-0.0493611
0.0292054	0.0632603	0.0138686	-0.073995	0.0566634	-0.0204103	0.0060195	-0.030485	-0.0299912	-0.0791425	0.0501812	0.0513746	0.0542153	0.0379224	-0.0360665	0.0615358	0.0554356	0.0779174	-0.0525859	-0.0239513	0.0328816	0.00468539	0.0159436	-0.03507	0.0217909	0.0650301	0.026596	-0.0568612	0.0873114	0.095494	0.0736846	-0.0554776	-0.0369715	0.0505979	0.0496293	0.0222804	-0.0181853	0.0594135	-0.0308128	0.0726488	-0.0315322	0.0559938	0.0830917	0.0176686	0.0565786	-0.0115206	-0.0232709	-0.0601682	0.0465558	0.0289204
0.0167829	-0.0414491	-0.013229	-0.00870825	-0.0255304	-0.0357715	-0.0299108	-0.0111267	-0.0199776	-0.00350872	-0.0419031	-0.0373984	-0.0311997	-0.0228307	-0.0142258	-0.0534315	-0.0349783	-0.0506105	-0.00720291	-0.0274933	0.0112996	-0.0197114	0.011783	-0.0240816	-0.0336522	0.00978564	-0.0316936	-0.00705829	-0.0612304	-0.0294703	-0.00756894	0.00351195	-0.00417983	-0.0569231	-0.0186996	-0.0296433	-0.049892	-0.0312927	-0.0134092	-0.0475394	0.015178	-0.0534827	-0.0431171	-0.0455955	-0.0302787	0.0106374	-0.000390699	0.00170549	-0.0465263	-0.0602058
0.0263014	0.0621934	-0.0051672	-0.040807	0.0521167	0.000110835	0.0263308	0.0318948	0.00717445	-0.0325691	0.0375211	0.037419	0.073575	0.0447277	-0.0555097	0.0436443	0.0336311	0.0462025	-0.0277291	0.0171988	0.0557406	-0.00992388	-0.00152351	-0.0182515	0.011276	0.0528474	0.0247785	-0.0326149	0.0475765	0.0871432	0.0580483	-0.095004	-0.0172911	-0.00727373	0.00821492	0.0225123	0.00888025	0.0269946	0.00636214	0.0221797	-0.0329693	0.0293818	0.0686925	-0.0240159	0.0712979	-0.00788172	0.0116693	-0.0159301	0.0101639	-0.00118513
-0.00825435	0.0478483	-0.0152858	-0.061921	0.0142581	-0.0490908	0.015514	-0.0176116	-0.034536	-0.0624517	0.0437724	-0.00215431	0.0247019	0.0238218	-0.0325552	0.0476996	0.0333069	0.0273913	-0.0413997	-0.0123005	0.0115349	0.0590874	-0.00167931	-0.0136329	-0.0026155	0.0283133	0.0119598	-0.0466931	0.0687044	0.00892903	-0.0228634	-0.0590418	-0.0264872	0.022054	0.0313775	0.0359367	0.00323878	0.0397496	-0.0460311	0.0340413	-0.0493554	0.0424748	-0.0188978	0.00868311	0.0442444	0.00853936	-0.074273	-0.0323299	0.0196111	0.00560361
0.0383599	0.0555082	0.0219773	-0.0408994	0.00987065	0.0235681	0.0104634	-0.0110249	0.0293905	-0.0272367	-0.0199171	0.00206585	0.0181081	0.000900968	-0.0470698	0.0557929	0.0181699	-0.00580852	0.00118057	-0.0205337	0.0536633	0.0370767	0.0309843	0.0126241	0.0302159	-0.00989291	-0.00193704	-0.0114183	0.0413648	0.0339382	0.0299606	-0.066108	-0.0322258	0.0311103	-0.000801225	0.0268074	0.0234072	-0.00443759	0.00965124	0.0482653	-0.0449105	0.00950775	0.032056	-0.0187046	0.0173609	-0.00589111	-0.0125812	-0.0589668	0.0433751	0.025246
0.055103	0.0555103	-0.00263015	-0.0171965	0.0431193	-0.0185546	-0.0214404	-0.015991	-0.00513806	-0.063892	0.0469084	0.0189699	0.0621668	0.0203054	-0.0514867	0.0434248	0.0187292	0.0208117	-0.0267189	-0.0221214	0.0706096	0.0452092	0.0273389	-0.037499	0.0232166	0.0326735	-0.00424955	-0.0208128	0.0735006	0.030617	0.00789381	-0.0556934	-0.0567156	-0.00187446	-0.0190589	0.0220729	0.0142386	0.0611079	-0.0306804	0.0436117	-0.00947336	0.0299733	0.0430198	3.15656e-05	0.050066	-0.0289793	-0.0300644	-0.0030856	0.0587759	0.0350716
-0.0239608	-0.0625681	-0.0314098	0.0254304	-0.0530076	-0.0253077	-0.0618579	-0.0281315	-0.0564823	0.065396	-0.0638877	-0.0252787	-0.0493232	-0.0700031	0.0315564	-0.0184635	-0.0347573	-0.0864599	0.00810049	-0.00792397	-0.0461117	-0.0263583	-0.0590263	-0.025335	-0.000995408	-0.030091	-0.0413233	0.0530252	-0.0672487	-0.0975286	-0.0615756	0.0242453	0.0432228	0.00883445	-0.00875899	-0.0798777	-0.025755	-0.0362202	0.00107199	-0.0464637	0.0270794	-0.0541782	-0.0560264	-0.0302182	-0.0460575	-0.00244065	-0.0398767	0.029096	-0.0474929	-0.127249
-0.0177855	-0.026856	-0.0171729	-0.00711903	-0.00844582	-0.0166721	-0.0115738	0.018788	-0.015817	0.000432602	0.0110907	-0.0186185	-0.0233509	-0.0250653	-0.0203136	-0.042566	-0.0328713	-0.0507833	0.00836533	0.00123445	-0.0296385	-0.00673738	0.0233074	-0.000448057	-0.0012787	-0.0042564	-0.0085894	-0.00432488	-0.0219851	-0.0368845	-0.0270677	-0.00809063	-0.00933669	-0.000924461	-0.0119684	0.00923715	0.0218666	-0.03369	-0.0343402	-0.0116411	0.041136	-0.034128	-0.0280605	-0.00848546	-0.0126676	0.0322652	-0.00190156	-0.00989883	-0.0470626	-0.0105635
0.00521021	0.0142995	-0.0161916	-0.0287699	0.054304	0.0229505	0.00229071	-0.0125952	-0.0406779	-0.0716933	0.0113377	-0.010284	0.00839067	-0.00868297	-0.0377419	-0.00366103	0.0360274	-0.000126148	-0.0343584	-0.0535529	2.63371e-05	0.0442183	0.0015772	-0.0410802	-0.00619336	0.040203	-0.00305673	-0.0645782	0.00698587	0.0626985	0.0536411	-0.0526056	-0.0252489	0.0161391	0.00468007	-0.0107301	-0.0256287	0.0321007	-0.00285505	0.046819	-0.0170502	0.0111513	0.0190072	-0.000631616	0.0191232	-0.0148266	0.00321326	-0.0101885	0.0431799	0.038765
0.0261143	0.0146763	-0.011533	-0.0189418	-0.013694	0.00141359	0.00335688	0.0103806	0.00083649	-0.0163971	-0.0238716	-0.0289223	-0.00513424	-0.00473886	-0.022979	-0.0165316	0.00523743	-0.0263343	-0.00449996	-0.0253661	0.00852192	-0.0230646	-0.0024979	-0.0183293	-0.0335187	0.00870182	0.024561	-0.0327519	-0.0156721	-0.0297879	0.00474215	-0.0183003	0.00909888	-0.0175639	0.0376983	-0.0202453	-0.0193698	0.0236021	-0.0186149	0.00614188	-0.0134945	-0.0406368	0.0134203	-0.00667582	0.00168097	-0.0103507	0.0107462	0.0120032	0.0318258	0.0359218
0.00697475	0.0449668	-0.0287923	-0.0403946	0.0190177	-0.00420988	0.040767	-0.00501721	0.00472122	-0.00629551	0.0251827	-0.0096195	0.0382812	0.0161133	-0.00415388	0.00303109	0.0475739	-0.0108933	-0.0337273	0.0277929	0.0245639	-0.00563393	0.035464	-0.010077	-0.00688843	0.0198193	-0.0144016	-0.0223414	0.0334402	0.00660598	0.0316694	0.00797666	0.00434434	0.0081391	0.0162072	0.0115506	0.0157464	0.0200447	0.00649429	0.0179148	-0.0106016	0.0126685	-0.0161635	0.0534627	0.0358966	-0.00247156	0.0179697	0.0278311	0.0279126	0.0146105
-0.0159169	0.0663932	-0.0218303	-0.00158226	0.0308937	-0.00406356	0.0616953	-0.0554194	-0.00434683	-0.0914788	0.0856635	0.076089	0.0165735	0.0570573	-0.0647499	0.0507167	-0.0225718	0.0875704	-0.038764	-0.0248214	0.0504607	0.0434719	-0.00896248	-0.00353171	0.0343292	0.0472565	0.0620437	-0.0455374	0.0781427	0.0456161	0.0224036	-0.0470602	-0.0461419	0.0597338	0.0364805	0.0358658	-0.0273638	0.0859953	-0.0141899	0.03797	-0.0411801	0.0646862	0.0587099	0.00446464	0.0217988	-0.00465609	-0.0200741	-0.0489133	0.027503	0.0177293
0.00154132	0.0798086	-0.0162347	-0.0869288	0.0351957	-0.0355784	0.0254165	0.000870072	-0.0194269	-0.0927755	0.0553937	0.0731208	-0.00931137	0.0186034	-0.0676619	0.0421061	0.00748975	0.0571511	-0.0780566	-0.0746748	0.037379	0.0250896	0.0139461	-0.0558352	0.0368138	0.0748225	0.0190724	-0.0660336	0.0614318	0.0307459	0.0190098	-0.0407061	-0.0637787	-0.00608062	0.0301026	0.0263107	-0.00690184	0.106946	-0.042837	0.0331098	-0.0325763	0.0598383	0.0570762	0.0142122	0.0600971	-0.0257546	-0.034783	-0.0701957	0.0413557	-0.000566589
0.00533568	0.0165774	0.00774664	-0.030829	0.003116	-0.0389961	0.0132352	-0.0362777	-0.0184792	-0.070868	0.0232882	0.00597387	0.0142056	0.0120633	-0.0446252	-0.0118912	-0.00270701	0.00952652	-0.0565603	-0.042905	-0.0127829	-0.000638596	0.0184254	-0.0532122	-0.0297971	0.00279893	-0.00136401	-0.0516258	0.005939	0.0039481	0.000825774	-0.0845325	-0.0706026	-0.0325115	0.010576	0.00570193	-0.0309973	0.0139725	-0.049947	0.001345	-0.0240843	0.00667713	0.0079524	-0.0299797	-0.0122598	0.0203188	0.00141354	0.011687	-0.00315382	0.00457121
0.0310137	0.0395939	-0.000356731	-0.0485368	0.0410791	-0.00707944	0.0190361	-0.00138618	-0.00757991	-0.0296787	0.0834312	0.0561581	0.00840557	0.038784	-0.0224492	0.0526975	0.04464	0.0552778	-0.0556961	-0.0287026	0.0345414	0.0144912	0.0143218	-0.0257289	0.0242882	0.081149	0.054281	-0.0358424	0.0508356	0.0517392	0.0414688	-0.0346295	-0.0544437	0.0412195	0.0742454	0.0345442	-0.00409996	0.0127485	-0.0267018	0.0493943	-0.0192436	0.0605183	0.064493	0.0393286	0.0558963	-0.0374266	-0.0365656	-0.0443645	0.0738432	-0.00249232
-0.0116108	-0.101045	-0.0110936	-0.0156891	-0.0401258	-0.0345001	-0.0487017	-0.0229083	-0.0210929	-0.00211723	-0.0390692	-0.0164853	-0.0378895	-0.0503739	-0.0174632	-0.0562603	-0.0531625	-0.0765637	-0.019765	-0.00153457	-0.0600918	-0.0430116	-0.0360006	0.0010185	-0.0551292	-0.05556	-0.0612108	0.0111041	-0.0555567	-0.0644621	-0.0504252	-0.00273884	-0.0144894	-0.0296782	-0.00694945	-0.055213	-0.0709745	-0.0335377	0.00126514	-0.0624745	-0.0110338	-0.0572222	-0.0485854	-0.0356545	-0.0476554	-0.0178841	0.0180304	0.026338	-0.0362544	-0.0184252
0.029943	0.0334673	-0.00515879	-0.0233415	0.00747957	1.69345e-06	-0.0131374	0.0532948	-0.0120893	-0.0349527	0.0307325	0.0183915	0.0206681	0.0201521	-0.0604779	0.0278234	0.0608931	0.0374401	-0.0539988	-0.0135268	0.0292094	0.0149244	0.0138154	-0.0182852	0.0267976	0.0122591	-0.0233513	-0.0363434	0.0138418	0.0702612	-0.00158942	-0.0302403	-0.0114943	0.0364137	-0.0110017	0.0153348	0.0158191	0.0388651	-0.0168907	0.0294797	-0.0242709	0.0240178	0.024049	-0.0127445	0.0251144	0.00719235	0.00219571	-0.0321656	0.0506694	0.0393479
0.00198389	0.0501495	-0.0105742	-0.0468171	0.0243561	0.00121346	0.00109558	-0.0272912	-0.0403709	-0.0471812	0.014553	0.0581675	0.00858675	0.0481817	-0.101247	0.0358859	0.0222257	-0.0131259	-0.0668922	-0.0543456	0.0142676	0.0418752	0.0150109	-0.0421658	0.0446223	-0.0028078	0.0368587	-0.0789319	0.0328982	0.0528236	0.0242724	-0.0810277	-0.0528192	6.09373e-05	-0.0130247	0.0130957	-0.0423553	0.0326818	-0.0145132	0.0270716	-0.0416666	-0.00786052	0.0410517	-0.0031975	0.0175145	-0.0448302	-0.0393939	-0.0363426	0.0494785	0.0115077
-0.0166321	-0.0484981	-0.0254532	-0.0497034	-0.0161755	-0.0296854	-0.0238281	0.000504646	-0.0368435	0.0178648	0.00309744	-0.0470008	-0.0118567	-0.0193734	-0.0357926	0.0101798	-0.0132989	-0.0427396	0.00154336	-0.00851499	-0.0450759	-0.0299646	0.0204862	0.00902649	-0.0195678	-0.0305462	-0.0415633	0.0203206	-0.0363907	-0.0258731	-0.0093283	0.00332038	0.000253981	-0.0304919	-0.0326987	-0.0530121	-0.00412302	-0.0169573	-0.0135751	-0.0176466	0.0125698	-0.0329862	-0.00791137	0.00747583	-0.023542	-0.00924763	-0.0242964	-0.0248536	0.0153111	-0.0156353
-0.0446266	-0.043172	-0.0181173	-0.000924893	-0.0463272	-0.0122356	-0.0541623	-0.0154232	-0.0370218	0.0126068	-0.042298	-0.0500626	-0.0675575	-0.0565273	-0.0225619	-0.029603	-0.0555878	-0.0790636	0.00883305	-0.0231118	-0.0353346	-0.031644	-0.0140215	-0.00719619	-0.0399814	-0.0369708	-0.0218071	0.0323759	-0.088464	-0.0404926	-0.0460581	-0.000810325	0.0202169	-0.0362908	-0.0146806	-0.0474423	-0.0337896	-0.0435026	0.000770059	-0.0445692	0.0268382	-0.0658063	-0.0350192	-0.011667	-0.0316152	-0.00623039	-0.0206358	0.016308	-0.0283854	-0.0698545
-0.0310922	-0.0303833	-0.0458424	0.0242221	-0.0396242	-0.010048	-0.0122786	-0.0166942	-0.0315766	0.0351174	-0.0415544	-0.0422274	-0.0441309	-0.0343004	0.00419734	-0.0365492	-0.0316114	-0.0305517	0.0493098	0.00554364	-0.029217	-0.0390501	-0.0188857	0.030265	-0.0482711	-0.0504311	-0.0175838	0.0494196	-0.0406657	-0.0564552	-0.0460462	0.0530708	0.0135173	-0.0610771	-0.0105281	-0.0428273	-0.0222787	-0.0359745	0.0108991	-0.0326195	0.0190532	-0.0675763	-0.0304041	-0.036621	-0.0275509	0.0229195	-0.00983635	0.0257353	-0.0703112	0.0140629
0.0346149	0.0557137	0.00360828	-0.0199858	0.0562046	-0.0259759	0.0133114	-0.0379189	-0.00625948	-0.038993	0.053939	0.0413762	0.0209091	0.0346392	-0.0339724	0.0770661	0.000764359	0.0655374	-0.0595198	-0.0438407	0.0711784	0.00682247	0.0217633	0.00395805	0.0385062	0.0332284	0.0472324	-0.0586458	0.0120137	0.0373293	0.000613673	-0.0573297	-0.0339308	0.0232306	0.0398398	0.0333363	-0.00138048	0.0466526	-0.0135141	0.00921654	-0.0457304	0.0300821	0.0214898	0.00293305	0.0295182	-0.000860841	-0.0381286	-0.0286422	0.0324134	-0.0257495
-0.0116653	0.0454279	-0.0149555	-0.00136525	0.0549446	0.0371773	0.00353066	-0.00343263	-0.0112112	-0.053667	0.043563	0.0506819	0.00477877	0.0127367	-0.0645792	0.0394096	0.00434695	0.0392044	-0.0479598	-0.0471451	0.0692914	0.0192111	-0.00144446	-0.0135301	-0.00160326	0.0608542	0.045099	-0.0560564	0.0815639	0.0517501	0.00187244	-0.0724206	-0.0600248	0.0369631	0.0615131	0.0315971	0.0264944	0.0633297	0.004566	0.0337922	-0.0385602	0.033845	0.0454579	-0.0192422	0.0206826	-0.0467042	-0.0335914	-0.0380119	0.00809109	0.00286952
-0.0255034	-0.0439734	-0.0295975	0.00852059	-0.0687413	0.0145677	-0.0664881	-0.0275685	-0.0309237	-0.0142575	-0.0375048	-0.0257633	-0.0257026	-0.0128973	0.00252688	-0.012992	-0.0327907	-0.0293277	0.0323072	0.00638306	-0.0173364	0.00368026	-0.0242743	0.0277357	-0.0308224	0.00774985	-0.00281824	0.00241095	-0.0146114	-0.0389158	0.00570612	0.0193017	0.0350476	0.0082992	-0.0118945	-0.0231744	-0.0151148	-0.0422824	0.035495	-0.00998494	0.00782734	-0.0421048	-0.0361717	-0.00655439	-0.0390085	-0.0151456	0.0258853	0.0123552	0.00113587	0.00984742
0.0372177	0.0121881	0.0433602	0.00356793	-0.0477669	0.0119079	-0.0184423	-0.00154004	0.00345425	0.0189795	0.00108444	-0.021988	0.0219377	-0.0229814	0.0161693	-0.0437856	0.0102621	-0.0182577	-0.00712004	0.0392966	-0.0245618	0.0075462	0.0316126	0.0293949	-0.0285824	-0.00180221	-0.0270672	0.00988646	-0.0213847	-0.0187354	-0.0283191	-0.0289111	-0.0429688	-0.0513358	-0.0311711	-0.00232523	-0.010226	-0.0485742	0.00542127	-0.00215778	0.0308621	-0.000154349	-0.0341426	-0.0108885	-0.033285	-0.00497233	0.0238912	-0.0198949	-0.0118498	0.0380047
0.00243778	-0.0651844	-0.0231409	0.0356711	-0.0266105	-0.0214945	-0.0363948	-0.0176929	-0.0329792	0.0373221	-0.0369393	-0.0325803	-0.0687549	-0.0794957	0.0325017	-0.0373849	-0.0396757	-0.00965315	0.0186208	0.0143326	-0.0446058	-0.0285584	-0.0153391	0.0179352	-0.0173419	-0.0429218	-0.0132075	0.0563207	-0.0913315	-0.0378757	-0.0364926	0.0501887	0.00838523	-0.0313805	-0.0159309	-0.0450685	-0.0107782	-0.0366752	-0.00216703	-0.100181	0.0146289	-0.0607231	-0.0370809	-0.0551403	-0.0429412	0.00228115	-0.0211339	-0.0104719	-0.0382518	-0.0613662
0.0314886	0.00958009	0.0315662	0.00637048	-0.00534961	0.043948	-0.00452987	0.0277049	0.0145829	0.029812	0.0201267	-0.0357217	0.0449267	-0.00343912	0.0197604	-0.00322592	0.00946689	-0.0346158	0.0192796	0.0203973	-0.00268958	-0.000435002	0.040189	0.0123332	0.00827871	0.00600544	-0.00603452	0.027971	-0.00336225	-0.000514984	0.0130345	0.000226316	0.0609924	-0.00739863	0.0137379	0.0160258	0.0426614	-0.0158018	0.0317397	0.0115831	-0.00171111	-0.0125183	-0.00228104	0.0405694	0.0247135	-0.00324149	0.0340326	0.0254213	0.0363857	0.069241
0.0149168	0.0439634	0.0115493	-0.0336383	0.0137967	0.0216789	0.017836	-0.0251728	-0.0103793	-0.0621632	0.0235101	0.00209607	0.0563129	0.0523598	-0.0732084	0.037972	0.0201505	-0.00337548	-0.0595541	-0.0326463	0.0159266	0.0521178	0.0206866	-0.0209897	-0.00604416	0.010754	0.0203634	-0.0681596	0.0714223	0.0482106	0.00942657	-0.0310579	-0.0377823	-0.0364863	0.036555	0.0226566	-0.0157171	0.0480048	-0.0143751	0.0215665	-0.0393663	0.0368655	0.0117662	-0.0110303	0.0504536	-0.032225	-0.0337178	-0.0488843	0.0525209	0.0247486
-0.0420966	-0.0444305	-0.0382115	-0.0273374	-0.0168238	-0.0209378	0.00105892	-0.0143032	-0.0530871	-0.0196888	-0.00449802	-0.00602653	-0.0359365	-0.0171972	0.0081638	0.00609991	-0.0253909	-0.0381887	-0.0414364	-0.0256506	0.00464476	-0.0292482	-0.00959093	0.0112791	0.00235094	-0.0307093	0.0118139	0.0248767	-0.0523469	-0.0258972	-0.0671713	-0.0398739	-0.0633656	-0.0474559	-0.0075289	-0.022999	-0.0406007	-0.0121364	-0.0276779	-0.019389	-0.00513879	-0.0568544	-0.0290397	-0.019217	-0.00947194	-0.0028995	-0.0139363	-0.0308325	-0.0523202	-0.0388491
0.0215048	0.0368713	-0.0320161	-0.00823238	0.0374903	-0.0231863	0.0278842	-0.0309787	0.00543972	-0.00987892	0.0486657	0.0701204	0.00925898	0.0347464	-0.0205568	0.0171185	0.00595425	0.0873438	-0.0211018	-0.0184065	0.0305632	-0.00952284	0.00724545	0.0115551	0.0552383	0.045348	0.0347604	-0.0500263	0.0492171	0.0323364	0.0202414	0.000207257	-0.0312676	0.0629626	0.0237245	0.0301932	0.0203707	0.0400336	-0.0162141	0.0165812	-0.0288369	0.0264394	0.0146006	-0.000420746	0.0146128	-0.0180231	-0.00719632	0.00490598	0.0289836	0.000984753
0.00177553	-0.0142343	0.0341996	-0.00804874	0.00174473	-0.00646436	-0.0271457	-0.020193	0.000389298	-0.016024	-0.00653922	0.0406335	-0.0110722	-0.00730484	-0.029001	0.021329	0.000900242	0.00614925	-0.0185121	0.0171698	0.0238014	0.0213607	-0.0347581	-0.0203669	-0.02143	0.00206426	0.0346218	0.0230466	-0.0257157	-0.0271646	-0.0234862	0.0235172	-0.0125547	-0.00344948	0.0190819	-0.00488901	-0.00482089	-0.00261542	0.0204213	-0.00330026	0.00812364	0.00421897	9.00883e-05	0.00960183	0.00241028	-0.0298725	-0.0240049	-0.0447917	0.00852702	-0.0241699
-0.0272201	0.0369985	-0.0223538	-0.0356449	0.0309039	-0.0177426	0.0381699	-0.00527013	-0.00705014	-0.0193558	0.0344504	0.047487	0.00646679	0.0167304	0.0109818	0.0103412	0.018744	0.0403813	-0.0356735	-0.0575615	0.0857124	0.0383321	-0.00849917	-0.0110265	0.0262356	0.0549288	0.040865	-0.0535127	0.0489367	0.0357135	0.0260235	-0.0293362	-0.0606477	0.00513364	0.0649702	0.0512538	-0.00983164	0.0221858	-0.0227317	0.0163757	-0.0230114	0.00929439	0.0170143	0.000580817	0.030285	-0.00894504	0.00405287	-0.0102164	0.0369871	0.0131581
0.0248887	0.0350546	0.0204904	-0.0062877	0.000239329	0.0112678	0.0279658	0.0229236	-0.00893767	0.00115813	0.066559	0.0432253	0.0317199	0.0121535	0.00956218	0.00576483	0.0211922	0.0609051	-0.015387	-0.0290926	0.0310536	-0.0016954	0.0142364	0.0160907	0.0163211	0.0466173	0.0258987	0.00966094	0.0399859	0.0322021	-0.00896097	-0.00177222	-0.0417042	0.0300186	-4.14473e-05	0.0459947	0.00745026	0.0545833	-0.0108582	0.00760735	-0.0114651	0.0595249	0.0532596	0.00796215	0.0266617	-0.0423526	-0.032009	-0.0148517	0.0251404	0.0202102
0.0238963	0.0907141	0.00571627	0.0199486	0.0679936	-0.0122263	0.0729407	0.0143073	-0.0200702	-0.0548309	0.0251683	0.0647775	0.0483251	0.0644762	-0.0386666	0.0736997	0.0301484	0.0510226	-0.0457062	-0.0368053	0.0558106	0.0312934	0.0370562	0.00764106	0.0220039	0.0336241	0.046156	-0.0406549	0.0774476	0.0603165	0.0290803	-0.0342932	-0.0546289	0.0138279	0.0413392	0.0684514	-0.0185975	0.0402593	0.00441086	0.0760513	-0.0605017	0.0341589	0.0257272	-0.0183548	0.0500755	-0.00886941	-0.0166184	-0.0345625	0.0387535	-0.0159908
0.0253486	0.0402546	0.0329406	-0.024902	0.0109613	0.0202703	-0.0212018	0.0230997	0.0377426	-0.0191074	-0.0159793	-0.0145021	0.031147	0.0393425	0.000917491	-0.00286219	0.021101	0.0126034	-0.0212127	-0.0111254	0.00581735	0.00019326	0.0251478	-0.0013313	0.0141001	0.0205354	-0.0173367	-0.0341478	0.036949	-0.0061389	0.0334014	-0.0401619	-0.0263947	0.0124353	0.00288057	0.0271157	-0.00301173	-0.0234469	-0.0325843	0.0206305	-0.021272	0.0128039	-0.0128693	0.0245096	0.00581001	0.0218281	0.0197857	0.0320943	0.0246393	-0.00138946
-0.0198536	0.035657	-0.009643	-0.0137703	0.059344	-0.0210262	0.0291781	0.036113	0.00590353	-0.0397619	0.0252204	0.0546281	0.00289424	0.0128741	-0.0252084	0.0302176	0.039687	0.0629763	-0.0231537	-0.0229595	0.0280589	0.000906803	0.00714771	-0.0176606	0.0751093	0.0413265	0.0498176	-0.0296754	0.0568062	0.0262844	0.00395107	-0.0569409	-0.0543981	-0.00998873	0.0425384	0.00589154	0.0125455	0.0389903	-0.0166319	0.0130912	-0.0138914	0.0263659	0.0562553	-0.00411858	0.00784335	-0.0429282	-0.00256186	0.00224203	0.0225858	-0.0102691
0.0602459	0.0490702	0.0435318	0.0150487	0.0196533	0.0331375	0.00145965	-0.0131275	0.0361088	-0.0399398	0.0456482	0.0221623	0.0484958	0.0245014	-0.0203635	0.0198016	0.0527114	0.0362804	-0.0085105	-0.021683	0.00253974	0.0310797	0.0572891	-0.00482354	-0.00480868	0.026322	0.00830778	-0.0291215	0.0910106	0.0769196	0.0469611	-0.00089798	-0.0105346	0.0212265	-0.00228045	0.0587377	0.0371799	0.00761724	-0.0300695	0.0563659	0.0014118	0.030333	0.0250749	0.023835	0.0450698	-0.00816057	-0.0149549	0.0300306	0.0439291	0.0750668
-0.00326675	0.0729377	0.02608	-0.0112758	0.00697554	-0.0270182	0.0314676	-0.00481299	-0.0230367	-0.064391	0.0701458	0.0640738	0.0140991	0.0325888	-0.0725241	0.0345133	0.0451549	0.058535	-0.0457577	-0.0290632	0.0270143	0.00931177	0.0206092	-0.0507815	0.0439268	0.0439678	0.0572717	-0.0384859	0.0829536	0.0427688	0.00328525	-0.0426007	-0.0610198	-0.0297908	0.026648	0.0490621	-0.0130926	0.0433821	-0.0273368	0.0517033	-0.0450165	0.0783851	0.0483711	-0.0248204	0.0256058	-0.0096981	-0.0270594	-0.0361487	0.0452603	-0.00769453
-0.00797954	0.0640305	0.03264	-0.00776069	0.032359	0.00375644	0.0188715	0.00513362	0.0219247	-0.0441341	0.0353511	0.0217311	0.052126	0.0520054	-0.0405602	0.0357673	0.0330501	0.0726547	-0.0212794	-0.0169672	0.033423	0.0538263	0.0164802	0.00646498	0.00666827	0.0268307	-0.0092752	-0.0667602	0.0287955	0.0358816	0.0290431	-0.0432513	-0.0290901	0.0395607	0.00403043	0.0561859	-0.0043401	0.0199566	-0.00648911	0.0288019	-0.0420661	0.037219	0.0467783	-0.00361635	-0.00487461	0.0136212	-0.0105458	-0.0207377	0.0115997	0.025688
-0.00182387	0.049183	-0.000858458	-0.0430392	0.0447786	-0.0197137	0.0730946	-0.026388	-0.000309409	-0.06464	0.0873491	0.0733672	0.0246414	0.0417789	-0.083403	0.0229936	0.0452198	0.0994734	-0.101349	-0.0225644	0.0682476	-0.0105374	0.00282604	-0.035646	0.0410999	0.0572572	0.0286372	-0.0773486	0.0918165	0.0566241	0.0435682	-0.0748706	-0.0419683	-0.0018976	0.0543765	0.00425027	-0.0129523	0.058312	-0.0402656	0.00939414	-0.047218	0.0675185	0.0436107	0.0178783	0.0417896	-0.0329076	-0.0390567	-0.0588497	0.055535	0.00504412
0.041866	0.0523389	-0.00822252	0.0098072	0.0732537	0.00741915	0.0856587	-0.0164349	-0.0104729	-0.00553352	0.05599	0.0633452	0.0154168	0.0262619	-0.0315488	0.0211223	-0.00449718	0.0387899	-0.0347557	-0.0235526	-0.00204527	0.0235229	0.00862419	-0.0355882	0.04175	0.0551498	0.0495627	-0.0500419	0.0681528	0.0556999	-0.00393152	-0.0200533	-0.0518821	0.0280966	0.0133301	0.0246304	-0.0175305	0.0503222	-0.0129101	0.0165441	-0.00971901	0.0587999	0.0214048	-0.0178915	0.0308688	-0.00330818	-0.0307465	-0.0235985	0.0239528	0.0160694
0.0257738	0.0586377	0.0570688	-0.0123549	0.0507282	-0.0125595	0.00372752	0.0156719	-0.0158921	-0.0731848	0.0365083	0.00201021	0.0390798	0.0619868	-0.0187512	0.0283506	0.053523	0.0434	-0.00990075	-0.0317826	0.0511426	0.0355032	0.0505594	-0.0326624	0.0507251	0.0123345	-0.0091358	-0.032138	0.0792185	0.0668338	0.088716	-0.0524775	-0.0255732	0.0222356	0.0328931	0.0646762	0.0411761	0.034385	-0.0458065	0.054081	-0.0364475	0.0320471	0.0332447	-0.0177885	0.0345894	-0.0179852	0.0205558	-0.00959824	0.0558894	0.0523577
-0.00118139	0.0859888	-0.00900624	-0.0534084	0.0587149	-0.0317492	0.0504529	0.0321537	-0.00616443	-0.0661229	0.0659886	0.0568396	0.0178164	0.0252989	-0.0597755	0.0543251	0.0107977	0.0848737	-0.0579389	-0.0123392	0.0488698	0.00705229	-0.00825994	-0.0335218	0.054141	0.0441021	0.0411988	-0.0307696	0.0613474	0.0524325	0.0133919	-0.0350947	-0.0237272	0.0331248	0.0438899	0.0129329	0.00601927	0.0809791	-0.0431024	0.0508643	-0.0650023	0.0583528	0.0319075	-0.0109236	0.0456179	-0.038266	-0.0198926	-0.00863511	0.0353491	0.00733048
0.0384621	0.0235381	0.0340714	0.0170533	-0.0248972	0.0554292	0.0303935	0.0103612	0.00237997	-0.00687035	0.00495966	0.00920323	0.0423512	-0.00934814	-0.0253327	-0.0166434	0.00798924	0.0168056	-0.0460639	-0.00596321	-0.0120168	0.0508548	0.0201129	0.0326363	0.0336759	0.0166211	0.00921181	-0.0446169	0.0135259	0.0195184	-0.0056907	-0.0416119	-0.00142314	0.0116221	-0.0342642	0.012688	-0.0284534	0.0213304	-0.0136601	0.01447	-0.0262438	0.0255015	0.0257726	-0.0398389	-0.0328833	0.0241858	0.00775888	-0.0185777	0.00918425	0.0327515
0.0121169	0.0461582	-0.0143008	-0.0452689	0.0344955	-0.03862	0.0260665	0.00283937	-0.00620196	-0.0701755	0.0751771	0.0680932	0.00994409	0.0402802	-0.0245277	0.0260763	0.0210683	0.0698337	-0.0597386	-0.0329909	0.0485893	0.028284	0.0444319	-0.0156228	0.0386554	0.074545	0.0457915	-0.00699003	0.0845519	0.0668826	0.028271	-0.0420167	-0.0448518	0.0352565	0.0515404	0.0610851	0.0161322	0.0361488	-0.0314833	0.0371496	-0.0474525	0.07589	0.0446769	-0.0129249	0.0354824	-0.0269074	-0.0293298	-0.0274719	0.0489301	0.0216708
0.00512912	0.062796	0.0223426	-0.0375601	0.0604765	-0.02809	0.00954626	-0.0100554	-0.010101	-0.0483163	0.0412809	0.0526994	0.0507666	0.0505165	-0.0261531	0.0387007	0.0453454	0.0376428	-0.0283855	0.0063186	0.0310879	0.0472705	0.0252061	-0.00742233	0.0504231	0.0341651	0.0161611	-0.0564173	0.0846379	0.0799961	0.0196909	-0.0616896	-0.0419349	0.0406122	0.0238316	0.0259689	0.0230125	0.0219246	-0.0069034	0.0494608	-0.019516	0.0423032	0.0610751	0.0186101	0.0474075	-0.00968311	-0.0207298	-0.0165518	0.0459737	0.0353091
0.00790713	0.0464755	-0.0203448	-0.00553737	0.0255469	-0.0222015	0.0404554	0.0307683	-0.0252019	-0.0836761	-0.0137188	0.0598972	-0.000552293	0.0176501	-0.0311205	0.00300491	-0.0237915	0.0179339	-0.0230639	-0.0293606	-0.00270589	0.0363751	-0.0147485	-0.0246067	0.0197294	-0.00120209	-0.00451523	-0.0564575	0.020047	-0.00280754	0.00232299	-0.0774441	-0.053347	0.016062	-0.00829241	0.0289112	-0.0129173	0.00544876	-0.0226371	0.0120218	-0.064604	-0.0260551	0.0576662	-0.0156276	0.0140811	-0.016341	-0.0272542	-0.00981496	-0.0129607	0.0110319
0.0289078	0.0122203	0.01306	-0.0136441	0.0202123	-0.00891267	-0.00482809	0.00791359	0.0174271	-0.0181582	0.025723	0.000609634	0.0186148	-0.00483985	-0.00376436	-0.0125846	0.026036	0.00423182	0.00789587	0.0276262	-0.0387801	-0.023813	0.0361559	-0.000914179	-0.0199846	-0.0124129	-0.00986762	-0.0361091	0.0282289	0.0050483	0.0277245	-0.0218838	-0.00187598	-0.00528212	-0.0229756	0.00502514	-0.00345212	-0.0096229	-0.00941135	0.0119062	0.00378422	-0.0164286	0.0061188	-0.00591568	0.00480631	-0.00723929	0.000334424	-0.00425448	0.00269813	0.0152296
-0.0471086	0.0627275	-0.0174274	-0.0115408	0.0424355	-0.0111844	0.0533724	0.00207356	-0.0305055	-0.0499261	0.0581571	0.0584467	0.0234073	0.0068938	-0.0502824	0.031334	0.0211072	0.0690227	-0.0273845	-0.0714843	0.0229255	0.0371705	-0.025436	-0.0178571	0.0497397	0.0160143	0.0567128	-0.0538527	0.0332766	0.0597795	0.0181983	-0.0663608	-0.0560599	0.0221726	0.0169432	0.0227164	-0.0283629	0.0421874	0.000511357	0.043551	-0.0376772	0.0571295	0.0347119	0.0252419	0.0154653	-0.00524901	-0.00282115	-0.0607126	0.0243525	0.0190273
-0.00544312	0.0419853	0.00463372	-0.0510431	0.037312	-0.00510236	0.0415302	0.00393582	-0.0228992	-0.0377773	0.0436623	0.0643659	0.0304046	0.0149174	-0.0321797	0.0267895	0.00591667	0.0203381	-0.0391025	-0.0184444	0.048617	0.0226493	0.00798083	-0.00670109	0.052233	0.052837	0.041932	-0.039956	0.0202391	0.0800751	0.00936282	-0.0318178	-0.0623175	0.0410837	0.0040204	0.0188941	-0.00610366	0.0604489	0.0059617	0.01363	-0.0205285	0.0244461	0.00824899	-0.030742	0.00717384	-0.00534281	-0.0383144	-0.0623494	-0.0178589	0.0111449
0.00929703	0.058529	-0.016464	-0.0347616	0.0200527	-0.0236355	0.0408637	-0.025747	-0.00983543	-0.0701642	0.0508228	0.0921078	0.00884858	0.0150174	-0.00522274	0.0624006	-0.00448113	0.0893787	-0.0226123	-0.0316088	0.0318298	0.0320943	0.0148454	-0.00964927	0.0397008	0.0527151	0.0422057	-0.0501882	0.0376292	0.070325	0.0304677	-0.0313748	-0.0197451	0.00792548	0.025932	0.028494	0.0325078	0.0597147	-0.0262607	0.0474676	-0.0391679	0.0703564	0.0477955	-0.0126394	0.04231	0.0291671	-0.0105889	-0.0456135	0.0377375	0.00815422
0.0369056	0.00852195	-0.00824684	0.0411985	0.0518211	-0.0226738	0.0524548	-0.0174557	0.0145218	-0.0272584	0.0403126	0.026214	0.0345897	0.0219058	-0.00797821	0.00217381	0.00496231	0.00891647	-0.0379385	-0.00426613	-0.024209	0.0184551	-0.00847692	-0.0126849	0.0243485	-0.00434925	0.0221861	-0.0314855	0.0188644	0.0433451	0.0432577	-0.0258173	-0.0322595	-0.013285	-0.0100592	-0.00746044	-0.00954283	0.0587455	-0.0150456	-0.00346592	-0.0571794	0.00154971	-0.0124206	-0.0122583	-0.0199555	-0.0334656	0.0342214	-0.0166178	0.0037564	-0.00289291
-0.00384646	0.0333921	0.00734655	-0.0359872	0.0175765	-0.010888	0.0216201	0.0045177	-0.0174221	-0.0521543	-0.02579	-0.0216792	0.0172658	0.0157178	-0.0708781	-0.0213959	0.026815	0.0127728	-0.00466649	-0.0294149	0.00791986	-0.000633807	0.0553291	-0.0196884	0.031251	-0.0163018	-0.0594217	-0.0583265	0.0397753	0.0250536	0.0248801	-0.0647724	-0.0181546	0.0196206	-0.00953259	0.0248868	-0.00389119	0.0117693	-0.0233852	0.0111801	-0.0251935	0.0359664	0.0256168	-0.0214555	-0.00446655	-0.00767181	-0.0249072	-0.0263754	0.0289406	0.0198877
0.0359486	0.0398554	0.000255817	-0.0250335	0.00977606	0.0145568	-0.0114341	0.027349	0.0358987	-0.0159258	0.0190645	0.021008	0.0923497	0.0190053	-0.0417211	-0.00888689	0.044351	0.0301551	-0.0244983	-0.0189502	0.0222764	0.00423764	0.047768	0.00544116	0.00116131	0.0235505	-0.00359016	-0.0406383	0.0383329	0.0308254	0.0214605	-0.0469499	-0.0143305	0.00704974	0.00167753	0.0501838	0.000565313	0.0163248	0.0121366	0.0493662	-0.0187599	0.0147911	0.00997907	0.00293375	0.0567688	0.010973	-0.00118131	-0.0154485	0.031297	0.0255517
-0.010159	0.000614036	-0.0207672	0.0132276	-0.0337992	0.0336088	0.0155562	0.00217428	-0.00326844	-0.0101758	-0.0127422	-0.024808	-0.0271644	-0.0185132	0.000153484	-0.0327716	-0.0280658	-0.0279593	0.00972463	-0.0147367	-0.0187738	-0.00292311	-0.00413356	0.0252438	-0.00105638	-0.027569	-0.00567837	-0.00642087	-0.0272957	-0.0138053	0.00713636	0.00223197	-0.0251275	-0.0234403	-0.0329361	-0.0316329	-0.0185851	-0.034628	-0.0156209	-0.0325482	-0.0216034	-0.00891612	-0.0192718	-0.0252344	-0.0162893	0.0152559	-0.0204046	-0.0253839	-0.0326331	0.00109397
-0.0418791	-0.0397808	-0.0188897	0.048001	-0.0373963	0.00876274	0.0276539	0.00611109	0.00549846	0.0618803	0.00906079	-0.0547752	-0.0523806	-0.0326111	0.0704748	-0.0575092	-0.0445837	-0.0265872	0.00688039	0.0017788	-0.0330895	-0.028146	-0.0504491	0.0330392	-0.00260429	-0.0177827	-0.00245765	0.044318	-0.0572699	-0.0229408	-0.049026	0.062649	0.0541793	-0.0208555	0.000287547	-0.0455631	-0.00503012	-0.0310407	0.0421456	-0.0155147	0.0401966	-0.0219644	-0.0217784	-0.0119309	-0.0269742	-0.000604562	-0.0054581	0.0541708	-0.0105407	-0.0459205
0.00554216	0.0574429	-0.01083	-0.00603332	0.0251832	0.0123307	0.02545	0.0209191	0.00150961	-0.0621932	0.0238667	0.0103188	0.0310794	0.0228276	-0.0440823	0.00926695	0.0127052	0.0435267	-0.0296423	-0.0323377	0.0272302	0.0492096	0.0646986	0.0167443	0.0386182	0.0163554	0.00051686	-0.0377729	-0.0074203	0.0404403	0.039035	-0.0426554	-0.0116995	0.0157198	0.00798418	0.0476829	-0.0169639	0.0299493	-0.035649	0.0496054	-0.00328715	0.00813815	0.00545166	-0.01359	0.00716378	0.0336744	0.0361523	-0.0158337	0.0284671	0.0025326
0.025766	0.0403115	0.00928098	-0.00751826	0.0344791	0.0436382	-0.00357879	0.033482	-0.0170259	-0.0653883	-0.000653519	0.00147593	0.0302961	0.0444016	-0.0316155	0.0317714	0.0810528	0.0131569	-0.0317965	-0.0169153	0.0367573	0.059777	0.0488365	-0.00565871	0.0425473	-0.00584782	-0.00771335	-0.081995	0.00628255	0.0420348	0.0428773	-0.0473453	0.0013953	0.0144613	-0.0222459	0.0685608	0.0166042	0.0100973	-0.0531748	0.041061	-0.00521296	0.0571832	0.0182064	0.00595019	0.0370196	-0.0170513	-0.00977426	-0.0381351	0.022916	0.0447823
0.0316548	0.0236125	0.00473417	0.0203263	-0.00785548	0.0328574	-0.0172943	0.000950012	0.0262215	-0.0273452	0.00477525	-0.0171516	0.0426868	0.0438966	-0.0434546	-0.0133343	0.0499287	0.00780802	-0.0130377	0.00586394	-0.0340672	-0.00199713	0.00142151	0.00952798	0.013616	-0.0297057	0.00140353	-0.0119966	0.0361787	-0.0084426	0.0149618	0.00431264	0.00623595	-0.0249745	-0.00494739	0.0182599	0.00595377	0.0308399	-0.0180074	0.0204504	0.00180803	-0.0323165	0.00288753	0.0206641	0.0352251	0.0113168	0.0431935	0.0103084	0.0264693	0.041377
-0.0134885	0.0552757	0.0272135	-0.026286	-0.0153535	0.0430731	0.00376357	0.0162467	0.00680079	-0.0390234	-0.0431223	-0.0170525	-0.00469842	0.0187437	-0.0153951	-0.0268836	0.00621162	-0.0253692	-0.00329954	-0.00933156	0.00269504	0.0154986	0.0401315	-0.0114601	-0.0231747	0.00896952	-0.00832821	-0.0275432	0.00410329	0.0446703	0.0140485	-0.0268422	-0.0505612	0.00403207	0.0239306	0.000119795	0.000147772	0.00896845	0.0164478	0.0416279	-0.0229276	0.0504264	-0.00339372	0.0188496	0.0212143	0.0350373	0.0157934	-0.0337694	0.00622616	0.0287149
-0.031872	0.0605612	-0.00893598	-0.0495575	0.0553876	0.0153718	0.0432592	0.00346583	-0.00776466	-0.0507637	0.0464799	0.0578576	0.0193626	0.0283667	-0.0390251	0.0123412	0.0531327	0.0706836	-0.0770737	-0.0578064	0.0424669	0.0272136	0.00375977	-0.0187792	0.0348732	0.0587348	0.0611173	-0.0680327	0.0557308	0.0683785	0.0173173	-0.0519672	-0.0455746	0.0268879	0.0327803	0.0313257	0.0291604	0.0516436	-0.027361	0.0237898	-0.0473472	0.0521347	0.0187881	-0.00165101	0.0208171	0.0179744	-0.0259499	-0.0479494	-0.0063051	0.0169759
0.014407	0.0256048	0.0128389	-0.0113526	0.0161887	-0.00514143	0.013227	0.0213936	0.0303729	-0.0297868	0.06771	0.0492264	0.0174775	0.00901919	-0.0230724	0.0507249	-0.022364	0.0690078	-0.0326469	-0.0179334	0.0437468	0.00950408	-0.00179372	-0.0288306	0.0526089	0.0552198	0.0457181	-0.0328804	0.0329015	0.063716	-0.0148457	-0.0527176	-0.0617227	0.0606466	0.0485786	0.015499	-0.0392722	0.0413758	-0.0237984	-2.28457e-05	-0.046744	0.037715	0.0625976	0.00716371	0.0205858	-0.0488596	-0.02236	-0.0471859	-0.0173042	0.00462407
0.0118577	0.0376946	-0.00159273	-0.0454719	0.0266806	-0.00445503	0.0413389	0.00146279	0.0368562	-0.0370369	0.0583095	0.0485178	0.040834	0.027972	-0.0320039	0.00147679	-0.010554	0.0585696	-0.042716	-0.0149915	0.0248854	0.016579	0.0202819	-0.0104799	0.0014744	0.0146704	0.045958	-0.0305958	0.0630938	0.0223335	0.00265394	-0.0414876	-0.0342701	0.0201461	0.0313699	0.0227572	0.0370362	0.0521327	-0.0159201	0.0256761	-0.0235003	0.0488976	0.0342163	-0.00248529	0.0611636	-0.0162138	-0.0156157	0.00346195	0.00665963	0.00876849
0.0146844	0.0652825	0.00949209	-0.0315309	0.0280087	-0.0360503	0.0165124	0.0282117	0.00104551	-0.031037	0.0500886	0.0203665	0.0217848	0.0537219	-0.042661	0.00611521	0.0196831	0.0387377	-0.0408747	-0.000796091	0.0308611	0.0217871	0.00527433	-0.0433255	0.0455827	0.0327299	0.0468868	-0.0138084	0.0400266	0.0478101	0.0353955	-0.033914	-0.0381475	0.0304632	0.0186331	0.0301929	-0.018539	0.0546482	-0.0412987	0.00824992	-0.0451043	0.0377632	0.0158608	-0.0332161	0.023115	-0.0247273	-0.0294824	-0.023391	-0.00802753	0.0306963
0.00373851	0.0563455	-0.00957	-0.0457449	0.00130931	-0.0280525	0.037619	-0.0205712	0.00991892	-0.0213453	0.0291638	0.051392	-0.00233756	-0.0227989	-0.0212077	0.00820876	-0.00475591	0.0425936	-0.0586181	-0.0122427	0.0735883	-0.033791	-0.015512	-0.0202825	0.0157886	0.0529342	0.0260482	-0.0165497	0.0600548	0.026845	0.0259166	-0.0425469	-0.0321308	0.0147075	0.0499695	0.00137246	-0.00766665	0.0605623	-0.0234963	0.0175158	-0.0630559	0.0425945	0.0460902	-0.00302883	0.0253151	-0.0365105	-0.0198071	-0.0129551	0.00978051	-0.00793252
0.0198758	0.061477	0.0197945	0.00179183	0.0339331	-0.0190907	0.00694342	0.0128038	-0.00191384	-0.0413193	0.0595085	0.0105307	0.0504744	0.0461153	-0.0430186	0.038836	0.0315614	0.0588661	-0.0336488	-0.0523977	0.0510152	0.0367533	0.0027791	-0.000514125	0.0581312	0.0340031	0.0200621	-0.0552154	0.0607809	0.0742938	0.032174	-0.0556	-0.0341591	0.0041224	0.0414503	0.0490345	-0.00748092	0.0465321	-0.0219906	0.0409186	-0.0662772	0.0594066	0.0540502	0.0235283	0.06868	-0.0175972	-0.0258138	-0.0357493	0.0371288	0.0131491
0.0201632	0.0440874	-0.0196238	-0.0144947	0.0332262	0.000761468	0.0139914	-0.00315464	-0.0240264	-0.0165926	0.0317124	0.00130596	0.0265807	0.0721898	-0.030171	0.0447808	0.0399243	0.0541666	-0.0307546	0.00201376	0.0805914	0.0454924	0.0238665	-0.0135606	0.0222404	0.0380544	0.0401422	-0.0244275	0.0352443	0.100203	0.023983	-0.00886505	-0.0340741	0.00593689	0.0337824	0.0241473	0.0258844	0.031513	-0.0360018	0.0578111	-0.0017199	0.0627903	0.0365693	-0.00463931	0.0610877	-0.047533	-0.015341	-0.0417781	0.0297749	-0.00173812
0.0406782	0.0372294	0.0291602	-0.0189659	0.0270772	0.00442939	-0.00953809	0.00338517	0.0128341	-0.0749916	0.00978627	-0.00828925	0.0133343	0.0335085	-0.0317279	0.0228311	0.0298621	0.0160641	-0.0153294	-0.0233017	0.0346195	0.00807618	0.0733662	0.00734851	0.0185892	-0.00124792	0.0116788	-0.0376516	0.0143334	0.0711252	0.00493971	-0.0568986	-0.0240852	0.0357826	0.00488984	0.0421452	0.01266	0.0132057	-0.00830251	0.0287649	-0.000928353	-0.00410044	0.0103053	-0.0135193	0.0289862	-0.0362139	-0.00502299	-0.0343271	0.041204	0.0339464
0.0310285	0.0481209	0.015095	-0.0113013	0.0332604	-0.0146642	0.0321761	0.016143	-0.0019343	-0.0584	0.0352459	0.0440962	0.0304543	0.0413902	-0.0196345	0.0499508	0.0296242	0.0460123	-0.0544442	-0.0219276	0.0188818	0.032048	0.0174812	0.0175387	0.0446374	0.00567281	0.037929	-0.0431119	0.0436325	0.0241427	0.0222455	-0.0467944	-0.0325618	0.0145284	0.0149488	0.0532745	0.00240207	0.0155115	-0.0128546	0.0547363	-0.0416671	-0.00682088	0.0376804	0.00194295	0.0415106	-0.0215267	-0.0381245	-0.0136105	0.0178409	0.0385747
0.0379294	-0.0180543	0.00062085	-0.0458483	-0.0288337	-0.0486773	-0.00931122	-0.00983488	-0.0270366	-0.010876	0.000698961	-0.0215735	-0.00349451	-0.00980663	-0.0120141	-0.023538	-0.00354196	-0.0273974	-0.00538682	-0.00773107	0.0196571	-0.0500924	0.00160782	-0.0101321	0.014673	-0.022306	0.00727578	0.00681236	-0.00417653	0.00618034	0.016373	-0.0188394	-0.0388276	0.011984	-0.0126716	0.0075661	-0.0341705	-0.00531417	-0.0430818	-0.00863951	-0.0376245	-0.0249358	-0.0331614	-0.0109175	0.0121138	-0.014254	-0.0123597	-0.02374	-0.0157846	-0.0141094
-0.000394301	0.0492538	-0.0162579	-0.00665579	0.0602165	-0.0287786	0.0162674	-0.0422069	-0.0203688	-0.0414348	0.0547346	0.0891409	0.00164146	0.0274027	-0.0567509	0.02785	0.0339123	0.0686109	-0.0510865	-0.0649303	0.0407749	0.0305147	-0.0310476	-0.0362046	0.053516	0.0450833	0.043295	-0.0266126	0.0610535	0.0440517	0.019327	-0.0698966	-0.0434001	0.0193752	0.0390756	0.0118256	-0.0142666	0.0509436	-0.0167318	0.0305225	-0.037556	0.0159403	0.0614187	-0.0489739	0.0343416	-0.0169468	-0.0291326	-0.0603313	0.0280016	0.00117682
0.000833086	0.0512945	0.00770002	-0.0035025	0.0518219	-0.0346525	0.0352047	-0.0224166	0.0372207	-0.0209965	0.0506209	0.0512735	0.00539416	0.032121	0.00178729	0.0480162	-0.00221014	0.0477243	-0.0370814	-0.0234048	0.0454908	-0.00616684	0.012582	-0.0360722	0.0456202	0.0513465	0.0535005	-0.0248602	0.0940565	0.0452595	0.0163378	-0.0450246	-0.0479766	0.0257928	0.0313669	0.0554593	-0.0205272	0.0290627	-0.027765	0.0587567	-0.0339155	0.0612055	0.0239697	0.00267515	-0.00249126	-0.00819784	-0.0439978	-0.0193095	0.0394571	0.005664
0.0106162	0.0435661	0.0189967	-0.0384469	0.0497457	0.0406556	0.00473143	0.0218643	-0.00998945	-0.0549363	-0.0277603	0.0229421	0.00982127	0.00417752	-0.0244873	-0.00332628	-0.0138323	-0.00270575	-0.0244354	-0.0264134	0.0138649	-0.0249415	0.00576317	-0.0031525	0.0112779	0.00925934	-0.000555638	-0.0688285	-0.0017364	0.00489698	0.0123289	-0.054887	-0.0447997	0.0155793	0.0239214	-0.0118571	-0.00520297	0.00723075	-0.0410842	0.0226746	-0.0344696	0.0132022	0.0293093	-0.0296535	0.0301044	-0.0162322	0.00595249	-0.0216228	0.0313848	-0.0087724
-0.0147116	-0.0181464	-0.00325948	-0.0191676	-0.00150479	-0.0104202	0.00173286	-0.0231011	-0.00341768	-0.020253	-0.0218595	0.0104417	-0.00184643	-0.00197606	0.00868565	-0.0264287	-0.0248036	-0.0449763	-0.00444655	-0.00290789	-0.0249706	-0.0107251	-0.00728572	-0.00781999	-0.00557927	-0.0178543	-0.0184793	0.00219945	-0.00942041	-0.0143491	-0.00093474	0.00135208	0.0351255	0.0177633	-0.0239195	0.00222915	-0.017609	-0.0279253	0.00539037	0.00698073	0.00247283	-0.00442372	-0.00355443	0.00266844	0.0094838	0.0462379	0.0378892	0.0311892	0.0421856	-0.0183325
-0.0109739	0.0730233	-0.0515919	-0.0694138	0.0482636	-0.0160605	0.0287618	-0.0245285	-0.0376855	-0.0426929	0.0709672	0.0779294	-0.00757998	0.0509292	-0.043268	0.041641	0.0199485	0.052836	-0.0759714	-0.054059	0.0300907	0.0216066	-0.0320719	-0.0304899	0.0352217	0.0274066	0.0480919	-0.0688426	0.0857333	0.0630541	0.0232175	-0.0288036	-0.058546	0.00287499	0.0447717	0.0525202	-0.0237852	0.05019	-0.0600383	0.0445402	0.0160126	0.0399488	0.0228901	-0.0019776	0.0721769	-0.0134003	-0.0411301	-0.0354445	0.0159796	-0.0208866
-0.000494626	0.055064	-0.0229903	-0.027208	0.0711203	-0.024185	0.0450521	-0.0193631	-0.0333308	-0.0162254	0.0592961	0.0740191	0.0116517	0.0132734	-0.035878	0.0342678	0.00744737	0.0378207	-0.0496964	-0.038953	0.0434627	0.0137849	-0.011611	-0.0741506	0.0811569	0.0734897	0.0973043	-0.0549094	0.0363546	0.0543166	-0.000613505	-0.049339	-0.0210639	0.0348518	0.0389807	0.0326226	0.0306574	0.0758854	-0.0156524	0.0100826	-0.0250847	0.0655271	0.024665	-0.00538387	0.037299	-0.0164334	-0.0243488	-0.0702287	-0.018269	0.021705
0.0200574	0.066514	0.011462	-0.0315316	0.022877	-0.00780957	-0.0043946	-0.0296969	0.00416204	-0.0226586	0.0286454	0.0120629	0.0263934	0.0475575	-0.0532947	0.0404353	0.0421061	0.0234339	-0.0433898	-0.038497	0.0627361	0.0493803	0.00808123	-0.0136001	0.0293853	0.0321083	0.0456741	-0.0689757	0.0395958	0.0324584	0.0624233	-0.0681516	-0.0498908	-0.00526378	-0.011606	0.0552696	-0.0411953	0.0166893	-0.03436	0.0282787	-0.0582103	0.00182843	0.0334317	-0.00366863	0.0247776	-0.00886275	-0.0143599	-0.0267514	0.0203403	0.0135093
NaN	NaN	NaN	NaN	NaN	NaN	NaN	NaN	NaN	NaN	NaN	NaN	NaN	NaN	NaN	NaN	NaN	NaN	NaN	NaN	NaN	NaN	NaN	NaN	NaN	NaN	NaN	NaN	NaN	NaN	NaN	NaN	NaN	NaN	NaN	NaN	NaN	NaN	NaN	NaN	NaN	NaN	NaN	NaN	NaN	NaN	NaN	NaN	NaN	NaN
0.0370389	0.0463172	-0.0211266	-0.00173664	-0.000735954	0.0201958	-0.00957477	-0.0136667	-0.0160831	-0.0121235	-0.00732208	0.00526138	0.0742653	0.0173191	-0.00353095	-0.0232554	0.0152279	0.0045312	0.00754996	0.000366379	0.00478829	0.0410913	0.0390197	-0.0147191	-0.00109055	0.00683645	-0.0345651	-0.0227746	0.00144867	0.0136799	0.00280992	-0.0438671	-0.0173362	-3.617e-05	0.010455	0.000878953	0.00583594	-0.0305598	-0.0220712	0.00418179	-0.0294777	-0.0320194	0.0189898	-0.00437743	0.00760378	-0.00392945	0.00644441	-0.00288631	0.0075891	0.0231039
-0.0042027	0.0290062	-0.0256715	-0.000232827	0.022956	-0.010933	0.0103945	-0.0186553	-0.00957651	-0.0679606	0.0447121	0.0202283	0.0106069	0.0232036	-0.0325911	0.0380223	0.0286599	0.0251722	-0.011549	0.0017582	0.044182	-0.00624364	0.00550345	-0.0299343	0.0586595	-0.00209427	0.0320063	-0.0238239	0.030607	0.0353066	-0.0165571	0.000145743	-0.0430144	0.0113277	0.0323134	0.031973	0.00535323	0.0449636	-0.0135024	0.0223752	-0.0489881	0.0603769	0.0376633	-0.0110659	0.0275204	-0.0206097	-0.0337796	-0.00248654	0.0331411	-0.0125826
0.0355896	0.0610388	0.00698645	0.0103884	0.0311462	0.0434792	-0.0284712	0.00940714	-0.0156755	0.0140109	0.0292685	0.00968913	0.0432556	0.0549404	0.00718391	-0.0136087	0.032758	0.0129723	0.0414303	0.0294142	0.016303	-0.00128476	0.0352809	0.0317172	0.017791	-0.00847415	0.010981	0.0193453	0.0318681	0.0137327	0.031184	0.0165527	0.0161252	0.0152548	-0.0087554	0.0384258	0.026677	0.00669614	0.0461829	0.0514826	0.0337682	0.0161979	-0.00258357	-0.0210139	0.0115289	0.015244	0.00383022	-0.000851091	-0.00313717	0.00666927
0.000896424	0.040658	0.00927298	-0.0251765	0.0176126	0.0183285	-0.0243202	0.00282681	-0.0114336	-0.0387014	0.0261649	0.0323519	0.0203309	0.0428705	-0.0359594	0.0247186	0.0011072	0.0163441	0.0026145	-0.00637733	0.0217746	-0.0140346	-0.00910308	-0.053213	0.0549806	0.0116688	0.0195245	-0.0130459	0.0385048	0.00495424	0.029972	-0.0155242	0.00287003	-0.00412913	0.0283555	0.0317282	-0.00808905	0.0457694	-0.0629711	0.0601355	-0.0234978	0.0521089	0.0192711	-0.00658487	0.0263874	0.00450848	-0.0323857	-0.016621	0.0544922	0.00689181
0.00731416	0.0651492	0.01935	0.00507461	0.0402581	0.0119417	0.0325271	-0.0271273	0.000503283	-0.0928416	0.081525	0.0671267	0.0239136	0.0812045	-0.0178939	0.0158286	0.00728617	0.0746239	-0.0398225	-0.0189356	0.032468	0.042671	0.00599216	-0.0173298	0.0685972	0.046098	0.0187713	-0.0400333	0.0452488	0.0778963	0.0275816	-0.0459156	-0.0295047	0.0203097	0.0145167	0.0351921	-0.0179785	0.0497386	-0.0286065	0.0564622	-0.0751359	0.0505984	0.0259796	-0.00708305	0.0582177	-0.00213145	0.00481828	-0.0583829	0.0185105	0.010395
0.00710342	0.0253047	-0.01674	-0.0365711	0.0553946	0.00228568	0.0260197	-0.00558716	-0.0233198	-0.0537326	0.082651	0.0706125	0.0143144	0.0331745	-0.0532913	0.0354094	0.014359	0.0544279	-0.0489331	-0.0300889	0.0619056	-0.0251957	-0.00766989	-0.0311863	0.0430109	0.0575783	0.0460051	-0.0116458	0.0481509	0.0428014	0.0195769	-0.0202235	-0.0458258	-0.000798778	0.0364298	0.0389137	-9.42108e-05	0.0159216	0.00815655	0.0218159	-0.0342745	0.0591385	0.0299566	-0.000769966	0.0286495	-0.0265547	-0.0305518	-0.0343845	-0.00187252	0.0110075
0.00409046	-0.0113112	0.013797	-0.00926924	-0.0198984	-0.00469837	-0.0238798	-0.0119998	-0.0471873	-0.0333207	-0.0270001	-0.00265531	0.00689329	0.00517304	0.000227511	0.00756113	0.0188915	-0.0130247	-0.00472214	0.0030628	0.00555525	0.0269118	0.00348525	-0.00746119	0.0247603	0.00473914	0.0341288	0.0148061	-0.00236514	0.0034169	-0.00524427	-0.0541584	0.0080329	-0.0309898	-0.00538743	0.0304282	0.0243451	-0.00216052	-0.0248136	0.00644184	-0.0424181	-0.010535	-0.0157323	0.00114494	0.00706079	0.0207013	0.036738	0.0124399	0.0138364	0.00142015
0.0142203	0.0276526	-0.0256655	-0.0184078	0.017183	-0.0240497	0.00592067	-0.0248009	-0.049662	-0.0310092	0.00497608	-0.00216536	0.0513235	0.0369854	-0.0225367	0.0057212	0.0147909	0.0225321	-0.0091048	0.0082819	0.0194126	0.0408601	0.0413413	-0.0365631	0.00703111	-0.00803759	0.00411753	-0.0571821	0.0245551	0.031467	0.0275038	-0.0643944	-0.023937	-0.0176095	0.0039823	0.0584071	-0.0112191	0.0184166	-0.0105878	0.0282918	-0.0412239	0.00335152	-0.00721512	-0.0121516	0.011185	-0.0137538	-0.0422587	-0.0280734	0.0351085	-0.00192893
-0.0105902	0.0121534	0.0322803	-0.0232594	0.0314516	-0.00547401	0.00697305	-0.0113135	-0.00107871	-0.0277892	0.0119239	0.0535555	0.000114665	0.0356463	-0.0452606	0.0337214	-0.0153767	0.0538567	-0.0559179	-0.0186752	0.0504978	-0.0203516	-0.0346755	-0.0408949	0.0336459	0.00611914	0.0314183	-0.00677026	0.0422082	0.0323027	0.0113317	-0.0598564	-0.0220375	0.0173497	0.000230977	0.0421436	-0.0580474	0.00658434	-0.0262044	0.011952	-0.0238176	0.0391991	0.0376122	-0.00886909	-0.00540702	0.0130505	-0.0194714	-0.0157326	0.00796301	-0.000774796
0.00328661	0.0239159	-0.0224047	-0.0295177	0.0206612	-0.0592198	0.0223462	-0.0417912	-0.0331624	-0.068283	0.0195358	0.060972	0.0516364	0.0343299	-0.0440688	0.0188265	-0.00372439	0.0203304	-0.0930544	-0.0297516	0.0274074	0.00263953	0.0255242	-0.0120306	0.0499403	0.0421487	0.0343567	-0.0467135	0.054319	0.0231053	0.00788638	-0.0336176	-0.0452193	0.0131615	0.0536199	0.0229551	-0.0166003	0.0387807	-0.0423397	0.0612678	0.0121228	0.0627385	0.0113505	0.00421704	0.00349471	-0.0160673	-0.018451	-0.0253419	0.057512	7.08395e-05
0.0314207	0.0548412	0.0180522	-0.0384731	0.0157951	0.00193984	0.0128881	0.0252897	0.0150764	-0.0806015	0.0603848	0.0300945	0.02825	0.0480853	-0.0367512	0.0235555	0.012214	0.038921	-0.0396401	-0.0174528	0.0290083	-0.025596	0.0390247	0.00543755	0.0140049	0.0112408	-0.00238211	-0.0443217	0.0550904	0.0408725	0.0225567	-0.054028	-0.0442674	0.0148565	-0.0111541	0.0512046	0.00378406	0.0161323	-0.00771337	0.0555054	-0.0472407	0.0078837	0.00169237	-0.0337317	0.0600807	-0.0152694	-0.00327189	-0.0293314	0.0411862	0.0459388
-0.00686288	0.048789	-0.0225259	-0.0327987	0.0564556	-0.0208111	0.0703299	-0.00919203	-0.030568	-0.0586411	0.0538311	0.1136	0.00171258	0.0140032	-0.0219588	0.0339699	0.018671	0.0849554	-0.0440528	-0.0356332	0.0703197	0.0222461	-0.0132499	-0.0359725	0.0684127	0.0647319	0.0605917	-0.0624826	0.0698603	0.045449	-0.0092345	-0.0597525	-0.0396787	0.0235459	0.0443285	0.010305	-0.0231035	0.0650397	-0.020078	-0.00072806	-0.0397549	0.0436829	0.0416394	0.0277755	0.0445827	-0.0341552	-0.0224365	-0.0169694	0.0244483	-0.0482908
-0.0338954	-0.0365899	-0.0110091	-0.0314098	-0.0398993	-0.0227668	-0.0345185	-0.0177451	-0.0221833	0.00797803	-0.0302037	-0.0205671	-0.00378425	-0.0219293	0.0305308	-0.0157783	-0.0226857	-0.0162404	0.0213288	-0.00567381	-0.024551	-0.049815	0.0187123	0.00621854	-0.00592599	-0.00706002	-0.0151723	-0.00541983	-0.0636189	-0.00877132	-0.0100451	0.00773119	0.0184097	-0.00715218	-0.0034441	-0.013601	-0.0318123	-0.0329838	0.0427133	-0.037155	0.0193151	0.00603983	-0.0271693	-0.020384	-0.00894532	-0.00713603	-0.00119774	-0.0103404	-0.033929	-0.0113578
-0.0150693	-0.0370004	-0.0164372	-0.00237131	-0.00441431	0.0259413	-0.0026375	-0.00883256	0.0168589	-0.00419695	-0.0479448	0.00414429	-0.0107072	0.00498095	-0.013902	-0.056802	-0.0052556	-0.0300964	-0.00641586	0.0236319	-0.000139579	-0.00528892	0.0350651	-0.00986759	-0.0228817	-0.0152428	-0.00892979	-0.0436422	-0.0274482	-0.0199346	-0.0308336	-0.0331414	-0.0152604	-0.0320554	-0.0284028	-0.00129323	-0.0227329	-0.0308145	0.000131313	-0.0076313	0.0101698	-0.0135024	-0.0243169	0.0225289	0.0103874	-0.0201789	0.0122414	-0.0131326	0.006656	-0.000797397
0.0127869	0.02647	0.00107802	-0.00197156	-0.0197263	-0.0105417	-0.010276	0.00409005	-0.0394464	-0.0381828	0.00438464	0.00246181	0.0192869	0.00303339	0.0195423	-0.00139685	0.0124445	0.0127642	-0.0232113	0.028162	0.00522976	-0.0265722	0.0542409	0.0337619	-0.0152742	0.00170291	-0.000613759	-0.0231979	0.00859191	0.0102266	0.00726566	-0.00442797	-0.0107567	0.00906969	-0.017191	-0.00790142	0.0164863	-0.000116658	-0.0281011	0.0380235	-0.0250333	0.0118514	0.00985693	0.0155928	0.0171144	-0.0267015	-0.00335289	0.0141888	0.0142471	0.0463553
0.00248458	0.0627911	0.0128353	-0.0312512	0.0385539	0.0139615	0.0115676	-0.0168778	-0.0115828	-0.0616469	0.0623475	0.0298694	0.0202957	0.0482192	-0.030331	0.016876	-0.0161986	0.0795937	-0.0598853	-0.0310855	0.0211552	-0.0206029	0.0188423	-0.00118252	0.0209852	0.0371727	0.0456931	-0.0632937	0.0719738	0.0468987	0.0522458	-0.0346822	-0.0718413	0.0407292	0.0174739	0.0258023	0.00329012	0.037681	-0.0253778	0.0428751	-0.0561488	0.0464242	0.0390616	0.00951023	0.0512175	-0.0077481	0.00546528	-0.050984	0.0285548	0.0332042
-0.00580607	-0.0110213	-0.00284783	-0.0127776	0.0209106	0.000552449	-0.00530411	-0.00508736	-0.00384574	-0.0192581	0.0101441	-0.015287	-0.00287722	0.0150897	-0.0317961	0.012421	-0.00872852	0.010272	-0.0157847	-0.0135537	-0.0332931	0.0123156	0.0537506	0.00751166	0.0129228	0.0336521	0.0193091	-0.0492754	0.00357681	-0.0075935	-0.00319741	-0.0195362	-0.0234654	0.0405643	-0.0130859	0.00358768	-0.0128962	0.00513991	-0.010967	0.0120781	-0.00486561	-0.0210135	-0.000640725	-0.0214121	-0.0173735	-0.00620286	0.0394096	-0.0117531	0.016134	0.00249814
-0.0197489	-0.0533235	-0.0638286	0.0236318	-0.0187576	-0.0283804	-0.0133399	-0.024875	-0.0212689	0.0409382	-0.0569273	-0.0405247	-0.0395466	-0.0256496	0.0751099	-0.0563798	-0.0555935	-0.0399265	0.0231941	0.0139239	-0.0144049	-0.0570567	-0.0318375	0.0226963	-0.0221097	-0.0545375	0.00453347	0.050014	-0.0475946	-0.0247426	-0.0342215	0.0223018	0.0336426	0.014749	0.0049014	-0.0336633	-0.0559257	-0.0266565	0.0155486	-0.0341836	0.0269854	-0.0158814	-0.0430727	-0.0408749	-0.0209984	0.0181421	-0.00152395	0.026294	-0.0225855	-0.0588661
-0.00682943	-0.0297498	0.0112223	0.0126507	-0.0363767	0.0137995	-0.0110786	0.0501473	0.0342113	0.0253279	-0.0538459	-0.0431417	-0.0139365	-0.0229343	0.0207811	-0.0289697	0.0118201	-0.0107545	0.0193147	-0.00137632	0.00865324	-0.0104098	0.0326295	0.0400177	-0.0256439	-0.0112448	-0.0183322	0.0150865	-0.0460013	-0.0281143	-0.0412601	0.0107312	0.0174238	-0.037387	-0.0215469	-0.0184937	-0.0118526	-0.0182836	0.0288676	-0.0506166	-0.0190844	-0.0266359	0.0106106	-0.0282111	-0.0139417	-0.0181595	-0.00433297	0.0253576	-0.0297758	-0.0290971
0.0269686	0.0281887	0.0209167	0.00323666	-0.0118847	0.0280917	0.00891504	0.028623	0.0246185	-0.00350852	-0.0257144	-0.0266018	0.0262959	0.000261156	-0.0244299	0.0187027	0.0176276	-0.0124325	0.0204056	0.0215465	-0.00389577	-0.0161754	-0.00731516	3.46043e-05	-0.031393	0.0137769	-0.00683878	-0.0155927	-0.00623813	-0.0207296	0.0128106	0.011217	-0.0223791	-0.0099743	-0.0186312	0.000461956	-0.0147594	-0.0108951	-0.016288	-0.00793158	0.00717003	-0.0330847	-0.0229394	0.0296803	0.0109671	0.0357265	0.0199198	0.000411509	-0.00663229	0.0356075
0.0189418	0.0350926	-0.0037604	-0.0458631	0.063326	-0.0211048	0.0342063	-0.0182215	-0.0051438	-0.0586181	0.0540595	0.0863168	0.00637151	0.0418091	-0.0382387	0.0182365	-0.0104344	0.0722102	-0.0581662	-0.0278963	0.0430181	-0.00209923	-0.0241265	-0.0231288	0.0265062	0.0218199	0.0499642	-0.0526629	0.0442031	0.0461466	0.00424525	-0.0570614	-0.05964	0.0290729	0.0714087	0.0282628	-0.0110336	0.0609344	-0.0534977	0.00147311	-0.0375586	0.0572286	0.0354742	0.000992825	-0.0272719	-0.0307151	-0.0171235	-0.0380228	-0.00239203	0.0221878
-0.00488566	0.0503645	-0.0177038	-0.0294849	0.0316043	-0.0465838	0.0364471	-0.0295896	-0.0209061	-0.0551209	0.113542	0.0780763	0.0147291	0.0514569	-0.0394442	0.0311337	0.00829365	0.0472821	-0.0535426	-0.0572518	0.0714165	-0.00374303	-0.0145991	0.013878	0.0501015	0.0726772	0.0399056	-0.0725273	0.0539309	0.0312302	0.00422457	-0.0621966	-0.0679668	0.0299723	0.0332884	0.0491712	-0.0175015	0.0378862	-0.0344514	0.00627315	-0.0296789	0.0432848	0.0245592	-0.0239102	0.0439499	-0.0340164	-0.0255035	-0.051503	-0.0162956	0.0174994
0.0220399	0.021996	0.000346458	-0.0223555	0.0297165	-0.00433736	0.0697623	0.00605906	0.0146664	0.0121145	0.023238	0.0703968	-0.0157485	0.0127199	-0.0243342	0.0445706	0.00609829	0.0276388	-0.0504613	-0.0279835	0.00791969	0.00551739	-0.0117689	-0.0110071	0.0125684	0.0185728	0.0627211	-0.0308252	0.0324634	-0.00495952	-0.00458385	-0.0273452	-0.013037	0.0272124	0.0150973	0.00878673	-0.0331013	0.0311021	0.0108722	0.022093	-0.0275982	0.00719102	0.00861882	-0.0154467	-0.0158584	-0.0344731	-0.0266581	-0.018637	0.00045559	0.0247738
-0.00726266	0.0561147	-0.0242865	-0.0284677	0.0204145	-0.010547	0.0307442	0.00610443	0.00101725	-0.02892	0.0405656	0.109717	-0.0295401	0.012094	-0.0147038	0.0427001	0.0195321	0.0481325	-0.0667773	0.00258115	0.0223013	-0.0163992	-0.00309104	-0.0638481	0.029329	0.067226	0.0752083	-0.0363058	0.0435971	0.0298364	-0.0131175	-0.0507827	-0.0695243	0.0398567	0.0657059	0.000337582	0.00856423	0.0200397	-9.09022e-05	0.0221188	-0.0360363	0.0206515	0.0291113	0.0164226	0.00134446	-0.00326367	0.00915996	-0.0228372	0.0243378	0.00925312
0.00182416	0.044785	-0.0251524	-0.0482055	0.0316601	-0.00147766	0.0480752	-0.0245979	-0.0109229	-0.0299407	0.0611193	0.0242987	0.00364403	0.0406788	-0.00390645	0.00493994	0.00674188	0.0305062	-0.0479353	-0.0232882	0.0603266	-0.00159458	0.00309554	-0.0250035	-0.00404091	0.0461424	0.002056	-0.0300085	0.0377721	0.0383284	0.0143768	-0.0345434	-0.0604835	0.0277624	0.0430005	-0.00132237	-0.0195671	0.0508929	-0.0227905	0.00563928	-0.0397701	0.0508989	0.0255527	-0.00178203	0.0296144	-0.0311951	0.00162732	-0.00904062	0.027228	0.00706312
-0.0242596	-0.0154316	0.0154407	0.00897427	0.00953199	0.0187449	0.00285458	0.016591	-0.027081	-0.0113652	-0.0168935	-0.0386185	-0.0127811	0.00994468	-0.0145091	0.0106631	0.0101891	-0.0144419	0.00690845	-0.00632977	0.00218427	-0.0398094	-0.00319516	0.00668163	-0.0139457	-0.0307419	-0.0307919	0.0119495	0.00961378	-0.0156079	-0.0173504	-0.0190099	0.0309559	0.0144938	-0.0153425	0.00146043	0.0226839	-0.0420284	-0.0258695	-0.00892442	-0.00397439	-0.00134925	-0.00710589	-0.00258496	-0.0135982	-3.93009e-05	0.00682693	-0.000361966	-0.00829806	-0.00148769
0.054034	-0.0135539	0.0197045	-0.0279359	0.0287463	-0.00391625	-0.0158725	-0.00422537	0.0120031	-0.00816731	-0.0303292	-0.00966816	0.0154628	0.0085126	-0.00457952	-0.020227	0.0386186	-0.0094626	-0.0244693	-0.0100474	-0.0256075	-0.0194493	-0.00742482	0.00708286	0.0151754	-0.0381758	-0.0107689	-0.0390843	-0.00559028	-0.0278728	-0.00708492	-0.00850624	-0.00411746	0.00641964	0.000742022	-0.00127616	-0.0302731	0.0151182	-0.026112	-0.000811375	-0.00269654	-0.00601811	-0.00782902	0.0192193	-0.0167576	-0.0275417	-0.0318845	-0.020814	-0.0480233	-0.00365422
0.00350067	0.030613	0.0109177	-0.0560585	0.0278329	0.020706	0.0052226	-0.0134441	-0.00868147	-0.0298976	0.0319563	0.0297778	0.0472387	0.0361374	-0.0493929	0.0794771	0.0320661	0.0501822	-0.0654372	-0.04169	0.0389238	0.0306165	0.0333902	-0.0530907	0.0166494	0.0489923	0.0121355	-0.0642653	0.0442478	0.0448631	0.0137465	-0.0749739	-0.045428	-0.0134684	-0.0149229	0.0079785	0.0118394	0.0478839	-0.0275511	0.039672	-0.0307361	0.0113009	0.0544422	0.00379626	0.0449789	0.0255761	-0.0385175	-0.0598894	0.0300032	0.0122268
0.0146339	0.0237378	-0.0148835	-0.00712679	0.0330192	-0.0184141	0.0347445	-0.009913	-0.00867798	-0.037873	0.0562368	0.0745277	-0.000719585	0.0158989	-0.0281654	0.0487551	0.0168129	0.068058	-0.0776461	-0.0250284	0.0517473	0.0304072	0.0234407	-0.01091	0.0589493	0.0455773	0.0542942	-0.0212843	0.0365853	0.0416254	-0.00365263	-0.0171027	-0.0354003	0.0296146	-0.00125138	0.0411258	1.55247e-05	0.067174	0.00383832	0.0512843	-0.0674939	0.0445079	0.0709372	0.0331706	0.0297906	-0.0457127	-0.0177999	0.00512767	0.0186287	0.0199041
0.00619978	0.0638878	-0.0140325	-0.028481	0.0300234	-0.00353875	0.0298367	0.00697162	-0.0154727	-0.0492821	0.0394541	0.0435655	0.0229947	0.0298318	-0.0723761	0.0226248	0.023263	0.0789325	-0.0436406	-0.00537272	0.0277115	0.0127876	-0.00392638	-0.0277839	0.0544572	0.0386658	0.0336258	-0.0324244	0.0606795	0.0526692	0.0340372	-0.019983	-0.0782368	0.0398538	0.0152254	0.0274459	0.00816982	0.0743404	-0.00477622	0.0186994	-0.0462014	0.0282409	0.0489723	-0.00633591	0.020866	-0.0330518	-0.00944305	-0.0442879	-0.00457912	0.00499186
-0.0160918	-0.0302493	0.00708932	0.0192302	0.0123443	-0.0160307	0.00698949	0.0271271	-0.00805053	0.0253461	-0.00774243	-0.0511212	-0.00369658	0.0149477	0.0129252	-0.033226	0.0163446	-0.0344285	0.0317752	0.00920946	0.00524958	0.00705821	0.0247531	0.0306592	-0.0198294	-0.032202	-0.0124937	0.000827977	-0.0104516	-0.0486463	0.0208319	0.00949275	-0.0135695	-0.0202705	-0.0033361	0.0152892	-0.0222748	-0.00566142	0.0117375	-0.00801078	0.0498362	-0.0133602	-0.0332251	0.0110332	-0.019432	-0.00269146	0.0281932	0.000260128	0.00494566	0.011502
0.0124763	0.0250395	-0.00911787	-0.0383838	0.0166192	0.0199992	0.0241661	-0.0192687	0.00132313	-0.0498151	0.0275204	0.0246458	0.0157535	0.0292235	-0.0537861	0.0124262	0.0211326	0.0302085	-0.0467057	-0.0128018	0.0118864	0.0369795	0.0256673	0.0249656	0.0226126	0.0238357	-0.0107848	-0.0331685	0.00605349	0.0450878	0.0355733	-0.058767	-0.0502005	-0.00467092	0.00607475	0.0470698	0.0130865	-0.00242826	-0.0286603	0.0262329	-0.0140801	0.0375098	0.019923	-0.0182439	0.0289763	-0.0321518	0.0100585	-0.0311217	0.00187105	0.0510627
0.00812696	0.0730936	-0.0467615	-0.0925718	0.0368914	-0.0144573	0.0354181	-0.00969804	-0.0456106	-0.0554941	0.0707391	0.0657261	0.0272702	0.0214498	-0.109003	0.0458344	0.0595265	0.0631741	-0.0902976	-0.0400874	0.056104	0.0327664	-0.000682368	-0.0495464	0.0203333	0.0438097	0.0352742	-0.0799557	0.0432263	0.0517633	0.0191784	-0.0604899	-0.0604476	-0.01151	0.0160201	0.0474053	-0.000963749	0.0447806	-0.0292748	0.0420196	-0.0305087	0.0236558	0.0484524	0.00135696	0.0468718	-0.0298555	-0.0518411	-0.0554339	0.0229884	0.0247898
0.0269642	0.0229289	0.0537549	0.0294991	0.0543424	0.0787334	-0.0188188	0.0473043	0.0174945	0.00970229	0.0319989	-0.00936568	-0.00326164	0.0428267	0.00157661	0.00161027	0.0230958	0.0143528	0.0814556	0.0271079	0.035772	-0.000984025	0.0151262	0.0520136	-0.026532	-0.00318385	0.0103928	0.0173067	0.0371728	-0.00584658	0.0405044	0.0475542	0.0393852	0.0442053	-0.0138789	0.020352	-0.00116613	0.00692645	0.0135554	0.0117287	0.026559	0.0147599	0.051037	-0.0317778	0.0437135	0.0123758	0.00190737	0.0303291	0.0240579	0.0209369
0.00288278	-0.0833538	-0.00623018	-0.0366524	-0.0508713	-0.00634438	-0.00710089	0.00829356	-0.0185885	0.0119563	-0.010581	-0.0179872	-0.0531055	-0.0380734	0.0123325	-0.0170141	-0.0171531	-0.0214542	0.0157057	0.0101486	-0.00953741	-0.0111789	-0.019817	0.0298972	-0.00897063	0.0147441	-0.00513271	0.01991	-0.03829	-0.0306287	-0.0179993	0.0313975	0.00652027	-0.0204793	-0.00272599	-0.0345877	-0.00938631	-0.0301185	-0.013583	-0.0304331	0.0410246	-0.0167761	-0.0266593	0.0089294	-0.0375744	0.0244051	-0.0297792	0.0168175	-0.0539448	-0.0344781
-0.0146125	-0.0632209	-0.0135106	-0.00838086	0.000572723	-0.0450198	-0.0307294	-0.020407	-0.0100686	0.0137165	-0.0348532	-0.0321395	-0.0418537	-0.0641985	0.0104784	-0.0317197	-0.010179	-0.0524751	0.00634444	-0.0147836	0.000716731	-0.0587425	-0.0406675	0.00693916	-0.0257476	-0.0295386	-0.0318118	-0.0128182	-0.0496389	-0.0494197	-0.0340289	0.0152564	-0.012571	-0.0177322	-0.0245652	-0.0344059	-0.0405348	-0.0474133	0.0194687	-0.0296341	-0.0030639	-0.0342288	-0.056635	-0.0328516	-0.0514594	-0.0314713	-0.0139116	-0.00433009	-0.0268869	-0.0597745
-9.73674e-05	0.00379806	-0.00249947	-0.0235961	0.0508759	-0.0404903	0.0527489	0.00643465	0.0148212	-0.0483419	0.0228773	0.023663	0.017684	0.00840919	-0.0389338	-0.00409013	0.0112599	0.0297448	-0.0436766	-0.0196688	0.0357271	0.0185054	-0.015033	-0.040849	0.0273151	0.0379531	0.00720466	-0.0266808	0.0199223	0.022073	0.015553	-0.0600338	-0.022209	0.00233555	-0.0253797	4.66477e-05	-0.0328267	0.026028	-0.0217469	0.0257311	-0.0658417	-0.00905375	0.0069246	0.0170414	0.0541441	-0.0293603	-0.0127835	-0.0265709	-0.0106758	-0.00343393
0.039841	0.0815507	-0.0179793	-0.0390031	0.023428	-0.00369474	0.0679466	0.011689	0.0134349	-0.0796814	0.0680645	0.0560166	0.0225041	0.0610197	-0.0621683	0.0570626	0.0268745	0.0549668	-0.0798304	-0.0260358	0.0455944	0.0148772	0.00517727	0.00236688	0.0662126	0.068057	0.061232	-0.0671856	0.104432	0.0855704	0.0265495	-0.0468047	-0.0899067	0.0126235	0.0794306	0.0624278	0.0359714	0.0502508	-0.00640728	0.0378412	-0.0637721	0.0365558	0.0608267	0.0298274	0.0644554	-0.0117272	-0.0282761	-0.0429444	0.0438098	0.0404065
-0.0386673	-0.0503629	-0.0101529	-0.00683285	-0.0228343	-0.00980565	-0.0195882	-0.0215862	-0.00640928	0.0587322	-0.0317638	-0.00341018	-0.0323054	-0.0186975	0.0378921	-0.0400053	-0.0384065	-0.037725	-0.0128604	0.00755147	-0.0216615	-0.0224821	-0.0244424	0.0110434	-0.0176429	-0.0131299	-0.0207717	0.0468449	-0.0472295	-0.0560655	-0.0490193	0.0265847	0.0417366	-0.00342141	-0.00929507	-0.0453913	-0.00628252	-0.0275513	-0.0126578	-0.0398546	-0.0096134	-0.0432287	0.00511926	0.0387958	-0.0414913	-0.0249282	-0.00539174	0.0239786	-0.0512192	-0.0406237
0.0123804	0.00715159	0.0123894	-0.0169625	0.00133929	0.0376185	0.0270531	0.000348118	-0.000163241	-0.00490401	0.0084373	0.0121103	0.0302481	-0.00473811	-0.0114243	0.00111359	0.0437996	0.0236625	-0.0300854	-0.0129513	0.0104267	-0.018256	-0.00674543	0.0114027	-0.0306511	0.0188325	0.00903473	-0.0432958	0.0347548	0.0189379	0.00729764	0.00324943	-0.0279887	-0.0168995	0.0151684	0.0111339	0.0140184	-0.00471202	0.0144647	0.0227292	-0.0257675	0.0275103	0.0246967	0.0188797	0.0179099	0.0472064	0.0236312	-0.0161335	0.0148376	0.0609134
0.0275714	0.0724931	-0.0335406	0.0319309	0.0397483	-0.0197197	0.0150077	-0.0143279	0.0127326	-0.0283637	0.0440553	0.0303242	0.0141941	0.0459103	-0.0267831	0.0107698	0.00303458	0.0602982	-0.0248095	0.00811819	0.050416	0.0214052	0.0157136	0.0181072	0.0385444	0.00469016	0.0380829	-0.0569198	0.0509278	0.0229088	0.0372265	-0.0358727	-0.0104493	0.00210559	0.0247365	0.0377653	0.00103459	0.0363332	-0.0100516	0.0581023	-0.00477306	0.0294952	0.031261	-0.00800771	0.0410252	-0.0296558	-0.00892728	-0.00945232	0.017676	0.00638367
-0.0350745	-0.0812154	-0.0267577	0.00470257	-0.0832259	-0.00473422	-0.0659554	-0.0321165	-0.0403446	0.0332133	-0.0386397	-0.0503469	-0.0495359	-0.0233947	0.0458836	-0.0656432	-0.0869818	-0.0568798	0.0203933	0.00550998	-0.0348265	-0.045946	-0.064043	0.00806577	-0.0174547	-0.0878253	-0.00723841	0.0592214	-0.0702491	-0.0415118	-0.058767	0.082809	0.0221353	-0.0375472	-0.0171879	-0.0726218	-0.00757738	-0.0499316	-0.00616194	-0.0625118	0.0124238	-0.0550763	-0.0655645	-0.0288373	-0.0482312	0.000462301	-0.0217895	0.0110512	-0.0368216	-0.0712836
0.0140247	-0.0974007	-0.0182106	0.00499572	-0.0546957	0.0186063	-0.026291	0.0183302	-0.00502166	0.0360015	-0.0138017	-0.03661	-0.0699184	-0.0356161	0.0244745	-0.0534816	-0.0416953	-0.0650435	0.000920199	-0.00568276	-0.0452918	-0.0337303	-0.0257191	0.0126437	-0.0219461	-0.00449325	-0.0226624	0.0651317	-0.0595084	-0.0444229	-0.0278093	0.0394986	0.00369098	-0.00457992	-0.0119717	-0.0358133	0.00902296	-0.0264118	-0.00692826	-0.0691899	0.0199572	-0.041744	-0.0144688	-0.00437329	-0.0765976	-0.0502689	0.0321698	0.0202744	-0.0324665	-0.068729
-0.035649	-0.0339731	-0.0485548	-0.00180391	-0.00748716	0.0147689	0.00141957	0.0168308	0.0256003	0.0674497	-0.044686	-0.0399829	-0.00585444	-0.062746	0.045531	-0.0406815	-0.0317712	-0.0376772	0.0221662	0.0327496	-0.0169676	-0.0112894	0.0201498	0.0270802	-0.0323505	-0.0228833	-0.0321316	0.0453698	-0.0765457	-0.0572557	-0.0249984	0.0377254	0.0209041	-0.0139145	-0.0117904	-0.0572408	-0.000968646	-0.0354735	-0.0240956	-0.0530793	0.00782301	-0.0344862	-0.0367645	-0.0345901	-0.0697594	0.00208919	0.00658806	0.00788581	-0.0486148	-0.00290888
0.0525264	0.0127706	-0.00220551	-0.0262959	0.0222592	0.0457422	0.000177589	0.0209298	0.0223396	0.0445643	-0.0226213	-0.0202208	0.00656901	-0.00153985	0.00560602	-0.0230061	-0.0257876	5.3411e-05	0.0148588	0.0212669	-0.00611421	0.0039007	0.0219397	0.0409628	-0.047711	-0.0297636	-0.00296642	0.0212819	0.000147626	0.00548709	-0.00817115	0.0196183	-0.00489823	-0.0103218	-0.0178944	-0.0048656	0.00932549	-0.0338316	0.0460191	0.0198141	0.0330769	-0.0446904	0.00187066	0.0453013	0.00557517	-0.00979368	-0.0180466	0.00699366	-0.0142322	0.0723447
-0.0165659	-0.0796221	-0.0436742	-0.00548073	-0.0843611	-0.015905	-0.0363563	0.00911795	-0.0310427	0.00869618	-0.0416454	-0.0333007	-0.0423752	-0.0381479	-0.00191763	-0.0267909	-0.0205169	-0.00306115	0.00825223	0.00631315	-0.0162895	-0.00106309	-0.0145905	0.0161556	-0.00213569	0.00306581	0.000886127	0.0364348	-0.0319126	-0.0232117	-0.0312871	0.0477186	0.00312888	-0.0165804	0.000622745	-0.0320123	-0.000278082	-0.038894	0.00664356	-0.0538603	0.0286881	-0.0363607	-0.0101651	-0.013868	-0.0483286	-0.00693109	0.00478376	0.0285036	-0.0284158	0.0174866
0.0135136	0.02493	0.0346678	0.0346481	0.00782138	0.017343	0.0364624	0.00597601	0.0023253	0.00893512	0.00789575	0.0015235	0.0279359	0.060694	0.0261013	0.0245603	0.0272871	0.0194448	-0.00786902	-0.0159358	0.00831683	0.0023135	0.0484151	0.0513767	0.0589683	0.015595	-0.00933409	0.0305519	0.00402093	0.0493971	0.0164984	0.0315283	0.0105231	-0.00671134	0.0202071	0.0244301	-0.000415359	0.0138103	0.027515	0.0351218	-0.00360058	0.0114448	-0.00361677	0.0132547	0.0212993	0.0207225	0.0265499	0.0384544	0.0487238	-0.0193998
-0.0465475	-0.0113738	-0.0176025	0.00791427	-0.0349318	-0.0404109	-0.000941603	0.00437574	-0.00156775	-0.0355973	-0.0511901	0.0225385	-0.0615053	-0.00987609	-0.0398509	-0.0238632	-0.00227954	-0.0370463	-0.0282236	-0.0521371	0.00204287	-0.0246924	-0.0207664	-0.0355371	-0.0150258	-0.0269422	-0.00806648	-0.0293643	-0.0673824	-0.0602801	-0.0638828	-0.00285557	-0.073291	-0.00443499	0.000959671	-0.0430818	-0.0111595	0.010346	-0.0260103	-0.0605381	-0.0266993	-0.0455803	-0.0307266	-0.0549982	-0.0362417	-0.00126492	0.00232175	0.0136123	-0.0623219	-0.0334535
-0.0403535	-0.081656	-0.0228552	0.0168162	-0.0375417	-0.0317207	0.00451331	-0.00059561	0.00619755	0.0555469	-0.0474915	-0.0442517	-0.0380455	-0.0392395	0.0450171	-0.00195752	-0.0329306	-0.0490041	0.0434201	0.0249596	-0.0326374	-0.0175315	-0.0367787	-0.00901802	-0.0154003	-0.0557377	-0.012488	0.0474965	-0.0836394	-0.0502331	-0.0595566	0.0337142	0.0576275	-0.0137053	-0.00721283	-0.0671043	-0.0566493	-0.0156972	-0.00104419	-0.0538391	-0.00483929	-0.0238696	-0.0421941	-0.0293059	-0.0285188	0.0122297	-0.00366643	0.0172605	-0.0225777	-0.0837972
0.0393881	-0.0128737	-0.0131194	-0.0321975	0.0268747	-0.0133778	0.0314749	-0.0276337	-0.00868974	-0.0304474	-0.00319953	-0.00532902	0.00731835	0.0307546	-0.080836	0.00268351	0.0454977	0.0200414	-0.0453695	-0.0164249	0.0233499	0.0222114	0.00547629	-0.01324	-0.012224	0.0135316	0.00432307	-0.0447233	0.00522521	0.00927271	0.00700342	-0.0511815	-0.0499825	0.0148966	-0.0203297	0.00597096	-0.00615486	-0.0123759	-0.024495	0.0113185	-0.06335	-0.00282535	-0.0196275	0.00237426	0.0160747	-0.041851	8.489e-05	-0.0484411	0.0131583	0.0481062
NaN	NaN	NaN	NaN	NaN	NaN	NaN	NaN	NaN	NaN	NaN	NaN	NaN	NaN	NaN	NaN	NaN	NaN	NaN	NaN	NaN	NaN	NaN	NaN	NaN	NaN	NaN	NaN	NaN	NaN	NaN	NaN	NaN	NaN	NaN	NaN	NaN	NaN	NaN	NaN	NaN	NaN	NaN	NaN	NaN	NaN	NaN	NaN	NaN	NaN
0.0177329	0.0189333	0.0394042	-0.0208572	0.0405547	0.0033986	0.0174677	-0.0224138	0.0196681	-0.0145984	0.030522	0.0257211	0.0365548	0.0829589	0.00565888	0.0357461	0.0190326	0.0636184	-0.0294759	0.0133818	0.00364408	0.0270307	0.0295549	-0.0249435	-0.0222757	0.053664	0.012926	-0.0477293	0.0523803	0.0518881	0.0296361	-0.0351759	0.00999961	0.0327212	0.0096926	0.0623706	-0.0205124	0.0237975	-0.00440331	0.0332153	0.00207601	0.0193609	0.0353496	0.0217099	0.0423642	-0.0180543	-0.0108126	-0.0186386	0.0723645	0.0419323
-0.0137917	0.0193018	-0.0138344	-0.00556715	0.0218909	-0.0148957	0.0214531	-0.0121137	-0.00432887	-0.0175254	-0.00869132	0.0347467	-0.00584887	0.00169856	-0.0319736	0.0415774	-0.00119835	0.0659172	-0.0266426	-0.00897427	0.0297536	0.0181277	-0.00199884	0.0360782	0.0338275	0.0363768	0.043799	-0.0161564	0.000715472	0.0264345	0.00620009	-0.00236753	-0.0137594	0.0288274	0.00842646	0.00443179	-0.00888355	0.0146306	-0.00479526	0.0646159	-0.035069	0.0119861	0.0257885	0.0223841	0.0358819	-0.0114013	-0.00495772	-0.0133494	0.0203875	0.0481844
0.0423577	0.0609658	-0.0324591	-0.0693868	0.037033	-0.0227701	0.0459541	0.0283032	-0.01487	-0.0733998	0.0680213	0.100139	0.0206886	0.0387779	-0.0725986	0.0613433	6.69834e-05	0.0711834	-0.0886962	-0.0487995	0.0657526	0.0323188	0.00576837	-0.043489	0.0583094	0.07928	0.0496618	-0.0781425	0.0820882	0.0505456	0.0181645	-0.111057	-0.0734411	0.028506	0.00016047	0.0314908	-0.0112717	0.0380621	-0.0432795	0.0252657	-0.0489212	0.0331791	0.0183435	-0.0352176	0.0461082	-0.0148818	-0.0632624	-0.106962	0.0198615	-0.0163752
0.0118515	0.0887849	0.0194807	-0.00483065	0.0631749	0.0152125	0.0526164	-0.00627011	-0.00899653	-0.0357418	0.0530301	0.032068	0.0303922	0.0194032	-0.0619968	0.0303997	0.0233329	0.0612427	-0.0591467	0.00624334	0.0578432	0.0432328	-0.0481828	-0.0414308	0.0488659	0.0592964	0.0153954	-0.0553917	0.0429798	0.0201071	0.0291942	-0.0533183	-0.0315733	0.024655	0.0637419	0.0132951	-0.010483	0.0605542	-0.0249745	0.0259346	-0.00794492	0.0540953	0.0469551	-0.00807598	0.00441462	-0.0254504	-0.00939369	-0.00247323	0.013367	0.0255245
0.0172096	-0.0237888	0.00225101	-0.020006	-0.0288535	-0.00291838	-0.0197235	0.0120271	0.0163682	-0.0336039	-0.0434082	-0.0211221	-0.0079038	0.00441088	0.00849678	-0.0141785	0.0034467	-0.00749065	-0.00574095	-0.0205888	-0.0147046	-0.0163366	0.00592053	-0.0232509	-0.0263306	-0.0371754	-0.0487849	0.00435113	-0.0242018	-0.0280599	-0.005001	-0.0352458	-0.0136372	0.000772261	-0.0209213	-0.00580489	-0.030144	-0.0277355	0.0163385	-0.0115263	0.0327797	-0.0570769	-0.0337024	-0.0518956	0.0143427	-0.0110261	-0.0128335	0.00108261	-0.00968538	-0.017657
0.0132782	-0.0181526	-0.000388376	-0.0325839	-0.00237036	0.0335494	0.000796902	0.0234507	0.035152	-0.00845092	-0.00415564	-0.0282369	0.0075726	-0.0249194	0.0201455	0.00775362	0.0191871	-0.0285695	0.0190322	0.00799509	0.0130316	0.00462908	-0.00765398	0.0270068	-0.0376224	-0.0163538	-0.00899697	-0.018296	-0.0159803	0.0139814	-0.0192987	0.0165272	-0.0113423	0.0186726	-0.0611264	0.0131333	-0.00787133	-0.0373154	0.000569138	0.0136919	-0.0098709	-0.0151531	0.00918852	-0.012268	-0.041633	0.0273235	-0.0213828	-0.00785958	-0.0159301	0.0377354
-0.00785781	-0.0114806	0.00242318	-0.00573683	-0.00347402	0.014055	0.0377487	0.0133066	-0.0175863	0.0202547	0.00083744	-0.00103423	0.0023411	-0.0363754	-0.00449264	-0.0395811	0.00724217	-0.0264114	-0.0203462	0.0268317	0.00294161	0.00192145	0.00164724	-0.00383265	0.016348	-0.0415656	0.00813653	0.00457535	-0.053187	-0.0352934	-0.000985936	0.020069	0.0195358	0.00317157	-0.0226294	-0.027021	-0.0411719	0.0202551	-0.00071459	-0.0484309	-0.0148993	-0.0222698	-0.0665468	-0.0198724	-0.0376782	0.0140987	-0.0239736	-0.00617747	-0.0361585	-0.0293427
-0.0180691	-0.057278	-0.0114263	-0.00641242	-0.0478757	-0.0216399	0.000319999	-0.00666729	-0.0057439	-0.0368653	-0.0189789	-0.0254326	-0.0644214	0.00079359	0.0401232	-0.0147408	-0.0169183	-0.01155	-0.00363801	-0.0355812	-0.0454778	-0.00295268	-0.0235434	-0.0268207	-0.0338967	-0.0291082	-0.00607269	-0.0205305	-0.0635012	-0.0476122	-0.00920721	-0.0156067	-0.0365261	0.00509834	-0.0505865	-0.01224	-0.0517782	-0.0183187	0.0134593	-0.0478896	-0.00539267	-0.00655174	-0.0320119	-0.0331259	-0.0452856	0.0163193	-0.00238083	0.0104877	0.0024685	-0.0600137
-0.0176737	-0.0695363	-0.00854847	0.0254495	-0.0579713	-0.0274303	-0.0509784	0.0160551	0.0211467	0.0256054	-0.026327	-0.026653	-0.0461105	-0.0260795	0.0364533	-0.037064	-0.0513977	-0.0651906	0.0283584	0.0543012	-0.0370186	-0.0641376	-0.0159822	-0.0293218	-0.05212	-0.0199128	-0.025835	-0.00152877	-0.0486107	-0.0447207	-0.0196236	0.0191469	0.0112363	-0.0103447	-0.0369988	-0.0457855	0.00544582	-0.053786	-0.0277155	-0.0598757	0.00547558	-0.0385133	-0.0424303	0.00880841	-0.0671436	0.0164367	-0.0110989	0.0434118	-0.0143462	-0.0439681
0.0123054	-0.0526184	-0.0127861	-0.00906387	-0.0121276	-0.0160319	-0.00567213	-0.0240651	-0.00263573	-4.62959e-05	-0.0186948	-0.016112	-0.0428491	0.00457976	0.0492656	-0.0161042	-0.0518929	-0.0298371	-0.000309525	-0.012371	-0.0397385	-0.0312569	-0.0253941	-0.0105922	-0.0154382	-0.00816204	-0.00156512	-0.00413393	-0.0267297	-0.0457912	-0.027862	-0.000760906	0.0148767	-0.0277789	-0.0139048	-0.0206236	-0.0341275	-0.0194948	0.0250144	-0.00417653	0.0451129	-0.0287584	-0.0367773	-0.000776037	-0.0241335	0.0136474	-0.00972533	0.00976506	-0.0460466	-0.0207331
-0.0043931	-0.00341448	0.015899	0.0220203	0.0101731	0.00558737	-0.0285937	-0.0111841	0.00469914	0.0163427	-0.0166196	0.000149502	-0.0215562	0.012184	0.0386092	-0.00792268	-0.0233082	-0.0414564	0.0457836	0.0273289	-0.0278237	-0.0293797	0.00307208	0.0182124	-0.0298286	-0.0307942	-0.0427057	0.0214602	-0.0170734	-0.022522	0.000914307	0.06018	0.0597714	0.00753224	-0.0390918	-0.0350933	0.0123938	-0.0330189	0.0255424	-0.0184785	0.0562395	-0.0390234	-0.0166483	0.00447982	-0.0381336	-0.0132855	-0.0122048	0.000772026	0.00352601	0.0101374
0.0266406	0.0168802	0.0312042	-0.0160454	-0.0378727	0.0419018	-0.0299011	0.00381179	-0.00654103	0.00877007	-0.0566355	-0.0520969	0.0199594	0.010752	-0.0153942	0.00942563	-0.0243286	-0.000232791	0.0214556	0.00513037	0.00866168	0.0163271	-0.00376016	0.0198993	0.00754815	-0.0284397	-0.0323247	0.0238533	-0.0271953	-0.0201933	-0.0149899	0.029565	0.052907	-0.00111068	-0.0301166	0.0113507	0.0156549	-0.0153162	-0.00975662	-0.0338012	0.0426749	-0.0187037	-0.0176222	0.0314778	0.00697264	0.0139758	-0.011185	-0.00881025	0.0400456	-0.000875988
0.018197	0.0157776	0.00185172	-0.0441943	0.00673177	-0.0441742	0.0383162	-0.00978452	0.0052241	-0.0704822	0.0801258	0.0566582	-0.00628497	-0.00234939	-0.0277641	0.038923	-0.013407	0.0679931	-0.0700262	-0.0219563	0.0714793	-0.00390671	-0.0193234	-0.0452672	0.0284337	0.0775736	0.0637472	-0.0289613	0.0760935	0.0501318	-0.0332307	-0.0280012	-0.0151447	0.035198	0.0514002	0.0293183	-0.00675262	0.0592853	0.0186431	0.0584947	-0.0385766	0.0423976	0.00610164	-0.0116068	0.0320864	-0.0043868	-0.0340716	-0.0273635	0.00792461	-0.0169597
0.0198881	0.0386103	-0.0184959	-0.0280145	0.0193759	-0.00545651	0.0433993	-0.051854	-0.0219511	-0.0347409	0.0451756	0.0659948	-0.0240683	0.0192433	-0.0469563	0.0364788	0.00814683	0.0177425	-0.0397709	-0.034277	0.0663918	0.00616892	0.00672449	-0.0159275	0.0387796	0.0679264	0.0573489	-0.0181563	0.0291849	0.0602403	-0.0219949	-0.0437247	-0.0527992	0.0392917	0.0238448	0.0549604	-0.0230005	0.0598345	-0.0065666	0.0497925	-0.0517601	0.0512886	0.0419105	-0.0037053	0.0194611	-0.0137087	-0.0320954	-0.023506	0.0045301	0.00783034
-0.0212508	0.0810768	0.0445259	-0.0244983	0.0549002	-0.0518027	0.0327621	-0.0161069	-0.0341355	-0.0465954	0.0128304	0.0114551	0.0125888	0.027647	-0.0596314	0.0317854	0.0177363	0.0227604	-0.0356206	-0.00758549	0.0295326	0.0171097	0.0240911	-0.00415012	0.0298694	0.0168955	0.0150907	-0.0711848	0.0493977	0.0274831	0.0554818	-0.0524405	-0.0577887	-0.00410878	-0.00572027	0.0663939	-0.0357377	0.0121973	-0.0295593	0.0414484	-0.0312732	0.0321377	0.0307767	-0.00499306	0.0707577	0.00298076	-0.0502901	-0.0438016	0.0420471	-0.000673672
0.00676325	0.0289903	-0.0385286	-0.0193198	0.0331935	-0.0260048	0.0211358	-0.0427787	0.00500601	-0.0830852	0.0437993	0.0751035	0.0130439	-0.0135722	-0.0141469	0.00595641	-0.00819955	0.048942	-0.0627076	-0.0319696	0.0583931	0.0191967	0.0135859	-0.0184766	0.0440862	0.0207196	0.0620482	-0.0515002	0.0553998	0.0380733	0.000643502	-0.056468	-0.0303341	0.00932915	0.0516027	0.0447758	0.00782743	0.0564177	-0.00652568	0.0133102	-0.0090074	0.0553568	0.0119362	-0.0178603	0.0184109	-0.0012388	-0.0339776	-0.0109399	-0.00862025	-0.0168156
0.0163271	0.0657546	0.0264696	-0.0131172	0.0418443	0.00798616	0.045902	-0.00936829	0.0102383	-0.0692493	0.010284	0.0583957	-0.00383248	5.47253e-05	-0.0569031	0.0298265	-0.0093849	0.0232286	-0.0286401	-0.0446412	0.0538274	0.018642	0.00544702	0.00223633	0.0199679	0.0237443	0.0122432	-0.0562775	0.0777886	0.0744255	0.0317756	-0.0399159	-0.0501134	0.041326	0.0507341	0.0288346	-0.0197498	0.024983	-0.0240918	0.0156566	-0.0500477	0.0335044	0.0381564	-0.00418806	0.0517814	-0.0299567	0.00435592	-0.038324	0.0340439	-0.0109572
0.00196384	0.0576767	-0.0226108	-0.0230422	0.00578244	-0.0302433	0.00484829	0.00043088	-0.0120949	-0.0400715	0.0344449	0.0640665	0.00415282	-0.0109317	-0.0311578	0.0189203	0.0141632	0.032374	-0.059053	-0.0554516	0.0338024	0.0132022	0.0161328	-0.00760351	0.0444343	0.0395843	0.0452835	-0.0405328	0.0270861	0.0699553	0.0249975	-0.0276213	-0.0798601	0.0287666	0.0239536	0.0209705	-0.00129507	0.0144077	-0.0206469	0.0173088	-0.0326244	0.0395243	0.0407085	0.00897035	0.0209042	-0.0183829	0.00709969	-0.0385919	-0.000613931	-0.00738548
0.0105383	0.0471921	0.0161778	-0.0422637	0.0253568	-0.0204519	0.01136	-0.00491656	-0.018142	-0.0488969	0.0654326	0.0487379	0.0464441	0.0239454	-0.0068026	0.0381154	0.00596919	0.0407705	-0.0221259	-0.000631059	0.0380747	0.00145721	-0.00574154	-0.0155311	0.0164247	0.0628003	0.0162178	0.00751165	0.0467382	0.0617131	0.0195632	-0.0231547	-0.0186728	0.0244399	0.0181993	0.00281431	-0.0130046	0.0405077	0.0114821	0.0294265	-0.0282107	0.00999746	0.0357728	-0.00657384	0.0397658	0.0059086	-0.0303813	-0.0686995	0.0150369	-0.00963935
0.0386345	-0.00172621	0.0386416	0.00998646	0.000614814	0.0620792	-0.0145272	0.0199983	0.00796603	0.0390689	-0.0348284	-0.0268132	0.0194952	0.0337798	-0.000918224	-0.0119611	0.0317853	-0.0195046	0.0309455	-0.0103005	0.00599923	-0.0367738	0.00914026	0.023042	-0.0297838	-0.0150374	-0.0234158	-0.0138346	-0.0185896	0.00264833	0.0492267	0.0405225	0.0481869	0.006989	-0.00175149	0.00439201	-0.00141878	-0.00570948	-0.0295077	-0.00712837	0.0132545	-0.0228834	-0.0101367	0.0232309	0.00299104	0.0293038	0.004979	0.00315418	-0.0048299	0.0279012
0.0211731	0.0348092	-0.0282963	-0.0467286	0.0344081	0.00377669	0.0483926	-0.00468759	-0.0185963	-0.0543209	0.0463795	0.0660994	-0.000561289	0.0410762	-0.0250841	0.045624	0.032089	0.048321	-0.0507693	-0.0204504	0.0183929	-0.00722865	-0.00745074	-0.0273323	0.064254	0.0496198	0.0277412	-0.0484571	0.0133671	0.0610611	0.00567392	-0.0145339	-0.0472594	0.00429241	0.0414284	0.0448422	-0.0130974	0.0664486	-0.0226048	0.0327937	-0.054367	0.0150726	0.0239224	-0.017535	0.0438616	-0.0243043	-0.0411416	-0.0646137	0.0216835	-0.00549578
0.0135231	-0.00480492	0.0325446	0.0436121	-0.0189498	0.0503488	-0.0176531	-0.0334579	-0.0101226	-0.0357806	-0.0346263	-0.0472133	-0.0226379	0.00432294	-0.00364912	-0.0165155	-0.00468042	-0.0272596	-0.00333258	-0.0143169	0.0169542	0.0192703	-0.0223062	0.000911632	0.00149988	0.0187305	-0.0381132	0.0146767	-0.0123128	-0.0378148	0.0209538	-0.00477324	0.0311757	0.0285668	-0.00693113	0.0258236	0.00490217	-0.00181854	-0.00437013	0.0117788	0.0486039	-0.0138729	-0.0183512	0.00172196	0.0194929	0.0537986	0.031551	-0.00785968	0.0103359	-0.00611354
-0.0159268	0.0738127	0.0183278	-0.00761722	0.0636806	-0.011371	0.0516856	-0.0147429	0.0116606	-0.0687842	0.0775935	0.107816	0.00685761	0.0238614	-0.0718083	0.0112462	-0.0119581	0.0752269	-0.0246568	-0.0454085	0.0682487	0.0107901	-0.0111324	-0.0179063	0.0257507	0.0563235	0.07555	-0.057212	0.0477271	0.0660595	0.0171598	-0.0507784	-0.0591038	0.0430531	0.0382448	0.0135398	-0.00385276	0.0540253	0.00120731	0.036401	-0.0640371	0.0625685	0.0488207	0.023079	0.00892812	-0.00176838	-0.0227186	-0.0456527	0.0426536	0.0163774
0.0315836	0.0655682	-0.031307	-0.0669064	0.0362239	-0.0121845	0.0571267	0.00339508	0.00514366	-0.0987599	0.0503533	0.0533439	0.0362973	0.00749316	-0.0468839	0.0266112	0.00247006	0.0352384	-0.0446687	-0.0673358	0.0726718	0.00782318	-0.00408564	-0.0197799	0.0678654	0.0716125	0.0633143	-0.0676157	0.0616234	0.0569052	0.0157726	-0.056766	-0.0534669	0.0509906	-0.0203442	0.00481229	-0.00161733	0.0487786	-0.00241134	0.0262684	-0.0482602	0.0577558	0.0442165	-0.013871	0.0404077	-0.0224563	-0.0420176	-0.0131807	0.0223241	-0.0130956
0.00478959	0.0703686	-0.0155467	-0.0208186	0.0763442	-0.00880873	0.0349537	-0.033615	-0.034358	-0.0575078	0.0165794	0.0931457	-0.0056618	0.000678607	-0.0281183	0.0437784	0.0114762	0.0531486	-0.0642152	-0.0387476	0.0339928	0.00620769	-0.0123234	-0.0157577	0.00326113	0.0634712	0.0253274	-0.0593862	0.0284675	0.0417548	0.0135568	-0.0384427	-0.0797008	0.0406311	-0.00756805	0.0201386	-0.0128365	0.026401	-0.0136205	0.0329292	-0.0457073	0.0294106	0.0273318	-0.0105424	0.00739545	-0.018505	0.00686958	-0.00628304	0.0484742	0.0217959
-0.00890196	0.0683346	-0.027115	-0.0267812	0.0356602	-0.0118605	0.0192976	-0.014601	-0.0383828	-0.10524	0.0361715	0.0216287	0.0502539	0.0117967	-0.0445708	0.0225218	0.0222777	0.0315389	-0.0595114	-0.0755586	0.0238272	0.0210514	0.020106	-0.037068	0.0205	0.0352729	0.0195694	-0.0382956	0.0467232	0.0448688	0.00569263	-0.0980593	-0.0562173	0.0517338	0.037059	0.0437341	0.000421926	0.0424341	-0.022406	0.0457905	-0.0366265	0.0431996	0.00987463	-0.00188197	0.0392228	0.0147582	-0.0188163	-0.0268503	0.00562662	-0.00161458
-0.00234195	0.041148	0.00950936	-0.0184539	0.056761	0.0240943	0.0239382	-0.00638168	0.015646	-0.0289203	0.0502035	0.0348286	0.0168712	0.0350775	-0.0347472	0.0240088	0.0190373	0.0680007	-0.0138996	0.0283379	0.0392952	0.0093899	0.00292034	-0.0238734	0.0411271	0.0365941	0.0275019	-0.0259253	0.0872004	0.0595527	0.0151782	-0.01275	-0.00761253	0.0318395	0.00676776	0.0398113	0.0379928	0.0734059	-0.0275488	0.0910489	0.00220358	0.0533377	0.0214949	0.0483992	0.0549653	-0.0167365	0.0310029	-0.0143817	0.060544	0.0301307
0.0232986	0.0738337	-0.0115714	-0.0243384	0.0735994	0.00451083	0.0430719	-0.0187016	0.029487	-0.0549379	0.0809233	0.0710889	0.0193259	0.012848	-0.0574459	0.0574927	0.0388225	0.0485312	-0.0377367	-0.0547222	0.0427437	0.0497381	0.0117489	-0.052124	0.0306939	0.0234104	0.0484554	-0.0575357	0.071475	0.014172	-0.0020095	-0.0288259	-0.0444755	0.0343547	0.019578	0.0285955	0.027348	0.0719649	-0.0130284	0.0306074	-0.0500905	0.0768628	0.0380702	-0.00157566	0.0438689	0.00131279	-0.0201351	-0.0137924	0.0218472	-0.00248429
0.0210444	-0.0339309	0.0427175	0.0428378	-0.0209634	0.00942558	-0.0124255	0.0298059	0.048189	0.0274505	-0.0129989	0.0102436	0.0129293	-0.00484731	0.0174156	-0.0381421	-0.00223231	-0.00159671	0.0243495	-0.0159787	-0.0277839	0.00875204	-0.00419062	0.0324925	0.0311491	-0.00145204	-0.00203679	-0.0216601	-0.000688734	-0.00869612	0.0181735	0.0087682	0.000721633	-0.000823194	-0.000502682	-0.00793577	-0.0187946	-0.0312342	0.0125167	0.0401223	0.0357326	-0.0179671	0.0282296	0.00531076	0.0082804	0.0227588	0.0288524	0.0374535	0.0136821	0.0248094
0.000879587	-0.0277705	0.0019882	0.0134956	0.00146782	-0.00626788	-0.00651856	0.0274321	-0.0389187	-0.0697574	-0.0497979	0.00724131	-0.0100225	-0.0106958	-0.00835301	-0.0775386	0.0116245	-0.00780987	0.000883407	-0.0453334	-0.0267251	0.0276954	0.0214096	-0.0024251	-0.0114827	-0.0240194	-0.0326636	-0.0281931	-0.0340716	-0.0318848	-0.00529462	-0.0508707	-0.052532	-0.0469725	-0.0365075	0.0015946	-0.0203499	-0.00192884	0.00930998	-0.00335878	-0.00778553	-0.0631719	-0.0269872	-0.069475	-0.0210234	0.0168871	0.030781	-0.00828	0.000207146	-0.0317206
0.00162178	0.0743192	-0.020278	-0.0197277	0.0491774	-0.00288085	0.0384134	5.34279e-05	-0.0214574	-0.0483938	0.056098	0.0201564	0.09347	0.069008	-0.0374727	0.0404771	0.0509536	0.0360128	-0.00466981	-0.0261997	0.0469851	0.054967	0.0174662	0.0135053	0.035996	0.0319439	0.02053	-0.0534132	0.0560913	0.0669011	0.078466	-0.0638611	-0.0610989	-0.00172993	-0.0255774	0.0749113	0.0319837	0.0304362	-0.0165021	0.0762397	-0.0134129	0.0259111	0.0450958	0.0547509	0.0849472	-0.028686	0.0297192	-0.0185811	0.0343197	0.0279772
0.0281569	0.0401426	0.0216324	-0.00257442	-0.0374919	0.0460371	-0.0146551	0.01214	0.0338335	0.0527908	-0.0340279	-0.0328408	0.0305208	0.00712222	0.0604273	-0.0357549	0.0315609	0.0159237	0.0527319	0.0396701	-0.0432472	0.0146126	0.0376762	0.0222859	0.00139959	-0.0297393	0.00168687	0.00691616	0.0145945	-0.0253511	0.00610879	0.0701509	0.0401363	-0.0312532	0.0220073	0.0391677	0.0302929	-0.030705	0.00976984	-0.00348606	0.0415741	-0.00751788	-0.0422519	0.0544014	0.0288392	0.0352529	0.0252474	0.0305845	0.0216631	0.0487626
0.0108532	-0.0268093	-0.00581385	0.0215763	-0.0216806	-0.0149887	-0.00547422	0.000495676	0.0403605	-0.00510023	-0.00981244	-0.0331834	-0.0418303	-0.0549097	0.0138909	-0.0263297	-0.0194665	-0.0211868	0.0231866	0.0404223	-0.0302741	-0.00588425	-0.0134819	0.0323292	-0.0062942	0.0194066	-0.000262454	0.026421	-0.0146664	-0.0290541	-0.00348782	0.0395247	0.0278189	-0.0265911	-0.0164475	-0.00908064	-0.00711419	-0.00389258	-0.011037	-0.0168813	0.0485437	-0.0559301	-0.0350146	0.00140324	-0.0165091	0.00501644	0.0212917	0.0106658	-0.0243578	0.0256273
-0.0483453	-0.0609549	-0.0288504	0.0053615	-0.0359105	-0.0236972	0.00177095	-0.00758651	-0.0368087	0.0620807	-0.0250473	-0.0298803	-0.047162	-0.0331383	0.046895	-0.0159912	-0.054149	-0.0397917	0.0354905	0.000812372	-0.0344352	-0.0295361	-0.0422201	0.000218422	-0.0032969	-0.0395181	-0.00877592	0.075616	-0.0597369	-0.0489895	-0.0370284	0.0746957	0.020873	-0.0303486	-0.00255184	-0.0601741	0.00995866	-0.0434637	0.0105459	-0.0499732	0.0434918	-0.0510169	-0.0447216	-0.0213043	-0.058444	0.00252885	0.0155968	0.0304661	-0.0449924	-0.0539504
0.0314181	0.0730284	-0.0114824	-0.0298831	0.0492236	-0.01612	0.0220638	-0.0415429	0.0282956	-0.0454929	0.0533146	0.055685	0.0616585	0.0136092	-0.0192209	0.0586227	0.0279411	0.0348778	-0.0618529	-0.0273093	0.00759	0.0277073	0.0597559	-0.00771313	0.0224858	0.0339246	-0.0123207	-0.0339325	0.0637973	0.0468869	0.0623415	-0.031293	-0.0693518	0.0132956	0.0199625	0.0743382	0.00178018	0.0233389	-0.018829	0.0620504	-0.014506	0.0373361	0.0526528	-0.0068297	0.0738273	-0.0196348	-0.0300742	-0.0363591	0.0650085	0.0288331
0.00966114	0.0106568	0.0242093	0.0210388	-0.00778989	-0.00649035	0.0182501	-0.0189547	0.028667	0.0170565	-0.0108984	-0.0232336	0.0365707	0.00257033	0.0196365	-0.00699569	0.0130045	-0.0118126	0.0140978	0.00581945	-0.0232345	0.0133761	-0.00731743	-0.00781366	0.0014949	0.0237487	-0.0202311	-0.0206111	0.0059992	-0.00886861	0.00500425	0.00937322	1.87475e-05	-0.000222928	-0.0293699	0.0324379	0.00726035	-0.0252788	0.0187163	0.0102698	0.0125879	-0.00748045	-0.0317343	0.0456622	0.00149002	0.0339958	0.0157545	0.00996204	-0.0223363	0.0305268
0.0127637	0.0730961	-0.0307426	-0.0604835	0.067072	0.00895018	0.0446042	-0.0284501	-0.0129001	-0.109426	0.0793619	0.0418688	0.0004497	0.0579986	-0.104136	0.0327642	0.00463515	0.0461607	-0.0799005	-0.0663081	0.0477277	0.0362413	-0.00344663	-0.0471008	0.0757915	0.0721609	0.0119922	-0.0847798	0.10805	0.0665038	0.0345135	-0.0966237	-0.103886	0.00548826	0.0245932	0.0549814	0.0118122	0.0634148	-0.0661394	0.0517447	-0.0563652	0.0702577	0.0634755	-0.0265638	0.0480334	-0.0545603	-0.0703884	-0.0600211	0.0554317	0.0282759
-0.0616546	-0.0807209	-0.0250432	0.00672706	-0.0349316	-0.0187511	-0.0297886	0.0128196	-0.0125569	0.0273147	-0.0680078	-0.0788913	-0.0405595	-0.0438624	0.076112	-0.0653274	-0.0307411	-0.0874048	0.0274496	0.00778624	-0.0644088	-0.0650638	-0.0340497	0.0356733	-0.0445468	-0.0563769	-0.0276402	0.0468454	-0.10953	-0.0617155	-0.0563547	0.0338127	0.00646267	-0.0579737	-0.0349747	-0.0659043	-0.0350974	-0.0314278	0.00823685	-0.0749966	0.0494372	-0.0898172	-0.0533309	0.000612707	-0.0559864	-0.0306762	-0.0128777	0.0515702	-0.0502843	-0.078391
-0.0390757	-0.0493645	-0.06369	-0.00856457	-0.0360201	-0.0642109	-0.034918	-0.0193134	-0.0363218	0.00961289	-0.0350845	-0.0167128	-0.0824674	-0.0644638	0.0148291	-0.0569481	-0.0508959	-0.0433586	-0.0226191	-0.0424442	-0.0364571	-0.061008	-0.0484419	-0.0434847	-0.00842399	-0.0320057	-0.0225532	0.0209189	-0.0992463	-0.0687992	-0.0571109	0.00178099	-0.00151559	-0.053005	-0.0189017	-0.0438413	-0.0489743	-0.0313941	-0.00329236	-0.0731873	-0.00686261	-0.0618434	-0.0419844	-0.0222726	-0.0551839	-0.0396816	-0.0278383	0.0237708	-0.083213	-0.0965688
0.00393497	-0.053552	-0.0232376	0.00826176	-0.00458888	-0.0402925	-0.0266186	0.000598168	-0.00131732	0.0329661	-0.0422732	-0.0143959	-0.0177871	-0.0249792	0.0366961	-0.0265458	-0.0434368	-0.039381	0.0108333	0.0267622	-0.0439991	-0.0616767	-0.0366046	0.000407195	-0.0221113	-0.0314086	-0.0211134	0.029013	-0.0621536	-0.0394058	-0.0550962	0.0245507	0.0397886	-0.0330225	-0.0532273	-0.0610734	-0.000218348	-0.0216057	0.0105307	-0.0525144	0.0388938	-0.00286742	-0.0550277	-0.00804422	-0.0409173	-0.0108826	0.0153441	0.0431424	-0.0651787	-0.0502481
0.0149993	-0.071488	-0.0275308	-0.00684656	-0.0239557	0.016138	0.0100992	0.000446135	-0.0267239	0.0531427	-0.0440841	-0.0474595	-0.0812938	-0.0218317	0.0539083	-0.0377911	-0.0346305	-0.0192956	0.0481527	-0.0185774	0.00590428	-0.025687	-0.00372182	-0.0037446	-0.0301095	-0.00816307	0.0286008	0.0159754	-0.0226366	-0.0102506	-0.0554283	0.0474128	0.0396044	-0.0376586	0.0219462	-0.049229	-0.0210281	-0.002264	0.0199292	-0.020685	0.0445895	-0.0226385	-0.0399343	-0.0121314	-0.0491383	0.0188359	0.0055537	0.0452741	-0.0354336	-0.00555176
0.0633536	0.0293821	0.00199145	0.00686139	0.0269264	0.0108688	-0.0175286	0.0073663	-0.0172641	-0.0248327	0.022219	-0.0187504	0.03106	0.0261481	-0.0351609	0.0046944	0.0349054	0.0444853	-0.0348112	0.00694145	0.0145286	0.0467853	0.0507918	0.0114675	-0.0130218	0.0296004	-0.0101108	-0.0550805	0.021583	0.0235497	0.061944	-0.0247053	-0.0407452	0.0130831	0.00165929	0.0374909	0.0300071	0.0255825	-0.000643182	0.0355565	-0.0146119	0.0179387	0.0223415	0.006617	0.0239357	0.0287706	0.0264718	-0.0404589	0.00899215	0.0478963
-0.0136335	-0.0520984	0.00699059	-0.00868287	-0.00926034	0.0413348	0.0358635	-0.0167745	0.000925159	0.0508628	-0.0223707	-0.0205107	0.02222	0.0162107	0.0570843	-0.00691766	-0.0127512	-0.0338469	0.0253479	0.00735007	-0.0148072	0.0305692	-0.0212392	0.003491	0.0350187	-0.034448	0.0139435	0.0142403	-0.0315308	-0.0333161	-0.0148262	0.0627137	0.0124112	0.0124599	-0.0172102	-0.0352548	0.014278	-0.0386568	0.0229408	0.00781183	0.0259746	0.00474077	-0.0170709	0.00855382	-0.0112748	0.00682998	0.023207	0.00427778	-0.0196547	0.0467614
NaN	NaN	NaN	NaN	NaN	NaN	NaN	NaN	NaN	NaN	NaN	NaN	NaN	NaN	NaN	NaN	NaN	NaN	NaN	NaN	NaN	NaN	NaN	NaN	NaN	NaN	NaN	NaN	NaN	NaN	NaN	NaN	NaN	NaN	NaN	NaN	NaN	NaN	NaN	NaN	NaN	NaN	NaN	NaN	NaN	NaN	NaN	NaN	NaN	NaN
0.0304595	0.00723099	0.00965061	0.0352682	-0.0510033	0.0296696	-0.0403138	-0.0178889	0.0219342	0.0426865	0.00845818	-0.0545486	0.0252815	0.0130844	-0.0185661	0.0284074	0.0335976	-0.0101682	0.035256	0.0296306	-0.00780162	-0.00357612	0.00473006	-0.0263364	-0.0206288	-0.0197988	-0.0172869	0.0200272	0.0219449	-0.00518969	-0.0151152	0.0353429	0.0643801	0.00936826	-0.0267986	-0.0160573	0.0587592	-0.0356454	-0.0336415	0.0310189	0.0572817	-0.003814	0.00557228	0.0399797	0.0127178	-0.0401507	-0.00856282	-0.00604948	0.022668	0.0234604
0.0158712	0.0363872	-0.00751117	-0.02263	0.0573988	0.000413254	-0.000580905	-0.032239	-0.00260082	-0.0472428	0.0468037	0.0181787	0.0397516	0.0554873	-0.00637269	0.0614001	0.0389573	0.0550793	-0.0295145	0.0227794	0.0341907	0.0200299	-0.00614855	-0.0258369	0.0119596	0.0210375	0.0183092	-0.0255225	0.0725968	0.0253465	0.00126302	-0.0232958	0.00624346	0.0103255	-0.000590523	0.00328493	0.00241478	0.0295003	0.000475603	0.0363999	-0.0118118	0.0318221	0.0381326	0.0129554	0.043126	-0.0482248	-0.0413619	-0.0589698	0.0138131	0.0525733
0.0281981	0.0412417	-0.0285584	0.00250838	0.0389535	-0.037952	0.0290969	-0.025314	-0.036244	0.00184285	0.0400349	0.0709647	-0.00473393	0.0565721	-0.0246307	0.023612	0.0259342	0.0663428	-0.0223151	0.00829651	0.00383706	0.00711656	-0.00195467	-0.0566909	0.0329762	0.0217227	0.086224	-0.0426549	0.055014	0.0337671	0.0167448	-0.0232685	-0.0324843	0.0158962	0.0335809	0.0201496	-0.0276621	0.0182921	-0.0127027	0.0168063	-0.0278822	0.00710015	-0.00440711	0.0056462	0.00458389	-0.0281542	-0.0341277	-0.0355575	0.0020025	-0.00778416
0.0239072	0.0814841	-0.0142009	-0.0384373	0.0114359	-0.0243812	0.0304676	-0.0277715	0.0168698	-0.0224502	0.0168703	0.0391455	0.0277227	-0.000840454	-0.0242184	0.0386744	0.0248647	0.058108	-0.0354234	-0.0128442	0.0425643	-0.00236324	0.0096142	-0.0107553	0.00391754	0.0485212	0.0234883	-0.0397304	0.0586078	0.0580924	0.0194317	-0.0250734	-0.012893	0.0366766	0.0246446	0.0465321	0.00379252	0.0603674	-0.00876363	0.0253655	-0.049545	0.0687403	-0.00294913	0.035769	0.0282873	-0.0125381	-0.00273449	-0.00846987	0.0419818	0.0245292
0.0152663	0.0552746	-0.00165618	0.0068104	0.0368273	0.00562793	0.0404047	-0.0146681	-0.00414449	0.0100172	0.0813722	0.0782864	0.00822947	0.0298902	-0.00401242	0.0454061	0.0302947	0.0289607	0.0409316	0.00592176	0.0819555	0.0114059	0.0164555	-0.0341707	0.071897	0.0269309	0.0338057	-0.00801638	0.0769782	0.0406481	0.00960233	0.0343643	-0.000131329	0.0032287	0.0356664	0.0909018	0.0261393	0.0636099	0.000179621	0.0639941	0.0306188	0.052567	0.0247691	0.0692786	0.0280511	0.00725935	-0.00142608	-0.022236	0.0545973	0.0302293
-0.0139915	-0.00734888	-0.0350347	0.00220529	0.0719083	-0.0112963	-0.00121991	-0.0434886	0.00147938	-0.0309659	0.049823	0.0632992	0.0341665	0.0409442	-0.0328091	0.0806944	0.0316717	0.0408492	-0.0448747	-0.00971209	0.001954	0.01633	0.0152856	-0.0574177	0.0824682	0.0542957	0.0328094	-0.0374442	0.0692016	0.0333525	-0.0039725	-0.0470254	-0.0264722	-0.0115046	0.045685	0.0018651	-0.0318452	-0.00644135	-0.0289633	0.0742552	-0.0263386	0.0990772	-0.00116968	0.0267831	0.0786311	-0.0535168	-0.0747449	-0.0728044	0.0294952	0.0285607
0.021683	0.0372945	-0.00671664	-0.0151804	0.0446084	0.00800706	0.0161948	0.0064119	0.0127447	-0.0269499	0.019295	0.0125729	0.0760321	0.0219627	-0.0470285	0.00177027	0.018548	0.0349774	-0.0423517	0.0102676	0.0180212	0.052303	0.0261596	0.0317612	0.00786435	0.0210926	-0.0212806	-0.0418843	0.0528646	0.0263903	0.0278072	-0.0130346	-0.0309386	0.0300103	0.023536	0.0391728	0.00214786	0.00513278	-0.00659055	0.0403878	-0.0502697	0.0621322	0.0103595	0.0245188	0.0435976	-0.0332893	-0.00837095	0.00246901	0.0242944	0.0662278
0.0261264	0.0449783	-0.0424298	-0.0544804	0.0264401	-0.0308219	0.00470837	-0.0043242	0.00447514	-0.031984	0.0618149	0.0448097	0.0206692	0.03771	-0.0688905	0.0169702	0.034416	0.0370858	-0.0446424	-0.0241091	0.0811864	0.0232563	-0.00150478	-0.0211694	0.0250369	0.0445149	0.0417391	-0.0723541	0.0672504	0.0929956	0.0180917	-0.0472405	-0.0251357	0.0376064	0.0045789	0.0292125	-0.00613514	0.00287385	-0.0421	0.0629602	-0.0294573	0.0479604	0.0365659	0.0132472	0.0809149	-0.052522	-0.0228456	-0.0426428	0.0188757	0.0197765
0.0136364	0.0621236	0.00524666	-0.0099115	0.0856596	0.0207564	0.0709471	-0.00819115	-0.00431376	-0.0448534	0.0567627	0.0915536	0.0345468	0.00688999	-0.0218691	0.0589034	0.0157212	0.0562715	-0.0394838	0.018859	0.0539984	0.00673238	-0.0148327	-0.00973082	0.0452888	0.0564831	0.0638993	-0.0081661	0.0201444	0.0574164	0.015571	0.00297073	-0.0291403	0.0138712	0.0117574	0.00710611	-0.0104189	0.0363129	-0.0140294	0.014911	-0.0293002	0.0521647	0.0671261	-0.0209761	0.024908	-0.0144068	-0.0192035	-0.0456677	0.0372839	0.00118528
0.0112558	-0.0483586	0.022678	0.00521694	0.0204479	0.0412845	0.00966909	-0.000412183	0.0138895	0.0987613	-0.0375813	-0.0418904	-0.0353811	0.0176734	0.0295834	-0.00689385	0.0139139	-0.0365037	0.0222272	0.0619848	-0.0277036	0.00789528	-0.021626	-0.00809788	-0.0166198	-0.00688545	0.00575461	-0.0138434	-0.0551006	-0.0480976	0.021454	0.0574539	0.0862697	0.0192833	0.0120159	-0.0243848	0.0349752	-0.0110568	-0.000747422	-0.00149161	0.0556985	-0.0111725	-0.000311677	0.0621828	0.0249483	-0.000147533	-0.0264915	0.0327808	-0.00299185	0.042761
-0.0355368	-0.0592333	-0.0103976	0.0343801	-0.0656957	-0.0149173	-0.00804881	-0.030111	-0.0018247	0.0574281	-0.0386273	-0.0399566	-0.020318	-0.0255213	0.0538653	-0.0356996	-0.00501839	-0.0255097	0.0437847	0.0775101	-0.0237869	-0.0550304	-0.0444483	-0.00461128	-0.00845871	-0.0304185	-0.0250695	0.0766013	-0.040965	-0.0919671	-0.038215	0.0696475	0.0816207	-0.0396066	-0.0140811	-0.0560032	-0.0176477	-0.0277141	0.0178829	-0.0269351	0.0805038	-0.0255809	-0.034666	0.0280065	-0.0598216	-0.00291232	-0.026252	0.0200605	-0.0291421	-0.0242499
0.0344981	0.0813926	0.0315075	-0.0213977	0.0340648	0.0358208	0.020757	-0.0165465	0.0275497	0.0151375	0.0597047	0.0158028	0.0490262	0.0516165	-0.0228103	0.0373914	0.0408658	0.0209032	0.00217798	0.0284238	0.0299973	0.0670459	0.0722318	0.00783885	0.0437732	0.0291133	-0.00889787	-0.0216946	0.0742086	0.0508149	0.045673	0.00679986	0.0253109	0.0191425	0.00682793	0.0369178	0.0192225	0.0413335	0.000576188	0.066158	-0.00910741	0.0499991	0.0335599	0.0479191	0.0557552	-0.0143603	-0.0138104	-0.00605084	0.0338686	0.0527446
0.0302757	0.074017	-0.000702359	-0.042569	0.0628287	0.00409643	-0.026128	0.0172684	0.0109022	-0.0382117	0.0518657	-0.00416235	0.0499238	0.0171884	-0.047	0.0663642	0.0499845	0.0532869	-0.0501712	-0.0116778	0.000740724	0.0216665	0.0481019	0.0120806	-0.00441535	0.0289578	0.040417	-0.0530686	0.0254287	0.0524578	-0.00333717	-0.0455581	-0.0344528	0.0218526	0.0218562	0.00216129	0.00886947	0.0383061	-0.0128728	0.0182896	-0.0097155	0.0106192	0.0368882	-0.0462163	0.0148834	0.00220409	0.00608015	-0.0332148	0.0605266	0.034156
0.0300975	0.0584629	0.0366215	-0.00993934	0.0442704	0.0146603	0.00599102	-0.00654547	0.00992539	-0.00680352	0.0388449	0.0416555	0.0316145	0.0354821	-0.0455647	0.0342344	0.0465055	0.0194851	-0.00473744	0.021486	0.0487958	0.0389658	0.0470412	-0.00354068	0.0566851	0.0432342	0.0371821	-0.0294867	0.0871295	0.0175277	0.0562024	0.0179389	0.0211894	0.02454	0.0440648	0.0382059	0.0054076	0.0176896	-0.0189546	0.0648257	0.0112437	0.079813	0.046984	0.0467014	0.0685079	-0.000909672	0.0162202	-0.0101324	0.0607679	0.0167575
0.0151416	0.0541363	0.0219415	0.006345	0.044845	0.0324888	0.0176025	-0.017643	0.0441398	-0.0129822	0.0394736	0.0039602	0.032038	0.058488	0.010151	0.0501294	0.030537	0.0305974	-0.00136256	0.038763	0.0610227	0.0365945	0.00584464	-0.0314778	0.0132416	0.0099606	0.0219961	0.00966694	0.0438084	0.0560865	0.0131632	0.0274097	0.0330882	0.00456995	0.0269887	0.0246646	-0.00821111	0.041741	-0.0355468	0.0244784	-0.0220967	0.0369294	0.0231197	0.064971	0.0326907	0.00302558	0.0341071	0.023124	0.0268011	0.0347169
-0.00565965	0.028028	0.0106994	-0.00251961	0.0220692	-0.0127679	0.0478393	-0.015762	0.0206826	-0.0403903	0.0502302	0.0602143	-0.00276419	0.00864259	-0.0381707	0.0560684	0.0305059	0.0589631	-0.0314051	0.0254352	0.0547037	0.0331588	-0.0233434	0.00360476	0.0420199	0.030358	0.01406	-0.00584347	0.0389274	0.06375	-0.010951	-0.0198216	-0.0041971	0.0179103	0.0284803	0.0447157	0.00128668	0.0429225	-0.0402586	0.0206851	-0.0214703	0.0213355	0.0528185	0.0144512	0.0356738	-0.0243937	-0.0301205	-0.0220565	-0.00201758	0.00466866
0.0369274	0.032718	-0.049462	-0.0063105	0.0542533	0.00292414	0.0437109	0.0280944	0.00725322	-0.0423312	0.0216047	0.0434526	-0.0109679	-0.00263154	-0.012312	0.0431597	-0.011806	0.044703	-0.0401966	-0.00770933	0.0561365	0.0706729	-0.00942992	-0.0296129	0.0299275	0.0187602	0.0216703	-0.0252502	0.0357009	0.0142663	-0.00118977	-0.00241821	-0.0236204	0.00517469	0.0298377	0.00948623	0.00654509	0.0215126	-0.0376971	0.00655501	-0.0191897	0.0339292	0.0413687	0.0257743	0.0392748	-0.00531269	-0.00619712	0.00377402	-0.0109782	0.0111737
-0.00241379	0.00144869	-0.0190385	-0.0242419	0.031229	0.00364081	0.0431539	0.0260891	-0.0253572	-0.0456192	0.0574845	0.0604924	-0.00992222	-0.0149535	-0.00155448	0.0400411	0.0122461	0.0844838	-0.0250449	-0.0120678	0.0664681	-0.0206224	-0.00849415	-0.0242807	0.0352792	0.0462829	0.0450871	-0.0299387	0.0510703	0.0584549	-0.0134314	-0.00484734	-0.0103512	0.0127237	0.0218537	0.014621	0.00133118	0.0180664	-0.0257846	0.0118197	0.0169514	0.0559285	0.0250305	-0.00620148	0.0311698	-0.0307991	-0.014612	-0.0398074	0.00894206	-0.0134109
-0.00801261	-0.064357	0.0265986	0.0256449	-0.052267	-0.0156998	-0.0320337	0.00612192	0.00117215	0.112906	-0.0489357	-0.0817272	-0.00596241	-0.0276568	0.0571222	-0.0538089	-0.00458047	-0.0543277	0.0700822	0.0658063	-0.0216198	-0.0566493	-0.00985793	0.0252486	-0.0333467	-0.0136591	-0.0605966	0.0990412	-0.0495031	-0.0636157	-0.021964	0.136266	0.134923	-0.00623648	-0.0385925	-0.0208671	0.0317166	-0.0299711	0.0279474	-0.017595	0.0869772	0.0198755	-0.039544	0.0327861	-0.0119578	0.000612646	0.0206187	0.0400489	-0.0468036	0.0338684
0.00377708	-0.00430802	0.0152982	0.010333	-0.009438	-0.00686852	0.0134477	0.0218688	0.0306475	0.0437469	-0.0186954	-0.0334314	-0.00600547	-0.0484082	-0.014676	-0.0443856	-0.00420683	-0.00159246	0.0228854	0.0659993	-0.0127693	-0.0279759	0.00834767	-0.0210097	-0.0230051	-0.000285892	-0.0229641	0.00293584	-0.020819	0.00843252	-0.0137249	0.0370429	0.0492472	-0.000129469	-0.0131152	-0.00718836	0.0255228	-0.0448126	-0.0438539	0.0111082	0.0346072	-3.96903e-07	-0.0322391	0.0466725	0.0130294	-0.0240792	0.00198048	0.0174949	-0.0260512	0.0232566
0.00804536	-0.0131225	0.00439812	0.0139307	-0.033503	0.0343105	-0.0346195	0.00312036	0.0731721	0.0676986	0.00585018	-0.0608611	-0.000275038	0.0327579	-0.0198479	0.01379	0.00815138	0.0193684	0.00873274	0.0612556	-0.00511839	0.000847558	0.0446345	0.0544442	-0.0197399	-0.0269392	-0.0386308	0.0100912	-0.00805306	-0.0323735	0.00928059	0.0696768	0.0564806	-0.00944411	-0.0216992	0.018162	0.0152418	-0.00804745	-0.0202327	-0.000449951	0.0579183	-0.0103801	-0.022249	0.0332318	-0.018521	0.00517045	-0.00434845	0.0295031	0.0193015	0.0662026
-0.0152613	-0.0547552	-0.00469945	0.0104205	-0.0353249	0.0182512	-0.0418804	-0.0265406	0.0134233	0.0886632	-0.0335589	-0.0575871	-0.00832552	-0.0265219	0.0053332	-0.014516	-0.0231191	-0.034904	0.0440855	0.0715812	-0.0353849	-0.0244918	0.0398423	0.0191759	-0.0515278	-0.00572999	-0.0308685	0.0476974	-0.0307928	-0.0239202	-0.0302942	0.0809146	0.0934469	-0.00265439	-0.0113658	-0.071635	0.00683202	-0.0373264	-0.0287659	-0.0168244	0.0548674	0.0171102	-0.0116839	0.0388931	-0.0148489	-0.0294708	-0.000959162	-0.0108435	0.0130617	0.00195394
-0.0121673	-0.0516331	0.0397533	0.0368186	-0.0256138	0.0240577	0.00148424	-0.0184377	0.0267756	0.0853221	-0.0175187	-0.0268521	-0.0129005	-0.0152957	0.0739187	0.02332	0.00439199	-0.036792	0.0921312	0.0732955	-0.00430503	-0.0258858	-0.0150482	0.0243657	0.0372688	-0.0414803	-0.0360653	0.0518046	-0.0182385	-0.0262454	0.0176817	0.0832589	0.0952347	-0.0179481	0.013174	0.00242275	0.0319154	-0.00976285	0.0112213	0.0099207	0.0630898	0.0106401	-0.00331992	0.0388221	0.0246472	0.0123302	0.0418623	0.0383483	-0.000906879	0.0359325
0.0119557	-0.0211427	0.0289058	0.0185141	-0.043176	0.00933678	-0.0487368	-0.00972343	0.027409	0.0741245	-0.0318443	-0.0739868	0.0260184	-0.0256406	0.0466166	-0.00396098	0.0051733	-0.0369144	0.0506286	0.074369	-0.0260642	-0.0220234	0.0343839	0.0440331	-0.0258854	-0.0331849	-0.0486164	0.0743068	-0.0152728	-0.017676	-0.00339892	0.071911	0.110701	-0.0386093	0.0231346	-0.0132984	0.0141906	-0.0409541	0.0552289	0.0148446	0.0571549	0.00848619	-0.0438333	0.0432827	-0.000126291	0.00342636	0.0274858	0.0281074	0.00740556	0.00749333
0.00519101	0.0253327	-0.0117333	-0.0335619	0.0365424	0.00468351	0.0550017	0.00893953	-0.00624858	-0.0247317	0.0815988	0.0477303	0.0230603	0.0289322	-0.0254867	0.0184522	-0.0186637	0.0822155	-0.0206585	-0.0174982	0.0300031	0.012408	0.00214818	-0.0370888	0.0427407	0.0748659	0.0817029	-0.00487109	0.0283925	0.0268282	0.0113273	-0.0160753	-0.0253547	0.0319684	0.0647703	0.0259601	-0.0105594	0.0290436	0.0200786	0.0266273	-0.0368535	0.0385478	0.0266008	0.0107277	0.0453765	-0.00138045	0.00620354	-0.0209536	0.0417771	0.00880304
0.0296006	0.0442199	-0.0162331	-0.0161923	0.0588641	-0.0300687	0.0379779	-0.0346398	-0.0114742	-0.0310524	0.0672237	0.0836424	0.00701334	-0.017616	0.00468935	0.0327259	-0.0166336	0.0525226	-0.0346965	-0.0221532	0.0612337	-0.00369881	-0.0238493	-0.0384942	0.0343766	0.0658079	0.0653377	-0.00042468	0.06706	0.0650653	-0.00436941	-0.020827	-0.0495612	0.0330072	0.0485397	0.0407711	0.0394852	0.0275888	-0.0142018	0.0259952	-0.0144732	0.0467455	0.064978	0.0370948	0.0065621	-0.0191693	-0.00139644	-0.0204508	0.0305586	0.0117361
0.0208798	-0.0283869	-0.00395863	0.00857255	-0.0156787	0.0135151	-0.010773	-0.0117097	0.0339057	0.0669367	0.00227361	-0.0538835	-0.00694294	-0.0125056	-0.00255736	-0.0192585	0.0392796	0.00836402	0.0657508	0.0583789	-0.0498985	-0.00498596	-0.0283668	-0.00907917	-0.0228029	-0.0245527	-0.0439488	0.0109165	-0.0338168	-0.0432546	-0.0175106	0.075873	0.0904747	-0.0199026	-0.0435177	-0.0219981	0.0215167	-0.0290795	3.98372e-07	-0.0049164	0.0506056	-0.00920619	-0.0361007	0.0453172	0.00298933	-0.00667863	0.00396379	0.000890798	0.00133526	0.0202983
0.0125032	-0.067748	0.0383086	0.00489545	-0.0395028	0.0287013	0.0133632	-0.00408099	0.0344949	0.0993865	-0.0223526	-0.0660097	0.00620706	-0.0243011	0.0258146	0.00281464	0.034114	-0.0333091	0.0269948	0.0982077	0.00187596	0.00535091	0.00482235	0.000742683	-0.00964406	-0.0162275	0.0141814	0.0258778	0.00122949	-0.036043	0.0124817	0.0660579	0.098316	-0.00922577	-0.0344159	-0.00197437	0.0250956	0.00489399	-0.00504429	0.0056812	0.0610477	0.0242742	-0.0108245	0.0462508	0.0312231	0.00316122	0.0109413	-0.00995104	0.0468655	0.022411
0.0124839	-0.00969247	0.00292782	0.029072	0.00800541	0.0470354	-0.00835572	0.00190891	0.00779431	0.0342859	0.0116246	-0.0355431	0.0304945	-0.00370715	0.00133177	0.00389939	0.047147	0.013094	0.0400772	0.0742841	0.00366395	-0.00317594	0.0134435	0.00578575	-0.0204728	0.0135727	-0.00167388	0.0423903	0.00524456	-0.034006	0.0198154	0.0841718	0.0560113	-0.0295891	-0.0177354	0.0101814	0.032144	-0.0141205	-0.00834465	0.0282083	0.0478713	0.0394011	-0.0154608	0.0613977	0.0114174	-0.0181981	0.000536627	-0.00548201	0.0316371	0.0451214
0.00124936	-0.0691098	0.0160886	-0.0107851	-0.0335746	0.012193	-0.0374266	-0.0254296	0.0217339	0.0976253	-0.0416064	-0.0540034	-0.00818577	-0.0387353	0.0284595	-0.00394193	0.0244269	-0.0185985	0.0428095	0.0572498	-0.0268729	-0.0292186	-0.0243151	-0.0194417	0.00109865	-0.0402258	-0.030019	0.0415662	-0.0266694	-0.037973	-0.0306391	0.0769326	0.0941119	-0.0227147	-0.0187342	-0.004231	0.000676136	-0.0227459	0.0392274	-0.00707211	0.0666319	0.00401907	-0.0469787	0.0648978	-0.0578755	-0.0150348	-0.0165684	0.00398545	-0.0337362	-0.0111926
0.0426906	0.0486118	0.0451494	0.000897469	0.0245551	0.051732	0.00964495	-0.00432418	0.0297604	0.0218366	0.0154642	-0.00566577	0.0312686	0.0239263	0.00850089	0.0121489	0.0201904	0.011513	0.0262919	0.0765211	0.0191487	0.0227348	0.0348768	0.00164847	0.0273374	0.0050125	-0.00277993	0.00289203	0.0407933	0.0364517	0.0414024	0.0487832	0.0668327	0.0197251	0.0134228	0.0130418	0.0701688	0.00605507	-0.00230344	0.0705288	0.0339673	0.0504204	0.00490422	0.0547807	0.0564604	-0.00736042	-0.0310175	-0.0145728	0.0565705	0.0724468
-0.00373849	-0.107101	0.00229519	0.0655935	-0.0675159	0.0228971	-0.0181975	-0.0414195	-0.00830359	0.13295	-0.0135275	-0.065827	-0.0317672	-0.0126381	0.0661646	-0.00107992	-0.0322391	-0.0340921	0.10103	0.0641546	-0.0269033	-0.0333476	0.0118493	0.0354344	-0.00611181	-0.0422973	-0.026017	0.107803	-0.0256115	-0.0668839	-0.0526467	0.137836	0.139671	0.00612755	0.00331321	-0.075498	0.0413697	-0.0284215	-0.00162676	-0.0257051	0.0787164	0.0127997	-0.0486681	0.0569563	-0.0117699	-0.0186068	0.0188797	0.0249169	-0.0358949	-0.0141471
-0.00663619	-0.0604522	-0.00353618	0.0344279	-0.0502802	0.00706715	-0.0201467	0.0121646	0.00699722	0.105242	-0.0459939	-0.0767776	0.00159326	0.0020677	0.0533187	-0.00661668	-0.0145744	-0.0255711	0.096631	0.0795817	-0.0472498	-0.0199195	-0.0170216	0.0377207	-0.0232769	-0.0231986	-0.0538468	0.0952702	-0.00289219	-0.0389515	-0.0178978	0.0810525	0.0939323	-0.0315233	-0.0161437	-0.0214265	0.029286	-0.0287069	0.0104584	-0.0320043	0.112708	0.0225262	-0.044006	0.0273193	-0.0288988	-0.00118022	0.00116614	0.046143	0.00541523	-0.0422859
-0.00793163	0.0121258	-0.00619036	-0.0433701	0.0259534	-0.012781	0.0206437	-0.0206843	-0.0263007	-0.0178508	-0.00907406	-0.00133779	0.0224648	0.0256957	0.0166144	-0.00123274	0.00463904	0.0174793	-0.00392028	-0.0217114	0.0276155	0.00440264	0.00518177	-0.026951	0.0265305	0.0234824	0.00665912	-0.00278048	0.0257116	-0.000961102	-0.00625312	0.00185532	0.0139166	0.0276679	0.0156581	-0.0103355	0.0428406	-0.000980523	-0.0187747	0.00173467	0.0195585	-0.00375095	0.00331977	0.00113363	0.0116084	-0.0250849	-0.0191786	-0.0186745	0.00366804	0.00642895
0.00215085	0.0298445	0.0365563	0.00752711	0.0198364	0.0617962	-0.0222808	-0.0192899	0.00745338	0.0280178	-0.0756728	-0.0279062	-0.027123	0.0022289	0.0175679	0.0220171	0.0238564	-0.00578113	0.0242921	0.0062101	0.0289077	-0.0135363	0.00755519	0.0406455	0.00565946	-0.0072904	-0.00515773	0.0223086	-0.0360875	-0.00367361	-0.0098217	0.0132202	0.0487124	-0.0473341	-0.00065633	0.00934614	0.0236819	-0.00217261	0.0222946	0.00243439	0.0561933	0.0137064	-0.0258258	0.0106273	0.0262535	0.0283082	0.0107358	0.0095087	0.0183434	0.031022
0.00683494	-0.041487	-0.00157542	0.0855815	-0.0155355	0.0289365	-0.0309229	-0.0154141	0.0408915	0.0671811	-0.00653467	-0.0436577	0.0219136	-0.0231379	0.0240517	-0.00759229	0.0171399	-0.0207443	0.0809511	0.0783207	-0.00918638	-0.0223024	-0.0354749	0.0247341	-0.0339632	-0.00858562	-0.0317626	0.0712855	-0.00158152	-0.0178549	0.00297314	0.130697	0.114756	-0.0771667	-0.00431167	-0.0376645	0.032264	-0.020437	0.0018119	0.0138071	0.099636	0.00458541	-0.00993041	0.0723817	-0.00839729	0.0130214	0.057147	0.0472408	0.00483212	0.022461
0.0200285	0.0836344	0.010635	-0.0218832	0.0564704	0.0518546	0.0270185	-0.0371256	0.0490198	0.00142245	0.0419157	0.00963916	0.0629063	0.0605095	-0.0595546	0.0375325	0.0832611	0.0425637	-0.0439366	-0.00776425	0.0431684	0.0569089	0.0401914	0.0227688	0.0341511	0.0366398	-0.0141162	-0.0281156	0.0821631	0.059238	0.0519681	-0.0226714	0.0149255	0.0378744	0.0170475	0.0789679	0.011861	0.0618728	-0.00195378	0.0415523	0.00340607	0.0641355	0.0119192	0.0720638	0.0696491	-0.0230519	-0.0255211	-0.00704869	0.0819921	0.0601106
0.0116739	0.0528875	0.00707524	-0.0266333	0.0504451	0.000486407	0.0153881	-0.0441735	-0.0162255	-0.016199	0.0246748	0.051025	0.0394734	-0.00187307	-0.0135871	0.0463965	0.0376724	0.0314595	-0.0379932	-0.00652783	0.0465422	0.00360775	0.00723582	-0.00179718	0.0224972	0.0377116	0.0555227	-0.0103308	0.0773366	0.0184842	-0.0116793	-0.0397283	-0.0256634	0.0411108	0.0431329	0.0158335	0.00907149	0.013774	-0.0114964	0.0423078	0.00524014	0.035363	0.0104276	0.0385562	0.0337881	-0.00888949	-0.0527038	-0.026274	0.0230123	0.0376531
0.0198668	0.029903	0.0268656	-0.0112119	0.0471553	0.0392756	0.0116055	0.00509111	0.00752665	0.00638311	0.0202587	-0.00098719	0.0342449	0.0502091	-0.00697201	0.0475145	0.0167937	0.0238435	0.00909416	-0.00579319	0.0232895	0.0469263	0.0291548	0.00491471	0.0233972	0.0429936	-0.00429059	-0.0394364	0.0592694	0.0783001	0.0107891	0.0307322	-0.0147751	0.029131	0.0136685	0.0469687	0.0353438	0.00763872	-0.0473133	0.0555426	-0.0164657	0.0541287	0.0237974	0.0308182	0.03128	-0.0239479	0.00968889	-0.0178416	0.0457599	0.0343069
0.0184478	0.0479034	0.0209965	-0.0182256	0.0291756	0.0116972	0.0237632	-0.0165285	-0.00979342	-0.0220394	0.0239918	0.0305442	0.0447573	0.0440851	-0.0152749	0.0199364	0.0340582	0.0161523	-0.00332875	0.0387184	0.0218938	0.052086	0.0450889	0.0020598	0.00429053	0.0255372	0.0157782	-2.16383e-05	0.0579053	0.0609853	0.0239001	0.0382865	0.0357912	0.0257356	0.00231381	0.0510396	0.1034	0.0376548	-0.0148723	0.056522	0.0129493	0.044577	0.0345393	0.0789431	0.0655822	-0.00673362	-0.0397184	-0.0229956	0.0432658	0.0346775
NaN	NaN	NaN	NaN	NaN	NaN	NaN	NaN	NaN	NaN	NaN	NaN	NaN	NaN	NaN	NaN	NaN	NaN	NaN	NaN	NaN	NaN	NaN	NaN	NaN	NaN	NaN	NaN	NaN	NaN	NaN	NaN	NaN	NaN	NaN	NaN	NaN	NaN	NaN	NaN	NaN	NaN	NaN	NaN	NaN	NaN	NaN	NaN	NaN	NaN
-0.0275022	-0.0447754	0.0422516	0.0206317	-0.0311941	-0.0175499	0.000211945	0.010662	-0.00263523	0.0127775	-0.054952	-0.037407	-0.0511079	-0.0172906	0.03096	-0.0137896	-0.00375172	-0.0560351	0.00121737	0.00331959	-0.016228	-0.0671747	-0.0458622	0.0115312	-0.0485543	-0.0142439	-0.0258627	0.034708	-0.0437925	-0.0727874	-0.018573	-0.0135453	0.00163133	-0.0493156	-0.00626703	-0.0516025	0.00412649	-0.0675809	0.00963256	-0.0501566	-0.0131037	-0.0384829	-0.0680978	0.00549995	-0.0759847	0.0310613	0.0235271	0.01981	-0.0569233	-0.0646025
-0.0172825	0.00619489	-0.0172935	-0.00993866	-0.00245508	-0.00166688	0.0503855	0.033182	-0.00523281	-0.0201541	0.0290098	0.0654291	-0.020632	-0.00157227	-0.00777941	-0.0102989	-0.0343995	0.0427289	-0.0452324	-0.0353938	0.0298153	0.00845756	-0.0151754	0.0196306	0.054472	0.032156	0.0525305	-0.0187883	-0.00865543	0.0034034	0.028253	-0.0303292	-0.0446752	-0.0212284	0.0231564	0.0378058	0.0118133	0.0675106	-0.00688755	0.00759545	-0.0101152	0.000771685	0.0175609	-0.0303609	0.0234764	-0.015748	-0.00884192	-0.0635367	0.00495567	0.00676298
-0.00207919	-0.0259668	0.00887149	0.0345141	-0.024736	0.0107951	-0.00735355	0.00804578	-0.0379877	0.0164517	-0.0354851	0.011283	-0.00364486	-0.00112053	0.000502502	-0.0460432	-0.0488727	-0.0231417	0.00170935	-0.0147327	-0.0254911	-0.0394074	-0.0245887	0.000982917	-0.00452987	-0.0387047	-0.0192685	0.00452062	-0.0307026	-0.0371881	-0.0374558	-0.00150061	-0.00695479	-0.0295864	-0.0372549	-0.0424855	-0.0051645	-0.031987	0.0186292	-0.0328471	-0.00977909	-0.00780514	-0.0365497	-0.00582572	-0.0159728	-0.00181354	0.0169469	0.00583599	-0.0189326	-0.0257137
-0.0443155	-0.0830155	-0.037732	0.00352846	-0.0693026	-0.015252	-0.0243502	0.00750688	-0.0465532	0.0607829	-0.0507512	-0.0333354	-0.0567171	-0.045812	0.0347904	-0.0457725	-0.0308339	-0.0514157	0.002607	0.00606251	-0.0455057	-0.0046726	-0.0119742	-0.00108417	-0.0414493	-0.0601332	-0.0245097	0.0137285	-0.0678401	-0.0800513	-0.0579779	0.0265527	0.0466184	-0.0430946	-0.0395979	-0.0369133	-0.0137365	-0.062886	-0.0360022	-0.0346815	0.00214388	-0.0304528	-0.0311226	-0.054156	-0.0478227	0.00271574	0.0240382	0.0181346	-0.0378875	-0.0551972
0.00304408	0.00587223	-0.015682	0.00488899	0.023519	-0.0231707	0.00271574	0.0239109	0.0196177	-0.0129029	0.0322081	0.0213983	-0.00252081	0.0159465	-0.0427424	0.00443829	0.00607396	-0.0102373	-0.0227547	-0.0287394	0.0435944	-0.0356179	-0.00804244	0.00656421	-0.000635984	0.0201253	0.0338082	-0.0346492	0.0556607	0.0302483	0.0194205	-0.0202235	-0.0378943	0.00362039	0.0125651	-0.00282244	-0.0149793	0.010848	-0.0084234	0.0272959	-0.00108148	0.0256333	-0.0161063	-0.00758654	0.0138766	-0.0161441	0.00544086	0.0269043	-0.00851155	0.00402297
-0.0107135	-0.0585243	-0.0248888	-0.00517127	-0.0475863	-0.0150454	-3.372e-05	0.00839169	-0.0208475	0.0114264	-0.0425135	-0.0026878	-0.0482722	-0.0302384	0.0190791	-0.0343298	-0.00441499	-0.056285	0.0127447	0.000565909	-0.0178709	-0.0471657	-0.0380261	-0.0166045	-0.0464095	-0.0374249	-0.0393215	0.0221419	-0.0984702	-0.0800495	-0.0114847	0.000347756	0.0413419	-0.0402244	-0.0121067	-0.0834521	-0.0631229	-0.0330593	-0.0177677	-0.0439277	-0.00999575	-0.0509272	-0.0641252	-0.0125355	-0.0465878	0.00772239	0.0166639	0.00286819	-0.0658381	-0.0411577
-0.0408094	-0.0385194	0.00413624	0.000736278	-0.0322754	-0.0255316	-0.0281322	-0.004119	-0.0371508	0.0182419	-0.0561352	-0.0264659	-0.0379626	-0.0423456	0.00498068	-0.0269797	-0.0323631	-0.0445753	0.0163617	0.0434603	-0.0678892	-0.0403454	-0.0125454	-0.0122593	-0.0298926	-0.0604644	-0.0608626	0.0176667	-0.0516702	-0.0441724	-0.0258455	-0.0228465	0.0435213	-0.0271373	-0.0566841	-0.0357976	0.00468216	0.00325066	0.00884592	-0.0338922	0.0185545	-0.0433512	-0.0601895	-0.000472964	-0.00257778	-0.010964	-0.00874717	0.0154804	-0.0369209	-0.0818193
0.0245667	-0.0200899	-0.0165295	0.012133	0.0115743	0.0502144	0.00170374	0.0188965	0.0250487	0.0024462	-0.00393964	0.024176	0.0356834	0.0174216	0.0155782	0.00221722	0.030413	0.00965558	0.0300209	0.0309081	-0.00414464	-0.0156408	0.0481453	0.0115338	-0.00537439	0.0267031	0.00184805	0.0117588	-0.00830709	-0.0159237	0.00448476	0.0119321	0.0166845	-0.000310839	0.00363715	-0.000660058	0.0353244	-0.0107386	0.0188941	0.00693111	0.030581	0.0168949	-0.0412028	0.0587558	-0.0135411	0.0279947	-0.0161894	-0.00289377	-0.0188654	0.0711869
-0.00486655	-0.0161434	-0.00410417	0.0223737	-0.0190913	-0.0309571	-0.0265918	-0.00410671	0.000583002	-0.0157371	-0.0276407	-0.00940794	-0.0182396	-0.0261878	0.00517467	-0.00405112	-0.0204713	0.0302368	-0.00883769	-0.00450145	0.00215458	-0.00963508	-0.00750629	-0.00636895	-0.0607244	-0.0156156	-0.0248042	0.0141275	-0.016801	-0.0482905	-0.0108909	-0.0197114	-0.0095783	0.00967407	-0.0306699	0.000178336	-0.0153285	-0.0184652	-0.00388734	-0.0308837	-0.00751647	-0.00988624	-0.0258864	-0.0106107	-0.0186278	-0.0165565	-0.0296011	0.00554115	-0.0137057	-0.00568469
0.0208423	0.0733537	0.013992	-0.0325084	0.0837898	-0.00922023	0.033476	-0.0274999	0.0157657	-0.0529881	0.0526056	0.0340571	0.0676241	0.034936	-0.0622499	0.0443743	0.0181889	0.0473471	-0.0438399	0.0166892	0.0551579	0.0299096	0.0402787	-0.0172372	0.0158493	0.0309396	0.00995186	-0.0428167	0.0819779	0.0525543	0.0152239	-0.0492238	-0.0214779	0.00139755	0.0620923	0.0419749	0.0281197	0.0238503	-0.03206	0.0283456	-0.0481746	0.0901922	0.00811653	0.0226362	0.0604696	-0.0105379	0.00228054	-0.00695901	0.015211	0.06935
0.00693073	-0.0160783	0.0184484	0.00214082	-0.0288473	0.0162253	0.0136056	0.0272192	-0.0394228	-0.0143649	0.0134808	0.0214898	0.0215645	-0.0059286	-0.0203239	-0.0156335	0.0095733	0.0158358	0.00022063	-0.0347251	-0.00418602	0.0151603	-0.0136786	-0.00424595	-0.00957181	0.0289533	-0.0149323	-0.0298636	0.0166042	0.0120667	-0.0064107	0.00510348	-0.00347613	-0.00144678	0.00974479	0.00271499	-0.0154137	-0.000651525	0.0144172	-0.00485124	0.0167607	-0.00327406	0.00021091	-0.00140984	0.00198415	0.00547656	-0.00499402	-0.00923681	-0.01292	0.0280023
0.000960906	0.060057	0.00504801	-0.0601303	0.0413869	-0.0310753	0.0369958	-0.0167352	-0.0164264	-0.0592862	0.0816001	0.075878	0.0270765	0.0168108	-0.0473201	0.063266	-0.000737148	0.0451268	-0.0658087	-0.0465681	0.0418787	0.0121434	0.0309233	-0.0142369	0.0171863	0.0388419	0.0573397	-0.0356976	0.0839643	0.0403243	-0.0124164	-0.0488345	-0.0708264	0.00279744	0.0704015	-0.0128947	-0.0199396	0.0460017	-0.000124203	0.0407083	-0.0174899	0.0555722	0.0433313	-0.00233635	0.0288449	-0.020588	-0.0400734	-0.0488095	0.0246411	0.0202808
-0.0125382	-0.0130689	0.00140445	-0.00762427	0.00371201	0.00249236	-0.0071259	0.0179863	-0.0168503	-0.0674044	-0.0394078	-0.0344109	-0.003628	-0.0112804	-0.00701608	-0.0301921	-0.0180658	-0.0490885	-0.00531143	-0.00423433	-0.0156123	-0.0384776	0.00746067	0.0193034	-0.04418	-0.00960453	-0.0421056	-0.0217846	-0.0275951	-0.0508334	-0.0228367	-0.0365504	-0.0363633	-0.0179127	-0.000543163	-0.0313161	-0.0758353	-0.0430359	-0.00324113	-0.0575584	-0.0230046	-0.0450249	-0.0422853	-0.00442425	-0.0149027	0.00726318	-0.00743546	-0.0217694	-0.0235624	-0.0292673
-0.057542	-0.049524	-0.0518765	-0.0268032	-0.0585434	-0.0291753	0.00125259	-0.0203855	-0.0234587	0.0727953	-0.0530307	-0.00455851	-0.0404979	-0.0578336	-0.00233792	-0.0454124	-0.049405	-0.0284968	-0.0193228	0.00744651	-0.0144736	-0.043723	-0.0259628	-0.0100128	-0.0282772	-0.0257503	-0.0541738	0.0377929	-0.0694002	-0.0445097	-0.0391069	0.035065	0.0227047	-0.0260147	-0.00990154	-0.07471	-0.0517181	-0.0443471	-0.0199789	-0.0495278	0.0116199	-0.0575738	-0.0240715	-0.0279825	-0.0448086	-0.0220503	-0.0299563	0.00516865	-0.0243216	-0.0496729
-0.0237572	0.0606267	-0.0210227	0.0124525	0.0447633	-0.0116995	0.052783	-0.00794118	-0.0125202	-0.0693286	0.00824587	0.0287566	0.00641929	0.0213381	-0.0417641	0.00943611	-0.00419516	0.0408524	-0.0281268	-0.0215593	0.0251437	0.024797	0.0324624	-0.017016	0.0314177	0.0296376	0.0354689	-0.0663146	0.0193063	0.0405282	-0.00266811	-0.0473997	-0.074634	0.0201965	0.0206374	0.0264739	-0.025199	0.0279591	-0.013516	-0.0053837	-0.0505449	-0.0320383	0.0269283	0.00478109	0.0438546	-0.0344556	-0.0035432	-0.0479017	0.0394265	0.0358508
-0.019329	0.0260008	-0.045745	-0.0170663	0.0393189	-0.0132471	0.0398545	-0.00721857	-0.0076544	-0.0296121	0.0490047	0.0731033	0.00804122	0.0461034	-0.0309557	0.0447518	-0.00615524	0.0696237	-0.0236133	-0.0630975	0.0493242	0.0390063	-0.0178796	-0.0401664	0.0393852	0.0246834	0.0551642	-0.067155	0.0120657	0.0371303	0.0103803	-0.0394852	-0.0574285	0.010402	0.0606815	0.046083	0.00208972	0.0390606	-0.0263991	0.0322473	-0.0629321	0.041765	0.0363568	-0.00566629	0.0215504	-0.0230976	-0.00449382	-0.0340163	0.0333573	0.00156496
-0.00595694	0.0472118	0.00187078	-0.0466454	0.0546212	-0.00503253	0.0521494	-0.0179462	0.0223639	-0.0423747	0.0415865	0.0913272	0.0322499	0.027999	0.0346348	0.0456117	0.000860342	0.0798456	-0.00501056	-0.0166232	0.0601932	0.0409425	0.00221381	-0.042941	0.03586	0.0530763	0.0434617	-0.0261549	0.0789384	0.0282383	0.0224041	-0.0378327	-0.0140481	0.0274485	0.0404558	0.0287075	0.00330745	0.0570829	-0.0135924	0.0342647	-0.0182424	0.0880248	0.0323315	0.0016033	0.0238305	-0.0415092	-0.0217435	-0.0299544	0.0264273	-0.0037656
0.0611066	0.0704075	0.0372471	0.00826986	0.0395569	0.055811	0.00745218	-0.0142899	0.00547099	-0.0104615	0.0399062	0.0271015	0.042266	0.0404527	0.00486541	0.0411165	0.0333943	0.0492874	0.0134041	0.00316766	0.0429209	0.025436	0.0253098	0.01773	-0.0114665	0.0195825	-0.0113489	-0.0365232	0.0824886	0.0426025	0.0506112	-0.0299725	-0.034003	-0.00362312	0.00330827	0.0534173	0.0108531	-0.00185736	-0.00237486	0.0612725	0.00993691	0.0613115	0.0187891	0.016805	0.0441767	-0.0133614	0.0113594	-0.0289385	0.0252737	0.0491501
0.0184197	0.0757097	-0.0186968	-0.0420004	0.0755824	-0.0154222	0.0255676	-0.0199407	-0.00519119	-0.0318721	0.0532512	0.0834156	0.0613416	0.059107	-0.0198231	0.0774293	0.0402863	0.0540988	-0.0327612	0.0157409	0.0491916	0.0202841	0.00376297	-0.00411579	0.0475348	0.065662	0.0324867	-0.0310266	0.0687583	0.0609216	0.00253447	-0.0402414	-0.00676117	0.0242517	0.0457974	0.0410953	0.0353234	0.0851646	0.00565685	0.0317068	-0.0172386	0.0549393	0.00876441	0.0273752	0.0535283	-0.0124022	-0.00453205	-0.0359757	0.042821	0.0247567
-0.0154667	0.0396128	-0.0249466	-0.0383319	0.0376094	0.0308719	-0.008453	-0.057917	-0.0310804	-0.0543787	0.0251686	0.0157364	0.0297347	0.0203045	-0.0423073	0.00285345	0.0108267	0.0386922	-0.0391995	-0.0402423	0.0348012	0.0212572	0.00813486	-0.0353378	0.00802526	-0.00543537	-0.00764478	-0.0436126	0.0231051	0.0427844	0.0116283	-0.049136	-0.0584952	0.0369886	0.0259354	0.0125019	0.00450787	-0.0165802	-0.0360517	0.0350751	-0.0164621	0.00705654	0.0163074	-0.00669252	0.0673852	-0.0308616	-0.018055	-0.00161513	0.0334331	0.0232651
0.0264075	0.0441043	-0.00804137	-0.0349614	0.0390357	-0.0309572	-0.00653154	0.0293982	0.0110048	-0.0272556	0.0393698	0.053888	-0.00684506	0.0203811	-0.0193482	0.0189788	0.0223738	0.0325014	-0.0312876	-0.0356961	0.0119457	0.0020648	0.0126395	-0.0285019	0.0360085	0.0236904	0.0168997	-0.0517545	0.0499099	0.0721483	0.0305556	-0.0115448	-0.0652767	0.0463556	0.042026	0.0285614	-0.00989998	0.0313639	-0.023217	0.0208418	-0.00748071	0.0341343	0.0197858	0.0144293	0.0405591	-0.00288231	-0.00907551	-0.0143178	0.0310219	-0.000753795
-0.0148427	-0.0385658	-0.0454888	0.00898061	-0.00968835	-0.0205154	-0.00107468	-0.0360369	-0.045234	0.0292704	-0.0222608	-0.0442667	-0.0467031	-0.0562667	0.0373685	-0.0437759	-0.0227928	-0.0205905	0.014936	0.00731289	-0.0251158	-0.0522335	-0.0410915	-0.0405353	0.00211054	-0.0661925	-0.0553953	0.0883075	-0.0547873	-0.0884314	-0.0555711	0.00747329	-0.0160742	0.0198965	0.0165049	-0.0620169	-0.0375561	-0.0167664	-0.0147283	-0.0561892	0.00512455	-0.00778162	-0.0699715	-0.0330167	-0.0457958	-0.00505655	-0.0188874	-0.0023012	-0.0506466	-0.0611636
0.00242635	0.0788305	0.00273849	-0.0650111	0.0756427	-0.00319923	0.0748419	-0.00633957	0.016298	-0.0860636	0.0752315	0.0882391	0.0306031	0.0308318	-0.0407025	0.0177841	0.0330471	0.0725317	-0.0720305	-0.0463721	0.0469199	0.010188	0.0178386	-0.0175092	0.0543425	0.0879926	0.0814284	-0.030847	0.080033	0.0749181	0.0356697	-0.0739527	-0.0816396	0.0290651	0.0814292	0.0460185	-0.00233053	0.084738	0.0106511	0.0628384	-0.0503885	0.0899208	0.021224	0.00279336	0.028831	-0.00656366	0.0120052	-0.040902	0.0569328	-0.0110823
-0.0216365	-0.0136828	0.0247508	0.0195373	0.000213208	-0.0153299	-0.021813	-0.0114107	-0.018288	0.0148588	-0.00452814	0.00747547	-0.0430094	-0.0327388	-0.00119009	-0.0130119	-0.000352463	-0.011508	-0.00332226	-0.0352636	-0.0216483	-0.00720928	-0.0144496	0.015922	0.00743285	-0.010334	0.0138187	0.0250206	-0.0430476	-0.0163861	-0.00112959	-0.0155596	-0.0193336	0.0214495	-0.0106481	-0.03178	-0.00127121	-0.00914827	0.00216065	-0.0276046	0.0179593	-0.0490736	-0.0268403	-0.0235745	-0.0320979	0.0239806	-0.00994915	-0.00301031	0.00013777	-0.0331001
-0.0173845	0.0540455	-0.0065266	-0.0246552	0.0267475	-0.0025496	0.0603472	0.0139481	0.026801	-0.0272045	0.0643944	0.0530722	0.0464856	0.0257083	-0.0240153	0.0336397	0.0269834	0.0535897	-0.0277005	-0.00293389	0.00623126	-0.00711907	0.00494678	-0.0240968	0.0333455	0.0529429	0.0181956	-0.0101629	0.0473706	0.084272	0.0291742	-0.0338896	-0.0347046	0.0367805	0.0330152	0.0250108	0.0306034	0.0392865	0.0144401	0.0803878	-0.030047	0.045529	0.0477967	-0.0346861	0.0318906	-0.00730516	-0.0201557	-0.0158253	0.0286257	0.00554895
-0.0111136	-0.00229911	-0.00863189	-0.0182173	-0.0335535	0.0169629	-0.00826719	0.0354859	0.0367783	0.0150095	-0.042033	0.00409986	-0.0268913	-0.0220533	0.0106281	-0.0256282	0.000356333	-0.0120443	-0.00479463	0.0243277	-0.00656876	-0.0165455	0.0245173	0.0231257	-0.0529012	-0.0157458	-0.0122164	-0.00696048	-0.0436874	0.00536625	-0.00580026	-0.0162817	-0.00129024	-0.00589969	0.0114737	-0.0228005	-0.000816073	-0.0274209	0.00670313	0.00617242	-0.0146101	-0.0375153	-0.0230879	-0.018476	-0.002617	-0.0266662	0.0337101	-0.00535604	-0.0156276	0.0049719
0.0135139	-0.0117879	0.0249633	-0.0265181	-0.0169714	0.0440514	-0.0395688	0.0409862	0.0133086	0.0158568	0.0131254	-0.0320855	0.0189427	0.0218891	0.00394796	0.00261359	-0.00266596	-0.0469279	-0.0104845	-0.00750898	-0.0110283	-0.0265574	0.0258823	0.032698	-0.0231674	-0.0270691	0.00919546	-0.0236241	-0.00694322	0.0111181	-0.00152254	-0.00829312	0.0103236	-0.0374162	0.014379	-0.00675895	-0.0066131	-0.00261201	0.0174519	0.00802429	0.0062007	0.00149887	-0.0261694	-0.00178708	0.031317	0.0358597	-0.0035431	0.00859956	-0.0152351	-0.00706598
0.0157455	0.00156622	-0.00406634	-0.0337017	-0.00489224	-0.0185104	0.0153728	-0.0240732	0.00340568	-0.0080501	0.00161353	-0.0012552	0.0467196	-0.00571899	-0.0161505	0.0144185	0.0270136	0.0211218	-0.0365745	0.000697755	-0.0179276	-0.0055981	0.0427377	-0.00106319	0.0250567	0.00473557	0.00345248	0.0292671	0.0230849	0.00218739	0.0098523	-0.0294201	-0.0191068	-0.0184866	0.0192382	-0.00865578	-0.000573695	-0.00635906	0.0200495	-0.013738	0.00393812	0.0166587	-0.00449765	0.00175478	-0.0141335	0.0102634	0.00515874	-0.0108861	0.0202219	-0.00281021
0.0355224	0.0544498	-0.0161211	0.0201223	0.0370506	0.0152765	-0.00815454	0.011429	0.00328568	-0.0175111	0.0104838	0.00131035	0.0198634	0.00938902	-0.0123269	0.0196845	0.029978	0.000832566	-0.0122386	-0.00732852	0.00494666	0.00809499	0.017454	-0.00844786	-0.00627989	0.0092069	0.010859	-0.0372247	0.0251185	0.0220618	0.0146867	-0.0161837	-0.0377101	-0.00160419	0.0226742	-0.000853234	0.0289273	0.0260938	0.0236097	0.0508383	0.0125766	0.00495222	0.0168822	0.0423575	0.0133279	0.0373152	-0.0152817	0.00899883	0.0316637	0.0286126
0.0222872	0.0192885	-0.0336782	-0.035673	0.0142833	-0.0212938	-0.000884374	-0.0316332	-0.0300611	-0.0704725	0.0169989	0.015425	0.00842558	0.0294297	-0.0513208	-0.0212703	0.0198502	-0.0108185	-0.0707076	-0.0591127	0.00619115	-0.00428392	-0.00166724	-0.015424	-0.00978734	0.0277585	-0.0270375	-0.0654843	0.017597	0.00360788	0.0327898	-0.070107	-0.100877	-0.00592582	-0.00743283	-0.0214004	-0.026344	0.0131531	-0.0194551	0.000821572	-0.0258171	-0.019679	-0.0178012	-0.0305488	0.000341009	-0.0143717	-0.0444566	-0.0850917	-0.0311815	-0.00731032
-0.0241607	0.056425	0.0240092	-0.0227422	0.0336962	0.0187423	0.0444766	0.0227528	0.0307755	-0.0320911	0.0181061	0.0104449	0.00552487	-0.00651223	-0.00150771	-0.00235561	0.0354481	0.0297524	-0.00298543	-0.0147282	0.0391284	0.0093641	0.0122215	-0.0166752	-0.00588234	0.0104827	0.00377593	-0.0108213	0.054976	0.0348457	0.0248587	-0.0368279	-0.00886967	0.021903	0.0510885	-0.00342728	0.046026	0.0417984	-0.0134251	0.0293714	-0.0224588	0.032359	0.0183625	0.00159207	-0.00107744	0.0183748	0.00249762	0.00404824	0.0331928	0.0282821
0.0240441	-0.0376203	-0.00686682	0.00037051	-0.0165352	0.0316624	0.00589991	0.0279327	-0.00392793	0.0833733	-0.0430157	-0.0487756	-0.0250995	-0.0482648	0.00465038	-0.00372372	0.0039181	-0.0212298	0.0646365	0.0216333	0.00864421	-0.0280697	-0.00597158	-0.00445791	-0.00654126	-0.0477436	-0.0272034	0.0353541	-0.00766215	-0.0288728	-0.00876973	0.0471895	0.0224615	-0.0255945	-0.00905818	-0.0290331	-0.0199652	-0.0045995	0.0241851	-0.0304968	0.0366826	-0.020453	0.00625084	-0.00739183	-0.00996973	-0.0225642	0.00209954	0.0173266	-0.00170733	-0.0112594
0.0360481	0.0364199	-0.0278763	-0.0292134	0.0381177	-0.0203961	0.0135967	-0.0347047	-0.0115114	-0.0902124	0.0692058	0.074071	0.0173127	0.0310992	-0.054703	0.0439792	0.0291154	0.051018	-0.0696881	-0.0483038	0.0289289	0.051363	-0.00417118	-0.0353891	0.0434856	0.0093245	0.0383894	-0.0628399	0.0500981	0.0397354	0.0120865	-0.0703662	-0.0297407	0.0158294	0.0411077	0.0363374	0.0110451	0.0369066	-0.0318759	0.0361802	-0.0489045	0.0541609	0.0574901	0.0391297	0.0497891	-0.0125267	-0.0277737	-0.0481378	0.0589916	0.0386684
-0.0106798	0.0360269	0.0265612	-0.03669	0.01284	-0.00229303	0.0362959	0.00582806	0.00838625	-0.035273	0.0170543	0.0261699	0.0170803	0.0287373	-0.0202919	-0.000700477	0.0221364	0.0331332	-0.0426013	-0.0459392	0.0126193	0.0080713	0.0152218	-0.00516152	0.00519362	-0.00963141	-0.00122972	-0.0521513	0.0388964	0.00932244	0.00603159	-0.0122687	-0.0256296	0.0321397	0.00142577	0.0512704	0.000891915	0.0321647	-0.0114707	0.0410059	-0.0279168	0.0203191	0.0405913	0.0310575	0.023299	-0.0168484	0.0103743	-0.0327308	0.0107531	0.0536197
0.0308895	0.0175962	-0.000608334	-0.0154412	0.021409	0.0324325	-0.00382752	0.0170528	-0.0113095	-0.0254076	0.0284701	-0.00466157	0.0962203	0.0430281	-0.0373429	0.00245273	0.0577781	0.00737799	0.00498414	-0.00123307	0.00672131	0.0403351	0.0237087	0.0409072	0.0256493	0.0158097	-0.00313212	-0.00978139	0.043118	0.0724626	0.0451152	0.00515385	-0.000205427	0.012486	-0.00435886	0.0636698	0.00967881	0.0151455	-0.015717	0.0534391	0.000672529	0.00681992	0.043009	0.0467499	0.0380797	-0.00862566	-0.0151559	-0.0290027	0.0485727	0.0578155
0.0378454	0.0725562	-0.0275326	-0.0398841	0.0603707	-0.0177321	0.0414262	-0.0275232	0.0171294	-0.0614895	0.109283	0.0811185	0.0442279	0.0557915	-0.094467	0.0636545	0.0417565	0.0837714	-0.0323386	-0.0361781	0.0754819	0.0453059	0.00725456	-0.0621045	0.0967028	0.0635307	0.0799168	-0.0611826	0.102761	0.0895749	0.0393374	-0.0518092	-0.0798108	0.0317693	0.0575254	0.0310012	-0.00719531	0.0682242	-0.0200869	0.065342	-0.063237	0.0732911	0.0782819	0.00781095	0.0758027	-0.0436429	0.00403816	-0.102034	0.0148135	-0.00761256
0.0274915	0.0573926	0.0164031	0.00654075	0.0177809	-0.00751346	0.0199012	0.0259679	0.0129303	-0.0252812	-0.0162643	0.0098388	0.0205041	0.0182696	-0.0410779	0.0328867	0.0440507	0.0307914	-0.0313638	0.00362575	0.00694266	0.0724458	0.0103037	0.0229024	-0.0290849	0.0146904	0.0209134	-0.0285455	0.0499139	0.0423374	-0.00911777	-0.0356165	-0.0318246	0.00670108	0.0350144	0.0295491	0.0387666	0.0405144	0.0079017	0.0370209	-0.0355347	0.0169841	0.0394192	0.0237581	0.0212319	-0.000809461	0.00213583	-0.0292367	0.0523694	0.0401748
0.0091763	0.0801306	-0.032871	-0.0416998	0.0500589	-0.00768948	0.0173496	-0.0320772	-0.0103272	-0.0700334	0.0893891	0.0415905	0.0289373	0.0692008	-0.0529849	0.0441575	0.0578822	0.0462101	-0.0541205	-0.0541488	0.0587343	0.0697826	0.0243457	-0.0459582	0.062066	0.0477457	0.036628	-0.0712831	0.09782	0.0982338	0.0327578	-0.0692163	-0.0813589	0.0281043	-0.00999405	0.0457509	-0.0155732	0.0357601	-0.0369534	0.0534926	-0.0688359	0.0440425	0.0618181	0.0135484	0.0524974	-0.0382545	-0.0432436	-0.0136868	0.0282284	0.0421887
NaN	NaN	NaN	NaN	NaN	NaN	NaN	NaN	NaN	NaN	NaN	NaN	NaN	NaN	NaN	NaN	NaN	NaN	NaN	NaN	NaN	NaN	NaN	NaN	NaN	NaN	NaN	NaN	NaN	NaN	NaN	NaN	NaN	NaN	NaN	NaN	NaN	NaN	NaN	NaN	NaN	NaN	NaN	NaN	NaN	NaN	NaN	NaN	NaN	NaN
0.0292096	0.09379	-0.02106	-0.0239485	0.0214284	0.0241992	0.0315679	-0.0241903	-0.0337871	-0.0514174	0.0491288	0.0353436	0.00850034	0.0384915	-0.0320852	0.0702809	0.0218151	0.0478141	-0.0665204	-0.0240897	0.0786789	0.0180553	-0.0227297	-0.0317712	0.0487582	0.0777408	0.0731015	-0.0517745	0.0754314	0.0819025	0.0137708	-0.0516361	-0.0883591	0.0161307	0.034058	0.0469249	0.00325274	0.0680374	-0.036667	0.035183	-0.0618387	0.0486611	0.0618508	0.000139003	0.0070681	-0.0370225	0.00829693	-0.0268088	0.00116382	-0.000398027
0.0241676	0.0884398	0.000237397	-0.0160069	0.082923	-0.0178616	0.0314717	0.00944767	0.00911969	-0.0248885	0.03927	0.0444915	0.0331668	0.0526773	-0.0565846	0.023234	0.017335	0.0769975	-0.016975	-0.00379445	0.075015	0.0100059	0.00602777	-0.0339252	0.0775792	0.0329969	0.0262321	-0.0158594	0.056063	0.0758922	0.0517451	-0.0343173	-0.021025	0.0276345	0.027361	0.0596192	-0.00784921	0.0656811	-0.0244706	0.0712977	-0.0265729	0.0591571	0.0464427	-0.0137009	0.0552232	-0.0049365	-0.000956497	-0.033384	0.0696356	0.00606275
0.0131542	0.0484646	0.00936869	-0.0380778	0.0653398	-0.00685692	-0.0168588	-0.00668409	0.0070406	-0.0768125	0.017627	0.0522639	0.0203177	0.0597188	-0.071474	0.0398256	0.0344306	0.00703201	-0.0536325	-0.0105776	0.0494163	0.0266698	0.0188317	0.00199862	0.0172477	0.0117434	0.0276895	-0.0680167	0.052059	0.065233	0.0380767	-0.0402964	-0.053788	0.00735358	-0.00689305	0.0578028	-0.00937058	0.0259564	-0.0161911	0.0274367	-0.0321068	0.0330627	0.0313984	0.0177818	0.044429	-0.0166238	-0.0582779	-0.0577403	0.0274064	0.0136007
0.00890467	0.0935413	-0.00537612	0.0285912	0.053355	0.00803367	0.0384145	-0.0342736	-0.00772139	-0.0383157	0.0657231	0.0836583	0.0297807	0.0283127	0.00136214	0.0284845	0.0196341	0.0827813	-0.0265331	-0.0253317	0.0565473	0.0112129	0.0383982	0.00575862	0.0423678	0.083759	0.0362252	-0.0266076	0.0602643	0.0667382	0.0144209	-0.0224198	-0.0566632	0.0167728	0.0305768	0.0517884	-0.0114668	0.033689	0.0243527	0.0356203	-0.0139402	0.0779355	0.0529886	0.0142622	0.0137388	0.0264843	0.0199915	-0.00851417	0.023703	0.00631513
0.00683702	0.0581086	0.0105841	-0.00351072	0.000977927	0.0322069	0.000624313	0.0366534	0.00845869	-0.0332372	-0.0377308	-0.00274951	0.00257871	0.0361742	-0.0226234	-0.00448822	0.00758939	-0.0137718	-0.0156932	-0.0317983	-0.032769	-0.00336941	-0.010549	-0.0199558	0.0224522	-0.0136891	-0.0048613	0.00112456	0.0133107	-0.011948	0.00256376	-0.0029348	-0.0148239	0.000985972	0.0137108	0.00432591	0.00342284	-0.016104	-0.0175623	0.0323176	-0.0216005	-0.0569352	0.00671553	-0.0382598	0.0424405	0.0175348	-0.0239552	0.000953929	-0.00409162	-0.00244087
-0.000806566	-0.0482142	-0.0157007	0.0377943	-0.0262721	0.0176955	-0.0422942	0.0550561	0.022961	0.0477361	-0.0362387	-0.0511095	-0.0295471	-0.0352259	0.0503231	-0.0187969	0.00513314	-0.028236	0.0367021	0.0396388	-0.0299457	-0.0308415	-0.0305609	0.028765	-0.0427614	-0.0455798	-0.0209459	0.0329797	-0.0773509	-0.0604947	-0.0312796	0.0334062	0.0697246	-0.00835333	-0.00662514	-0.0381062	-0.0175623	-0.0275584	0.0138992	-0.0250965	0.0660594	-0.0293947	-0.0320215	-0.00746909	-0.0291655	0.00994039	-0.00393348	0.0255754	-0.0296247	-0.00393401
0.0150476	-0.0112263	0.00351599	0.0127896	-0.00123599	0.0247149	0.0264239	-0.00480819	0.0246992	-0.00832547	0.000931137	-0.00423168	0.0113987	0.0270677	0.0180552	-0.00723769	0.00601187	-0.0316192	0.00304077	0.0136761	-0.0273962	0.0349562	0.00584661	0.0566703	0.00576418	-0.00199708	-0.0107122	0.0133752	0.0465625	-0.00707748	0.0146488	0.0255689	0.0368667	-0.0132575	0.0123716	0.000848206	0.00895433	0.00950616	-0.0025604	0.00776384	0.0143135	-0.00982189	-0.0230289	-0.00630935	0.0352808	0.0155977	0.0160244	0.0107095	0.0502609	0.0522087
-0.0189271	0.0546093	-0.000518745	0.000877652	0.0577281	-0.0295612	0.0299742	-0.00562051	-0.00142337	-0.0434135	0.0561164	0.0820781	0.0299662	0.0106787	-0.0690051	0.0589026	0.0162566	0.0337129	-0.0492402	-0.0408464	0.0551501	0.0313059	-0.0180005	-0.00470502	0.0373991	0.0792678	0.0170207	-0.0118332	0.0842844	0.0444692	0.0125321	-0.037732	-0.00822096	0.0256587	0.0190768	0.0208209	-0.0192837	0.0559019	-0.0405263	0.0154319	-0.0304911	0.0774531	0.0712972	0.00347216	0.0161549	-0.00585184	-0.0157653	-0.0320599	0.0261952	-0.000304185
0.0218894	0.0524392	0.00671226	-0.0137737	0.0019936	-0.0182453	0.0119695	0.0180117	0.00219119	-0.021117	0.0269335	0.0381497	0.0396389	0.0490734	-0.00811565	0.000780658	-0.0167564	0.0333883	-0.0130342	-0.013676	0.00174347	0.00347427	0.00397675	-0.0394549	0.0142067	0.0398193	-0.0293405	-0.0522626	0.0343576	-0.000979117	-0.0271204	-0.0479717	0.00755311	-4.78429e-07	0.0069305	0.0332154	-0.00193179	0.0146213	0.00433791	0.0285675	-0.0367737	0.00834354	0.027142	-0.00885881	0.00365664	-0.00105375	-0.0217996	-0.0433232	0.0518042	0.0183921
-0.000680944	-0.0498214	-0.00675124	0.0350628	-0.0287651	-0.0126893	-0.0159886	0.0199589	-0.022097	-0.00799744	-0.0554824	-0.0399895	0.00936828	-0.0577883	0.00284301	-0.0628987	0.0124421	-0.0589628	0.010717	-0.0237019	-0.0649373	-0.00371035	-0.0200979	-0.0125415	0.00534023	-0.05908	-0.0268669	0.0179286	-0.0937823	-0.0355471	-0.0268748	-0.00202133	0.00427368	-0.0184348	-0.02565	-0.053933	-0.0110562	-0.0299807	-0.00246787	-0.0874665	0.0291726	-0.0244332	-0.0437559	-0.0196555	-0.0594595	0.0466854	0.0225908	0.00943567	-0.0462609	-0.0596016
0.00452106	0.0531991	0.0211797	-0.0507595	0.0803618	-0.012446	0.0292894	-0.0304966	0.0135835	-0.0432528	0.0664709	0.0677396	0.0579128	0.0436052	-0.0419973	0.0742813	0.024017	0.0443654	-0.0805401	-0.0614376	0.0641025	0.0720548	0.0192115	-0.0199693	0.0356502	0.0522242	0.0422457	-0.0742905	0.0774281	0.0514716	0.0454615	-0.0743143	-0.0669633	0.0698503	0.0400934	0.0608613	0.00218116	0.0582792	0.00124859	0.0434327	-0.0475007	0.0461023	0.054424	0.0141967	0.0434265	-0.029908	-0.0155258	-0.041019	0.0379611	0.0118928
0.0133932	0.0480241	-0.00591857	-0.0339945	0.0199435	0.00155861	0.0472067	-0.0105696	-0.0387151	-0.052778	0.077921	0.0668263	0.0423393	0.0579498	-0.0665502	0.0470139	0.0213252	0.091101	-0.0390305	-0.0167115	0.0597703	0.0415869	0.0267848	-0.0288389	0.0299532	0.0821116	0.0610383	-0.0505055	0.063001	0.050431	0.00531262	-0.0399566	-0.0299841	0.0356332	0.0462312	0.0394612	0.00910253	0.0384688	-0.034293	0.0528257	-0.0224674	0.0331555	0.0664355	0.0497164	0.0323893	-0.0247475	-0.0615424	-0.0321336	0.0468261	0.021811
0.0137339	0.0661213	-0.0133565	-0.014073	0.0402092	-0.0143904	-0.0052074	-0.00982608	-0.00104852	-0.053667	0.0364555	0.0146788	0.0463868	0.0452316	-0.0323146	0.0348557	0.0567403	0.0218767	-0.024494	-0.0366895	0.016965	0.0288154	0.0591394	-0.021744	0.0212388	0.0409128	0.029349	-0.0368134	0.0777034	0.0457972	0.0285763	-0.0348735	-0.0564986	0.0180446	0.000789802	0.0500589	-0.0206277	0.0676319	-0.014226	0.0609295	-0.0303818	0.0115688	0.0606916	0.0247103	0.0716525	-0.0445167	-0.00751288	-0.0564815	0.0417452	0.0578224
0.0114557	0.055523	-0.00996129	-0.0188158	0.0357223	0.000746375	0.0931297	-0.0369691	-0.0198337	-0.0388747	0.066753	0.141203	-0.00969951	0.0271142	-0.0364355	0.0650079	0.00293252	0.0686761	-0.0315776	-0.0720631	0.0762165	0.0478578	-0.0100775	-0.0233242	0.0739627	0.0783741	0.0770258	-0.0752354	0.0878198	0.0788666	0.0247102	-0.0534194	-0.064406	0.0737792	0.0613829	0.0152798	-0.00784065	0.045646	-0.0267251	0.0362796	-0.0613244	0.0339528	0.0370564	-0.00554049	0.0440377	-0.00935113	-0.0208698	-0.0485168	0.0198423	0.0193787
0.00358157	0.0517272	-0.0095726	-0.0372371	0.054974	-0.000297365	0.0589632	-0.00939478	-0.0158804	-0.0797374	0.0918572	0.112252	0.0161997	0.0314036	-0.0763136	0.0400953	-0.00395518	0.0874979	-0.0571642	-0.0294055	0.0644476	0.0211684	-0.00399955	-0.027023	0.0751082	0.0518658	0.0889082	-0.0615952	0.0960722	0.0545585	0.0181808	-0.0452963	-0.0580064	0.0160681	0.0465287	0.0593695	-0.0174302	0.0534105	-0.00976287	0.0342402	-0.0411156	0.0543214	0.0693061	-0.0200336	0.0302667	-0.0333432	-0.0465711	-0.0533277	0.0381128	-0.0109464
0.0286068	0.0417053	0.0139022	-0.0135608	0.0433408	-0.00622744	0.0378924	-0.0264196	-0.0187197	-0.0510939	0.076702	0.103246	0.0328788	0.05866	-0.0450851	0.0487288	-0.00444749	0.0724037	-0.0482398	-0.0309908	0.0322523	-0.00949926	0.0128289	-0.0206955	7.12174e-05	0.0480372	0.00176294	-0.0323932	0.0868619	0.0511456	0.0216726	-0.0630662	-0.0135085	0.044878	0.0343653	0.034651	-0.0163022	0.0582337	-0.0268791	0.0485708	-0.0570961	0.0806533	0.0319982	0.00419876	0.0356664	-0.00117967	0.015068	-0.0704549	0.0152359	0.0116943
0.0051398	0.0514759	0.00857406	-0.00383526	0.0141175	0.00102443	0.000397531	0.0161964	-0.00238467	-0.0536006	0.00494011	0.0522448	0.0153666	0.027586	-0.0430284	0.0315082	0.0239955	-0.0135303	-0.0135053	-0.0307699	-0.0176142	0.000581414	-0.0107286	-0.0251181	-0.00346717	-0.00205755	-0.0117505	-0.0473972	-0.00739386	-0.0181465	0.0173279	-0.0673565	-0.0601784	-0.0110313	0.013876	0.0155937	0.0134788	-0.000417358	-0.0475095	0.0452871	-0.00417093	-0.00515025	-0.0124152	-0.00330684	0.0228963	-0.00188838	0.00541228	-0.0584483	0.0356735	0.0197717
0.0365154	0.0805351	0.0245541	-0.00162408	0.0460519	-0.00409396	0.0122253	-0.0332579	-0.021426	-0.0563376	0.00591975	0.0284691	0.0558638	0.0341417	-0.0174087	0.0432909	0.0198943	0.0165295	-0.00896025	-0.0385237	0.0479141	0.0103304	0.0446565	-0.038362	0.000850681	0.0356393	0.0372254	-0.0376778	0.0860075	0.0437127	0.0569552	-0.0701298	-0.0407206	-0.0110002	0.0298633	0.0592446	0.00477564	0.00243602	-0.0123596	0.0639789	-0.00881693	0.0538435	0.0519843	0.00702958	0.0812695	0.00333184	-0.0153104	-0.00731462	0.0257548	0.0349326
-0.0230253	0.115416	0.011147	-0.0201723	0.0770781	0.00552729	0.0525221	0.0139112	0.0183801	-0.0741766	0.119518	0.0867646	0.0421264	0.0857948	-0.0363974	0.0289553	0.0594636	0.0722628	-0.0148082	-0.0234346	0.0559513	0.0105501	-0.00939407	-0.0190553	0.0551804	0.0881716	0.0842034	-0.0596244	0.132842	0.0837481	0.0535458	-0.0540252	-0.0262851	0.0423857	0.0558386	0.0395146	0.00204006	0.0449305	0.000170313	0.0470608	-0.0748773	0.0706361	0.0440433	-0.00242057	0.0918679	-0.0205134	-0.0421006	-0.0398893	0.0432282	0.0443572
-0.000363901	-0.0215687	-0.00661937	0.0518079	-0.038641	-0.0115514	0.00111487	0.0354691	-0.0179803	-0.008199	-0.0410056	-0.0192055	-0.0175738	-0.0349684	0.000119298	0.00864759	-0.0195409	-0.0318322	0.0226245	0.0388478	-0.0274467	-0.0300373	0.00537673	0.0192505	-0.0310703	-0.000373928	-0.0252359	0.017832	-0.0631394	-0.045792	-0.0250648	0.00825045	0.016721	-0.00901271	-0.0122581	-0.0338494	-0.0378934	-0.0178739	-0.0305421	-0.0300167	0.0139495	-0.0550844	-0.0375259	-0.0283347	-0.0311785	0.0106336	0.00829718	-0.00302617	-0.0286368	-0.0308316
-0.0487493	-0.0675644	-0.0315394	0.0500334	-0.0487306	-0.0618785	-0.0511966	-0.00759474	-0.0464774	-0.0109317	-0.0602902	-0.013183	-0.0420756	-0.0364888	0.0201655	-0.0786175	-0.0384561	-0.0504525	-0.00275848	-0.0108026	-0.0549334	-0.0394438	-0.0570523	-0.00666495	-0.0354149	-0.0523516	-0.0433048	0.00570906	-0.122851	-0.112952	-0.0491515	0.03139	0.0510747	-0.0238095	-0.0383636	-0.0306296	-0.0150149	-0.0359201	0.0137387	-0.0675835	0.0305938	-0.0454746	-0.0340904	-0.0585276	-0.039692	0.0298736	-0.0233983	-0.000381269	-0.0688647	-0.075121
-0.0202585	-0.0413813	0.00987265	0.0054935	-0.0302851	0.048137	0.00325296	0.000948603	8.53651e-05	-0.0260858	-0.00835906	0.0289385	0.0198639	0.00853011	0.0246016	-0.0186462	-0.00808371	-0.0235291	-0.00558047	-0.000804542	-0.00209197	-0.0104181	-0.00586016	-0.00553955	-0.0274672	-0.00654032	-0.00218065	-0.0558005	-0.0216519	-0.0109789	0.0217511	-0.0137106	-0.00537716	-0.0012275	0.00666744	-0.00693928	0.0212243	0.00655076	-0.0136446	0.0130909	0.0130465	-0.0274807	0.0105962	-0.00662191	-0.0224848	-0.0235437	0.022325	0.00920431	-0.00624438	0.00265156
-0.0215511	-0.00931177	-0.0175131	-0.0111231	-0.00930219	-0.0401374	0.0188155	0.0172342	0.000832454	-0.0522636	-0.0219692	-0.000248003	-0.0233378	-0.0508149	-0.051821	-0.0455795	-0.0147506	-0.0325886	-0.0450294	-0.0421427	-0.0281462	0.0172705	0.0182896	0.0219793	-0.00198378	-0.0267364	-0.0198977	-0.0619963	-0.015698	-0.0422431	0.00335022	-0.0521356	-0.0925531	-0.0171068	-0.043308	-0.0343792	-0.0255367	-0.0381278	0.00147691	0.00425786	-0.0501764	-0.0651482	-0.00962494	-0.058656	-0.041898	0.0231363	-0.0150849	-0.0167559	-0.0233941	-0.0108527
-0.00016195	-0.010106	0.00140298	0.0552203	-0.00318171	-0.0226231	-0.022662	0.00956687	0.0161344	0.0434208	-0.0467169	-0.0193671	-0.0345923	-0.0494254	0.0186082	0.00150136	-0.00964098	-0.0355124	0.00226372	-0.0079203	-0.00956821	-0.0296584	-0.0251265	-0.0321083	0.00496657	-0.0211812	-0.0117498	0.00148323	-0.0433765	-0.042112	-0.0409055	-0.0193081	-0.00618516	-0.00471985	-0.000809273	-0.031111	-0.00572425	-0.028202	-0.0349298	-0.00239939	-0.0237537	-0.00530427	-0.0381969	-0.00159448	-0.0487625	0.00850019	-0.00250888	-0.0100088	-0.0483747	-0.0573223
0.00999368	0.0633365	-0.0258309	-0.00869337	0.112264	-0.0235634	0.0312482	-0.0330607	-0.0335252	-0.0815489	0.0794187	0.0752962	-0.0134444	0.0181308	-0.041732	0.0439385	0.00237291	0.0545678	-0.0918855	-0.0967555	0.0620378	0.0222129	-0.0366267	-0.0624773	0.037275	0.0569345	0.0640102	-0.0635955	0.0539503	0.0693479	0.0182907	-0.0542234	-0.0696268	0.0633676	-0.00398805	0.0267399	-0.0195238	0.0626559	-0.0264937	0.0442176	-0.0764358	0.0514731	0.0402908	-0.0119604	0.0486166	-0.0363939	-0.0269585	-0.0434168	0.006175	-0.000210467
-0.0193959	-0.0313635	-0.0349069	-0.0185688	-0.0218049	-0.00235936	-0.0172204	0.00439993	0.00549546	-0.0291315	-0.0381321	-0.0108296	-0.0221629	-0.0354625	-0.0103051	-0.0374033	-0.0312943	-0.0399468	-0.00279277	-0.00439017	-0.00787073	-0.0298238	8.61959e-05	-0.0269511	0.0090106	-0.00162596	-0.0173623	-0.0245011	-0.0955764	-0.0397606	-0.0230406	0.00922086	-0.0094741	-0.0185046	-0.00152693	-0.0396705	-0.0136096	-0.0338736	0.00185958	-0.0491674	0.00506376	-0.0242789	-0.0488947	-0.00375389	-0.00551481	0.0168615	0.0360032	0.0137289	-0.0389597	-0.049183
0.0149489	0.0217397	0.00115901	0.0188792	-0.00508679	-0.00905851	-0.00975802	0.00705902	0.033232	0.0174655	0.00265868	0.000959655	0.0409178	0.0302244	-0.0371858	-0.00926289	0.0106743	0.0058297	-0.0125974	0.0344232	0.00206791	-0.00644017	0.00241543	-0.0243034	-0.00586017	0.00326483	-0.00314321	-0.0274523	0.0300803	0.0117171	0.0385491	0.01486	0.0333601	0.0117577	0.0199721	-0.000895894	0.00388955	-0.0143339	0.0162781	0.0406693	0.0179468	-0.0155136	-0.0143401	0.0418258	0.0450832	0.0294215	0.011143	-0.000217564	0.0628102	0.0608892
0.0247931	0.103643	-0.00203117	-0.0827864	0.0566191	-0.00595874	0.0588544	-0.056487	0.00642723	-0.0717805	0.0526086	0.0761203	0.0606375	0.0809447	-0.098998	0.0702227	0.0274429	0.0381535	-0.0666898	-0.0251675	0.0607241	0.0802082	0.0284783	-0.0430677	0.0271267	0.0557151	0.0451625	-0.0897443	0.101745	0.079305	0.041024	-0.0615266	-0.0569681	0.0493802	0.00448902	0.0497665	0.0164189	0.0394295	-0.0241165	0.057562	-0.0669125	0.0684615	0.0332591	0.0441215	0.0788889	-0.0351359	-0.0555955	-0.0475943	0.0457668	0.0166624
-0.0556625	-0.0706482	-0.0078752	-0.0126484	-0.0447556	-0.000159395	-0.00491662	0.00588728	0.00167322	0.0147332	-0.0582158	-0.0148619	-0.0376741	0.00189759	0.00643482	-0.0115951	-0.0118113	-0.0475231	-0.00258767	-0.0100605	-0.0308307	-0.016552	-0.0208637	-0.00764672	-0.032233	-0.0461708	0.00533042	0.0217234	-0.0484421	-0.0283498	-0.027025	0.0417303	0.0296476	0.0098529	0.0058233	-0.0247871	0.010408	-0.0331967	0.00636429	-0.00640338	0.0574275	-0.019265	-0.0151738	0.00370272	-0.0324992	-0.00218987	-0.0154488	0.00449861	-0.0250156	-0.015818
0.0194212	-0.00691123	-0.0399543	-0.0130142	0.026021	-0.0486073	0.0253045	-0.0495886	-0.0057362	-0.00799678	0.0380576	0.00430004	0.00481612	-0.0130556	-0.0177219	0.054604	-0.0180853	0.0360177	-0.0364297	-0.0672499	0.029337	0.00506917	-0.00176922	-0.0219626	0.0220962	0.0431327	0.0349068	-0.0498772	0.0360962	-0.000776825	0.0129098	-0.0348343	-0.0115971	0.015952	0.0182626	-0.0200633	-0.0241849	0.00307824	-0.0174823	0.0341036	-0.030992	0.0128146	0.0385112	-0.0168129	0.00791215	-0.0249936	-0.00279249	-0.00812672	0.0034032	-0.0113211
0.0154167	0.0461492	0.00827773	-0.046346	0.0404077	-0.00283783	0.0559774	-0.00959824	-0.0294661	-0.0500369	0.063795	0.104595	-0.0215121	0.0500149	-0.000973522	0.0514872	0.0054543	0.0463121	-0.0191329	0.00279788	0.0498288	0.0118256	0.00983293	0.00689145	0.0249441	0.0678289	0.0734836	-0.0254808	0.0656535	0.0444355	0.0132742	-0.0482827	-0.0371279	0.0447683	0.0518316	0.0498927	0.0023637	0.0543024	-0.0284619	0.0286874	-0.0223967	0.0240907	0.0221471	-0.00353983	0.0228043	-0.0195629	0.0168028	0.0102308	0.00265822	0.0155789
-0.0206647	0.0218752	-0.00953123	-0.0379282	0.0147852	-0.0548925	-0.0194109	0.00852505	0.0134695	0.00803495	-0.0155217	-0.0319871	0.0342873	0.0437332	-0.0218806	0.000699474	0.0405274	0.00923709	-0.0131129	0.0231083	0.00213696	-0.00283758	0.0247759	0.00320844	-0.0128529	-0.010081	-0.0210152	-0.0341811	0.0539961	-0.0105433	0.00340294	-0.0185325	0.0238016	-0.00541511	-0.00332978	0.0526393	0.0103995	-0.00369552	-0.0359972	-0.00235882	0.0175955	0.000270351	0.0159684	0.0517153	-0.0105961	0.035529	-0.00849293	-0.0327971	0.0377758	0.0386693
0.00799812	0.0658414	-0.0387369	-0.0444993	0.0231854	-0.00841576	0.059327	0.0462991	0.00120893	-0.0308329	0.0916198	0.0617793	0.0205452	0.0539738	-0.0448826	0.0745661	0.00982936	0.0722884	-0.0338302	-0.042386	0.0543607	0.0241544	0.0242755	-0.0514394	0.0115273	0.0428155	0.0338151	-0.0528404	0.098933	0.0629495	0.030093	-0.0150581	-0.0513193	0.080453	0.0339516	0.0476346	0.0109054	0.0681557	-0.0412258	0.0393939	-0.0690231	0.0619336	0.0585272	0.00157475	0.0126945	-0.0114654	-7.261e-05	-0.0203846	0.0365915	0.0160474
-0.0144527	-0.0352228	-0.0141092	-0.0209391	-0.0153954	0.00711602	-0.0134925	-0.00354322	-0.0363448	0.00783167	-0.0143533	-0.0487975	-0.040951	-0.0310416	0.0252987	-0.0493157	0.0185291	-0.0387131	-0.0448323	-0.0292019	-0.010123	-0.00862517	-0.0368651	0.0252273	-0.0445203	-0.0283906	0.0104104	-0.0174301	-0.0159438	-0.0200573	-0.0144704	-0.000361018	-0.02334	-0.0132061	-0.0227203	-0.0389356	-0.0107329	-0.0522161	-0.0135863	-0.0247307	0.00550877	-0.000391599	0.0127629	-0.0136049	-0.0312207	-0.00274419	0.0252938	0.0227631	-0.00104193	-0.0093578
-0.0358435	-0.0866202	-0.0207592	-0.00750498	-0.0462917	-0.037353	-0.00167928	-0.00513916	0.0160125	0.0392965	-0.062339	-0.0571814	-0.0211995	-0.0309171	0.0105811	-0.0282525	-0.0070463	-0.0335963	0.000352066	0.00479056	0.00453437	0.00601221	-0.0214378	0.0398534	-0.0352838	-0.0557581	-0.0220726	0.0368775	-0.0366319	-0.0501227	-0.031983	0.03447	0.035187	-0.00420477	0.0156141	-0.0618426	0.0216039	-0.0367389	0.0160684	-0.031368	0.0516329	-0.0393653	-0.0307708	0.0106465	-0.0559512	0.00821597	0.000123721	0.00906416	-0.0647483	0.0295183
-0.0357603	-0.0746563	-0.00243388	0.00322295	-0.0337207	-0.0259234	-0.0143169	0.00651199	-0.00767945	0.0361183	-0.0193029	-0.0228255	-0.0630606	-0.0466311	0.0647426	-0.0402096	-0.0319254	-0.0550806	0.0214404	0.0197181	-0.0355767	-0.0378958	-0.0285024	0.0189165	-0.0260501	-0.0148373	-0.0261363	0.0386628	-0.0749685	-0.0483103	-0.0323511	0.0185165	0.018417	0.00687729	0.00592791	-0.0397335	-0.00677694	-0.0212163	0.0237713	-0.0504108	0.0231532	-0.0306613	-0.0369018	-0.0349674	-0.0361886	9.41663e-07	0.00612094	0.0406311	-0.0695038	-0.0344946
-0.0045695	0.0512479	-0.0104814	0.00771355	0.053806	-0.023406	0.0241611	-0.0103333	0.0301722	-0.0441477	0.0332864	0.0537429	0.0416742	0.0184499	-0.0322857	0.0556875	0.0439996	0.046116	-0.0265371	0.0033853	0.0542305	0.00989089	0.021563	-0.0295191	0.0707559	0.0215267	0.0792997	-0.0596144	0.0578399	0.032917	0.0148224	-0.016776	-0.0306887	0.0197405	0.000925097	0.0375376	-0.0463627	0.0572197	0.00740353	0.0189423	-0.0147853	0.0279053	0.0152939	0.0194143	0.0199928	-0.0358919	0.00365867	-0.0357967	0.0202716	-0.00101411
0.0189444	0.0779698	-0.00823338	-0.00425115	0.0328167	0.00472293	0.0328894	0.000827501	0.0350525	-0.0347808	0.0256481	0.0197132	0.0139217	0.00202944	-0.000573289	0.0439164	0.0133642	0.0685682	-0.042904	-0.0157571	0.0437504	0.0676001	-0.00728554	-0.00185397	0.0358392	0.00113489	0.0175019	-0.0169937	0.0559812	0.0322497	0.0265787	-0.000975491	-0.00893597	0.040008	0.0213553	0.0562873	0.00676452	0.0535664	-0.00444757	0.0365914	-0.0249836	0.0374709	0.0155767	0.0317133	0.00820518	-0.00422332	-0.0298418	-0.0298776	0.0113292	-5.38136e-05
0.033262	0.0717359	0.00466682	-0.0118513	0.0901746	0.0170116	0.0720692	0.000188671	0.0205556	-0.0921546	0.0809376	0.0715996	-0.00601283	0.0335304	-0.0266884	0.0641144	0.00416556	0.0603997	-0.0685724	-0.0419492	0.0695194	0.0242536	0.0038993	-0.0247696	0.0450919	0.0701363	0.0375408	-0.0797764	0.0805398	0.11315	0.0524684	-0.063616	-0.0703283	0.0681949	0.059932	0.0167654	0.0109379	0.046638	-0.00962667	0.0773852	-0.0753255	0.0673758	0.0716675	0.0476632	0.042876	0.00785334	-0.0521859	-0.0475189	0.0839883	0.0190088
0.0134563	3.99967e-05	0.0162431	0.00282737	-0.0329945	-0.0124576	0.0232787	0.006795	-0.0187259	-0.040997	-0.0116956	0.00405341	0.0140899	-0.00218215	-0.0363435	-0.0311124	-0.00222376	-0.0233148	-0.0169227	-0.00387905	0.0189405	0.000923636	0.00544658	-0.000444591	-0.0130481	0.0459735	0.0240765	-0.0565022	-0.0121282	0.0173405	0.0243214	-0.0425627	-0.0406895	0.0231314	0.0274253	0.00697501	-0.0283551	-0.0161271	-0.00431164	0.00281323	-0.0318858	0.0105881	0.012469	-0.0112151	0.0206104	-0.00667578	-0.00940754	-0.0421058	0.0275843	0.0452189
0.0203847	0.0740084	0.000832037	0.00217615	0.103572	0.00127943	0.0304469	-0.0198516	0.0100711	-0.0933425	0.0573006	0.0714417	0.0675172	0.0578905	-0.0490418	0.0157356	0.0169352	0.0299879	-0.0480172	-0.0166799	0.0388994	0.0418129	0.0285176	-0.00493265	0.0595734	0.0350761	0.0224665	-0.0519661	0.0697305	0.0557799	0.00830181	-0.0468137	-0.0577984	0.0417115	0.0429078	0.0639652	0.0113319	0.0764747	-0.0127496	0.0360658	-0.0264637	0.0511312	0.0750804	0.000540927	0.0802346	-0.0112206	-0.033964	-0.0460198	0.0441484	0.0240976
-0.0506939	-0.114525	-0.0258942	0.0342215	-0.0677741	-0.0537663	-0.0265422	-0.0297608	-0.0325016	0.079345	-0.0623009	-0.0533746	-0.0614555	-0.0649905	0.0928529	-0.0499077	-0.0567996	-0.0825271	0.0247701	0.00875076	-0.0447475	-0.0594407	-0.0713203	0.00175218	-0.0388892	-0.0573206	-0.0380097	0.0585212	-0.121873	-0.108355	-0.0318052	0.048672	0.0364018	-0.0169828	-0.0653182	-0.0810767	-0.00138391	-0.0580934	0.037679	-0.0813743	0.019181	-0.0915996	-0.00990364	-0.0256941	-0.0682112	0.0142567	-0.0111304	0.0423086	-0.0612143	-0.0980515
0.0245289	0.0176657	0.0188722	-0.0309636	0.0429369	0.0249181	0.00318475	-0.00975585	-0.030778	-0.0314021	0.0695138	0.0383862	0.0280512	-0.0116984	-0.0271074	0.0482254	-0.00735758	0.0589761	-0.0584932	-0.0116356	0.0513166	0.0118148	0.00380142	-0.0519564	0.0414883	0.0428435	0.0654779	-0.0304479	0.0516435	0.0347409	-0.0148575	-0.0532521	-0.0286135	0.0277614	0.0655136	0.0604982	0.0111735	0.074645	0.00434017	0.0414686	-0.0331092	0.0449335	0.0375792	-0.0190685	0.0540575	-0.0654924	-0.0345854	-0.00861983	0.0502572	0.0297883
0.0375853	0.0479486	-0.00233768	-0.0137085	0.0388449	-0.0145927	0.00658915	-0.027223	0.000506216	-0.0250464	0.0606254	0.0843553	0.0247251	0.0343118	-0.0385568	0.0571628	0.0334513	0.0844663	-0.0398208	-0.00739006	0.0190566	0.0492507	0.0274786	0.00350956	0.0328159	0.0614592	0.0235711	-0.0268733	0.0911661	0.0619825	0.0178798	-0.00796653	0.0228234	0.0432755	0.0097618	0.0353023	0.0110135	0.0644255	0.00287092	0.0530202	-0.0082496	0.0393102	0.0363279	0.0412667	0.0594685	-0.0255817	-0.0407741	-0.0191829	0.0504614	0.0190253
0.0244917	0.0118043	-0.00647691	-0.0304625	0.0284074	-0.034886	0.0089817	0.005913	-0.00747292	-0.0331817	0.0149954	0.0100477	-0.0140754	0.028026	-0.0632691	0.014341	0.0441548	0.0148545	-0.0340534	-0.025539	0.030666	0.000730611	-0.0145504	-0.00339473	-0.0307394	0.00370748	0.00212911	-0.0362876	0.0157175	-0.0101551	0.0190895	-0.0377613	-0.0495752	0.0135413	0.0215226	0.0297817	-0.0485253	-0.000505197	-0.023181	0.0103678	-0.0189323	-0.00439409	0.0242871	-0.0124088	0.0188016	-0.0325898	0.0103964	-0.0525595	0.0148676	-0.00545042
0.0454596	0.068009	0.0168393	-0.031704	0.0454773	-0.0178405	0.0368409	0.014227	0.0101965	-0.0400358	0.0578179	0.026689	0.0119532	0.0337219	-0.0553381	0.0452135	0.0260813	0.0369792	-0.0316389	-0.0379067	0.0912841	0.054927	0.0453525	0.00455755	0.0354588	0.0545013	0.0311107	-0.0244928	0.0953328	0.0987204	0.0502155	-0.0351453	-0.0630363	0.0119529	0.029213	0.0584869	0.0187024	0.0325706	0.0386378	0.074272	0.0202825	0.0491935	0.0575825	0.0326331	0.0387885	-0.00459213	-0.0194805	-0.0273977	0.0630971	0.0363343
0.0416664	-0.0158552	0.0210478	0.00505268	0.00127418	-0.014005	0.000553049	0.0479073	0.0242993	0.0452772	-0.0500217	-0.0149501	0.0265459	-0.0176681	0.0107601	-0.014369	0.00569444	-0.0185972	-0.0132036	0.0185838	-0.0410759	-0.0225002	0.0388167	0.0202005	-0.0328646	-0.0107148	-0.0621013	0.00887812	-0.0634164	0.0129773	0.0198523	-0.0289046	0.00223556	0.00798114	-0.0266891	-0.00617153	-0.0198183	-0.0190153	-0.0328656	-0.0302726	0.00696215	-0.0395159	-0.027114	-0.0321438	-0.0171442	0.0145445	0.00534053	-0.00601365	-0.0274887	-0.0170019
0.0249345	0.0679954	0.0220753	-0.0103162	0.0377034	0.0139889	-0.00122414	0.01928	0.0619756	-0.0307006	0.0307928	0.0319837	0.0632752	0.0401865	-0.0255419	0.0411912	0.0436179	0.0505068	-0.0283633	-0.0348489	0.0413968	0.0375009	0.0325708	0.0143104	0.0406877	0.0416609	-0.00527239	-0.016486	0.0540201	0.0701676	0.0296397	-0.0171006	-0.0180358	0.0277913	0.00784694	0.0585461	0.0236632	0.0325649	-0.000646069	0.0603509	-0.0190082	0.0448203	-0.00707217	0.049019	0.0378119	0.0106394	-0.0104951	-0.00857096	0.0559052	0.0658591
0.0203348	0.0709178	0.00676034	-0.0351187	0.00240352	0.00706875	0.0233324	-0.018901	0.0294025	-0.0642809	0.0249678	0.0157983	0.0479538	0.0384749	-0.0620442	0.0261594	0.0376789	0.0239518	-0.0584787	-0.0350541	0.0348645	0.0277514	0.0194452	0.00615706	0.0272228	0.0278728	-0.00918869	-0.0536446	0.06215	0.0466202	0.0237626	-0.0186211	-0.0643437	0.010929	-0.0106293	0.0224996	-0.000163925	0.0300561	-0.0174773	0.0701713	-0.0605191	0.0205875	0.0465178	-0.0174998	0.0408259	-0.0271501	-0.0179206	-0.0667059	0.0721314	0.0228542
0.0134537	0.0154573	0.000522726	-0.0607204	0.00778719	-0.0285448	-0.0153366	-0.0176924	-0.0176414	-0.0318642	-0.0265184	0.0126449	-0.00353338	-0.0321059	-0.0249588	0.0231837	0.0135387	0.016166	-0.04096	-0.046993	0.000202154	0.0263939	-0.0141699	0.00147924	0.0160493	0.00397297	-0.0118349	-0.0313997	0.004391	0.0255978	0.031417	-0.0180498	-0.0456749	0.010275	-0.0152858	-0.0325139	-0.0146125	0.0265973	-0.0190715	0.00798216	-0.0174329	-0.0478116	-0.0170897	-0.0246941	-0.019955	-0.0253294	-0.00861601	0.00263351	-0.029414	0.0273495
-0.02957	-0.0277888	-0.00180081	0.0239074	-0.0224346	-0.00487376	-0.0335758	0.00959513	-0.011703	0.0115763	-0.0426441	-0.0224609	0.00225334	-0.00244766	0.000546466	0.0307101	0.0155595	-0.0127075	0.0178342	0.00909131	-0.0224337	0.00499979	0.00770907	0.00581948	-0.0060463	-0.0469939	-0.0214559	-0.00530392	-0.0370453	-0.0335726	0.0075367	0.0252289	0.0175751	0.00277352	-0.0196412	-0.0038491	-0.0258297	-0.0379626	0.0170671	0.00748652	0.0244746	-0.0611195	-0.0133104	-0.0365109	-0.0246297	0.00643239	-0.0239585	0.0102714	-0.0501246	-0.00612699
0.0383212	-0.00800946	0.0211629	-0.0121383	0.0139191	0.0229499	-0.00777008	0.0190306	0.0103684	-0.00153529	-0.0544461	-0.012663	0.0183206	0.00506055	-0.0241397	-0.0312225	0.00431049	-0.0105654	-0.00737095	-0.0051311	-0.0474677	-0.0158432	0.0150358	-0.030614	-0.0116333	-0.0161536	-0.0288743	-0.00637435	-0.0442958	0.00535027	0.0213226	-0.00274062	-0.0323418	-0.0400841	-0.00612833	0.000288103	-0.00856847	-0.0460541	-0.00871653	-0.0259254	-0.0192766	-0.0210128	0.00990668	0.011955	-0.00953844	-0.0157095	0.0339282	-0.000449106	-0.0135256	-0.0123164
0.0229815	0.02137	-0.00712049	0.00593772	0.0130129	0.0316237	-0.0429388	0.0503047	-0.00829178	0.0272291	-0.0174814	-0.0144266	0.0362905	-0.00949015	0.0022336	-0.00812274	0.0303355	0.0079641	0.0147385	0.0283539	-0.000441623	0.0008108	0.00105054	0.0447096	-0.00064566	-0.0077271	0.00617935	-0.0187674	-0.0241098	0.00027019	0.000383871	0.0061918	-0.00407497	-0.0148368	-0.00257172	0.0243421	-0.00827099	-0.00879847	0.0124541	-0.0211116	0.0335808	0.00840316	-0.0465688	0.0344332	-0.0173078	-0.0382566	0.00619296	0.000902537	0.00389942	0.0227351
-0.0274484	-0.0638861	0.0195668	0.0160106	-0.0326158	0.0134162	-0.0278159	0.0105599	0.0491686	0.0557162	-0.0622873	-0.0405755	-0.0252565	-0.0411842	0.0350249	-0.0309427	-0.0132369	-0.0593668	0.00768533	0.0257245	-0.0545432	-0.0175764	-0.0283928	0.0361169	-0.0583511	-0.0436964	-0.0311875	0.0276724	-0.036449	-0.033738	-0.0452433	0.0583868	0.036235	0.00175454	-0.0498605	-0.0657637	-0.0320258	-0.0453707	-0.00201143	-0.0327217	0.0412223	-0.0392049	-0.0291913	0.0181137	-0.0348535	-0.00952778	0.0069831	0.0160624	-0.0260892	0.0221755
0.0122512	-0.00511225	0.0217218	0.00270742	-0.0224828	0.00893466	-0.0307416	0.0238193	0.0329636	0.0062185	0.000821011	-0.0369798	0.0293134	0.00461119	-0.00490156	0.0261214	0.00650863	0.00435279	0.00281045	0.0562786	-0.0180944	-0.00775443	0.0041778	-0.00284252	0.0184669	-0.0329146	-0.0025784	-0.00512081	-0.00169796	0.005788	0.0231957	-0.006363	0.0087157	0.00058599	-0.00890763	0.0288935	-0.01499	0.00370221	-0.00852637	-0.0078354	0.0227296	0.0182386	-0.0247642	0.0202514	0.0189647	-0.00246805	0.0171123	0.00518449	0.0376072	0.0468346
-0.0240776	-0.0275741	-0.00761071	0.0193895	-0.0192582	-0.0208839	0.0142446	-0.0185865	-0.00898964	0.0152497	-0.010981	-0.036891	-0.0093301	-0.0326878	0.0337846	-0.00751144	-0.00993245	-0.0604748	0.0128914	0.0222945	-0.0215357	0.00342258	-0.015774	0.0201855	-0.027988	-0.017136	0.0109664	0.0114135	-0.0124726	-0.0457274	-0.00866133	0.0158873	0.0365674	-0.0292287	-0.010056	-0.0108909	-0.0508964	-0.0369935	0.0270454	-0.0199306	0.0306601	-0.0554463	-0.0309022	0.0177012	-0.0322478	-0.00620894	0.0107963	-0.0145108	-0.0128997	-0.00422887
-0.0529382	-0.0313436	0.0195103	0.0258392	-0.00780617	0.00635286	-0.00571867	-0.0102957	-0.0182822	0.0296061	-0.0173481	-0.0217927	-0.017094	-0.0156633	0.0158652	0.00603892	-0.0335914	-0.0264741	0.0219959	-0.00639263	0.00394867	-0.0197287	-0.0636894	0.00430609	-0.0206483	-0.046369	-0.0129585	0.0253598	-0.0523601	-0.0414881	-0.0270157	-0.0371175	0.00464686	-0.00166613	-0.00613484	-0.0408515	0.0186776	-0.0305024	0.0174744	-0.0298282	-0.00775668	-0.0520847	-0.019128	-0.0094951	-0.046889	0.0267332	0.00441497	0.00630917	-0.0231168	-0.0437834
-0.0125605	-0.00756658	0.0251675	0.0139748	-0.0349783	0.0410321	-0.000850056	0.00146719	0.00393282	0.00107376	-0.0730268	-0.0397715	0.0533473	2.56451e-05	0.0355585	-0.0381748	0.0173484	-0.0364311	-0.00601815	0.00707565	-0.0572142	-0.0110928	0.0141856	-0.00686429	-0.04588	-0.00876445	-0.0131706	-0.0334139	-0.0314432	-0.00656905	-0.00339639	-0.0139207	-0.0013409	-0.0143132	-0.00079709	0.0315639	-0.0087727	-0.00744664	0.0161734	0.0228094	0.00609448	-0.00836526	-0.00988996	0.00226599	-0.0343819	-0.00199884	-0.00106629	0.032219	-0.0128356	-0.000535554
-0.011246	0.0542434	0.00748461	-0.0200862	0.0935077	-0.00430938	0.0268177	0.0277659	-0.01761	-0.055101	0.0519267	0.0615315	0.0558102	0.0682902	-0.0526955	0.0722422	0.0223173	0.0758512	-0.0451259	-0.0343321	0.0788405	0.0299396	0.00745383	-0.000632632	0.0471404	0.0548595	0.045555	-0.0646182	0.0805595	0.0985662	0.057395	-0.0342386	-0.0314081	0.0206957	0.00695861	0.0504014	-0.005024	0.0480252	-0.0118529	0.0534062	-0.0268255	0.0471602	0.073774	0.021563	0.0458607	-0.0254884	-0.0293858	-0.0214135	0.0372048	0.0256175
0.0102512	0.0508572	-0.01102	-0.0265466	0.0498348	0.00792809	-0.00386796	0.0139689	0.0084307	-0.083686	0.0479871	0.0265501	0.049772	0.00695629	-0.0315401	0.051035	0.0124191	0.0670476	-0.0656381	-0.0254866	0.00630836	0.0126715	0.00739919	-0.00663963	0.0100456	0.0576145	0.0463886	-0.0910739	0.0742589	0.0375793	0.0614661	-0.0987914	-0.0623166	0.0294026	0.005672	0.0195879	-0.0466818	0.0039874	-0.0208282	0.0581002	-0.0472468	0.0324813	0.0543784	0.00449524	0.0471529	-0.0424726	-0.0261165	-0.0528637	0.00157749	0.0376138
0.0447774	0.0785535	0.00347378	-0.0158805	0.0332941	0.0123946	0.00485412	0.0132328	0.00809423	-0.0525981	0.0529985	0.0503867	0.0782347	0.04863	-0.0186009	0.0157186	0.0198063	0.0516236	-0.0416798	-0.0248397	0.0760266	0.0218581	0.0491025	0.0130581	0.0227296	0.0177587	0.00631864	-0.00645221	0.0817963	0.0623205	0.0806882	-0.0221652	0.0111088	0.0212329	-0.0183423	0.0485525	0.0177115	0.0508491	0.0129975	0.0516604	0.00739507	0.0741709	0.0154019	0.0335631	0.0597139	0.0122945	0.00556525	-0.013597	0.0681433	0.067534
-0.0172417	0.0304902	0.0175259	-0.0301072	0.0646594	-0.0149963	0.0279586	-0.0107426	-0.000966207	-0.0775436	0.0499444	0.0126723	0.0234216	0.0124009	-0.0293446	0.0210932	0.033247	0.0422629	-0.0248917	-0.0209723	0.0317747	0.016941	0.00325729	-0.0255625	0.0378356	0.0587245	0.0148895	-0.0593457	0.0647819	0.019099	0.0511401	-0.0653892	-0.0442175	-0.0171151	-0.00309853	0.071294	0.00746204	0.0345985	-0.00812158	0.0319457	-0.0472435	0.0591224	0.0421488	0.00270312	0.0789742	-0.0453041	-0.0420404	-0.0577318	0.0321647	0.00942866
-0.00882103	-0.00408129	0.0330361	-0.00231787	0.0189068	0.0124048	0.00941381	0.0168038	0.00806046	0.0264669	0.0118942	0.023822	0.010664	-0.0208893	0.0347357	-0.0015365	-0.010697	-0.00479447	0.0361653	0.00646994	-0.0326203	0.0228791	0.00731907	0.00593277	0.00415992	-0.0193115	-0.0274428	-0.00266053	-0.0269483	-0.00532793	-0.00539417	0.0100137	0.0197949	-0.0142569	-0.0347831	0.0357807	-0.00688306	0.00969055	0.0138404	0.00901663	0.0172638	-0.0208734	-0.0367915	0.0104477	-0.000215341	0.027821	-0.0291091	0.0273419	-0.0149556	-0.0281607
-0.00629806	0.00622708	0.0111579	-0.0312308	0.0578904	0.0121999	-0.00530283	-0.0163594	0.0119617	-0.0350547	0.0242437	0.0448891	0.0420472	0.023447	-0.0498811	0.011212	0.0179157	0.0137937	-0.0481271	-0.0147159	0.0385524	0.0261796	-0.0296293	-0.0214689	0.0404186	0.0304718	0.00394016	-0.0523173	0.0325094	0.0499798	0.0282108	-0.0290726	-0.00924107	0.0281173	0.00434373	0.0227117	-0.00758453	0.01936	-0.000728226	0.00615788	-0.0439925	0.0448441	0.0413169	-0.0125051	0.0454701	-0.0206446	-0.0282012	-0.0527671	0.019405	0.00543548
0.0131226	0.0782585	-0.0151934	-0.0143844	0.0764071	-0.029059	0.0688746	-0.0284692	0.010453	-0.0596999	0.0962264	0.109479	0.0375024	0.0424564	-0.0589047	0.0495984	0.0489374	0.0869841	-0.0680619	-0.0489565	0.107056	0.0348324	-0.0203894	-0.0571194	0.0435432	0.0787977	0.0764853	-0.0718537	0.0876948	0.0686781	0.0226386	-0.0875535	-0.102502	0.0362319	0.0418338	0.0857509	-0.0140111	0.075923	-0.0169856	0.0403763	-0.040186	0.0790769	0.0123196	0.00133865	0.045384	-0.0392339	-0.0182438	-0.0478096	0.0146	0.0060275
0.00189236	-0.0651371	0.000938391	-0.00131848	-0.0483453	-0.0212731	0.0011743	0.0119267	0.00160848	0.00615005	-0.0890419	-0.0379843	-0.0127116	-0.0419486	0.0655548	-0.0594193	-0.0297334	-0.0707421	-0.000436044	-0.00771871	-0.047911	-0.00777936	-0.0425371	-0.0187751	-0.0117547	-0.0346006	-0.0237897	0.0116014	-0.0628474	-0.0541533	-0.00607624	-0.0185289	0.0189964	-0.0317857	-0.0279384	-0.0135227	-0.0309461	-0.0567312	0.00649018	-0.0668373	0.0205909	-0.06014	-0.0125804	-0.00992324	-0.0635276	0.0234291	0.0614152	0.0175161	-0.0591539	-0.0282825
0.0308976	0.0755343	-0.0354903	-0.0451199	0.043732	-0.0137856	0.0318047	-0.0126251	0.0239746	-0.065607	0.0543819	0.0238433	0.0135323	0.0416638	-0.071166	0.0439036	0.0259221	0.0158391	-0.0508856	-0.0271998	0.0143275	0.0244271	0.0179471	-0.0301857	0.0341058	0.0159493	-0.00390542	-0.100141	0.0215759	0.0566178	0.0256283	-0.0857966	-0.104295	0.0246794	-0.000206418	0.0246989	-0.00765683	0.043481	-0.0170022	0.00270256	-0.0589378	0.0177996	0.05992	-0.000281313	0.0565467	-0.0575997	0.00591951	-0.0338573	0.0285062	0.00794416
0.022673	-0.0397137	0.020347	-0.00783911	-0.0532749	-0.00245989	-0.0293033	-0.019477	0.0278415	0.0120527	-0.0503758	-0.0347121	0.0207656	-0.0038488	0.00298332	0.00610514	-0.0182779	-0.0190789	0.0330172	0.0271998	-0.0015735	-0.007097	0.00727811	-0.00975944	-0.0595171	-0.0149614	-0.0300625	0.00523771	-0.00843202	-0.0180677	-0.0133095	-0.00254586	0.0321095	0.0112685	-0.00626779	-0.00283644	-0.00430471	-0.0231545	0.0178886	0.0132191	0.0223888	-0.0149548	-0.0253632	0.00507598	0.00628771	-0.00123244	0.00951912	0.00199595	0.0146072	-0.00621533
-0.0183718	0.0577391	0.00921259	-0.00623693	-0.0073795	0.0213775	0.0206503	-0.00495839	-0.0170741	-0.0367153	-0.00143023	0.0118116	0.0367839	0.0231932	-0.0358548	0.0212899	0.0112153	0.0102191	-0.0659538	-0.00649922	-0.00251779	0.0341089	0.0170372	-0.000417374	-0.00181264	0.0216022	0.0144697	-0.0415503	0.0328769	0.0407338	0.0131014	-0.0387275	-0.0399321	-0.0286051	0.00287078	0.0408769	-0.00493865	0.0237239	0.0100817	0.0390464	-0.0273707	0.010692	0.0394477	0.00618529	0.0305354	0.0108333	0.0464341	-0.0214786	0.045804	0.0326757
-0.0453884	-0.118199	-0.0297781	-0.00538121	-0.0519249	-0.0310496	-0.0397641	-0.0646407	-0.031996	0.0547883	-0.0811959	-0.0860148	-0.0645446	-0.0463543	0.0611903	-0.0681655	-0.0775329	-0.0697122	0.0150821	0.0381833	-0.0662317	-0.0509686	-0.0726511	0.00790629	-0.0412194	-0.0622992	-0.0508178	0.0395262	-0.118699	-0.0872876	-0.0671861	0.0378875	0.0476575	-0.00644091	-0.070743	-0.0784037	-0.0189899	-0.0821958	-0.0178287	-0.0732588	0.0339089	-0.0946272	-0.0614649	-0.0551153	-0.0743237	-0.0239943	0.0277614	0.0447457	-0.0627156	-0.0424167
0.0263107	0.0490137	0.0191452	0.0189127	-0.0071828	0.0154188	0.0293573	-0.0306247	-0.0228717	-0.00599401	0.0210142	0.0204875	0.0602247	0.0407026	0.00971073	-0.0121635	0.0238807	0.0117816	0.0130397	0.0146504	0.0156826	0.00375806	0.0208171	0.030293	0.0246923	0.0160698	0.0240635	-0.06875	0.0147183	0.0419212	0.0194617	-0.0244616	-0.0226008	-0.0174197	0.0135368	0.0415476	-0.0124938	-0.0135537	-0.00789242	0.0218939	-0.00487029	0.0180478	0.0365544	0.0287023	0.0357338	0.00652284	-0.0100722	-0.00257939	0.020109	0.0270517
0.0387589	0.0905043	0.0535539	0.0209897	0.0350364	0.0612129	-0.0324426	0.00888177	0.00896668	0.00739522	0.071931	0.0158113	0.0420145	0.0490008	0.0226515	0.018296	0.0267071	0.0774605	0.0150395	0.0298732	0.00895555	0.0370314	0.0205783	0.0233032	-0.0054746	0.0193915	0.00610848	-0.0330901	0.0480141	0.062241	0.0437057	0.0316743	0.00935735	0.025402	0.00450045	0.0579661	-0.0011979	0.0261265	-0.0147135	0.0524586	0.0288982	0.0481622	0.0294307	0.0396062	0.0547772	0.0509745	0.0230288	0.0247894	0.0166933	0.0761293
-0.00316595	-0.00619504	-0.0174118	0.0240295	-0.0472551	0.00656095	-0.0135463	-0.000606141	0.0194332	-0.0299825	-0.0278172	-0.0340164	-0.0218431	-0.0321083	-0.0162816	-0.0297685	0.014238	-0.0157551	-0.00676023	0.0204964	-0.0264752	0.00243207	0.0284795	0.0100261	-0.0514035	-0.015671	-0.0199444	-0.0196383	-0.00627854	-0.0195763	0.0320137	-0.0413094	-0.00994741	-0.00995526	-0.0428371	-0.00486885	-0.025531	-0.00647258	-0.0076558	-0.0184175	-0.0221902	-0.0492929	-0.00954684	0.0332866	-0.043432	-0.000707662	-0.00448305	0.0127133	-0.0244561	0.00899306
NaN	NaN	NaN	NaN	NaN	NaN	NaN	NaN	NaN	NaN	NaN	NaN	NaN	NaN	NaN	NaN	NaN	NaN	NaN	NaN	NaN	NaN	NaN	NaN	NaN	NaN	NaN	NaN	NaN	NaN	NaN	NaN	NaN	NaN	NaN	NaN	NaN	NaN	NaN	NaN	NaN	NaN	NaN	NaN	NaN	NaN	NaN	NaN	NaN	NaN
0.0157639	0.0368299	0.00384286	0.0416096	0.00343739	-0.0029075	0.013398	0.0242682	0.00357737	-0.0152834	0.00160538	0.0122855	0.0118192	0.00174015	-0.00944982	0.00320442	0.0197923	9.20699e-05	-0.0154464	0.0110967	0.0241155	0.0422643	0.0238411	0.0233894	-0.0103712	0.0137439	0.0285309	-0.0150638	0.00327364	0.018112	-0.00491948	-0.00236229	-0.0409909	-0.000838105	-0.0114619	-0.00185825	-0.0059068	0.0137925	-0.00883855	0.0359983	0.0120206	0.0309826	0.0220225	0.00475856	-0.0388897	-0.010854	0.0321596	-0.00884542	-0.00325731	-0.0208725
-0.0131062	-0.0493706	-0.00693673	0.0486082	-0.029867	-0.00856637	-0.031117	0.0185291	-0.00106071	0.0434947	-0.0427086	-0.0359158	-0.0502024	-0.0270317	0.0547687	-0.0128163	-0.0512796	-0.0530399	0.0175872	0.0140036	-0.0276738	-0.02406	-0.0555983	0.00582248	-0.0349732	-0.0172433	-0.0260851	0.0657563	-0.0701881	0.000142793	-0.0218416	0.0307356	0.0311171	-0.0231343	-0.016785	-0.0494278	-0.00174333	-0.00607684	-0.0233127	-0.0513838	0.030188	-0.0401466	-0.0288207	-0.0239947	-0.0042548	0.00507634	0.0144578	0.0724979	-0.0229528	-0.04495
0.0224892	0.056069	0.0398706	-0.018221	0.020314	-0.00119581	0.0470264	0.015342	-0.0251324	-0.0554051	0.00672187	0.0145436	0.0472984	0.0233396	-0.00443509	0.0309527	0.0163673	0.0388926	-0.0125171	0.0076452	0.036381	0.0509174	0.0218951	-0.0152762	0.0226743	0.0174245	0.0169878	-0.0529112	0.0123107	0.041873	0.034477	-0.0431547	-0.0725147	0.0116475	-0.0332334	0.0501615	-0.0137442	0.00165464	-0.0390711	0.0350287	-0.0445749	0.00536595	-0.00594302	0.00599126	0.0218325	-0.000203327	-0.031123	-0.0508675	0.0136286	0.0575278
-0.0235262	0.0539532	0.00488872	-0.0391448	0.054449	-0.00641328	0.0559132	0.00689925	-0.00203652	-0.0600444	0.0760505	0.0862998	0.000126013	0.025615	-0.0638784	0.0719123	0.0223925	0.0772823	-0.0575123	-0.0770976	0.0760868	0.0178526	-0.00721316	-0.0270534	0.0594006	0.063323	0.0541972	-0.0846769	0.0683136	0.0386699	0.0244776	-0.0442071	-0.0842629	0.0687278	0.0012588	0.0193211	0.00913459	0.040077	-0.0712987	0.0119819	-0.0445588	0.0494473	0.0581098	-0.0165547	0.0363626	-0.0334026	-0.0553802	-0.0294965	0.0409857	0.00909993
-0.0218764	0.0331893	0.0304216	-0.00274237	0.0588026	-0.0236246	0.0450122	-0.0224499	0.0126164	-0.0429825	0.0405035	0.0592277	0.0167132	0.0264008	-0.0618905	0.0455419	-0.000197811	0.0399786	-0.0277726	-0.0211759	0.0700478	0.0334182	-0.00238605	-0.044485	0.0663214	0.0286623	0.0492649	-0.0390957	0.0363774	0.0702256	0.0366934	-0.0560592	-0.0552886	0.0383751	0.0681156	0.0584721	-0.0164115	0.0639876	0.0176222	0.00951689	-0.0508187	0.0319441	0.0261674	-0.0187603	0.0360931	-0.0131417	-0.0376419	-0.0323641	0.0413737	-0.00019136
0.0169996	0.0225065	0.0142372	0.00732267	0.0603703	0.0325908	0.0033043	-0.0214228	-0.00236988	-0.0534286	0.0143995	0.00846371	0.0229163	0.0274391	-0.0730009	0.0588533	0.010258	0.0196056	-0.00732813	-0.00941486	0.0601253	0.016733	-0.00406077	-0.0392597	0.000740228	0.0331404	0.0207157	-0.0530861	0.0435025	0.0234896	0.0284448	-0.0307476	-0.0694831	0.0210464	-0.00443554	0.037939	0.0133982	-0.00067189	-0.0079528	0.0588059	-0.0422767	0.0056875	0.0599412	-0.00369591	0.0237294	-0.0239032	-0.0132537	-0.0279042	0.0431846	0.0546738
0.0797547	0.0321952	0.0229939	0.0112609	0.00570165	0.0331717	0.00872353	-0.00688549	0.0353542	0.0156555	0.00881566	0.0275103	0.0441193	0.0279743	-0.00932205	0.0146398	0.0526164	-0.00281562	0.0363743	-0.012013	0.00733205	0.0371812	0.0161503	0.0107833	0.0295924	0.00920573	-0.0363588	-0.00739868	0.020082	0.0436828	0.0571076	-0.00478349	-0.0190701	0.0208761	0.0130114	0.0643128	0.0150183	-0.0144475	-0.000505961	0.00932789	0.01614	0.0232815	0.0519268	0.0176755	0.0351455	0.0271201	0.022902	0.0257972	0.00710303	0.0473823
0.0261315	0.00518971	0.00587919	-0.000871466	0.0491197	0.0150177	-0.0273475	0.00273365	0.0275267	-0.0414504	0.00214801	0.0229768	0.0275991	0.0294386	-0.0289061	-0.041386	-0.0031465	-0.0245271	-0.020582	-0.00307798	-0.00633891	-0.00586827	0.00249411	0.0186895	-0.0386616	-0.0135859	-0.0196399	-0.0383147	0.010424	0.000716229	0.0245359	-0.072331	-0.0448128	-0.00322009	-0.00130109	-0.0116459	-0.0346617	-0.0143195	-0.0251347	0.00998163	-0.0104574	-0.058083	-0.0173727	-0.0327038	0.0152579	-0.0277259	-0.0443709	-0.0241981	-0.00989483	0.0164875
0.0314545	0.054806	-0.0312428	-0.0306378	0.0684928	-0.00344431	0.00298882	0.00950908	-0.0236875	-0.0985639	0.0367649	0.0451201	0.0491825	0.0521504	-0.0595193	0.0548212	0.0159396	0.0343478	-0.071999	-0.0225713	0.0247638	0.0326902	0.00664634	-0.0334739	0.0253048	0.0522125	0.0317414	-0.0596601	0.0597444	0.0316597	0.0358891	-0.0860836	-0.0479465	-0.00262004	0.0462978	0.0260976	-0.0302656	0.0414199	-0.038165	0.0163652	-0.0441354	0.0276895	0.0690918	0.00666873	0.0214254	-0.0471698	-0.0291614	-0.0457694	0.0480377	0.0331585
0.00154162	0.0326757	0.0134298	-0.0215391	0.023712	0.0128065	0.0217692	-0.0363435	0.00196921	-0.0576524	0.0370764	0.0221881	0.019614	0.00104128	-0.0253294	0.0396069	0.0113241	0.042205	-0.0112871	-0.0221748	0.0147876	0.0161183	0.0166216	-0.00463538	0.030673	0.0292989	0.0389469	-0.0499782	0.0626254	0.0473899	0.00150912	-0.0396335	-0.0117893	0.013786	0.00152797	0.0270615	0.00210072	0.0319364	-0.0374359	0.0465407	-0.0112881	0.0439319	-0.011743	0.0161591	0.0419286	-0.0210458	-0.0158733	-0.00897062	0.0221371	0.0275763
0.0121504	0.029669	0.00840692	0.00354204	0.0317318	-0.0107088	-0.0177113	-0.0136153	0.00554497	-0.0388445	0.00420633	0.00146435	0.0111356	0.0313514	-0.050823	-0.0177431	0.0389323	0.0203606	-0.0379667	-0.0317251	-0.00780564	0.0154246	0.00184867	-0.031733	-0.01942	0.027163	-0.0289618	-0.0537883	-0.00371914	0.00247037	0.00226111	-0.069307	-0.0393806	0.0241744	0.006772	0.0261808	-0.0186455	-0.0158846	-0.00367471	0.0156532	-0.020197	-0.0162235	0.0343266	-0.00413827	0.00484943	-0.000276799	-0.00957397	0.00577409	-0.0147863	0.00354792
0.00265207	0.0484718	0.0227897	0.0101522	0.0235769	0.0232333	0.0010432	0.01457	0.0159633	-0.000234485	0.0216873	-0.00624948	0.0512217	0.0619108	-0.0371616	-0.00445738	0.018241	0.015131	-0.00688239	-0.0270978	0.0375894	0.0175388	0.0104027	0.0384884	-0.0054347	0.0522384	-0.0181011	-0.00428226	0.0443482	0.0252334	0.0471874	-0.00185741	-0.0408224	0.016981	0.00899255	0.00869785	0.0025622	0.0276178	0.0172399	0.0279032	-0.0199549	0.0092576	0.0101124	-0.00912336	0.0428186	-0.00509051	0.0125785	-0.0252692	0.00742918	0.0226452
-0.00992259	-0.0240186	0.0118533	-0.00557238	-0.00814504	0.00531236	0.00684624	0.0312716	0.0167649	0.00691001	-0.0502575	-0.0276956	-0.0115633	-0.00515678	0.00465769	-0.0376913	-0.00481848	-0.0486362	0.00893978	-0.00558381	-0.0122184	-0.0217061	-0.00302725	0.00585629	-0.00118302	-0.0225418	-0.0252806	-0.0222771	-0.0473544	-0.0241773	0.0273185	0.00465508	0.00366176	0.00712816	0.0209438	-0.0194081	0.00924605	-0.00720658	0.0163932	-0.0294466	0.0096095	-0.039244	-0.0349836	0.00169228	-0.055386	0.0183395	0.0203602	0.0133798	-0.0247534	-0.00798521
0.0462952	0.0659628	0.0356456	0.0127601	0.063845	0.0220054	0.0155171	-0.0379265	-0.0160639	-0.0129157	0.0323459	0.0428661	0.0681675	0.0476421	-0.0200823	0.0544755	0.0455338	0.0631831	-0.015328	0.00439874	0.0248091	0.0366521	0.0242199	-0.0312398	0.0127511	0.0642711	0.030403	-0.0263326	0.072607	0.0543219	0.0620076	-0.00535511	-0.0367484	0.0505072	0.0402956	0.105197	0.00803241	0.00951024	0.042122	0.0941239	0.00837403	0.0418633	0.0190042	0.0229964	0.0568033	-0.00873397	-0.033993	-0.00570833	0.0262716	0.0715311
0.0125712	0.0680884	0.00374528	-0.00558879	0.0220955	-0.00106294	-0.00539427	0.0153239	0.0298037	-0.0604093	0.00600697	0.0140095	0.0270922	0.0348707	-0.0313661	0.00981889	0.0312551	-0.0026346	-0.0435475	-0.0156304	0.026127	-0.0122518	0.0135607	-0.0233769	0.0317987	0.00850998	-0.0153752	-0.0496049	0.0362337	0.0548225	0.00613937	-0.0546608	-0.0331133	-0.00765927	-0.0335254	0.0388069	-0.0397535	0.00511452	-0.0207585	0.0244174	-0.0462473	0.0425387	0.0138671	0.0206399	0.0340816	-0.0321063	-0.0230081	-0.022693	0.00801038	-0.00108302
0.0144837	-0.00615414	0.026664	0.0121909	-0.023367	0.00542719	0.000976268	0.0232634	-0.00090184	0.0276286	-0.0203418	-0.0182813	0.00857344	-0.0315563	0.0174096	-0.00835705	0.0011222	-0.026599	0.0225155	0.0246685	-0.00551966	0.0152582	0.0022976	0.0116688	0.00704694	-0.00831588	-0.0187638	0.0156477	-0.0264829	0.00497386	-0.00113984	0.0220874	0.0189471	-0.0214723	-0.0386369	-0.00434469	-0.00425287	0.0132524	-0.00166086	-0.0248714	0.0325992	-0.0171796	-0.000205433	0.00941238	-0.0274223	0.0440069	0.0177018	-0.0105854	-0.0435776	-0.000402127
-0.038469	0.0250218	-0.0189187	-0.00977852	0.022507	-0.0204225	0.058819	-0.0176522	0.033064	-0.0621343	0.0617865	0.0496023	-0.00941359	0.0305373	-0.0268164	0.00841482	0.0165059	0.0422242	-0.0620603	-0.0231437	0.0184306	0.0718679	-0.0104734	-0.00741651	0.0458079	0.0503388	0.033819	0.000216225	0.075171	0.0349134	0.0170194	-0.04507	-0.0357054	0.0138964	0.0251222	0.00551499	-0.0345117	0.0284077	-0.00341967	0.0243001	-0.0443856	0.0260488	0.0283539	0.017161	0.0223169	-0.0142559	0.0070881	-0.0321273	0.0104239	-0.0116085
0.0118475	0.0353807	-0.0114474	-0.0304245	0.0194303	-0.00528941	0.0502937	-0.012494	-0.0194282	-0.0504822	0.0699738	0.056234	0.0244783	0.00807505	-0.0568846	0.0281404	0.0179601	0.0519487	-0.0561923	-0.0301396	0.0159749	0.00392326	-0.0243341	-0.0314032	0.00962134	0.0316017	0.0269673	-0.0506793	0.075158	0.041251	0.0148178	-0.0749701	-0.0728678	-0.0372209	0.035571	0.053978	-0.00188212	0.055503	-0.0209215	0.00376244	-0.0476713	0.0130499	0.0340896	-0.0206847	0.0124674	-0.043955	-0.0296165	-0.0308642	0.00674137	-0.022686
0.0159498	0.0617613	0.0193147	-0.0407467	0.0188336	0.0062574	0.0130959	0.0135356	-0.0366471	-0.0643699	0.0561061	0.042268	0.0486228	0.0322988	-0.0254997	0.0362283	0.0334301	0.0614754	-0.0304714	-0.040149	0.0570282	0.0379362	0.0293696	-0.0181324	0.0141623	0.0555385	0.00246063	-0.0637774	0.0554925	0.0740499	0.0437557	-0.0705028	-0.0803227	0.0399045	0.0130833	0.0291657	-0.0246525	0.0365606	-0.0135719	0.0494292	-0.0509426	0.00515519	0.0375538	-0.0266	0.0379101	-0.0147494	-0.000162873	-0.0467957	0.0278445	0.0426679
-0.00201322	0.0319812	-0.0186596	-0.0440666	0.0387825	-0.0308697	0.0322874	-0.00460868	-0.0156725	-0.0482231	0.0553479	0.0714376	0.0203787	0.0102257	-0.0455212	0.00877246	-0.0238234	0.0544476	-0.0603617	-0.0278092	0.0191376	0.0325189	0.00302536	-0.0222685	0.0245618	0.0425375	0.0479379	-0.0537471	0.0502126	0.0375018	-0.00742638	-0.0251962	-0.0379372	0.0276146	0.0440179	0.0176456	-0.0389333	0.0536547	-0.0221881	0.0318861	-0.0385998	0.0427719	0.0366765	-0.0145835	0.0255427	-0.0116721	-0.0137692	-0.0198259	0.034228	0.00294195
0.0297027	0.0736877	-0.0117132	-0.0442895	0.00197195	0.0264573	0.014283	0.0151537	0.0324766	-0.0297751	0.0107214	0.0620489	0.0288837	0.0342627	-0.0433761	0.00961123	0.00843255	0.0417923	-0.0131669	-0.00242503	0.00307729	0.0508039	0.04781	0.0154332	0.0118625	0.0241895	0.0818582	-0.0399842	0.0222347	0.0782763	0.0620429	-0.0460702	-0.0357411	0.0223244	-0.00636137	0.062302	0.00742995	0.0393683	0.0045845	0.0137413	-0.0156138	0.0220948	0.00482982	0.00285712	0.00275575	-0.0262448	-0.00787599	-0.033018	0.0408177	-0.00882641
-0.013174	-0.0404032	-0.0205737	0.0122455	-0.0198697	-0.00144762	0.0265836	0.00948965	-0.00103002	0.0603903	-0.0182034	-0.0208815	-0.0374821	-0.0329659	0.0231836	-0.0301806	-0.0463046	-0.0710041	0.00956594	0.0249512	-0.0389531	-0.0203136	-0.0332322	0.00620902	-0.0426089	-0.0264883	-0.0295457	0.0346544	-0.0355392	-0.0444324	0.0117816	0.0323447	0.059587	0.0271802	-0.0299252	-0.0232159	-0.0166194	-0.0567438	-0.0122773	-0.0332103	0.00793056	-0.0177339	-0.0514687	-0.0100497	-0.0370912	0.0101238	-0.0338861	0.00112181	-0.021969	-0.0179347
0.0196798	0.0595225	-0.0188848	-0.0553219	0.0411456	-0.0131154	0.0170371	-0.00560943	-0.00632634	-0.0532923	0.051352	0.0315936	0.0223737	0.0384403	-0.0251045	0.0382956	0.02534	0.0421053	-0.0272995	-1.69817e-05	0.0211673	0.0482308	0.0333057	-0.000392218	0.0223533	0.0650915	-0.0104923	-0.0287172	0.0321816	0.0385618	0.0418107	-0.0648327	-0.0615813	-0.0356475	0.0107853	0.0538853	-0.00908848	0.0265591	-0.0173962	0.0302715	-0.048037	0.0444347	0.0251457	0.0271931	0.0528287	-0.0393282	-0.0175124	-0.0343557	0.0480438	0.0229515
-0.00505807	-0.0405276	0.0142789	0.0438969	-0.0254388	0.00694912	-0.0467356	-0.00383911	-0.00823193	0.0249916	-0.0811587	-0.0202881	0.0191511	-0.0112796	0.0533708	-0.0432893	-0.0214697	-0.0358557	0.0389566	0.0345165	-0.0214838	-0.0274194	-0.0133451	0.00820242	-0.0238709	-0.0528752	-0.00122062	0.020117	-0.0373019	-0.0301184	-0.0162462	0.0322375	0.0576467	-0.0186559	-0.021761	-0.0430675	0.0195101	-0.0751933	0.0360983	-0.042761	0.0559527	-0.0186243	-0.0257027	0.0130675	-0.0129166	0.0176098	0.0430521	0.0147803	-0.0201524	-0.00903965
0.0166533	0.0724006	-0.0252736	-0.0349893	0.057746	-0.0152254	0.0763016	0.0208031	0.01341	-0.0699683	0.0612578	0.0855408	0.0141479	0.0270456	-0.0731939	0.039717	0.0470839	0.10568	-0.0406975	-0.016703	0.0728785	0.0400362	-0.000296857	-0.0204807	0.0341341	0.0466954	0.0728664	-0.0620656	0.0836243	0.0813294	0.0200176	-0.0474629	-0.0511932	-0.000744719	0.0855593	0.0313343	0.00581555	0.0647399	-0.0285561	0.041222	-0.0184023	0.0513416	0.036781	-0.0138478	0.0601016	-0.0240241	-0.0436006	-0.0518203	0.022227	0.0232201
0.00386403	0.0557317	-0.0237153	-0.0195658	0.0349253	-0.018872	0.0143658	-0.0151021	-0.0169461	-0.0414679	0.0702576	0.062319	0.0324823	0.0212542	-0.0694397	0.0203636	0.0026525	0.089169	-0.0608948	-0.0243042	0.0535637	0.0198218	-0.0310722	-0.0217982	0.0244638	0.0321885	0.0297505	-0.0655106	0.0611709	0.060782	0.0246215	-0.0741009	-0.0584983	0.0496279	0.0347817	0.000572083	-0.0330073	0.0436531	-0.0188538	0.0503875	-0.0317477	0.0403831	0.0551708	-0.0204043	0.044149	-0.0103545	-0.0241328	-0.0233233	0.0529955	0.0293962
0.0265582	-0.00960497	-0.0120253	-0.00945806	0.0604743	0.0367678	-0.00670294	0.02902	0.0345459	0.0162835	0.0049698	-1.30436e-05	0.00511836	0.00378618	-0.0116781	0.0217569	-0.00316205	-0.000964903	0.0129407	0.00678279	-0.0156879	-0.00159296	0.0532201	0.0386025	-0.0284017	0.000775526	0.0258878	-0.0167769	0.0154306	0.00899366	0.0296747	0.0050509	0.00712269	0.0138967	0.00705852	-0.0267634	-0.0107901	-0.00220536	-0.000660333	-0.0223982	-0.00464054	-0.0246162	-0.0147424	-0.00321292	0.00996921	0.0169022	0.0457367	0.0105428	0.00621864	0.00160265
-0.0520653	-0.0592588	-0.035598	-0.0167336	-0.0501422	-0.0318088	-0.0290087	-0.0277578	0.000641437	0.0264518	-0.028504	-0.0537188	-0.0771253	-0.0574193	0.0359842	-0.032939	0.00193177	-0.0553096	-0.0273799	0.0155637	-0.036002	0.0171639	-0.051349	0.00371938	-0.0249775	-0.0267187	-0.0299765	0.00514739	-0.117699	-0.0577188	-0.0268286	0.0182629	-0.0252558	-0.0111111	-0.0402058	-0.0417897	-0.0182939	-0.0502081	0.013235	-0.059948	-0.0184504	-0.0387766	-0.0258309	-0.0481503	-0.07389	0.00132607	0.00317806	-0.0123309	-0.0476847	-0.0335792
-0.0188152	-0.00345823	-0.0272219	0.00477566	-0.00263874	-0.00814146	0.0158404	0.00932079	-0.0206271	-0.0313629	-0.023523	-0.00442179	-0.0131293	0.0263848	-0.00649588	0.00809287	0.0237344	-0.0238852	-0.0226553	-0.00335061	-0.0664479	-0.0266158	-0.00322254	0.00737934	0.0157632	0.00443696	-0.0404675	-0.0113951	-0.0209853	0.0265303	-0.0050412	-0.0221072	0.00931266	-0.0208763	-0.0176565	-0.0050828	-0.0172991	-0.0378671	0.00598215	0.01771	0.00915158	0.00896211	0.00607611	-0.0215859	0.0113473	-0.0014865	0.018789	-0.000998709	-0.00433755	0.0154957
-0.0169879	0.0223867	-0.024411	0.00400023	0.021734	0.0126489	0.0314194	0.0203281	-0.000426094	-0.0295849	-0.0402494	-0.0187226	0.0306619	0.00169791	0.0250039	0.0250662	0.0290916	-0.0206464	-0.0479149	0.021312	-0.0317921	0.00127336	0.0582053	-0.0190788	0.0201114	-0.00561857	0.0139714	-0.0125182	-0.00890301	-0.0296866	0.00847712	-0.0323909	-0.0103214	-0.0064529	0.0176519	0.0238015	0.00954199	-0.0146534	0.0107336	0.0534161	0.00141797	0.0240191	-0.0117273	0.0118365	-0.0010427	-0.0180404	0.0310766	0.0286688	0.00559462	0.0504969
0.014348	0.0603511	-0.0245929	-0.0383961	0.0115102	-0.0514526	0.0292321	0.0424429	-0.0106512	-0.0374479	0.0528687	0.0148565	0.0363443	0.0190601	-0.0497191	0.0254826	0.0421287	0.0607499	-0.0209824	-0.029042	0.0405543	0.0249118	0.0304218	-0.00575918	0.0255122	0.0635154	0.0368821	-0.0451942	0.0605327	0.03148	0.0112831	-0.0619707	-0.0534861	0.0351938	0.00789352	0.0415509	-0.0257436	0.0426362	-0.0142595	0.0247096	-0.0456921	0.0197635	0.0467075	0.0184197	0.0232727	-0.0198679	-0.055608	-0.037233	0.0411465	0.0154487
0.0442564	0.055978	-0.00847302	-0.00199929	0.0454162	0.00807795	0.0119096	-0.00408658	0.0257926	-0.023166	0.0498021	0.0318103	0.0205478	0.0412802	-0.0593259	0.0688596	0.0749343	0.0803459	-0.0553845	-0.014567	0.0542677	0.030774	-0.000797681	-0.0183012	-0.00299498	0.0512733	0.0367116	-0.0514304	0.062296	0.0754249	0.0457265	-0.0324854	-0.0304579	0.0379833	0.0348022	0.0382328	-0.0227045	0.0341598	0.0318383	0.0411485	-0.0308146	0.0301458	0.0212317	0.00551724	0.061836	-0.0254122	-0.0117622	-0.0278414	0.0366207	0.0403489
-0.016225	-0.0589013	-0.00223509	0.0109106	-0.0320828	-0.0126787	-0.0499178	0.0122273	0.0166304	-0.000360104	-0.0369518	-0.0527398	-0.0164285	-0.0453258	-0.0255035	-0.0227718	0.00231342	-0.0430241	0.0033517	-0.00744087	-0.0168826	-0.0227215	-0.0147742	-0.0112466	-0.00306669	-0.0223556	0.00379393	0.0296042	-0.0771402	-0.0339694	-0.0144591	-0.0173172	0.00788878	0.00511619	-0.0278082	-0.0235202	-0.023679	-0.0513757	-0.0156774	-0.0665916	0.0171406	-0.0255277	-0.00445729	-0.0141634	-0.0344471	-0.00981463	0.0131462	-0.0106026	0.0194249	-0.0511984
0.0218766	0.0184034	-0.00518784	-0.0427966	0.0253452	0.0133936	0.0165178	-0.0185345	-0.0299049	-0.0546755	0.0627432	0.0499933	-0.00614671	0.0222474	-0.0209024	0.0128487	0.0100997	0.0632292	-0.0618829	-0.0271022	0.0318057	0.00430986	-0.0263196	-0.0323493	0.0270176	0.0314205	0.0393196	-0.0478189	0.0629167	0.00829338	0.0212192	-0.032325	-0.0228909	0.0162048	0.0205437	0.0121156	-0.0255598	0.0446163	-0.0408497	0.0271382	-0.0230646	0.0437741	0.0630636	0.00116314	0.0169594	-0.0328818	-0.0408581	-0.0191367	0.0141611	-0.00181322
0.00650399	0.0104328	-0.00533808	-0.0620436	0.0461189	-0.0188903	0.0173813	-0.0184814	-0.00626737	-0.0404432	0.043964	0.068686	-0.00128402	0.0123298	-0.0312786	0.0197838	-0.00319978	0.0692107	-0.0641498	-0.0112305	0.0170596	0.0421821	-0.00899305	-0.00608102	0.0125885	0.0675755	0.0427627	-0.0681545	0.0642398	0.0147114	0.0360954	-0.0574485	-0.0619528	0.0377509	0.0255375	0.0128523	0.00359704	0.0359075	0.00360325	0.049887	-0.0650734	0.0569233	0.0129019	0.00304119	0.00975843	-0.0108394	-0.0467868	-0.035039	-0.0075311	-0.0135585
-0.00561875	0.0334977	-0.0219302	-0.0555349	0.0255815	-0.0103763	0.0775641	-0.0146205	-0.00794177	-0.0379914	0.0708996	0.0627854	0.0171877	0.0271687	-0.0132763	0.0481442	-0.00275321	0.0567456	-0.0375716	-0.066571	0.0348914	0.0133121	0.000712073	-0.0373497	0.0589846	0.0479904	0.0598319	-0.0390183	0.0755607	0.0333556	0.0209805	-0.0457958	-0.0461341	0.0298061	0.0608191	0.032757	-0.00452179	0.0414758	0.00649873	0.020897	-0.0333294	0.068428	0.0536343	-0.0219772	0.0309775	-0.018673	-0.0122229	-0.0156866	0.0301211	-0.00791734
0.0220957	-0.0222741	0.0115287	0.0211098	-0.0058673	0.0162598	-0.00370932	-0.00232859	-0.0212245	0.0173208	-0.00308971	-0.0176115	-0.00661614	-0.00455891	0.00801678	-0.000385801	-0.0214408	-0.00250797	0.024968	-0.0101941	-0.0205367	-0.0118865	-0.011579	0.00297709	-0.00537908	-0.0441037	0.00646185	0.0123361	-0.0493712	-0.0268399	-0.0211963	-0.039528	0.0121254	-0.0116761	0.00561462	-0.0156807	-0.0363394	-0.0265844	-0.0115181	-0.0128504	-0.00314133	-0.0159884	-0.0234468	-0.0148821	-0.00508895	0.00699615	-0.00919014	-0.0135295	-0.00997843	-0.0300502
0.0186956	0.082008	0.00657741	-0.0173975	0.0570289	-0.0124287	0.0111227	-0.00310975	0.0104635	-0.0260825	0.0468533	0.0658308	-0.00508007	0.029962	-0.0217918	0.0603309	0.0188197	0.0449648	-0.0241691	-0.0215132	0.00774848	0.0522491	-0.0135916	-0.011165	0.0487158	0.0744369	0.00376889	-0.0301784	0.0474564	0.0278051	0.0405769	-0.0388678	-0.0334387	0.0119041	0.00485112	0.0422046	0.00785846	0.046763	-0.0428582	0.0399567	-0.0256274	0.0599831	0.00802907	-0.00534457	0.0314811	-0.0258947	0.00966446	-0.0197305	0.0319016	-0.00156912
0.0156733	0.00472814	0.00995454	0.0159618	0.00494495	-0.0176192	0.00868508	0.0535809	0.0209942	0.00345908	0.0710788	0.0316292	0.0283844	0.0330624	0.0103572	0.0151012	-0.0107884	0.0535181	0.0317992	0.00287114	-0.00172544	0.00867503	0.0172304	-0.0245965	0.0109168	0.0372577	-0.00737633	4.01559e-05	0.0134859	0.0197736	0.0159277	-0.0100415	-0.0305535	0.0122463	0.00765778	0.00228325	-0.0355008	-0.00469043	-0.0168081	-4.71523e-05	-0.00578171	0.010931	0.0269639	0.0152952	0.0205727	-0.0421876	0.0242664	0.00471549	0.016275	-0.0041666
0.039997	0.0357502	0.0214347	-0.0127637	0.019969	0.0294165	-0.0051465	0.0106527	0.0230229	-0.02396	-0.00164767	-0.0146678	0.046374	0.0162641	-0.0270113	-0.00126586	0.0886335	0.00895047	-0.0350517	0.00974913	0.0204198	0.0602699	0.0296422	-0.00646438	0.00664917	0.0131212	-0.00784976	-0.0374134	0.0578812	0.076592	0.0215067	-0.0101015	-0.0311637	0.00555284	0.00944074	0.0242225	0.00984562	0.00357142	0.0115118	0.0121233	0.00851404	0.0388296	0.0121151	-0.00506329	0.0354009	0.0019123	0.00672059	0.00356773	0.0423831	0.0708335
0.0411849	0.0682557	0.00107281	-0.0277922	0.0256851	0.0282868	0.00756327	0.0077955	-0.0107158	0.00429129	0.00683761	0.0243287	0.0313115	0.020089	-0.0204478	0.0323213	0.0210785	0.0603887	-0.0478738	-0.0165999	-0.000699604	0.0278662	0.0142854	-0.0290501	0.0213745	0.0569239	0.0207564	-0.0492213	0.0625186	0.0730893	0.0289727	-0.0741419	-0.0239155	0.0166262	0.00215772	0.05163	0.0161459	0.0555684	-0.0468925	0.0219148	-0.0228102	0.0302593	0.011133	0.0329014	0.0698839	-0.0184795	-0.0238751	-0.0331774	0.0522491	0.0156373
-0.00251474	0.0397051	-0.0223277	0.00163418	0.0342539	-0.000882269	0.0365259	-0.00811905	-0.000327184	-0.0504718	0.0565369	0.0492905	-0.0101502	-0.00213678	-0.031135	0.0109987	0.00197631	0.0316852	-0.016592	-0.0399368	0.0303302	0.00650521	0.0103103	-0.0283725	0.0339249	0.0555418	0.00254336	-0.0226185	0.0309602	0.0299776	0.0178487	-0.0495232	-0.0150677	0.0242933	-0.00184829	0.0245026	-0.00217741	0.0794301	0.00434211	0.0177133	-0.0191526	0.060885	0.0533067	0.0355366	0.0255472	-0.00610901	-0.0479622	-0.0382149	0.0243299	-0.0282686
0.00805174	0.0809987	-0.00175639	-0.010313	0.0640693	-0.00277028	0.0241184	-0.0444606	-0.00968335	-0.0600564	0.107574	0.0734745	0.0342867	0.0562866	-0.0387096	0.0600845	0.0674343	0.0975694	-0.065918	-0.0414059	0.0451634	0.0234045	0.0440237	-0.0435594	0.0570084	0.0867519	0.04166	-0.0577663	0.110895	0.0741889	0.0129764	-0.0599214	-0.0623668	0.0424798	0.0246894	0.0809474	-0.0297703	0.100216	-0.0246467	0.026597	-0.0183738	0.0848777	0.0399796	0.0233248	0.0738148	-0.0244726	-0.0120775	-0.0645432	0.0319157	0.0330185
-0.0362293	-0.0857917	-0.0131993	-0.0270703	-0.0498306	-0.0636381	-0.036876	0.0153112	-0.0442685	0.00370191	0.000537728	-0.0366703	-0.0819679	-0.040223	-0.00171374	-0.0401907	-0.0513152	-0.0424826	-0.049167	-0.0650791	-0.0290131	-0.0531709	-0.0697617	-0.00167707	-0.0227533	-0.0119948	0.00217533	0.0115327	-0.0905628	-0.0640205	-0.074736	-0.0232514	-0.0294423	-0.0269868	-0.0188484	-0.0602827	-0.0460462	-0.0432321	-0.0112852	-0.0835185	-0.0223859	-0.0819481	-0.0550106	-0.0662236	-0.0805064	0.00296281	0.00187064	-0.00401572	-0.0704058	-0.0814161
-0.0285045	-0.0638941	-0.0122127	0.034961	-0.0268244	0.0153556	-0.047217	-0.00239743	-0.00911605	0.00233142	-0.0283188	-0.0453454	-0.0248588	-0.017003	0.0134502	-0.0228794	-0.0416438	-0.0518862	0.0358738	0.0346114	-0.0258204	-0.0317957	0.0114223	0.0206748	-0.0319561	-0.0450492	-0.051594	0.0320538	-0.0157489	-0.0378568	-0.0157352	0.0491207	0.0434664	-0.00959285	-0.0473998	-0.0360471	-0.0317942	-0.0407391	-0.0180479	-0.0313776	0.031826	-0.020932	-0.0564589	-0.0302607	-0.00914755	0.00234053	0.0481137	0.0111991	-0.0154845	-0.060188
-0.00753954	0.0630545	0.0379123	-0.0166489	0.0489906	-0.017134	0.00307846	-0.0129824	-0.0445458	-0.0720261	0.0627509	0.0400779	0.027878	0.0527622	-0.0345058	0.0459635	-0.00201007	0.0534914	-0.0471729	-0.0354801	0.0751178	0.0100927	0.0368785	-0.00213422	-0.00133582	0.0345701	0.0340553	-0.0763679	0.0544962	0.0524482	0.023467	-0.0750696	-0.0533645	0.00124366	0.0134817	0.0383414	0.00246586	0.0385979	-0.0224923	0.0207008	-0.059536	0.0119446	0.0531214	-0.0291172	0.0412844	-0.0277231	-0.017875	-0.0215009	0.0513931	0.0102979
0.0232467	0.0322562	0.0207298	-0.0273694	0.01671	0.00820524	0.0281688	0.0181195	0.0379082	-0.0950662	0.0421129	0.0378273	0.0352466	0.0588679	-0.0387737	0.0209831	0.0305054	0.0257475	-0.0627108	-0.0464264	0.0151673	0.0298809	0.0109766	-0.0509878	0.0110522	0.0188248	0.00234478	-0.0829139	0.0277627	0.0307424	0.0412587	-0.0897761	-0.064214	-0.0298568	0.010024	0.00956771	-0.0200471	0.0237466	-0.0448717	0.0111035	-0.050319	0.0256833	0.0193136	-0.0366982	0.0348648	0.02348	-0.0303306	-0.0559951	0.0140726	0.0131188
-0.0714116	-0.0572657	-0.0508723	0.0168299	-0.0735922	-0.0220571	-0.0193457	-0.00190216	-0.0465616	0.0145543	-0.0314216	-0.0295767	-0.0482843	-0.0398585	0.0263348	-0.0513341	-0.0363815	-0.0498869	-0.0251561	-0.0263708	-0.0454438	-0.049836	-0.0881929	-0.0276532	-0.0145323	-0.0244408	-0.0360775	0.0179654	-0.056191	-0.0986055	-0.0336596	-0.0131581	-0.0150892	-0.0249289	-0.0344606	-0.0537968	-0.0511972	-0.0645946	0.0105858	-0.0643862	-0.0343208	-0.064211	-0.0904762	-0.0551809	-0.0561149	0.00256942	0.0022139	-0.00363574	-0.0518149	-0.077666
-0.000383154	0.0511337	-0.0495627	-0.0408846	0.0517175	-0.0289326	2.80821e-06	-0.0147868	-0.0376518	-0.120397	0.0498148	0.0778406	-0.00503087	0.058635	-0.0990345	0.0454526	0.00220816	0.0610053	-0.0904923	-0.0567254	0.0683233	0.0371019	-0.0190418	-0.0193561	0.0425955	0.0344764	0.0398063	-0.106932	0.0806674	0.0452799	0.00335456	-0.131524	-0.0876024	0.0095076	0.010096	0.0284641	-0.0382004	0.0595078	-0.0573081	0.0171007	-0.0752494	0.0317129	0.0348264	-0.0255591	0.00882348	-0.023196	-0.044772	-0.084276	-0.014504	-0.0260921
-0.00216441	-0.00903398	0.000587992	-0.0277735	-0.0247379	0.0136052	-0.00763431	0.00841909	-0.0358734	-0.0541299	-0.00762039	-0.0183183	-0.00315116	-0.0152972	-0.0389415	-0.00425641	-0.0044095	-0.0309177	-0.0365077	-0.0359734	-0.0296076	0.0228731	0.0294962	-0.00112944	-0.0422355	-0.0211234	-0.0128078	-0.0354486	-0.0152669	-0.0398939	-0.0364842	-0.0470634	-0.0357649	-0.00145071	-0.0225045	-0.0201393	-0.0105845	0.00695043	-0.0269018	-0.0341529	-0.0165006	-0.0386143	-0.00978245	-0.0098219	-0.0073976	0.00394828	-0.0295743	-0.0615206	-0.0148277	-0.0372427
-0.0157863	0.0463151	-0.0269989	-0.0160409	0.043976	-0.00873998	0.0476069	-0.0135589	0.020237	-0.0438763	0.0595191	0.100636	-0.0286027	0.0175662	-0.0481353	0.0274012	0.0025851	0.0396739	-0.0739458	-0.0502832	0.0271453	0.0132599	-0.0320243	-0.0271775	0.0440844	0.0474012	0.0802384	-0.0693427	0.0527263	0.0373734	0.000651167	-0.0261071	-0.0423042	-0.00191905	0.0611822	0.0331867	0.000704962	0.0535123	-0.0253903	0.0413455	-0.0621511	0.0320224	0.0376497	0.000171402	0.0161566	-0.0396418	-0.0255259	-0.050176	-0.0198387	-0.0245384
-0.00248389	0.0355032	0.0231282	-0.0217442	0.00564615	0.0161339	-0.00857358	0.00293836	-0.00891499	-0.0296162	0.0130529	0.00489275	-0.0381726	-0.00132716	-0.023887	0.0170317	0.0321398	-0.0149641	-0.0480454	-0.0346477	0.0464707	0.0407495	-0.00108152	-0.00333859	0.0158252	-0.0162916	0.0398586	-0.0551844	-0.00133242	0.000476207	-0.0179754	-0.0706595	-0.0509947	0.00282775	0.0176088	0.0110705	-0.033639	0.00612522	0.00804139	0.0112975	-0.0441971	0.00309153	0.00227575	0.0060162	0.0225878	0.0136788	-0.0190067	-0.0357433	-0.00407212	0.00518489
0.00268269	0.0379493	-9.37707e-05	-0.0290147	0.0271991	-0.0167957	0.0236373	-0.0131142	0.0104904	-0.0558113	0.0233227	0.0411294	0.018195	0.00167516	-0.030513	0.0315036	0.038838	0.0370322	-0.0347571	-0.0359779	0.0216885	0.0399853	-0.00236153	0.0087711	0.020672	0.0339974	0.0151778	-0.0683244	0.0503374	0.0303498	0.0164622	-0.0580948	-0.0679458	0.00726562	0.000135095	0.058236	0.0258255	0.00777358	-0.0345356	0.0248405	-0.0311281	0.0297357	0.0454635	0.00469622	-0.0173175	-0.00482933	-0.0166366	-0.0435572	0.0384219	0.0132939
-0.0153835	-0.00395201	0.00047687	0.0380451	-0.017486	0.0276407	-0.0201748	0.0387398	-0.0265459	-0.0135799	-0.0123972	-0.0222568	-0.0171346	-0.00388607	-0.0175485	-0.0103466	-0.0247381	-0.0216004	-0.00353191	-0.00932633	-0.0105141	-0.00697307	-0.00447016	0.00167335	-0.0305681	-0.0179387	-0.0501185	-0.00719778	-0.0271776	-0.046478	0.00514229	-0.0244514	0.0215733	-0.02373	-0.0238325	-0.0248132	-0.0446244	-0.0499436	0.0414548	-0.00322823	-0.0291906	-0.0182755	-0.0212069	-0.00298536	-0.0360319	0.0364852	-0.00632251	-0.00344962	-0.057997	0.00478753
0.0109074	0.0677005	0.00142627	-0.0230055	0.0753229	-0.00324856	0.0264254	-0.00533322	-0.00530014	-0.0557577	0.054021	0.0443237	0.0230831	0.0479321	-0.0742214	0.0688619	0.0253267	0.0834776	-0.0642853	-0.0511366	0.0671426	0.0171058	0.0239733	-0.0220853	0.0312968	0.0448328	0.0658697	-0.0272629	0.0799607	0.0547547	0.0404187	-0.0703637	-0.0762592	0.0173278	0.0385336	0.0366551	0.00687295	0.0684135	-0.0120467	0.0479677	-0.0640974	0.0608681	0.0403115	-0.00331768	0.0176729	0.00117148	-0.0240373	-0.0014671	0.0501465	0.0278086
-0.0200841	-0.0933751	-0.0365925	0.0327709	-0.0675511	-0.0391761	-0.0201305	-0.0158484	-0.0182043	0.0207343	-0.0234545	-0.0449326	-0.081998	-0.0746911	0.00794905	-0.0312502	-0.0472184	-0.040565	-0.00471322	-0.0387897	-0.0230501	-0.00395897	-0.0650839	0.0223012	-0.0788645	-0.0771495	-0.0241856	0.0198383	-0.0941442	-0.0981573	-0.0669497	0.0392958	-0.00240622	-0.0372337	-0.0439149	-0.0742414	-0.0109796	-0.0441162	0.00399096	-0.0639653	-0.00845692	-0.0530183	-0.053699	-0.0499661	-0.064654	0.0181627	-0.0430109	-0.00922149	-0.0756605	-0.0332986
0.0265117	-0.0862837	-0.00307573	0.0387676	-0.058496	0.00202838	0.0104273	-0.0256099	0.0023943	0.0430292	-0.0432204	-0.0671097	-0.0452692	-0.0199954	0.0529095	-0.0704056	-0.0400918	-0.0174011	-0.00187592	-0.0264761	-0.0374537	-0.0552436	-0.0168408	0.00725316	0.00940631	-0.040872	-0.00845756	0.0706474	-0.0535214	-0.028092	-0.0543728	0.0367428	0.0467447	-0.0248271	-0.0411542	-0.0517789	-0.0273473	-0.0633635	0.0143589	-0.0550632	0.0309237	-0.0400922	-0.0213621	0.0103006	-0.0373921	-0.0127632	0.0176681	0.0339514	-0.0640231	-0.0500639
-0.0109262	-0.0796767	-0.0193658	0.0187529	-0.0346565	-0.0352285	-0.00708491	-0.0109215	-0.0229274	-0.000360385	-0.0431944	-0.0316224	-0.0519924	-0.054563	0.0395014	-0.061683	-0.045069	-0.0446496	-0.0357723	0.00436461	-0.0432914	-0.0212892	-0.0355705	-0.0164434	-0.0250626	-0.0720301	-0.00999591	0.01594	-0.0801071	-0.0375709	-0.0724562	0.00492489	0.0295494	-0.0313785	-0.050056	-0.0423379	-0.0539975	-0.0527677	-0.0128383	-0.0734115	-0.018987	-0.0726933	-0.060268	-0.0163882	-0.0862374	0.00753597	-0.0189824	-0.0111285	-0.0729527	-0.0419728
-0.00128333	-0.000704111	0.0329725	-0.0161338	-5.96136e-05	-0.0135601	-0.00552758	-0.0427899	0.00234476	-0.0200922	0.010429	0.0587254	0.0192987	0.0250136	-0.043345	-0.00877907	0.00145192	0.00745625	-0.0387357	0.00291024	0.0415821	0.0309318	0.0218262	-0.0103606	0.0133087	0.0142615	-0.00646741	-0.0473538	0.0206925	0.0191562	0.0277231	-0.0366115	-0.0351391	-0.0185462	0.0115192	0.0214096	0.0173922	0.0284872	0.00685886	0.00237958	-0.0375681	0.00687778	0.0118456	-0.0200482	8.74972e-05	0.019833	0.00874999	0.00394556	0.0049146	0.0177435
-0.0370197	-0.00311128	-0.0282066	-0.0154458	0.0120108	-0.00990447	0.00770452	-0.0193351	-0.0223059	-0.0707718	-0.023286	0.0122202	-0.0270451	0.000664368	-0.058867	-0.047215	-0.00901128	-0.0690196	-0.0669039	-0.0169348	0.000962711	0.0391606	0.0172527	-0.00434474	-0.0156402	-0.0152993	-0.0103136	-0.0126849	-0.0114195	-0.01047	0.00864381	-0.0638049	-0.034577	0.00264912	-0.0235608	-0.00557106	-0.000233767	-0.0155848	-0.0453151	-0.00900324	-0.020947	0.0173822	-0.0185678	-0.0267824	0.00728425	-0.0260589	-0.0139974	-0.0406318	0.000756274	-0.0209548
-0.0529605	-0.10114	-0.0215793	-0.00416487	-0.0823805	-0.0346095	-0.0215106	-0.01875	-0.0423305	0.014305	-0.0356093	-0.0381859	-0.0786997	-0.0529939	0.0119411	-0.0537332	-0.0484774	-0.0327423	-0.0447123	-0.0185078	-0.049604	-0.0519565	-0.0298849	-0.0155445	-0.0659371	-0.0659541	-0.0508924	0.00827912	-0.120059	-0.0858661	-0.0568695	0.00800754	0.0181383	-0.0134901	-0.0192836	-0.0951672	-0.0154767	-0.0647103	-0.00667347	-0.0796872	0.00760987	-0.0553232	-0.0410667	-0.0118306	-0.0484975	0.0205498	-0.0245759	0.0103121	-0.0642517	-0.0654201
0.0398118	0.0771182	-0.0199016	-0.0636063	0.067441	5.83154e-05	0.0232792	-0.00563664	-0.00532545	-0.0904895	0.0878862	0.0442239	0.0648494	0.0801606	-0.0517368	0.0462553	0.0817468	0.0542909	-0.0468902	-0.0111063	0.0426829	0.0547074	0.0716354	0.0126221	0.0384537	0.0429607	0.0367028	-0.0606563	0.0709896	0.0600733	0.0177679	-0.0472206	-0.0451734	0.0221132	0.0354432	0.085588	0.023558	0.0709342	-0.00226984	0.0911386	-0.0486173	0.0214218	0.0316544	0.028984	0.0600219	-0.0081254	0.0247503	-0.0305551	0.0473787	0.0748308
-0.0590517	-0.101082	-0.0132911	-0.030393	-0.040075	-0.060994	-0.00398123	-0.00149309	-0.0417254	-0.0128056	-0.043888	-0.0313441	-0.0776877	-0.0684549	0.0514064	-0.0647614	-0.0682981	-0.0696514	-0.0332185	-0.026773	-0.0475475	-0.0371062	-0.0779	-0.00329605	-0.0283444	-0.0473974	0.000820968	0.0484056	-0.100598	-0.0621844	-0.0653101	0.00465147	-0.0133844	-0.0309078	-0.0345233	-0.100402	-0.0472223	-0.0394835	0.00472725	-0.113443	-0.0426247	-0.0858033	-0.0420833	-0.056481	-0.0654299	-0.0366594	-0.0254148	-0.00553736	-0.0550999	-0.0645084
0.00835047	-0.0455656	-0.00094629	-0.00674086	-0.00745677	0.030506	-0.03268	-0.00696448	0.014866	-0.033147	-0.0282963	-0.0168701	-0.00579464	0.0113032	-0.00551069	-0.0238298	-0.0279805	-0.0333453	-0.020814	-0.016221	-0.0158135	0.0100006	-0.0309289	-0.0140904	-0.0038311	-0.0207718	-0.00675378	-0.0451433	7.40137e-05	-0.0128232	-0.0250214	-0.0316719	-0.0105431	0.0290208	-0.00431834	-0.0092735	-0.029554	-0.00543556	-0.0201199	0.0264007	-0.0143593	-0.00985324	-0.0341647	-0.0212319	-0.0133091	0.0102423	0.00577375	-0.0281567	-0.00963886	0.0174734
-0.0151152	0.0253308	-0.00990517	-0.0396893	0.0593491	-0.0362602	0.0584486	-0.00886775	-0.0604543	-0.108799	0.0849884	0.0502757	0.0216235	0.0227509	-0.0471204	0.0263462	0.00562614	0.0514973	-0.0873314	-0.0379439	0.0496663	0.0107199	-0.00841328	-0.0758485	0.0432053	0.0636276	0.0630023	-0.0720776	0.0602038	0.0352451	0.0226147	-0.0554541	-0.0848095	-0.00418601	0.0530473	0.0191464	0.00710761	0.0682368	-0.027636	0.0173232	-0.0838285	0.0425424	0.0397018	-0.0237522	0.0210028	-0.0298349	-0.0480859	-0.041544	-0.0148933	-0.0362068
-0.0420701	-0.114842	0.00164543	0.0128422	-0.0581866	-0.0319205	-2.18222e-05	-0.0447107	-0.0427658	0.0391229	-0.0338628	-0.0302374	-0.069455	-0.0894211	0.0183009	-0.0458482	-0.093391	-0.0537018	0.0209422	-0.00912433	-0.0132457	-0.0448502	-0.0998808	-0.00558569	-0.0351027	-0.0252818	0.00591516	0.0603437	-0.0882885	-0.0491376	-0.0688086	0.0283832	0.0115223	-0.0499221	-0.016479	-0.0718569	0.0172458	-0.0120383	0.00835563	-0.10348	0.0241843	-0.0146803	-0.0323734	-0.0102042	-0.0690462	0.00637489	-0.027547	0.0146355	-0.0907679	-0.0594102
-0.0777252	-0.106683	-0.0349681	-0.0475053	-0.039758	-0.0616544	-0.0140258	-0.0232413	-0.0820127	-0.0119364	-0.028378	-0.0463539	-0.0577702	-0.0618576	0.00583938	-0.0587291	-0.0522879	-0.0332878	-0.059654	-0.0114864	-0.0147959	-0.031241	-0.0462061	-0.0278954	-0.0360565	-0.0660565	0.00220152	-0.00216775	-0.0616464	-0.0308987	-0.0923044	-0.0396552	-0.0156155	-0.0134012	-0.0147385	-0.0744553	-0.064684	-0.019807	-0.0257107	-0.076849	-0.0239507	-0.062794	-0.0302634	-0.0341802	-0.0317226	-0.015417	-0.0277722	0.016795	-0.0172696	-0.0559173
-0.0065584	-0.0459505	0.0168134	0.00254058	-0.0228918	-0.00091501	-0.0255854	0.000292118	-0.0153888	0.0434479	-0.0329044	-0.0496004	-0.0498884	0.00718728	0.0205608	-0.0295232	-0.0478431	-0.051246	0.00046503	-0.0103186	-0.0320117	-0.0412287	-0.0159091	0.0127861	-0.0301421	-0.0195631	-0.0396787	0.0171263	-0.0426612	-0.0527412	-0.0232262	-0.0129821	0.016393	-0.0529455	-0.000339355	-0.0553349	-0.00955117	-0.0471605	-0.0132034	-0.0456017	0.0183374	-0.0384104	-0.00280784	-0.0186243	-0.036633	0.0126105	0.0018328	0.0194185	0.0168723	-0.00427157
-0.0723773	-0.0990486	-0.0253281	0.00239094	-0.0696062	-0.076267	-0.0146175	-0.0206297	-0.0424757	0.0306445	-0.0503212	-0.031079	-0.051847	-0.0389427	0.0272575	-0.0257537	-0.0259643	-0.0494107	0.0133586	0.00408424	-0.048897	-0.0483809	-0.063006	-0.00281683	-0.0532803	-0.0110494	-0.0167217	0.0278239	-0.0574424	-0.0594006	-0.0533047	0.0166367	0.000375734	0.000278096	-0.0439245	-0.0591087	-0.0191466	-0.0425812	0.00243279	-0.0426796	-5.1668e-05	-0.0377078	-0.0269083	-0.0100292	-0.0566528	-0.00352929	-0.0315511	0.0430644	-0.0417486	-0.0927909
0.0177351	0.0259779	0.0154716	-0.0288687	0.028798	0.0376407	0.0379236	0.0293332	-0.00253283	-0.0668883	0.00742687	0.0195274	0.0309453	0.0373285	-0.047608	0.0443073	0.00349812	0.00391098	-0.0458127	-0.0186887	0.012456	0.0471359	0.030976	0.00209973	0.0165172	0.00103556	-0.0317861	-0.0700394	-0.000571874	0.0430053	0.0175348	-0.0323208	-0.0357833	0.0257918	-0.00774442	0.0413262	-0.0138646	0.0437809	-0.0193993	0.0414742	-0.0270004	0.0210963	0.035636	0.0183715	0.049146	0.0105222	0.00838888	-0.0145996	0.0315074	0.0359304
0.0424859	0.022382	0.00772243	-0.0236447	0.0319199	0.0255393	-0.0175844	0.00584477	0.00490342	-0.0307734	0.0645022	0.0334154	0.0678597	0.0469337	-0.0556715	0.0196321	0.0368048	0.0556923	-0.00551507	-0.0076921	0.0414361	0.00985364	0.0424323	0.000266826	0.0146109	0.0476877	0.0183222	-0.016003	0.0784312	0.0628989	0.027711	-0.00587694	-0.000517835	0.0174942	0.00798843	0.0489975	0.0134671	0.00812778	-0.0580941	0.0669779	-0.0448057	0.0742532	0.0347431	0.0193641	0.0541488	-0.00456727	-0.00506677	-0.011071	0.0747239	0.0694091
-0.0683721	-0.0957912	-0.0599456	0.00328933	-0.0593176	-0.0328094	-0.0520224	-0.0207198	-0.0602406	-0.00347395	-0.0512029	-0.0357616	-0.06067	-0.0530339	-0.00322481	-0.0576331	-0.0893384	-0.0412598	0.00220029	-0.0222043	-0.060451	-0.0481843	-0.0592232	-0.00951089	-0.0186614	-0.0537598	0.0182614	0.0258091	-0.0573274	-0.0538888	-0.0684882	0.0309241	0.00135812	-0.0423661	0.0197846	-0.0755246	-0.0350776	-0.0560418	-0.000564425	-0.0651712	0.0408871	-0.0521223	-0.038361	-0.0297105	-0.0320497	0.0169074	-0.0377677	-0.0149643	-0.0629895	-0.0492853
NaN	NaN	NaN	NaN	NaN	NaN	NaN	NaN	NaN	NaN	NaN	NaN	NaN	NaN	NaN	NaN	NaN	NaN	NaN	NaN	NaN	NaN	NaN	NaN	NaN	NaN	NaN	NaN	NaN	NaN	NaN	NaN	NaN	NaN	NaN	NaN	NaN	NaN	NaN	NaN	NaN	NaN	NaN	NaN	NaN	NaN	NaN	NaN	NaN	NaN
0.0280547	0.0665098	0.0148119	-0.0228694	-0.00764604	-0.00726328	-0.0190084	-0.0184114	0.0339276	-0.0335065	0.0331673	0.0174002	0.040737	0.00686385	-0.0363866	0.0348426	0.0424951	0.0739088	0.00866406	-0.025428	0.0451424	0.0549227	0.00756119	0.0164798	0.0222921	0.0648851	-0.0098553	-0.0298328	0.0775644	0.0459998	0.0473398	-0.0270713	0.0101754	0.0287036	0.0189326	0.0174263	0.01161	0.00422766	0.00310874	0.0566622	-0.0600229	0.0367504	0.0301795	0.00985756	0.0466045	0.00483682	-0.00655156	-0.0148714	0.0435693	0.040199
0.0187555	0.0412471	-0.00208796	-0.0253258	0.0303502	0.011682	0.024474	-0.0107949	-0.0214246	-0.00223112	0.0140801	0.0100683	0.0248156	0.0426785	-0.0388275	0.0226364	0.0281043	0.0247241	-0.0468891	-0.0383199	-0.00438878	0.0491766	0.0280863	0.00956621	0.0141222	0.00739704	-0.0326136	-0.00949515	0.0144528	0.0333176	0.0212998	-0.0306825	-0.0406442	-0.0190264	0.012352	0.0263205	0.00664644	-0.00308648	0.0027184	-0.0187651	-0.00411572	0.0257288	-0.00410522	-0.0204153	0.0303652	-0.000545477	-0.00867686	-0.0267884	0.0333251	0.0420228
-0.00406025	0.0199784	-0.0161922	-0.0247392	0.066143	0.00778556	0.049596	-0.0446392	0.00343649	-0.046943	0.0529802	0.0822105	0.0124985	0.0182898	-0.018333	0.0282973	-0.012636	0.0520661	-0.011491	0.00370298	0.0426681	-0.010131	-0.00478506	-0.00886986	0.0200344	0.0211222	0.0333491	-0.0313332	0.073679	0.0664585	0.0108653	-0.0395939	-0.0292116	0.00252287	0.0309562	0.0643641	0.0244056	0.0520573	-0.00425585	0.0396683	0.00463175	0.0515512	0.0162435	0.00474207	0.0449626	-0.0243857	-0.0276229	0.00111814	0.0493499	0.0155911
0.0451857	0.0092928	-0.0322859	-0.0524141	0.0757473	-0.0126844	0.0379971	-0.0233136	-0.038782	-0.0512229	0.0799831	0.073744	0.0106018	0.0477436	-0.0337978	0.0419686	0.0137237	0.054107	-0.0411719	-0.0444263	0.0187257	0.0240974	-0.00298518	-0.0350807	0.0494122	0.0264247	0.0385754	-0.0470122	0.0595324	0.0280402	0.01262	-0.059974	-0.0549421	0.0164888	0.0592829	0.047848	-0.0450154	0.0779306	-0.0266593	0.0336172	-0.0575046	0.0104306	0.033869	-0.0184273	0.0554429	-0.0551893	-0.047349	-0.0275582	0.0223725	0.0328084
0.00363415	-0.0147372	0.00212419	-0.000887963	-0.0264563	0.0235078	-0.0348537	-0.0181606	-0.0252139	-0.0329475	-0.0324959	-0.0346218	0.00161438	-0.039671	-0.0224777	-0.00622674	-0.0140102	-0.0335213	-0.0240686	-0.00794534	0.0149737	-0.0200785	-0.00716802	-0.0234357	-0.0134122	-0.0622635	-0.0261285	-0.0292604	-0.0406071	-0.0190412	0.0280011	-0.0442084	-0.0458202	-0.00343472	-0.0272389	-0.0102273	-0.034303	0.00113717	0.0535206	0.0193317	-0.0185851	0.0074257	-0.0258862	0.00250482	0.0050341	-0.00516858	0.0136866	-0.0161673	0.0249174	0.0446364
0.017309	0.0133816	-0.000191726	-0.0148288	-0.0234541	0.0032914	0.0201396	-0.00855648	0.0314122	-0.0125681	-0.021148	0.0215343	-0.0103502	-0.0131197	-0.0200203	0.00996401	0.0119106	-0.0176836	-0.013945	-0.0128554	0.00192104	0.00750477	0.00119768	0.0346128	-0.0196042	-0.00146017	-0.014605	0.0142375	-0.0110486	0.0319256	0.0545389	-0.0128352	-0.030912	-0.0510503	0.00124197	-0.0153781	-0.0013003	0.0110956	0.0102476	-0.0288144	-0.0126237	0.0153207	-0.0199456	0.00377023	-0.0315989	-0.0128997	0.0157063	-0.0368091	0.0167746	-0.0191509
0.00761014	-0.043391	-0.0163103	-0.0213886	0.000591456	0.0348558	-0.0425458	0.00671418	0.004551	0.0138704	0.0293668	-0.0241019	0.000454216	-0.0327699	-0.00355975	-0.0310005	-0.0104788	0.0238251	-0.0013156	-0.0160631	-0.0520284	-0.00830249	0.0058085	-0.00217251	-0.0200845	0.00774606	-0.0181436	0.0081356	-0.00573123	-0.0123581	-0.0145364	-0.0236864	-0.0342179	-0.00643125	-0.0349315	-0.00788732	-0.00567683	-0.021677	-0.00398292	-0.0161229	-0.0107836	0.000259818	0.0057431	0.0235049	-0.0359841	0.0071759	0.0266186	-0.00889104	-0.00902106	0.0237562
0.0650751	0.0546791	0.00358054	-0.0408105	0.0533756	-0.00352187	0.0397408	-0.0255735	-0.00692679	-0.0296293	0.0860201	0.0965097	0.00663925	0.0130242	-0.0676273	0.0282679	0.0134616	0.0442965	-0.0619268	-0.0352416	0.0651456	0.000708798	0.0134834	-0.0354918	0.0464893	0.0581595	0.0431573	-0.0739038	0.0593856	0.0640205	0.0507555	-0.0313393	-0.059446	0.0209929	0.0252223	0.02533	0.00642547	0.0220931	-0.00463812	0.0291942	-0.0555456	0.0644892	0.0638882	-0.0240015	0.0426194	-0.0288726	0.00171857	-0.0589618	0.0115002	0.0168499
-0.00117112	0.0723912	-0.0169988	-0.0161656	-0.0024673	0.0357513	0.0158783	-0.00428711	0.0272639	-0.00676917	0.044235	0.0221882	0.0444009	0.0260641	-0.0136413	-0.00240822	0.0282685	0.0539712	-0.0489015	0.0100306	0.0373114	0.00307225	0.029466	-0.0393624	0.00220266	0.00435355	-0.0159557	-0.0116195	0.0546551	-0.00450198	0.0157115	-0.0213408	0.00990982	-0.00994717	0.0111975	0.0701574	0.0148419	0.0296277	-0.0566623	0.0717823	-0.0548161	-0.00137596	0.0431552	0.0144759	0.0567636	-0.0155017	0.00101445	-0.029456	0.0157882	0.0119304
-0.00490144	0.0587693	-0.0111594	-0.0565355	0.0416334	0.00119188	0.0258861	0.00737058	0.00847327	-0.0272059	0.0512349	0.0795899	-0.00507002	0.0525443	-0.0356981	0.0301549	0.00431961	0.0818715	-0.0546338	-0.0230984	0.0607147	0.00550533	0.0119957	-0.0284495	0.0467333	0.00483632	0.0409959	-0.0208852	0.0614848	0.0463303	0.0260531	-0.0433999	-0.0324408	0.0252162	0.0643909	0.00852144	-0.0154537	0.0464326	0.0134964	0.0443554	-0.0390054	0.0350052	0.00609657	0.019403	0.0551563	-0.0149536	-0.0214729	-0.0276678	0.0263005	-0.0289732
-0.00884702	0.0201675	0.0181561	-0.0325925	-0.00029032	0.00704932	-0.00986483	-0.0303199	0.00476743	-0.0103359	-0.0270845	-0.0144807	0.00259083	-0.0269254	0.00789752	0.0185952	0.0218832	0.02025	-0.0126504	-0.0334305	0.011278	-0.0113129	0.00199856	0.00552569	-0.0107103	-0.0023151	-0.0174026	-0.026255	-0.0151704	0.00416428	0.0351846	-0.0367113	-0.00315775	0.00513517	0.0199899	0.0108056	-0.0271218	-0.0256872	0.00222181	0.040545	-0.0230195	-0.015857	-0.0150399	0.0164492	0.0218025	-0.0101498	-0.00298526	-0.00752461	0.0257993	-0.0106125
0.0505381	0.0423471	0.0205772	-0.00831989	0.0743595	-0.0100278	0.0257805	0.00485609	0.0120021	-0.0400044	0.0664715	0.0541968	0.0518973	0.0209745	0.00401803	0.0270379	0.031401	0.0708245	-0.00146897	-0.0564532	0.0132594	0.0290356	-0.000144497	-0.000730201	0.0289566	0.0363303	0.0291161	-0.0479469	0.0637818	0.022388	0.0289925	0.00197343	-0.0313013	0.000419557	0.0508961	0.0154225	-0.0197476	0.0465666	-0.0353109	0.0387735	-0.0189264	0.0454596	0.0229827	-0.00201004	0.0491729	0.0104384	-0.0102181	0.000617172	0.0364503	0.019039
0.0065295	0.0683267	-0.0132713	-0.0390343	0.0687399	-0.0233739	0.0215081	-0.0251864	0.00313378	-0.0292211	0.0908252	0.0792241	0.0510636	0.0686241	-0.0504243	0.0404916	0.0238499	0.0541586	-0.0213878	-0.00960036	0.0720735	0.0267387	0.00523854	0.0080793	0.00878288	0.0442579	0.02953	-0.0113952	0.0731829	0.0773491	0.00673577	-0.0529159	-0.00391143	0.0291818	0.0576716	0.0235486	-0.0297447	0.0667481	-0.0190033	0.0519705	-0.0352667	0.0528101	0.0269776	0.0424485	0.033451	-0.0291594	-0.0294582	-0.0406727	0.032481	0.0144648
-0.00614194	0.00947283	-0.000123436	-0.0145197	-0.0128111	0.0197426	-0.0126638	-0.0218642	0.0151226	-0.0386471	-0.0100242	0.00746023	0.00683706	0.0139616	-0.0201639	-0.021856	0.0373253	-0.00969733	-0.0182034	-0.014519	-0.00331187	0.0445593	0.0231585	-0.0144038	-0.0200208	0.0209834	0.010822	-0.019533	0.0173191	0.0210983	-0.00619412	0.0124214	0.0214979	-0.0262774	-0.0218106	0.00932587	-0.00905841	-0.00777774	-0.0188281	0.0276608	-0.0123576	0.00828467	-0.00629413	0.0351622	0.00432981	0.0083804	-0.00519029	-0.0485033	0.0576532	0.0140852
0.0240137	-0.00567753	-0.012472	-0.0288955	0.00386842	0.0174671	0.0174772	-0.00312471	0.00978674	-0.0194554	-0.0071158	0.0241309	0.0363789	-0.00321395	-0.0142493	-0.002624	-0.00375742	-0.0239478	-0.0115163	0.00335327	-0.0126399	0.0338078	0.0246056	-0.00400055	0.00429013	0.0172457	-0.0228275	-0.0254225	-0.010558	0.00515521	0.0204808	-0.0150985	-0.0218456	-0.000324528	-0.0331072	0.0400993	-0.0237307	-0.0219323	0.0314971	-0.0195454	-0.042733	-0.00686694	0.00836969	-0.00961461	-0.00513936	-0.0132263	0.0249403	0.00580836	0.00227708	0.0293302
0.00425815	0.0350036	-0.0408095	-0.00423922	0.0679068	-0.00709735	0.0504021	-0.00720952	0.0058549	-0.0550622	0.0407767	0.0553007	0.00604724	0.0209275	-0.0258744	0.0511367	-0.00252037	0.0576034	-0.0497325	-0.0454996	0.0136485	-0.00353065	-0.0239332	-0.0505676	0.0360853	0.0353474	0.0311482	-0.0198921	0.0810845	0.0303565	0.0275522	-0.0750697	-0.0500253	0.0283126	0.0436152	0.0424988	-0.0220988	0.027365	-0.0526019	0.0527918	-0.0360904	0.0131091	0.0397965	-0.0292487	0.0490522	-0.0284143	-0.0499992	-0.0132055	0.0248867	0.00187814
0.0213379	0.0634168	-0.00437324	-0.048209	0.041019	-0.0110807	0.0416045	-0.0196814	-0.0267282	-0.0708983	0.0256998	0.0154176	0.0380777	0.0138885	-0.0425764	0.0419009	0.0111938	0.0753104	-0.0446736	-0.029823	0.0321946	0.0155248	0.02857	-0.0442316	0.0370703	0.0356999	-0.00697414	-0.00886037	0.0732524	0.0350951	-0.0020164	-0.0628259	-0.0245286	0.0200542	0.0209171	0.0286404	0.0226464	0.0312932	-0.0258436	0.0319186	-0.0644335	0.0557879	0.0343322	0.00957509	0.0101754	-0.0327172	-0.00652246	-0.0194902	0.0298394	-0.0303774
0.00839303	0.0322693	-0.0272977	-0.015037	0.062176	0.00237676	0.0352524	-0.010319	-0.0160656	-0.0839879	0.0605803	0.0549211	0.0161658	0.0409762	-0.0342197	0.0219791	0.0176546	0.0783625	-0.0252989	0.0104569	0.062682	0.0395577	-0.00624801	-0.036476	0.0320182	0.0606675	0.0225482	-0.0394516	0.0610574	0.0294014	0.00799503	-0.0541282	-0.0384849	0.0338003	0.0025659	0.0365855	0.0147123	0.0494813	-0.0169129	0.0232791	0.0039084	0.0249828	0.0371953	0.0096494	0.0491808	-0.0238223	-0.0176476	-0.0322174	0.0581715	-0.00379526
0.0301059	0.00935462	0.00736762	-0.0249147	-0.0134565	0.0169672	-0.0160869	0.0269009	0.0198132	-0.00280096	-0.0149799	0.00902469	0.00878286	-0.0292362	0.0092241	0.0144164	0.0183205	0.0115038	0.000793814	0.0262527	0.0221504	-0.00309021	0.0366743	-0.0238581	-0.000526003	-0.0158869	-0.00397598	-0.0208979	-0.0513691	-0.00637163	0.0232726	-0.0139912	0.0248498	-0.0266397	-0.0132676	-0.037939	0.00321302	-0.0324402	0.0123771	0.0167656	0.0280224	0.0242607	-0.000533605	0.0512504	0.00504193	-0.0175928	0.032806	-0.00130049	-0.00507314	0.0207568
-0.0265978	-0.0302859	0.00295855	0.00739416	-0.0372835	-0.0106015	-0.0407184	0.0196039	-0.0232122	-0.0260728	-0.0183866	-0.0772193	0.00164568	-0.0134186	0.00741319	-0.0184587	-0.039442	-0.0161052	-0.0335831	-0.0350268	-0.0104225	-0.00908325	0.00513875	-0.0115793	-0.000192516	-0.0249263	-0.0280355	-0.00154776	-0.026468	-0.0107496	-0.00716575	-0.0277597	-0.00959812	-0.00492475	-0.012918	0.00433471	-0.0428085	-0.0206995	-0.00873734	0.0139307	-0.0485351	-0.0192924	-0.00678243	0.021686	-0.0255405	-0.0148611	0.0226323	-0.00340228	-0.0196745	-0.0388222
-0.0460461	-0.04229	-0.00517043	0.0167754	-0.00644143	-0.0315481	-0.0412517	-0.00489247	0.00951238	0.0286002	-0.0391204	-0.0775622	-0.0555657	-0.0532891	0.0280365	-0.0790832	0.0089299	-0.0503634	0.0120193	-0.00203017	-0.0496254	-0.0388287	-0.00992239	0.0100508	-0.0102765	-0.0428012	-0.0372491	0.0442557	-0.0469708	-0.0365704	-0.0664692	0.0672851	0.0405194	-0.0412447	-0.0216225	-0.0739953	-0.0106753	-0.0167824	0.0150601	-0.0364205	0.0034618	-0.0554591	-0.0586243	-0.0274203	-0.0346079	0.00713856	-0.00135597	0.0251047	-0.0481933	-0.02666
0.00543561	0.0609478	-0.00612182	-0.0391496	0.00611977	0.00689068	0.0238986	-0.017581	0.00703217	-0.0757454	0.00389404	0.00214465	0.0289994	0.0363865	-0.051624	0.0342555	0.0192664	0.0626302	-0.0642654	-0.0327783	0.0441155	0.0572213	0.0615975	-0.0132452	0.0180221	0.0265035	-0.00288169	-0.072616	0.0528341	0.044638	0.0473094	-0.0517019	-0.0435056	0.0048231	-0.0332057	0.0543277	-0.0217207	0.013394	-0.031132	0.0448565	-0.0332529	0.0221487	0.0529378	0.0284534	0.0688617	-0.00298819	0.00452691	-0.0225785	0.0111976	0.0260328
-0.0366016	-0.0533228	-0.0025155	0.0224176	-0.0549762	-0.00455014	-0.0209166	-0.0334847	-0.0258827	0.038656	-0.0288897	-0.0257831	-0.0397713	-0.0615283	-0.00287698	-0.0270201	-0.0381181	-0.0270571	-0.0174183	0.0124821	-0.0422618	-0.0174275	-0.0360431	0.0226578	0.0118613	-0.0545424	0.00619497	0.0346776	-0.0278008	-0.0331529	-0.0609632	0.0330796	-0.00500281	-0.00244166	-0.0142362	-0.0275128	-0.0146911	-0.0260149	-0.000256841	-0.0452431	-0.0205783	-0.0432567	-0.00941431	2.27676e-05	-0.0185736	-0.0282879	0.0240899	-0.00535	-0.0211064	-0.0619138
-0.0433019	-0.0563863	-0.0122863	0.00488232	-0.0467812	-0.0229838	-0.0419051	-0.0229551	-0.0325685	0.0665017	-0.0172025	-0.00458487	-0.0278212	-0.0335072	0.0211086	-0.0302148	-0.0254431	-0.0632001	0.026669	0.00123589	-0.0491806	-0.00336248	-0.000814017	0.00248973	-0.015146	-0.0281657	-0.0113654	0.0304691	-0.0867118	-0.00391591	-0.0275491	0.0392858	0.0151914	0.0380899	-0.0283886	-0.0197097	0.00924356	-0.0254899	0.0457367	-0.0580993	0.01539	-0.0477513	-0.0103543	-0.0163488	-0.0639493	-0.0173621	-0.00785053	-0.00718343	-0.0119763	-0.0477563
0.0183059	0.0599838	-0.0290322	-0.0268714	0.0161579	-0.0466865	0.0246702	0.00200021	-0.027861	-0.0982429	0.00615472	0.0379445	0.00322292	0.0264035	-0.0421345	0.0172784	0.0266346	0.0211326	-0.0773792	-0.0452494	0.0257723	0.0273494	0.00797257	-0.0197005	0.0262737	0.0487278	0.0486462	-0.0494727	0.0203787	0.0155655	-0.00637349	-0.0876494	-0.0591174	-0.00543888	0.0240547	0.0313097	-0.0122995	0.028962	-0.000496721	-0.00538551	-0.0760751	-0.00525982	0.0499536	-0.015168	0.0117399	-0.0141775	-0.0161212	-0.0444019	0.0271515	0.0238208
0.0144962	0.0803605	0.000460357	-0.0114479	0.0719411	-0.0183896	0.0750692	-0.0359471	-0.0261856	-0.0502188	0.065182	0.0667701	-0.0166293	0.034362	-0.0156502	0.0357272	0.00697585	0.0697136	-0.0548653	-0.0335343	0.0737556	0.00994688	-0.00529864	-0.0381023	0.0640968	0.0443009	0.0814761	-0.0312625	0.0450907	0.0521666	-0.00581458	-0.0497677	-0.0418509	0.04271	0.0286978	0.0455954	-0.0244201	0.0552146	-0.0279246	0.0570353	-0.0245932	0.0815434	0.0712442	0.00166403	0.0301553	0.00240448	-0.0132595	-0.0252982	0.0210007	-0.000574098
0.0118015	0.0272157	-0.023528	-0.0490659	0.0720418	-0.0323364	0.064484	-0.0499066	-0.0354941	-0.0858885	0.0691435	0.0920426	0.0223065	0.0152019	-0.0746583	0.0571655	-0.0237466	0.072632	-0.06122	-0.0469423	0.0346838	0.0116686	-0.00102309	-0.0416788	0.0344702	0.027611	0.0529198	-0.0597687	0.0445089	0.0457393	-0.00620334	-0.0780272	-0.0959676	0.0312746	0.0126592	0.0442051	-0.0195744	0.052056	-0.023859	0.0351186	-0.0542342	0.0466921	0.0257221	-0.00258025	0.00803344	-0.0190777	-0.0365963	-0.0396605	0.0323726	0.0119152
0.0120595	-0.0274751	0.0138704	-0.033405	-0.0342339	0.0420694	-0.0242843	-0.0141497	0.0364746	-0.037187	-0.0536275	-0.0388271	0.000304176	-0.0113374	-0.0176218	-0.0524906	0.0344912	-0.0118627	0.00353277	0.0147084	-0.0258546	-0.0241305	0.0163266	0.0126503	-0.0361299	-0.0431214	-0.0199058	-0.0148388	-0.0550151	-0.0268224	0.00515415	-0.0418372	0.0165583	0.00901186	-0.0145163	-0.002053	-0.01751	-0.0194511	-0.0118437	-0.0132269	-0.0162112	-0.0222681	-0.0044604	0.0234125	-0.0370241	-0.0155672	0.0162295	0.0221041	0.0206982	0.0318609
-0.000953712	-0.0224041	-0.0026445	0.0254278	-0.0545653	0.00418164	0.000670038	0.027813	0.0221473	0.0342531	-0.00749997	-0.0470888	0.00347682	-0.0397402	0.0533905	-0.0217638	-0.0256252	-0.0211628	0.0424779	0.0269199	-0.00400064	-0.00372253	0.0279985	0.0120208	-0.0324876	-0.0411719	-0.000853756	0.0514827	-0.0543051	-0.046067	-0.00264803	0.0547283	0.0400932	-0.0423462	-0.0489051	-0.0642902	-0.027608	-0.0405298	0.0409602	0.0109858	0.0399384	-0.0348893	-0.039772	0.00752857	-0.0353588	0.0205888	0.01022	0.00591809	-0.0260344	-0.00576448
-0.0148732	-0.0448911	-0.00189994	0.00663143	-0.0577229	0.00800205	-0.0237998	0.00167535	0.000533327	0.00591552	-0.0241093	-0.0392723	-0.0142738	-0.0366815	-0.00142705	-0.0472942	-0.0141843	-0.0576313	0.0368068	-0.0105959	0.0137927	-0.0215774	-0.00551177	0.0233013	-0.0144278	-0.0217487	-0.00983767	0.0129977	-0.0274779	-0.0388983	-0.00868245	0.0223083	-0.00926377	0.00789597	0.00365779	-0.0374488	0.0312533	-0.0385699	0.0186822	-0.0108876	0.0273459	-0.0136105	-0.031393	-0.00767176	-0.022639	-0.00240447	0.0291586	0.00550716	-0.0143393	0.00690004
0.0273452	0.0661401	-0.0144696	-0.00714303	0.0560809	-0.00762409	0.00696756	-0.0493156	-0.00281953	-0.056646	0.0590702	-0.0103539	0.0375464	0.0646338	-0.0387614	0.0546716	0.0436117	0.0381473	-0.0611486	-0.0405861	0.0404467	0.0568358	0.0262604	0.000895043	0.0346043	0.0377371	0.00228613	-0.0449452	0.108227	0.0963877	0.0431762	-0.0346186	-0.0300106	0.00604538	0.00849499	0.0787857	-0.0210349	0.0170342	-0.0221205	0.019477	-0.0386612	0.0531774	0.0537184	0.057097	0.0477948	-0.0297016	-0.0588299	-0.0423617	0.0584909	0.0548926
-0.00938845	-0.025366	-0.0199311	7.95655e-06	-0.00875542	0.00434326	0.0106253	-0.00345614	0.0177953	-0.00224257	0.00153523	-0.0221287	-0.0164275	-0.00522107	-0.00378075	-0.00738566	-0.0314537	-0.00385108	-0.0176049	-0.008512	0.0367644	-0.00778115	0.0154772	0.00310475	0.000184078	0.00100029	-0.0291765	-0.0280461	-0.0434124	-0.0290355	0.00139842	0.0262012	-0.00405822	-0.0143629	-0.0167451	-0.0115916	-0.0071671	-0.0115429	0.0106541	-0.0371247	0.00929704	-0.00790573	-0.0137782	-0.0146484	-0.0182204	-0.0117015	-0.00184278	-0.00620814	-0.0389832	-0.0322539
-0.00436954	-0.0204914	-0.004628	-0.000198711	-0.0337026	-0.0167666	0.0178773	-0.0106508	-0.00109192	0.0271725	-0.0330759	0.00529431	-6.08692e-06	-0.0258247	0.01562	-0.0202803	-0.0167491	-0.0144143	0.00807581	-0.00299377	0.00295851	-0.0219298	0.00380235	0.0155728	-0.0257264	-0.000373693	-0.017813	-0.0319629	-0.0512834	-0.0627898	-0.00397653	0.0035964	0.00486822	-0.022699	-0.00275835	-0.0188072	-0.0283329	-0.0248312	-0.0165408	-0.0419962	0.00806265	-0.0122535	-0.053614	0.0307152	-0.0344525	-0.0250068	-0.00146269	0.00419463	-0.00469623	-0.0490485
-0.00136318	0.0509819	-0.0297509	-0.0220541	0.0668357	-0.00305727	0.0218704	-0.0241905	0.00564102	-0.0423957	0.0513472	0.0372809	0.0320838	0.0450468	-0.0617108	-0.00421279	0.0258415	0.0521982	-0.0515536	-0.0158785	0.0476481	0.0188349	-0.00812117	-0.0386314	0.0156534	0.0236948	0.0441171	-0.0791273	0.0408151	0.0189296	0.0140426	-0.0395996	-0.0372033	0.0250811	0.0228423	0.0390107	-0.00469992	0.0427013	-0.0297043	0.0464856	-0.0561815	0.0206377	0.0459684	-0.0321532	0.0328345	-0.0202464	-0.0169615	-0.0614442	0.00463521	0.0036649
NaN	NaN	NaN	NaN	NaN	NaN	NaN	NaN	NaN	NaN	NaN	NaN	NaN	NaN	NaN	NaN	NaN	NaN	NaN	NaN	NaN	NaN	NaN	NaN	NaN	NaN	NaN	NaN	NaN	NaN	NaN	NaN	NaN	NaN	NaN	NaN	NaN	NaN	NaN	NaN	NaN	NaN	NaN	NaN	NaN	NaN	NaN	NaN	NaN	NaN
0.0192657	0.00497197	0.0139506	-0.00932574	-0.0264713	-0.0211718	0.0233688	-0.00887662	0.00335103	-0.0204895	-0.00417135	-0.00464729	0.0482392	0.00879723	0.00266166	0.0111994	0.0032463	-0.0251846	-0.00365782	-0.0315847	-0.0241931	0.0074426	0.0143926	-0.00661933	-0.0124774	-0.0149485	-0.0212031	-0.0231762	0.00701549	0.00190461	-0.000446932	-0.0399031	-0.00869384	0.024565	-0.0034574	-0.00807649	-0.0312326	0.0359363	0.00134914	-0.0136432	-0.00461796	0.00439811	0.0190583	-0.0148317	0.00335694	-0.0153107	-0.0217521	-0.0041076	0.00111803	-0.0097028
-0.00354662	0.0366098	-0.00708317	-0.0259529	0.0199143	-0.0480177	0.0264083	-0.0155468	0.00659592	-0.0815854	0.00680518	0.00492567	0.0183548	0.0152697	-0.0893881	0.0151825	-0.0105669	0.00694732	-0.0633624	-0.0556279	-0.00380694	0.0295279	-0.0217831	-0.000433607	-7.04104e-05	0.0112825	-0.00734086	-0.0478108	0.0216261	0.0379287	-0.00771281	-0.0609579	-0.0724719	0.0101995	0.00333792	0.00686997	-0.0499511	-0.0138727	-0.041635	0.022147	-0.0323286	0.00733168	0.0137095	0.000648968	0.0438768	-0.0178582	-0.0481334	-0.0584129	-0.012473	0.0163071
-0.0317834	-0.0237707	0.0116207	-0.00763668	-0.0414039	-0.0102817	-0.0549725	0.0144345	-0.00530953	6.20917e-05	-0.0467049	-0.0285759	0.0132365	-0.00211971	0.0107775	0.0125146	-0.00258578	-0.0385103	0.0103689	-0.0225931	0.00914783	-0.0128604	-0.0121182	-0.00816591	-0.0503402	0.000516234	-0.0459868	-0.0127249	-0.0403372	-0.0261688	-0.0263601	-0.0268569	0.00526404	-0.0174286	-0.0310821	-0.017909	0.0315004	-0.0438264	0.00834917	-0.0073412	-0.0178814	-0.041519	-0.0549213	0.000104681	0.00717234	-0.000727409	-0.0116579	0.00487384	-0.00368765	0.0169342
-0.0295435	0.0941339	0.00787427	-0.0131998	0.0765084	0.00437113	0.0263665	0.0025854	0.0285345	-0.0142564	0.0666726	0.0598222	0.00796885	0.0521519	-0.0114278	0.0660926	0.0270215	0.0645683	-0.00550544	-0.0252593	0.0420504	0.0182463	0.0232238	-0.013639	0.0309378	0.0400813	0.0534756	-0.0380805	0.0637527	0.0581664	0.0201588	-0.0072936	-0.0425159	0.0245284	0.0189147	0.0429441	0.0121952	0.0360004	0.0235598	0.0433533	-0.0202242	0.0319776	0.0705065	0.00377027	0.0376343	-0.00288621	0.0109157	-0.00144469	0.0288034	0.0111989
0.0225735	0.0474683	0.027813	0.0048076	0.0228656	0.0394495	0.0147762	-0.00746536	0.0268534	0.00228995	0.00794417	0.0253386	0.0554598	0.0267491	-0.0211537	-0.00465013	0.0335072	0.0272212	-0.00501724	0.00493151	-0.00707506	0.0290724	0.020691	0.00671789	-0.00651626	0.0101606	-0.00757957	-0.0391303	0.0379083	0.0227791	0.0138666	-0.0476258	0.0162761	0.0246273	0.0106032	0.0266778	-0.0226311	0.00447978	-0.0063391	0.034772	0.0207916	0.0369051	0.0292974	0.022811	0.0367695	0.032748	0.0102807	-0.0322781	0.0190746	0.0350179
0.0242677	0.0386951	0.0123883	-0.0636334	0.0262603	-0.0164443	0.0434139	-0.0123727	-0.00791474	-0.04664	0.0219879	0.0332373	0.00608939	-0.00432415	-0.0421581	0.00444556	0.00970589	0.0169374	-0.0513302	-0.0573587	0.0414659	-0.0073085	0.0350285	-0.0247454	0.0138531	-0.00990832	0.0114441	-0.029859	0.0247437	0.0458465	0.00685393	-0.0758948	-0.0319858	0.00131267	0.00881222	0.0440142	-0.0142057	0.0440825	-0.0224757	0.0266965	-0.0476495	0.0167298	0.0274357	0.0391172	0.037301	0.00825759	-0.00837765	-0.0458201	0.00420611	-0.0119965
0.00854929	0.0729259	0.0143877	-0.0295385	0.05884	-0.00628829	0.0294612	0.0179788	-0.00852987	-0.0874845	-0.00498209	0.0315348	0.00466465	0.0132913	-0.0264637	0.00487786	0.0364763	0.039713	-0.0749206	-0.0565412	0.0293518	0.0300861	-0.000413105	0.00395477	0.0300292	0.0123497	-0.0159076	-0.0663939	0.0095238	0.0526645	-0.0199481	-0.0817118	-0.0479989	-0.0219082	0.00720732	0.034518	-0.0240103	0.0141136	-0.041459	0.0129323	-0.0707355	-0.0210919	0.0115736	-0.0139128	0.021696	-0.00859782	0.00528356	-0.0301293	0.0499524	0.0130081
0.0232402	0.015934	-0.0456303	-0.00444343	0.0425213	-0.0183995	0.030312	0.00288672	-0.00541832	-0.0418885	0.0481033	0.0131988	0.0145024	0.0151704	-0.0490405	0.0329044	0.0427959	0.00928099	-0.0310729	-0.0388197	0.0195928	0.0452788	0.0128089	0.0124187	0.0165706	0.00702641	0.00626746	-0.0438685	0.0468414	0.0120309	0.00185141	-0.0494531	-0.0258142	-0.0086757	0.0154883	0.0525635	-0.0064743	0.0407303	-0.0219727	0.00833073	-0.00903638	0.0329191	0.0190134	0.0286826	0.0283171	-0.00097763	0.0193681	-0.0281482	6.0946e-05	0.0147397
-0.0306422	-0.0176317	-0.0137582	0.00703273	-0.017101	-0.0509989	-0.0248901	-0.00280017	-0.0109981	-0.0510192	-0.0327045	-0.0293258	-0.00961564	-0.0158247	-0.0250736	0.0405646	0.004642	-0.0435958	-0.00615043	-0.0194181	-0.0176343	-0.0422373	-0.0127176	-0.0509447	-0.0386643	-0.0361796	-0.0527565	-0.0442532	-0.0479655	-0.00845117	-0.0206243	-0.0760652	-0.0369584	-0.016069	-0.00487529	0.000410314	-0.0137742	-0.0171589	-0.0294116	-0.0182349	-0.00849312	-0.0343248	-0.00690122	0.00234835	0.0114491	-0.0371892	-0.00826383	-0.0283698	-0.00909717	-0.0388686
0.0262991	0.0248848	-0.0273552	-0.0304187	0.00293085	-0.0298945	-0.00866641	0.0011165	-0.012084	-0.0750313	0.00949897	0.0205797	0.035963	0.0235423	-0.0423294	0.0257127	0.0241373	0.0557004	-0.048983	-0.043861	0.0335581	-0.00602608	-0.0203964	-0.0214016	0.000420109	0.0138112	0.003067	-0.0296041	0.0796681	0.0502902	-0.0140292	-0.0859245	-0.0402193	-0.0143611	0.027847	0.0240494	-0.0370818	0.0720341	-0.032205	0.0116775	-0.0616082	0.0315369	0.0359413	0.0222905	0.0295312	-0.041493	-0.0557169	-0.0741194	0.0107158	0.00151823
-0.014187	0.0239736	0.00402	-0.00349153	0.0115488	-0.0100602	-0.019859	-0.0102488	-0.0247794	-0.0584797	-0.0156105	0.0213173	0.00808288	-0.0401365	-0.0290503	0.0127155	0.00250872	-0.00614541	-0.0191402	-0.0165021	0.00478083	0.0158403	0.00523176	0.0116016	0.00205852	0.017871	-0.00707589	-0.0446752	0.0342298	0.0170107	0.0298292	-0.0504293	0.0175313	-0.0122524	0.00655076	0.00997825	0.00643411	0.0201649	-0.0128232	0.0111273	-0.0339065	0.0150715	-0.00407822	0.00766914	0.0344778	0.0273873	0.000735241	-0.00903684	0.0160653	-0.000626607
0.0349138	0.0426932	0.0145061	-0.0510346	0.0438004	0.00391128	0.0309465	-0.00729853	0.00717171	-0.0227628	0.0627457	0.0391152	0.0404038	0.0335976	-0.00299455	0.0443469	0.0216378	0.050318	-0.0386643	-0.0106879	0.0539762	0.013454	0.0482457	-0.0674545	0.0323547	0.0154378	0.0140177	-0.0774923	0.0712754	0.0608658	0.0375699	-0.0538294	-0.0473564	0.0291692	-0.00446961	0.0776785	-0.00443588	0.0545131	-0.0327856	0.0628462	-0.0415453	0.0955834	0.0311357	0.0164147	0.0387665	-0.0428214	-0.00325205	-0.0445015	0.0524879	0.0323642
0.00170217	0.0720001	0.0303917	-0.00928797	0.0567632	0.0194977	0.0611603	0.00137529	0.0197426	-0.0386119	0.0512486	0.0355855	0.0486187	0.0790542	-0.0278715	0.0248884	0.0379902	0.0526278	-0.0434502	-0.0109661	0.0297483	0.0225162	0.00674862	0.00558193	0.0550784	0.0374017	0.0110994	-0.046117	0.0620686	0.0486072	0.043726	-0.0649869	-0.0467837	0.033991	0.0058498	0.0714614	-0.0083319	0.0567697	-0.00702928	0.0511513	-0.0366637	0.0716929	0.0304395	0.00375353	0.0484452	0.00599639	-0.028424	-0.0481273	0.0138676	0.045001
0.0140362	0.0653054	0.0213751	-0.0584857	0.0395868	0.00545249	0.00445265	0.0133322	0.013043	-0.0306299	0.0314584	0.0124379	0.0628886	0.0404611	-0.0583701	0.0283095	0.0427834	0.0438917	-0.036974	-0.00424901	0.000249918	0.0406199	0.0362312	-0.0252787	0.0159336	0.0266	-0.0172338	-0.0660249	0.0681802	0.0305741	0.0542424	-0.0697537	-0.0524729	0.000102311	-0.025336	0.093942	0.00581027	-0.0017532	-0.0159844	0.0557	-0.0296364	0.03974	0.0418925	0.00930368	0.0526484	-0.0187085	0.00263721	-0.0609763	0.0421374	0.0299685
0.00446921	0.00108146	-0.0132302	-0.00107707	-0.0185372	0.0228957	-0.0100629	0.00629681	0.0412032	0.0377057	-0.0473754	-0.0385952	-0.00842181	0.028709	-0.00103977	-0.00168054	0.019213	-0.017681	0.0305045	0.0273287	-0.0605707	0.0023797	0.0606079	0.0129462	-0.0503171	-0.0368761	-0.0285877	0.0415974	-0.0337488	-0.000690518	6.91553e-05	0.0145657	0.00761838	-0.010736	-0.0064664	-0.000485383	0.0222539	-0.0211114	-0.0151625	0.0198361	0.00847869	0.00552766	-0.0365138	0.0267775	-0.00582552	0.0124249	0.021501	0.0191433	-0.0327027	-0.0125582
0.00553513	0.0183026	-0.00275151	0.0207651	0.0237755	-0.000778522	-0.0161976	0.00632759	0.00996986	0.00767309	-0.046005	-0.0157577	0.0163474	0.0562642	-0.00809898	0.00183401	0.0271775	0.00203865	0.0231106	0.019119	0.0140739	0.0296278	0.0197479	0.0279955	-0.0387892	0.00950844	-0.0214349	0.0129709	0.0371928	0.0286695	0.0165547	-0.00988568	-0.0125975	-0.000639771	-0.0283661	0.0249088	-0.0200119	-0.0153127	-0.00356178	-0.0112823	0.000279096	0.0208297	-0.00752314	0.0193677	0.0563087	0.0138437	0.0230649	0.00810078	0.0214624	0.030278
0.0386641	0.0340362	0.0132589	-0.0193047	-0.0133874	-0.00374738	-0.0215076	0.00900525	0.0243042	-0.00972152	0.0258672	-0.00396753	0.041948	0.0370673	-0.0270845	0.0289468	0.0364035	0.0274028	0.00401434	0.0168535	0.00646581	0.0191764	0.0100727	0.0158259	0.00229258	-0.00306915	-0.0257702	-0.0209599	0.013238	0.0639477	0.0514369	-0.00264248	-0.0109508	0.0143129	-0.0295507	0.0430203	0.0196305	0.0082777	-0.0207803	0.0217398	-0.0272642	-0.0248499	0.0316604	0.0595413	0.0278308	-0.00538903	0.0159894	-0.0178495	0.0581666	0.0562003
0.021491	0.00371611	0.00342039	-0.00270929	0.0138014	0.0299732	-0.006499	0.0347446	0.0284561	0.0226839	-0.0141223	-0.022698	0.00861578	0.02871	-0.0127388	-0.0275962	0.0337958	-0.0445746	0.0398621	0.0374239	-0.0258932	-0.0148972	0.0376787	0.0134293	-0.00419243	-0.0206538	-0.00848524	-0.00476278	0.0191497	0.0160536	0.0244129	0.00241751	-0.00151057	-0.0365627	-0.0244442	0.0214286	0.0170289	-0.0291332	-0.0188877	-0.00297313	0.00756183	-0.0145953	-0.00541046	0.0250284	-0.000944851	-0.0124769	0.00185118	-0.00484386	-0.00753949	0.0504976
-0.0312448	-0.0515795	-0.0429149	-0.0293517	-0.045405	-0.0525888	-0.0475959	-0.0377866	-0.0553423	-0.0137666	-0.0141291	-0.0398961	-0.0573456	-0.0305831	0.0476265	-0.0369013	-0.053725	-0.0618682	-0.00774708	-0.0105739	-0.0636647	-0.0529554	-0.0397687	-0.00665745	-0.0399456	-0.0410544	0.0291995	0.00444873	-0.0769147	-0.0463615	-0.0187579	0.0148982	-0.0180316	-0.019441	-0.0092722	-0.0671009	-0.0529179	-0.0370241	0.0140082	-0.0361065	0.0125167	-0.0305951	-0.0212853	-0.0313028	-0.0477896	-0.0114969	-0.0163656	0.000961252	-0.0653619	-0.0691081
0.052727	0.0791868	0.0302869	0.000530384	0.0598584	0.0216921	-0.0163599	0.0354739	0.0431989	0.00101709	0.0647546	0.0103421	0.0778707	0.0829038	-0.0156239	0.0256928	0.0531742	0.0508646	0.0157413	0.00655812	-0.00705398	0.0210315	0.0390087	0.0122079	-0.0098768	0.0251168	0.0118548	-0.0224485	0.0615007	0.0655153	0.0543227	-0.0112892	-0.000761709	-0.007902	0.0210383	0.0461352	0.018288	0.0011971	0.0193486	0.0390551	-0.0199737	0.0510312	0.018297	0.0172917	0.0693311	0.0170046	0.0277321	-0.020893	0.0183331	0.0739686
0.0109868	-0.0192804	0.0275443	0.0207458	0.0158712	0.0142715	-0.0178445	0.0231816	0.0364532	-0.00622931	-0.0326742	-0.0361626	-0.0146177	-0.0142481	0.0472395	0.0067438	-0.0114642	-0.0262067	0.00241979	0.0266169	-0.0195993	-0.000404128	-0.0152454	0.0179624	-0.0157113	-0.0693556	-0.017736	0.00130701	-0.0442928	-0.0112963	-0.0576282	0.0218804	0.0186833	-0.0207823	-0.0188618	-0.0261458	-0.00377936	-0.0322815	0.0109889	-0.0372707	0.000349607	-0.0503181	-0.0280339	-0.0130522	-0.0215453	0.00693621	-0.00786207	-0.0217036	0.00128641	-0.0281012
-0.0338282	-0.0249182	-0.0169381	0.0402249	-0.0112959	-0.0211708	0.00630897	-0.0151383	-0.0370313	-0.027545	-0.0137967	-0.0479272	-0.0382442	-0.0307035	0.0267546	-0.0160869	-0.0201971	-0.00121466	-0.0405778	-0.0315637	0.0115269	-0.033119	-0.0445289	-0.00881428	0.00840172	-0.0393542	-0.00327845	0.00650664	-0.0764441	-0.0348742	-0.0181553	-0.0312294	-0.00461325	-0.0356794	-0.0277916	-0.0268717	-0.0240894	-0.024883	0.0214412	-0.048969	-0.0168639	-0.0351895	-0.0147968	-0.0328274	-0.0208996	-0.00686844	-0.0121086	-0.0194828	-0.0146987	-0.0640626
0.0157167	0.0440297	0.0342226	-0.042995	0.0700846	-0.00781889	0.012819	0.0130088	0.0132828	-0.0632007	0.0993776	0.11547	0.0328151	0.0711125	-0.0588534	0.039907	0.0216436	0.0958198	-0.0115052	-0.0187534	0.0508895	0.0124313	0.0293123	0.00164073	0.0270549	0.0630098	0.0407297	-0.0349438	0.0987303	0.0488719	0.0393052	-0.038404	-0.0143844	0.0257043	0.0374546	0.0748813	0.014242	0.0776793	-0.0208095	0.0388061	-0.0251257	0.0773543	0.0476692	0.0137816	0.0356094	-0.0207971	-0.0383082	-0.0235237	0.011631	0.0435895
0.0395696	0.0503051	0.0115217	-0.0181984	0.0215182	0.00635046	-0.00561794	0.0208928	0.0201205	-0.00778408	0.00586601	0.00633372	0.00960897	0.0242621	-0.0290889	-0.0266593	-0.0246382	-0.00805787	-0.0211126	-0.0223458	-0.00249675	0.0279606	0.00751226	-0.00990132	-0.00339206	0.0165583	0.0169503	-0.0452189	0.0202446	-0.0167286	0.0325327	-0.0364738	-0.0422055	0.00152949	-0.00939365	0.0222678	0.0137302	-0.00387194	-0.0304338	-0.00361795	-0.0121622	-0.00958982	-0.000788434	0.00876144	0.0154786	-0.0130317	-0.000832657	0.00138856	0.0281936	0.0290552
0.00393728	0.0653374	0.0022283	-0.0151464	0.0308907	-0.0114219	-0.0134685	-0.0156592	0.0345271	-0.0753076	0.0497656	0.0307617	0.0207527	0.0297708	-0.0220283	0.0334715	0.00463923	0.016891	-0.0474263	-0.0239446	0.0300901	0.0332915	0.0451407	-0.0257212	0.0187806	0.0267822	-0.0288101	-0.0473148	0.0386489	0.0287792	0.0534378	-0.0346245	-0.0553374	0.02315	0.0209413	0.0387776	0.0207906	0.0298077	-0.0149147	0.00474779	-0.0482557	-0.00287926	0.0325936	-0.008378	0.0613785	0.00516373	-0.00466112	-0.0450947	0.0358044	0.0160025
0.0121319	0.0493191	-0.0324846	-0.029	0.0538909	-0.0308822	0.0152688	0.0226218	-0.0183883	-0.0308	0.0651035	0.0368376	0.0146296	0.00598731	-0.0657143	0.0359979	-0.000761598	0.033783	-0.0479681	-0.0608615	0.0674518	0.0100129	0.00783472	-0.0623209	0.0606086	0.0556474	0.0795072	-0.048478	0.0419384	0.0368877	0.0360422	-0.0621244	-0.0699535	-0.00316574	0.031703	0.0252428	0.0145324	0.0688772	0.0124151	0.0296823	-0.0286306	0.0333191	0.0332051	-0.024992	0.032218	-0.00671131	-0.0215132	-0.0233993	0.0107623	-0.0063532
0.00726764	0.0778658	-0.00729914	-0.00824565	0.036882	-0.00760182	0.0415611	0.0227673	-0.0033006	-0.0253918	0.0481123	0.0787435	0.0195617	0.0244781	-0.0306795	0.0471009	-0.00848648	0.0550833	-0.0447465	-0.0422382	0.0604964	0.0154107	-0.0160209	-0.0244445	0.0668727	0.0755686	0.0615147	-0.0192356	0.0598579	0.082341	0.0297282	-0.0299842	-0.0265444	-0.00970408	0.0251112	0.0112515	-0.00392557	0.0489694	0.00208805	0.0364828	-0.0281745	0.0519968	0.0422266	0.00398542	0.0445284	-0.0235633	-0.00142022	-0.0386228	0.0230886	0.00490498
-0.00953112	0.0454877	-0.000924223	-0.0364637	0.0238784	-0.0351834	0.0289359	-0.00994895	0.00645247	0.00847216	0.0231792	0.00187791	-0.00704193	0.0597372	-0.0042258	0.0338984	-0.00414853	0.039127	0.00937765	-0.0123467	0.0183069	-0.0015077	-0.018067	-0.0101038	0.0196935	-0.0123472	-0.00934621	-0.0293296	0.048111	0.0198938	0.0225452	-0.036125	-0.0124977	0.0200168	-0.00840283	0.0214253	0.00437665	-0.0289636	0.0188595	-0.00479965	-0.0115285	-0.0147834	0.0202117	-0.00478345	0.0389654	-0.0408431	-0.0096498	-0.0237027	-0.00392171	-0.00176368
-0.0090856	0.0178549	-0.000389531	-0.0132215	0.00632657	-0.0276812	0.0196716	-0.0229914	-0.0132261	-0.0349536	0.0318059	0.0367496	-0.0118991	-0.00874055	-0.0418103	0.0423497	0.0130165	0.0376887	-0.0414899	-0.00698801	0.0410765	0.0132704	-0.0179171	-0.0088742	0.0319094	0.0491346	0.0311335	-0.010729	0.048238	0.0323944	0.00305756	-0.0399488	-0.0395456	0.0152758	0.0131834	0.0122336	-0.0265558	0.0522385	-0.0433689	0.0184709	-0.0341729	0.017384	0.0287542	-0.0200393	0.0150161	0.0107006	-0.0127177	-0.0382022	0.0132536	-0.0152305
-0.0143876	0.042744	-0.0131823	-0.0155452	0.0475724	-0.0305823	0.017101	-0.0178283	-0.00567419	-0.0538119	0.0725064	0.0825109	0.00678806	0.040359	-0.0263511	0.0250551	-0.0239217	0.0723369	-0.066813	-0.0254687	0.0239567	0.00255053	-0.00294995	-0.033134	0.0402061	0.0488976	0.0410748	-0.0333112	0.0135999	-0.00353344	0.0100688	-0.0429011	-0.0526241	0.00116049	0.0200721	-0.00393257	0.000564219	0.0349381	0.0216758	0.0237436	0.00118076	0.0564206	0.0460535	-0.0184799	0.0262283	-0.0141308	-0.00334504	-0.0141576	0.0172467	-0.0161859
0.0171175	-0.0445994	0.0016757	-0.0279446	-0.00904379	0.0176667	-0.0631801	-0.00167508	-0.0428297	-0.0264802	-0.0519375	-0.0533687	-0.0079274	-0.0200253	-0.0333012	-0.00907438	-0.0382571	-0.0487933	-0.0255028	-0.0333922	-0.0184322	0.00125516	-0.00983168	0.0058606	-0.0349096	-0.0225704	-0.0435864	-0.0327976	-0.0289529	-0.0704283	-0.0382905	-0.0311878	-0.0187075	-0.0474442	-0.0337841	-0.00874206	-0.000375843	-0.0114534	-0.00172593	-0.0372802	-0.0146594	-0.00206608	-0.0614065	-0.0186282	-0.0224004	0.00414607	0.0100429	-0.0238573	-0.0129487	-0.0106674
0.000445947	-0.033807	-0.00992442	-0.0029309	-0.0394162	0.0235981	-0.00169442	0.000896687	0.000748131	-0.0121794	0.00471697	-0.0259584	0.000565061	-0.000233908	0.0062787	-0.00750252	-0.0138946	0.00435537	0.000695015	-0.022605	-0.0526948	0.0182795	0.0249728	-0.0129444	-0.00057781	-0.0423366	-0.00281545	-0.0129668	-0.040942	-0.0316457	-0.0165531	-0.0455349	-0.00696312	0.0108906	-0.0377916	0.013624	0.0108211	-0.00279885	0.00233588	-0.0185796	-0.00458815	-0.0240129	-0.0286778	-0.0337441	-0.0420904	0.0132816	0.015408	-0.000391389	0.0172205	-0.00197678
-0.00605709	0.0150256	0.014378	0.00153488	0.0230279	0.00845108	0.00974048	-0.00237351	0.0416896	-0.00178904	-0.00241529	-0.0281723	0.069151	0.0325695	-0.0240827	0.0133743	0.063416	-0.00607449	0.0045714	0.0141846	0.047416	0.0107273	0.0338109	-0.00111293	-0.0150003	-0.00289498	-0.0115267	-0.00177184	0.0108399	-0.0104389	0.0308016	0.00224872	-0.0229893	-0.0145572	0.00867362	0.0195367	0.0108084	0.0319512	-0.00849198	0.0418801	-0.012576	0.0100797	0.0214023	0.0146526	0.00549451	0.0404954	0.0319584	0.00855022	0.0351973	0.0371626
-0.00446849	0.0398701	-0.0452615	-0.0518988	0.0590514	-0.0100068	0.037575	0.00111334	-0.0174033	-0.0843091	0.039096	0.0236684	-0.00247239	0.0404931	-0.0690776	0.050384	0.0303641	0.0344088	-0.07634	-0.0572928	0.037781	0.00163849	0.0245325	-0.0306709	0.0283754	0.0160842	0.021932	-0.0559215	0.0448377	0.0310737	0.0550484	-0.0713082	-0.03705	0.0456719	-0.0278202	0.0597675	0.0176209	0.0454173	-0.00235175	0.0466769	-0.0400209	0.0557883	0.0695322	0.0129596	0.0434754	-0.0333487	-0.0514629	-0.0332313	0.0231143	0.0209952
-0.0148484	0.0361332	0.00982784	0.00143455	-0.0151797	0.000787665	0.0105353	-0.0151639	-0.004933	-0.0206657	0.00313737	-0.00451137	-0.0254935	0.00853833	-0.0224566	-0.0165695	0.0199442	0.0205643	-0.0341155	-0.0538398	-0.0171318	-0.0230708	-0.00862998	-0.0262323	0.0307825	0.000464407	-0.0053822	-0.0460656	-0.0107679	0.00147859	0.0204873	-0.0449836	-0.0322231	0.00585276	0.00333119	-0.0284105	0.000861502	-0.0118538	0.0319112	-0.00694902	-0.0373967	-0.0228855	-0.0155953	0.0082134	-0.00918691	-0.00680159	0.0179964	-0.00103146	0.000964722	-0.0162544
0.011246	0.0317362	-0.0109487	-0.0316521	0.0216738	-0.0135155	-0.00558287	-0.0176252	-0.0149817	-0.0489451	0.0354902	0.0132508	0.00646954	0.0473436	-0.0361846	0.0164996	0.0118184	0.0523647	-0.0348054	-0.039554	0.0126742	0.0164897	-0.021798	-0.032649	0.0109145	0.0384651	0.0179048	-0.0361536	0.0275549	0.0297038	0.0127629	-0.0560173	-0.0480617	0.0169063	0.030458	0.0271254	0.0104585	0.00335882	-0.00730232	0.00416026	-0.0211575	-0.0132548	0.0230746	0.000134774	-0.0143469	-0.0363785	-0.00764678	-0.012857	0.0438718	0.00288516
-0.00262596	-0.0180031	-0.0190551	-0.017809	0.00311733	0.00196402	-0.0488267	0.0364511	-0.0357518	-0.0501289	-0.0144983	-0.0232255	0.0296419	-0.00503854	-0.0557597	0.0291451	-0.00468011	0.0285045	-0.0266348	0.0130727	-0.0268101	-0.0048424	-0.00106557	-0.0601909	-0.00579238	-0.0288672	-0.0308636	-0.010776	-0.0188925	0.0167794	-0.0234708	-0.0553068	-0.0376017	0.0024052	0.0110714	0.023751	-0.0294391	0.000801944	-0.0174516	0.0012012	-0.0278233	-0.0193672	0.00627277	0.00231794	0.020541	-0.0178691	-0.00176297	-0.0560717	0.0327093	-0.0340985
-0.0013319	0.0390101	0.0185247	-0.00510987	0.0521718	-0.0250398	-0.00220423	0.00209211	0.0115614	-0.0721102	0.00396632	-0.0190815	-0.00928173	0.014297	-0.0330817	-0.0165125	-0.0120617	0.0165612	-0.0246603	-0.0170829	-0.00938152	0.0171652	0.032582	0.00055059	0.00117759	-0.00985287	-0.0245936	-0.0349453	0.00950137	0.0291017	0.0234286	-0.0422863	-0.0364343	-0.00831736	0.00958811	0.0039411	-0.0139697	0.00635221	-0.0160841	0.0143386	-0.0433116	-0.00165776	0.0126655	-0.0110198	-0.0265296	-0.0238608	0.0145218	-0.0522462	0.0293785	0.0167544
-0.00523271	0.0322944	-0.0282337	-0.024529	0.0555334	-0.0233335	-0.00802477	-0.0497709	-0.0194174	-0.0461398	0.0294011	0.0249927	0.0652729	0.0190994	-0.043951	0.0443568	0.00637373	0.0560351	-0.0183017	-0.054132	0.0363585	0.0513989	0.0134657	-0.0260898	0.0226685	0.0158719	0.0152774	-0.0623498	0.0857192	0.0181147	0.0473851	-0.0627331	-0.0255995	-0.00285904	0.0259184	0.03153	-0.0121931	0.031687	-0.00513769	0.0244605	-0.0291413	0.0517176	0.00938187	-0.000719578	0.0327507	-0.00488269	-0.0214437	-0.0716522	0.0538712	-0.00819152
NaN	NaN	NaN	NaN	NaN	NaN	NaN	NaN	NaN	NaN	NaN	NaN	NaN	NaN	NaN	NaN	NaN	NaN	NaN	NaN	NaN	NaN	NaN	NaN	NaN	NaN	NaN	NaN	NaN	NaN	NaN	NaN	NaN	NaN	NaN	NaN	NaN	NaN	NaN	NaN	NaN	NaN	NaN	NaN	NaN	NaN	NaN	NaN	NaN	NaN
0.0322768	-0.00245762	-0.0337219	-0.00875023	0.00704206	0.0121826	0.0540705	-0.0044772	-0.000173039	0.00621538	0.04535	-0.000247546	-0.000613816	0.00925382	-0.00861279	0.0293201	0.0175607	0.0542384	0.00194313	-0.00605762	0.0223061	0.0485785	0.000529343	-0.0429936	0.0265288	0.0162873	0.0386794	-0.0467698	0.00811441	0.0269561	0.0102443	-0.0351494	-0.00482169	0.0163597	0.0130385	0.0470365	0.0249635	0.0768532	-0.00335914	0.0039513	0.00672087	0.0208329	0.0160065	0.00448469	0.00297541	-0.0385784	-0.0114474	-0.00727591	0.0224131	-0.0115592
-0.0154079	-0.0315948	0.00198356	-0.00360782	0.00609773	-0.0255314	0.00451327	-0.0323028	0.019539	-0.0189503	0.0219405	0.0219641	-0.0175219	-0.0189878	-0.0015263	0.043502	-0.000847245	-0.00892283	-0.0222871	-0.0205606	0.00630971	-0.0253479	-2.9314e-05	0.00213543	-0.0395104	0.00445063	0.00542352	0.0242499	0.0130854	0.00521154	0.00353721	-0.00652368	0.0259031	0.0294766	-0.0115477	-0.00577955	-0.0174134	0.000626126	0.0052571	0.0415844	0.0148615	0.0222249	0.00441547	-0.00213497	-0.00316159	-0.0223612	-0.0231894	-0.0143477	-0.00949543	-0.0329049
-0.00510067	-0.0241854	0.0312804	0.0315385	-0.044412	-0.0221791	-0.0205559	-0.0111801	0.00999194	-0.018751	-0.0258796	-0.0506997	-0.0131936	-0.0132113	-0.00175814	0.00989136	-0.0285528	-0.00373086	0.0223304	-0.00726207	-0.0199956	0.00848718	-0.0301792	0.0223114	-0.0231691	-0.0326046	-0.0163038	-0.00649778	-0.020923	-0.0364411	0.0143916	-0.00732683	0.00698618	-0.00775036	-0.0236591	0.00347688	-0.000587504	0.0167147	0.0171566	-0.0317924	0.00659603	-0.0117704	-0.0352917	-0.0160202	-0.0429903	0.00853627	-2.55192e-05	0.000671012	-0.0248746	-0.0111368
0.0154021	0.0248282	-0.046913	-0.0363911	0.0201514	-0.00532591	0.0218645	-0.0143089	-0.0194134	-0.0385116	0.000389936	0.0444408	-0.0261117	0.00965853	-0.106358	0.0394082	-0.0134681	0.063374	-0.0392876	-0.0432309	0.0284827	0.0281985	-0.00681043	-0.0474359	0.0412325	0.0296298	0.00197706	-0.0452796	0.0425969	0.0477075	0.0293401	-0.0346161	-0.0639743	0.0293729	0.0152446	0.00248452	-0.0331989	0.0381576	-0.0810404	0.0076811	-0.0181198	0.0309311	0.00624924	0.00986411	0.0144189	-0.0116808	-0.019274	-0.0373385	-0.00703917	-0.0279494
0.0360045	0.0826582	-0.0157889	-0.029864	0.0647448	-0.0365042	0.0193054	-0.0109235	0.0341265	-0.072288	0.0558826	0.0562803	0.0262365	0.0381445	-0.075794	0.0473796	0.0290392	0.0230525	-0.0615716	-0.0418472	0.0504185	0.0467506	0.0347805	-0.0399736	0.0315835	0.036338	0.0274297	-0.0461838	0.0248933	0.0308877	0.00388138	-0.0220233	-0.070016	0.0297443	0.0394233	0.0110567	0.0185606	0.0282673	-0.05016	0.0361906	-0.0437355	0.0424388	0.0536769	-0.0141297	0.0454768	-0.0075287	-0.0293933	-0.0232509	0.0282174	0.0333812
-0.00624972	0.0750496	0.0064312	-0.00911391	-0.00298334	-0.0252447	0.0149077	0.020732	0.0164946	-0.0830146	0.0313465	-0.00637216	0.051644	0.0349183	-0.0470357	0.018197	0.0178511	0.0215545	-0.046819	-0.029678	0.0203547	0.0202805	0.0412026	-0.0215807	0.0272873	-0.0215696	-0.0116044	-0.0711734	0.00694776	0.0575186	0.0126944	-0.0956617	-0.109397	0.0324096	-0.00953762	0.0303392	-0.0169747	0.00724162	-0.0274991	0.0181113	-0.0402204	-0.00892843	0.0370837	-0.0253517	0.0293977	0.0386032	-0.015552	-0.0523187	0.0300222	0.041823
0.0133036	0.0219219	-0.0345033	-0.0405399	-0.00898141	-0.00824298	0.0406024	0.0236543	-0.0172718	-0.0495677	0.00549623	0.0517218	-0.00948413	-0.00278074	-0.0222125	-0.0106521	0.0100831	0.0159108	-0.0251507	-0.0520808	0.0132479	0.00917316	0.00421253	0.00515143	-0.00656227	0.0473963	0.0167936	-0.0589509	-0.00184792	0.0531089	-0.00429673	-0.0631034	-0.0514501	0.00712509	-0.00476949	0.00117643	-0.0409206	-0.000924886	0.0142116	0.00988186	-0.0683876	-0.0108224	0.0158248	-0.0214026	-0.0123063	0.00444455	5.46355e-05	-0.00577593	-0.0262639	-0.00539775
-0.0108935	-0.00939301	-0.000577856	0.0174423	-0.0265698	0.0021233	-0.0215395	0.0204567	0.011503	0.0198385	-0.0433018	-0.0236596	0.000671953	-0.0249584	0.034055	-0.0530059	-0.0281168	-0.036142	0.0462636	-0.00662678	-0.0121222	-0.0242794	-0.0134074	-0.0124419	-0.0341491	-0.0287054	-0.0166229	0.0214165	-0.0805306	-0.0572689	-0.0244031	0.0409392	0.0156974	-0.000841163	-0.0360845	-0.0513771	0.00400139	-0.0374104	-0.000691082	-0.0516172	0.00774867	-0.0354492	-0.0302346	-0.0364159	-0.0519514	0.0226025	0.0182555	6.72555e-05	-0.0572375	-0.0347747
-0.0184134	-0.0213531	-0.0295083	-0.00159635	-0.00591034	0.00796741	-0.0408225	0.0273445	-0.00806564	0.0457266	-0.034816	-0.00792018	-0.0461617	-0.00997021	0.0125479	-0.0105032	-0.0178487	-0.0532139	0.0345118	-0.0109487	-0.00269263	-0.0176074	0.00946865	0.00438865	-0.00605012	-0.025217	0.00376957	-0.00749031	-0.0240348	0.000483891	-0.034393	-0.0117882	-0.0287361	-0.0333542	-0.0230055	-0.0361081	-0.0142015	-0.00199849	0.0165031	-0.0429737	-0.0142762	-0.00279266	-0.0604462	-0.0214528	-0.0253301	-0.016886	-0.00660221	-0.0239394	-0.0333795	-0.0304153
-0.0169147	0.0373863	-0.0307494	-0.0455668	0.0287356	-0.000731095	0.0070592	-0.0313992	-0.0109699	-0.015118	0.0512931	0.0355013	0.0349019	0.03858	-0.0777425	0.0202827	0.016213	0.0313289	-0.0566392	-0.0208592	0.0258912	0.00427565	-0.00839377	-0.0466954	0.0468455	0.0608048	0.0211626	-0.0365889	0.109777	0.0534177	0.00299145	-0.0169402	-0.0306611	0.0356892	0.0357904	0.0249619	-0.00260898	0.0711678	-0.00637811	0.0596097	-0.021788	0.0597453	0.0475149	-0.00652654	0.0244638	-0.0123397	-0.0559488	-0.0366615	0.0528349	-0.0132231
0.0184468	-0.0145854	0.0114332	0.0169866	0.0232142	-0.0308364	0.00667452	-0.0104818	0.00551854	0.0170687	-0.0232703	-0.0233729	-0.00873544	-0.00996031	0.0112404	-0.0292222	-0.0293675	-0.0339571	-0.012907	0.0127441	-0.0236433	-0.0209425	-0.0147928	-0.0124067	0.00314861	-0.00608815	-0.0205557	0.00164516	-0.0565062	-0.0309567	0.0307315	-0.00862486	0.0284469	-0.013336	0.00896689	-0.0120004	-0.00377363	-0.013059	0.0101368	-0.0242746	0.00153331	-0.0386285	-0.00734636	-0.075493	-0.044737	8.62861e-05	-0.026101	-0.0109337	-0.0261164	-0.0253887
0.0392451	-0.00381072	0.00942323	-0.00176278	-0.0281112	-0.0319971	-0.00729562	-0.0186951	0.0129729	-0.00224024	-0.000739438	-0.0221023	0.00619186	-0.0267078	-0.0268145	-0.0124767	0.0710481	-0.0128285	-0.0206442	-0.0303433	-0.0115092	0.00982989	0.00779099	-0.0169612	0.0447321	-0.0262717	0.002881	-0.0233824	-0.0398901	-0.0184263	-0.0491314	0.0163641	-0.024962	-0.00339451	-0.00640748	0.00480264	-0.0425244	-0.00831537	-0.00763157	0.00781619	-0.0325359	-0.0179183	-0.0245097	0.0112765	-0.0174328	0.026213	-0.00906026	0.0302214	-0.00568643	0.0429964
-0.0204947	0.0262809	0.00491823	-0.0380127	0.0235403	0.0380565	0.019151	0.00146871	-0.0111542	-0.025889	0.0317896	0.0750608	-0.0101135	0.0288159	-0.0447315	0.00338846	-0.00247199	0.0261967	-0.037595	0.0098405	0.0265095	0.0193758	0.0054202	-0.0152587	0.0302365	0.0275907	0.0224193	-0.0535416	0.0208781	0.00959614	0.0211547	-0.0358578	-0.0543687	0.0237382	0.00706009	-0.0250496	0.00435926	0.0144527	-0.0354581	0.0199692	-0.0123881	0.0257957	0.0234622	0.0080435	0.0269785	-0.0459754	0.0207398	-0.0158635	0.0149121	0.00615399
0.0231987	0.0555568	-0.00332259	-0.0282607	0.0470299	0.0146012	0.0231967	0.0234642	-0.0255218	0.000244542	0.0256577	0.0457727	0.00866316	0.0121621	-0.0463916	0.00784173	0.0125891	-0.00591043	-0.0154783	0.0173646	0.027831	0.011223	-0.00229751	0.0189525	0.0112373	0.0434586	0.0272224	-0.000657071	0.0222797	0.0151692	0.0280016	-0.0257071	-0.0381717	-0.0234513	0.0260034	0.0496352	0.00168842	0.0148006	-0.0134703	0.0262928	0.00522799	0.0286779	0.0295866	0.00117109	0.0271807	-0.000963604	0.00941229	0.00409344	0.000553505	0.00662683
0.0257191	0.0552887	-0.0111025	-0.0135839	0.0171892	0.00386484	0.0113294	0.0199586	-0.0175654	-0.0482037	0.0146435	0.0359508	0.0149438	0.0159932	-0.0191627	-0.0431346	-0.0169881	0.039387	-0.00288808	-0.0109836	0.051009	-0.00591445	0.040899	-0.0221598	0.0230469	0.0303088	0.0248159	-0.0456336	0.0211349	-0.00116875	0.0558162	-0.0491134	-0.050656	0.0168338	0.0276789	3.23418e-06	-0.00979024	0.0321631	-0.0108607	0.00103694	-0.030659	0.0574584	0.0332763	-0.0126391	0.022759	-0.0582026	-0.00531222	-0.00916848	0.0191213	-0.00925643
0.0367494	0.0226267	-0.0269823	0.023224	-0.00971163	0.0384616	-0.000856923	-0.00966675	-0.0173959	-0.0331488	0.00179983	0.013286	-0.0139652	-0.00725096	0.00206016	0.00507823	0.0186202	0.0341094	-0.0342198	-0.0299631	0.0389259	0.0236752	0.00587384	-0.00157738	-0.0106451	0.0236119	-0.0467528	-0.0370163	0.0276415	-0.0112674	0.0383508	-0.0234781	-0.018874	0.0022547	0.0185629	0.000519429	0.00959956	0.0129369	-0.0348178	0.0209779	-0.00659292	0.0208585	0.0169091	0.0266251	0.0251454	-0.026467	0.000938509	-0.0100342	-0.0154276	-0.0131321
0.0561769	0.0732864	-0.00223668	-0.00467472	0.0280101	-0.0249798	0.00320432	0.0139791	0.0152174	-0.0472406	0.0282631	0.0286185	0.0253697	0.0405952	-0.026261	0.0372252	0.056368	0.00139527	-0.0287592	0.0289204	0.0182477	0.0604859	0.0163051	-0.00650412	0.00119309	0.0700443	-0.0317278	-0.0506534	0.0591259	0.0171901	0.0246444	-0.00155064	-0.0140529	-0.0312724	0.0116259	0.0323058	0.00976034	0.0404591	0.0177155	0.0279162	-0.0293871	0.0294607	0.0317001	0.0335453	0.0378396	0.00122094	-0.0227378	0.00335224	0.0398452	0.0204766
0.0560588	0.0182182	0.00868602	0.0402269	0.00662436	0.029904	-0.00857242	0.0215312	0.0268661	0.0193536	-0.0283528	0.00346926	0.0131485	0.0286772	-0.0179893	-0.00358449	0.0332217	0.00718069	0.0109827	-0.0268864	-0.00977797	-0.00590098	0.0195035	-0.00977353	-0.0501729	0.00501893	-0.0343331	-0.0274803	0.0179267	0.00176492	0.0268127	-0.00504911	-0.000763577	0.0132385	0.00194402	0.0180946	-0.00410287	0.031855	0.00154872	-0.00825642	-0.0225282	0.0141873	0.00114755	0.00820396	-0.0198726	0.0170384	0.000106014	0.0144473	0.0412819	0.021712
0.0445813	0.0347326	0.0121654	-0.0173811	0.0273589	-0.00681124	0.028336	0.0222204	0.00471203	-0.0583143	0.00952197	0.032847	0.0403457	-0.013499	-0.0221464	0.0308104	0.00980714	0.00299538	-0.0271507	-0.0390657	0.0187927	0.0172273	-0.0231201	0.00285018	-0.0352064	0.0260101	0.0276091	-0.0342184	-0.0175439	0.023128	-0.0289764	-0.0316662	-0.0434423	-0.00315652	0.0114159	-0.00583264	-0.009297	0.0587437	-0.0014239	0.0308385	-0.0407428	0.0045813	0.0263694	-0.00297633	-0.0219994	-0.0224981	-0.0105501	0.00670901	0.0156579	0.0210946
-0.0279357	-0.0935911	-0.00374997	0.00794884	-0.0570056	-0.0431004	-0.0301272	0.00522703	0.00917339	0.0210557	-0.0697472	-0.0122004	-0.0695773	-0.0533333	0.0247213	-0.0276976	-0.0316463	-0.0631667	0.00266602	0.0120414	-0.0459241	-0.0750692	-0.0523541	-0.0262122	-0.0286204	-0.0219665	-0.0230417	0.039657	-0.112074	-0.0690746	-0.0724988	0.0187099	-0.0274535	-0.0151514	-0.0279222	-0.0394087	-0.0625826	-0.0615267	-0.0220428	-0.0453804	0.00660508	-0.0657777	-0.0260989	-0.00737089	-0.0551511	-4.0161e-05	-0.0273091	0.00337312	-0.0575968	-0.0613209
-0.0343297	-0.0961192	-0.00888027	0.00929957	-0.0206615	-0.00920023	-0.0131446	-0.0624825	0.0132915	0.0468148	-0.0764261	-0.0335528	-0.0559439	-0.0394148	0.0368077	-0.0229902	-0.0668234	-0.0334494	0.00988744	-0.0170384	-0.0458117	-0.0568858	-0.0375001	-0.0135302	-0.042435	-0.0673248	-0.0390617	0.0278598	-0.0853328	-0.0679328	-0.0586606	0.0103838	0.0218762	-0.0361022	-0.0311775	-0.0559909	0.00691556	-0.0453256	0.015055	-0.054505	0.0461429	-0.0421249	-0.0359565	-0.0219334	-0.0603517	-0.0341075	-0.0182066	0.00998885	-0.0467452	-0.044885
0.0207702	-0.0125313	0.0111171	0.0318912	0.0039381	0.0423472	-0.0292599	0.0243868	-0.000506956	0.0140095	-0.0282661	-0.0143849	-0.00688109	-0.00902621	0.00486036	0.0102617	0.023117	-0.0130602	0.0144472	0.0144414	0.00310279	-0.0029118	-0.0146116	0.0322438	-0.0452142	0.00133234	-0.026538	0.0265139	-0.0175874	0.00243563	0.00270943	0.0281395	-0.0160415	-0.00600129	-0.00624159	0.0240984	-0.00113768	0.0111426	0.00289955	0.0120954	0.0226867	0.0170827	-0.00921637	0.000476199	-0.0225083	0.0328138	0.0508072	0.0355638	-0.0108326	0.0366544
-0.00501036	-0.0676375	-0.051549	0.0141315	-0.0478059	-0.0171693	-0.0390379	-0.021701	-0.0495679	0.030472	-0.0338746	-0.050035	-0.0210793	-0.0318668	-0.020475	-0.0349845	-0.00656173	-0.00636876	-0.013462	-0.016899	-0.0530904	-0.0130926	-0.0233328	-0.0292347	-0.0332621	-0.0496922	-0.00825696	0.033094	-0.0666987	-0.0261171	-0.0239361	0.0188319	-0.0013432	-0.014672	0.00504398	-0.0344511	-0.0158	-0.0216861	-0.0185963	-0.0413077	0.0079086	-0.0184156	-0.045835	-0.0151934	-0.0287369	-0.0264322	0.0182605	0.0170916	-0.0374769	-0.0397068
0.00471265	-0.0217187	0.0117531	-0.0034906	-0.0170323	0.0232416	0.00538568	0.0294627	0.0127191	0.0120656	-0.0261948	-0.0219144	0.0140504	-0.00566724	-0.0072662	-0.00669741	0.00402466	0.0157769	0.00381899	0.00372707	-0.0068934	0.00880403	0.0198474	-0.0071573	-0.00587528	0.0222722	-0.0517593	-0.0245217	0.0135548	-0.0345545	0.0209835	-0.0267529	-0.0104771	0.0108311	-0.00389345	0.00938844	-0.0126339	-0.0272875	0.0160529	0.0277857	-0.00540523	-0.0337054	0.00200748	0.0219376	-0.0146255	-0.0125128	0.0187626	-0.00894922	0.00338296	0.0178638
0.0427571	0.0120253	0.0182634	-0.0170614	0.0127033	0.0322799	-0.00160582	0.0151438	0.0248886	0.0144759	0.0191946	-0.0104195	0.0242848	0.0292925	-0.0243377	0.0103478	0.025698	0.012142	-0.0116388	0.0140177	0.00914044	0.044162	0.0328362	0.0239761	-0.0174712	0.0263738	-0.0555051	-0.004783	0.0432611	0.00808465	0.0301578	0.00916007	0.0298979	0.00267739	0.00145159	0.0341354	0.0128037	0.0322782	-0.023779	0.0239331	0.0292235	0.0474444	0.0301478	0.0666935	0.0124146	-0.0338918	0.0200409	-0.00276612	0.0470064	0.0803115
0.0351466	0.0248053	0.0201527	-0.0161682	0.016348	0.0358945	-0.0268696	0.0154085	0.0132055	-0.0469427	-0.00619884	0.0303754	0.0124829	0.0108519	-0.0238916	0.0060448	0.0375031	0.0118482	-0.0100988	0.00332527	0.00550218	0.00449416	0.040174	-0.00792717	-0.0134973	-0.0207186	-0.0547224	-0.0256071	0.0144867	0.00454952	-0.0019929	-0.0178705	-0.0068624	0.0476709	-0.0194323	-0.0141452	0.00420763	0.0135559	-0.0204005	0.0341948	-0.0326355	0.0281364	0.0235499	0.0199842	-0.00592687	0.0191145	0.0102169	-0.0133955	0.0695685	0.00826723
0.0427282	0.0707473	0.0196176	0.0117367	0.0717903	0.0246871	0.00981311	0.0159795	0.0239525	-0.0457245	0.0485484	0.0264367	0.0473319	0.0517582	-0.072542	0.0178574	0.0440643	0.0342369	-0.036134	-0.00260324	0.00870129	0.0568794	0.0489985	0.0303556	0.055494	0.0388631	0.0258689	-0.0388742	0.062657	0.0554905	0.0378049	-0.0307557	-0.00657382	-0.0179006	0.0142609	0.0679069	0.0437863	0.0264982	-0.0405075	0.0488089	-0.0266156	0.026233	0.0106251	0.0318902	0.0651269	-0.0112208	0.0258902	-0.017586	0.038015	0.0616704
-0.00287831	0.0524157	-0.00700986	-0.0168887	0.0174597	-0.0180253	0.0513767	-0.0301111	-0.00192179	-0.0768649	0.0912829	0.103783	-0.00446839	0.0133921	-0.072614	0.0406876	0.00419519	0.0670861	-0.0653143	-0.0353825	0.0575408	0.00316721	-0.051506	-0.0314031	0.0477047	0.0526606	0.0668689	-0.0209497	0.0960636	0.0463112	-0.00392253	-0.0226193	-0.0987434	0.0418221	0.053638	0.032192	0.0211358	0.0225187	-0.0692225	0.0287446	-0.0491542	0.0538016	0.0319704	0.0184888	-0.00589123	-0.0178962	-0.025052	-0.0256272	0.0345027	-0.00885514
0.0175033	0.0268023	-0.0211856	-0.0274449	0.0272078	-0.0184829	0.0227074	-0.0357942	-0.0102754	-0.049217	0.0538287	0.057551	0.0137147	-0.00654384	-0.0437584	0.0148885	0.00567062	0.0891066	-0.0632484	-0.0516414	0.0185118	0.012334	-0.0175685	-0.0646037	0.0521966	0.0243689	0.0330193	-0.0516427	0.056536	0.0508963	-0.0189626	-0.0578463	-0.052127	0.0207484	0.0267295	0.0213788	-0.0145427	0.0548868	-0.00363403	0.0216808	-0.037375	0.0594092	0.0499252	-0.00981423	0.00469905	0.00455467	-0.0199646	-0.0370595	-0.00535178	-0.023722
0.0124651	0.0247196	0.00848178	-0.0248357	0.0611107	0.0206979	0.0539666	-0.0137108	-0.0441758	-0.0387622	0.0799204	0.0399833	-0.001194	0.0156875	-0.0164826	0.0495193	0.0094129	0.101496	-0.0220277	-0.0331127	0.0518164	0.0372507	0.017686	0.0100344	0.070973	0.0362736	0.0464238	-0.0313905	0.07937	0.0662932	0.0494341	-0.0397948	-0.0330902	0.0177757	0.058129	0.0482152	-0.0170687	0.0539106	-0.0319489	0.0225769	-0.0495614	0.0838999	0.0355441	-0.0219262	0.0406534	-0.0122478	-0.0452179	-0.0204546	0.0457265	-0.00197459
0.0115499	0.0229336	-0.0778867	-0.0189468	0.031278	-0.0166511	0.0639446	-0.0246749	-0.024438	-0.0748809	0.0583412	0.0840971	0.0125961	0.0206926	-0.047022	0.0524523	0.00937716	0.105217	-0.0720771	-0.0550244	0.0404865	0.0157327	-0.03908	-0.0118156	0.0446011	0.051427	0.0674015	-0.0248327	0.0747399	0.0405492	0.0226875	-0.0705959	-0.0587078	0.0157744	0.0313126	0.0749165	-0.00316435	0.0514989	-0.0247273	0.0447976	-0.0162591	0.0402142	0.027032	-0.0124661	-0.0234715	-0.0147548	-0.0440946	-0.096259	0.0357085	-0.00352837
0.00881612	0.0215409	-0.0276127	-0.0452607	0.0540467	-0.00969499	0.0570604	0.0104337	-0.000537824	-0.0876527	0.0580034	0.12141	-0.0233275	0.05657	-0.0525672	0.0575447	0.0153351	0.0889851	-0.0758263	-0.0474172	0.0622485	0.0540633	0.0223203	-0.0349063	0.0639511	0.0736264	0.0854788	-0.104127	0.0845008	0.0730466	0.0431003	-0.0551185	-0.0594346	0.0254263	0.0814719	0.0344009	0.0106217	0.0895354	-0.021144	0.057255	-0.0733445	0.027875	0.0366681	-0.0103601	0.0344256	-0.0321398	0.0159719	-0.0545535	0.0180641	0.00184937
0.0142298	0.00394834	0.00170056	-0.0256779	0.0305534	0.00459846	0.00537794	-0.0193473	-0.00971069	-0.0433502	0.0353071	-0.0199388	0.0183177	0.0175758	-0.0263487	-0.005981	0.00886902	0.0151231	-0.0357417	-0.0390514	-0.00384249	0.0413463	0.0155907	0.003604	0.00583944	0.00478746	0.00239729	-0.0587964	0.0314408	0.0302595	0.0411488	-0.0261997	-0.0464211	0.00404386	0.0129974	0.00673563	-0.00289213	0.0233609	-0.0313506	0.0350584	-0.00350378	0.0124559	0.0291393	0.0307626	0.0495225	-0.0150625	-0.0512579	-0.0484267	0.0265707	0.020654
-0.0101106	0.0079711	-0.0207827	0.0328108	0.00216717	-0.00807232	-0.0380788	-0.0066244	-0.0231683	-0.0554163	-0.0104098	-0.0210419	-0.0035817	0.0187862	-0.0564098	-0.0112432	-0.016963	0.0113294	-0.0302587	-0.0298811	-0.00600891	0.033633	0.0241336	-0.0210138	2.00066e-05	-0.0256318	-0.0362471	-0.0274947	-0.016118	-0.00694837	0.00428997	-0.0514182	-0.0105394	-0.0255214	0.0143091	0.00369489	-0.0318427	-0.00538669	-0.00110381	-0.0235851	0.0175936	-0.0275514	-0.0114194	-0.0239323	-0.00179524	-0.0137694	0.0224697	0.0182903	-0.00657783	-0.0131104
0.0132125	0.0211296	-0.036295	-0.0137036	0.0705611	-0.0287855	0.0503804	-0.00305297	0.0253291	-0.0359768	0.0695757	0.112256	0.00688703	0.0185408	-0.0213405	0.0228219	-0.000301493	0.0644529	-0.0453676	-0.0401607	0.0382476	0.00647229	0.0125449	-0.0166664	0.0703957	0.0774628	0.0525454	-0.0228107	0.0638591	0.034363	0.0164933	-0.0213319	-0.0855553	0.059881	0.0902245	-0.00715797	0.0218481	0.0287545	0.00851546	0.0498014	-0.0553035	0.0362626	0.00348088	-0.001454	0.00804849	-0.053886	-0.00948983	-0.0323105	-0.00306104	-0.000593504
-0.00308378	0.0584739	-0.0287129	-0.0258021	0.0611248	-0.0324169	0.0291286	-0.00689386	-0.0130771	-0.0513541	0.0509669	0.0665946	0.000253297	-0.00168049	-0.0426452	0.0630198	0.0165157	0.0399489	-0.0596076	-0.0582504	0.0397068	0.0102423	0.00106797	0.012762	0.0586529	0.0425451	0.0505134	-0.0468063	0.0676147	0.00158644	0.0309695	-0.0412119	-0.0592172	0.0309351	0.0361386	0.0644538	-0.0228258	0.0440401	0.00412699	0.012568	-0.0365482	0.0486217	0.00139345	-0.0153283	0.0377103	-0.0147608	-0.0114241	-0.0442493	0.00215246	-0.0122831
-0.00732316	0.0550287	-0.020368	-0.0356765	0.0390352	-0.0125448	0.0400223	0.0133064	-0.0281907	-0.0663593	0.0701063	0.109611	0.00491951	0.018735	-0.0250089	0.0164774	0.00491626	0.0602632	-0.0685175	-0.0631734	0.0140277	-0.00372351	0.00256892	-0.00381353	0.0381696	0.0522795	0.0738968	-0.0719446	0.0675301	0.07348	-0.0149334	-0.0447827	-0.0920959	0.0207346	0.0345731	0.00856372	-0.0240252	0.0357721	-0.0226821	0.0234733	-0.0450869	0.0125322	0.0283506	-0.0547193	0.0180221	-0.0209607	-0.0103529	-0.0646623	0.0367529	-0.0372347
0.00588802	0.0170456	0.0225039	-0.036776	0.0427643	0.00753586	0.0601742	-0.00913395	-0.00701744	-0.0497248	0.0604656	0.0701636	0.0101757	0.0139024	-0.0423257	0.049075	0.0295647	0.0681074	-0.068721	-0.0519711	0.0646202	0.00984896	-0.0176056	-0.0289859	0.0539121	0.0698751	0.0211569	-0.0755061	0.0604319	0.0282458	0.0545222	-0.0583346	-0.0898135	0.0365525	-0.00283951	0.0399011	0.00548032	0.0735471	-0.0403163	0.0109267	-0.0533002	0.0315746	0.0414989	0.010525	0.0089987	0.00254871	0.00459857	-0.0741088	0.0245866	0.00294483
-0.0064357	0.0105393	-0.0217168	0.0346286	-0.00436513	-0.0192685	0.00748469	-0.0117311	-0.00543334	-0.00542407	0.0126415	-0.01126	-0.00141932	0.0164148	-0.0179539	0.055225	0.0354819	0.0268983	-0.0312555	-0.012558	-0.0188694	-0.00692998	0.0363805	0.02857	-0.0125332	0.011905	-0.00935041	-0.00969082	0.00543338	0.00241294	-0.00168053	-0.0217629	-0.0198043	0.00154581	-0.03663	0.0312274	-0.0205399	-0.000313489	0.00427795	-0.0130595	-0.0164281	0.00149274	-0.00452062	0.0261686	0.0328041	-0.00569103	0.0231087	-0.0339651	0.0284435	0.015093
0.0101851	0.00965694	-0.00507899	0.0113715	0.0183682	0.0191187	0.0209925	0.0118448	-0.042908	-0.0326412	-0.0205189	-0.0117031	0.011458	-0.000868802	-0.0155699	0.0256981	0.014143	-0.0138671	-0.0126987	-0.0359705	-0.00993283	0.00870836	-0.0136153	0.00693756	0.00519824	-0.0279392	-0.010272	-0.0352269	-0.00128752	-0.00975713	-0.0352122	-0.0348322	-0.0364576	0.0500839	0.025501	0.0149102	-0.0209949	-0.0071113	-0.0222916	-0.00236261	-0.0436838	-0.0415054	-0.00158356	-0.0108585	-0.0205954	0.00317771	-0.011475	-0.00693991	-0.00736383	-0.0198625
-0.02744	-0.0215208	0.0127368	0.0313099	0.00174552	0.00454968	-0.0316865	0.0062519	-0.00550961	0.00910836	-0.0245449	-0.0267439	-0.00524511	-0.0106335	0.020128	-0.039299	0.0145732	-0.0159727	0.0267607	0.0226679	0.00515208	-0.00957137	-0.0171697	0.0445569	-0.0201794	0.021743	-0.0125542	0.00910922	-0.0340167	-0.0178644	-0.035001	0.00186917	-0.00571444	-0.0141742	-0.0207877	-0.0223322	0.0399293	-0.00257256	0.0126111	-0.0090014	0.0120585	0.00852738	-0.0144461	0.00475548	-0.0172608	-0.0158386	0.0207434	0.0289443	-0.0193278	0.0296166
0.00844688	0.0165295	0.0301234	0.00581876	-0.035101	0.0068371	0.00873685	0.0148866	0.0236104	-0.00195268	-0.000986378	-0.0263911	0.0147188	-0.0271579	-0.00933436	-0.02258	-0.0109515	-0.0441526	0.000151403	0.00906289	-0.00278315	0.00392691	0.0366102	0.00225575	0.000955014	-0.0304196	-0.0134216	-0.00716741	-0.0309608	-0.0297551	-0.00102636	-0.0307113	-0.0376801	-0.0106313	-0.0215482	0.0205929	-0.0367225	0.00840967	-0.0319651	-0.0244148	0.0225373	-0.0396389	-0.0198868	-0.0260085	-0.00929632	-0.00142019	0.019571	0.00206988	-0.0141994	-0.0251233
0.0233749	0.0528965	-0.0273842	-0.000134428	0.0205848	-0.0105578	0.00520644	0.00280386	0.0234064	-0.0509046	0.0394717	0.0816901	0.0155381	0.0415076	0.0115686	0.0163532	0.00955816	0.0336649	-0.0431035	-0.0622531	0.0412571	0.0105966	0.0333677	-0.0263943	0.0230462	0.0504039	0.0109567	-0.0495943	0.0418009	0.0420281	0.0223996	-0.0266452	-0.0650659	0.036092	0.0489239	0.0324115	0.012177	0.0327515	-0.0193256	0.0292885	-0.0329821	0.0438644	0.0225718	0.0281382	0.0229699	0.00837234	-0.017996	-0.0106322	0.0137458	0.0316758
0.0179821	0.103665	0.0418216	-0.016101	0.0403268	-0.0186124	0.0178199	-0.00619382	0.0201479	-0.0473729	0.0559363	0.0460072	-0.00280419	0.0699051	-0.0296821	0.0290557	0.044761	0.0533516	-0.0250546	-0.0166115	0.0194823	0.0481556	0.0169213	-0.00654014	0.0134573	0.0561984	-0.0118759	-0.0508931	0.0383584	0.0669975	0.0307706	-0.0360448	-0.0133226	-0.00216832	0.0473346	0.0350027	0.0167982	0.0386613	-0.0292195	0.0321992	0.0196652	0.081224	0.0547337	0.0111587	0.0129718	0.0118342	0.00592032	-0.0551325	0.0440948	-0.00613218
0.00911633	0.0923412	0.00185487	-0.0375908	0.0858205	-0.0149378	0.00846301	-0.0450691	0.0112793	-0.0551963	0.0665242	0.0433866	0.0368844	0.0117105	-0.0324957	0.0351374	0.0337958	0.0658774	-0.061422	-0.0359109	0.00990358	-0.00452603	0.0483388	0.00252836	-0.00171702	0.0654146	0.00906248	-0.073256	0.0948204	0.0899997	0.0445674	-0.0446022	-0.0498511	-0.00867241	0.017036	0.0466329	0.0172135	0.0620431	-0.0149417	0.0432924	-0.0205474	0.057755	0.0660785	0.000421739	0.0626783	-0.016363	-0.00183351	-0.055982	0.0702649	0.0108526
-0.00650257	0.0408888	-0.000139384	-0.0370875	0.0250459	-0.0204455	0.0188701	0.0132252	-0.011644	-0.0531947	0.0267231	0.00663498	0.0289177	-0.00967942	-0.0772324	0.0122685	0.00324428	0.0486552	-0.0957272	-0.0646185	0.0185026	0.0151639	0.0524604	-0.00264081	0.0364696	0.00307207	0.0181054	-0.0768816	0.0255379	0.0178168	0.0436433	-0.0733375	-0.0487863	-0.00334572	0.0115792	0.0220289	-0.0262628	-0.00705154	-0.0220473	0.0189211	-0.0679063	0.0355176	0.0210345	-0.029359	0.00711589	-0.0103138	-0.0187113	-0.0340978	0.0264996	0.0253141
0.0360391	0.0322664	0.0495493	-0.0309088	0.0594782	0.0456892	0.0209996	0.00937939	0.0223672	-0.0257703	0.043415	0.0179899	0.0322847	0.0637549	-0.0035985	0.0679495	0.015711	0.0488316	-0.000799321	0.000871236	0.0735112	0.0466894	0.00589538	0.0294172	-0.0224057	0.0272989	0.0184877	-0.0379962	0.0731427	0.0591168	0.0342212	0.00198197	-0.0395756	0.0286685	-0.00577641	0.0181416	0.0246288	0.0421269	-0.00709367	0.0111983	-0.00927394	0.0563702	0.0504464	-0.00913527	0.049063	0.0354286	0.0434806	0.0436825	0.0367549	0.0334289
-0.0087231	0.0135073	-0.00726493	-0.0126584	-0.00145568	-0.0120572	-0.0115247	0.00384275	0.00249936	-0.00750254	-0.00780697	0.009501	-0.000927883	-0.0220472	-0.0120269	-0.010901	0.0060003	0.00256913	-0.0275165	-0.0337747	0.00220711	-0.0109959	0.0161769	0.00726597	-0.00140556	-0.00819318	0.0245495	-0.0123416	0.0229866	-0.0227742	-0.0200967	-0.0241553	-0.00860748	0.00895717	0.0102482	-0.0253008	-0.00722164	-0.0248563	-0.00162788	0.00884401	-0.00901798	0.0106151	0.0114111	-0.0310679	-0.0351901	-0.0112728	-0.000990066	-0.0189433	0.00675866	0.0120927
-0.00956847	-0.00916233	0.0149323	0.0128478	-0.00603136	-0.0203943	-0.00712306	0.0160942	0.00751576	-0.0207874	0.0196199	0.0107277	0.0174041	0.0120882	0.001767	0.00330705	-0.0115239	-0.0432836	-0.0108354	-0.00273658	-0.00570146	0.0230421	-0.0130906	-0.00742407	0.0182188	-0.00297713	-0.0258739	-0.0339521	0.0207462	-0.0198842	-0.0150615	-0.0314274	-0.011554	-0.0255884	-0.0134417	-0.00134307	-0.0319664	-0.0236251	-0.0272441	-0.000401827	0.0429214	-0.00775586	-0.0156523	0.0236142	-0.00163994	0.00937186	-0.0524893	-0.00941536	-0.017199	0.0217376
-0.00893531	-0.0342352	0.00152582	0.0462298	-0.026011	0.0146449	-0.0221169	0.0252904	-0.000605879	0.0266727	-0.0647316	-0.0556147	-0.00115124	-0.0274539	0.00534715	-0.039167	0.0114707	-0.0354769	-0.00164722	0.03167	-0.0462976	-0.0293776	0.0145504	0.00678788	-0.0284135	-0.026908	0.00952757	0.025388	-0.049004	-0.0679785	-0.00765143	-0.0244442	0.000767814	-0.0195044	-0.0215186	-0.0144721	-0.0508201	-0.0288658	0.00242756	-0.0313646	-0.00675262	-0.0233042	-0.0332254	0.00702841	0.0153889	0.0030507	-0.000579728	0.0409295	-0.0169999	-0.00560181
-0.0028499	-0.000299663	-0.00583681	0.00503438	0.00578925	0.00760185	0.00497477	0.0190145	-0.00800016	-0.027649	-0.0159151	0.00955948	-0.00936417	-0.0156994	-0.00254899	0.00433214	0.0268333	-0.0231437	0.00233194	-0.00704814	-0.00899755	-0.0157327	0.0170155	0.0187157	0.0181373	-0.0239846	0.0205462	0.017243	-0.0139335	0.0149642	0.0262631	0.0131268	-0.00143872	-0.0089989	0.0107626	-0.00181078	-0.0278859	-0.00099069	0.01169	-0.019315	0.00445216	-0.0373458	0.0278044	-0.0388014	-0.00539819	0.0135979	0.0139271	0.0180756	0.012307	0.00156802
-0.00198949	0.0150588	-0.0295471	-0.0456922	0.0032836	-0.0196716	0.0220633	0.00360884	-0.00929557	-0.055647	0.0449057	0.0454925	0.00891074	0.00935632	-0.0245855	-0.0279346	0.00359103	0.0345994	-0.0417236	-0.0191017	0.0206622	0.0180965	0.00103979	-0.00870238	-0.0153009	0.0533869	0.0165519	-0.0660642	0.0330291	0.00946662	0.0230736	-0.0191702	-0.0288252	0.0119901	0.00653107	0.0277368	-0.0428944	0.0205178	-0.0169277	-0.00491302	-0.031839	0.0282064	-0.0266163	0.00561477	0.0212685	-0.0301276	-0.00701352	-0.0378539	-0.0151786	-0.00478881
0.00446151	0.000376821	-0.0241868	0.0353748	0.00857902	-0.013092	0.0122282	0.000134696	0.0305597	-0.00457304	-0.0021798	0.00697957	-0.00245003	0.0430794	-0.0170903	0.0311112	-0.00449213	-0.0219055	-0.00959915	0.0130946	-0.00398039	0.0321964	0.00917166	-0.0386017	-0.0101744	0.00474609	0.0276837	-0.022152	0.00763937	-0.0301668	0.0420423	-0.0539894	-0.0187953	-0.00827104	0.00253057	0.0248279	-0.0168979	-0.0108986	0.00198978	-0.0169353	-0.0434287	-0.00873599	0.0519706	0.026721	-0.0124693	0.00307582	-0.0250322	-0.0403872	0.0144015	0.00200957
0.000415215	0.0331234	0.00383154	-0.0706555	0.0329317	-0.00111404	-0.0158175	-0.0149032	-0.0141026	-0.0439019	0.0612893	0.0236135	0.0346686	0.052209	-0.0618123	0.0296718	0.0255114	0.0465916	-0.0711976	-0.0524343	0.0357762	0.0357055	0.0302485	-0.0428649	0.00872637	0.0258093	0.021269	-0.0514224	0.00496123	0.0305414	0.0258696	-0.0807013	-0.0507071	0.0360225	-0.00512283	0.029393	-0.0186779	0.021146	0.00382661	-0.00223828	-0.0443621	0.00356905	0.0638943	-0.00423726	0.00963004	-0.0200492	-0.0388555	-0.0519459	0.0425436	-0.0107469
-0.0166687	-0.0344292	-0.0275297	0.0195083	0.00105502	0.00533356	-0.0100146	-0.012267	0.0177497	-0.01549	-0.0141725	-0.0423334	-0.00213228	-0.0114556	0.0288454	-0.00722324	-0.0277359	0.00739714	-0.0241742	0.00469297	-0.00327363	-0.000519153	0.00769243	0.0325588	-0.00094673	-0.020387	-0.0226043	0.0244968	-0.0366378	-0.0160382	0.000763953	-0.0386417	-0.0111817	-0.0286787	-0.0268987	0.0194276	-0.0246925	-0.0519083	-0.00466585	-0.0498474	0.0290613	-0.00528135	0.00668743	-0.00342359	-0.000986393	0.0245123	0.0460724	0.0216228	-0.00613266	-0.0294689
0.0109582	0.0280865	0.00728411	-0.0188515	0.00153303	0.0264248	-0.0258326	-0.000496119	-0.00627211	-0.0454295	-0.00881025	-0.0156376	0.0647724	0.0189923	-0.0211282	0.000209518	0.0666242	0.00862854	0.0280805	0.00356162	-0.0108045	0.00217162	0.0280742	0.0281059	-0.0299917	0.0206341	-0.0168123	-0.0149235	-0.00118144	-0.00205865	0.025451	-0.00952789	-0.00408766	0.0398554	0.00191238	0.0461266	0.0203363	-0.0123887	0.0250024	-0.0295506	-0.00893575	-0.00364981	-0.0283992	0.0309506	0.0185408	0.0109562	-0.00139405	-0.00403923	0.030236	0.048636
0.0120766	0.0552278	-0.0417872	0.00228811	0.0190578	-0.0507831	0.0421635	-0.0147635	-0.0115461	-0.0460123	0.0963296	0.0573058	0.0558023	0.0649263	-0.077994	0.0374576	0.00584038	0.0978181	-0.0461509	-0.0235217	0.0734972	0.0236668	-0.00693262	-0.023375	0.0743765	0.0338777	0.0395417	-0.0446965	0.0809253	0.0573693	-0.00172183	-0.0365302	-0.0382635	0.0102628	0.018185	0.0571798	-0.0267037	0.0701542	-0.0440967	0.030269	-0.0411281	0.0647507	0.0463148	-0.0374114	0.0424741	-0.0350583	-0.0304151	-0.0493858	0.0408718	-0.00984385
0.0231741	0.00400276	0.0147151	0.0161463	0.0418288	0.00285902	0.0197319	0.00985773	0.00920062	-0.0377686	-0.0238606	0.0131978	0.0304951	0.0168789	-0.0320952	0.0227685	0.00668133	0.00483426	-0.031603	-0.029704	-0.0146755	0.0253353	0.00167075	-0.0201247	0.00977692	0.00715479	0.0026359	-0.0240088	0.0484446	0.00922957	0.010402	-0.00188035	0.0157722	-0.0100415	-0.00286652	0.0428628	0.0106309	0.0192794	-0.0278045	0.036524	0.0163349	0.00136443	0.0538065	0.0282586	-0.00463212	0.0254575	0.0166563	-0.0290176	0.0379238	0.0519246
0.030015	0.0620484	-0.0206883	-0.0267306	0.0459852	0.0235794	-0.0179224	-0.0364566	0.016638	-0.0486105	0.00894672	0.0380455	0.0219942	0.057841	-0.0675464	0.041639	0.0429113	0.0565284	-0.0220584	-0.0202349	0.0415016	0.0344919	0.0338589	-0.00301344	0.0161848	0.030151	0.00233967	-0.0504637	0.0593837	0.068644	0.0207511	-0.0217537	-0.0604785	0.0187226	0.0552064	0.0350244	0.0193276	0.035464	-0.0260222	0.0206108	-0.0488678	0.0392801	0.0222451	0.0168725	0.0297018	-0.0205364	-0.0111253	-0.0373555	0.0366858	0.0180305
-0.0276776	0.0524664	-0.0280536	-0.0201531	0.0146674	0.00957238	0.0144439	0.0113936	-0.0135984	-0.0570865	0.0276367	0.0803766	0.011243	0.0107454	-0.0159085	-0.00968155	0.016394	0.0613648	-0.0235991	-0.0524933	0.0410727	0.0141771	0.00204109	-0.0159433	0.0367129	0.0561326	0.0783428	-0.0132598	0.0409018	0.0481259	-0.00927932	-0.00353613	-0.0326956	0.0245657	0.0149631	0.00463325	0.0327081	0.0150186	0.00571317	0.0134285	-0.0397893	0.0468631	0.0160292	-0.00894221	0.0350262	-0.0266746	-0.0107666	-0.041246	0.0126068	-0.012964
0.0127968	-0.0469991	-0.0010732	0.0177732	-0.0149029	0.00416134	0.00700648	0.0464225	0.000209534	-0.0056966	-0.0310111	-0.0218769	-0.00346391	-0.0343772	0.00794791	-0.025627	-0.046902	-0.0460824	0.0175196	-0.028834	0.00214942	-0.0240942	-0.0200631	0.0110844	-0.0197152	-0.0261832	-0.00849601	-0.00583827	-0.00451076	0.00878664	-0.0299059	0.013458	0.00839253	-0.0336732	-0.0267589	-0.0480914	-0.0166112	7.58599e-05	-0.0198752	-0.0425854	-0.00489169	-0.0361786	-0.0542745	-0.0309095	-0.0049786	0.00962714	-0.00155742	0.00309694	-0.00338702	-0.0134401
-0.0648007	-0.138406	-0.0790026	0.0112444	-0.0461768	-0.0541403	-0.0666783	-0.0475816	-0.0400082	0.0321702	-0.0678175	-0.0777035	-0.0726342	-0.0498549	0.052557	-0.0445274	-0.0454902	-0.0793851	0.0185929	0.0283452	-0.0724998	-0.0403416	-0.0541343	-0.00724397	-0.0402861	-0.0633498	-0.0294404	0.0353103	-0.117079	-0.0868938	-0.0742314	0.0369044	0.0259831	-0.0459584	-0.00641884	-0.108279	-0.0462821	-0.0662429	-0.0211976	-0.0871492	0.0257868	-0.0525152	-0.0600081	-0.0301092	-0.0691396	-0.0135857	-0.0457453	0.00854234	-0.0319542	-0.0980714
-0.0204568	-0.0607775	-0.0249488	-0.0367397	-0.0469674	-0.0135745	-0.00471388	-0.020362	-0.0252588	0.0173687	0.0138703	0.00845076	-0.00767948	-0.0236264	0.0053034	-0.0254733	0.0068493	-0.0617631	0.00558677	0.0200757	-0.000433646	-0.00503146	-0.0147495	0.0227211	0.0102977	-0.0116552	-0.00403601	-0.0246198	-0.0123846	-0.00788097	-0.0505798	-0.0196642	-0.00775009	0.0267884	-0.0136095	-0.00930574	-0.00601086	-0.0343908	-0.0170441	-0.0407573	0.0134626	-0.004953	-0.0292419	0.0170409	-0.00732012	-0.0269865	-0.031503	-0.0198508	-0.00108148	-0.0149495
-0.0500969	-0.0887141	-0.0510572	-0.00182327	-0.0587648	-0.0686638	0.0147781	-0.0365565	-0.0269754	0.0333656	-0.0267102	-0.0256771	-0.0342164	-0.0665299	0.0439007	-0.0388395	-0.04665	-0.0479251	-0.00777409	0.0058231	-0.0348608	-0.0671418	-0.0639456	-0.00523052	-0.0530727	-0.0131645	-0.0188907	0.0508593	-0.0937225	-0.0619195	-0.0320545	0.0538602	0.00788732	-0.0324488	-0.0368794	-0.0501851	0.00215608	-0.0195275	-0.0161405	-0.0648846	-0.0275494	-0.0586617	-0.0598301	-0.0411555	-0.0228647	0.0211905	-0.0308787	0.00216173	-0.0440458	-0.092159
-0.012478	-0.114204	-0.0387629	0.00564211	-0.0631742	-0.0207478	-0.0699566	-0.00444741	0.0116581	0.0408486	-0.0599636	-0.0496606	-0.0192051	-0.0437742	0.0201202	-0.0314143	-0.0703242	-0.0741668	0.0209124	0.0300716	-0.029202	-0.0160714	0.0020963	0.0306183	-0.0126415	-0.0498589	-0.0293408	0.0467299	-0.0447292	-0.0614411	-0.00561771	0.0385415	0.0255378	-0.00698718	-0.000101696	-0.0291354	-0.0328511	-0.0141284	0.0195222	-0.0493749	-0.000462417	-0.0211081	-0.0412685	-0.0244508	-0.0312169	-0.0287955	0.0121872	0.0368214	-0.0300164	-0.00876757
0.0366909	0.0511133	-0.0051493	-0.0406967	0.0251938	-0.0566202	0.0190005	-0.0318752	-0.021805	-0.0559939	0.0300437	-0.000751175	0.0356809	0.0376353	-0.0650783	0.0785664	-0.0106357	0.0350233	-0.0537659	-0.00800118	0.0286431	0.0744324	-0.00895063	-0.0560328	0.0551303	0.056951	0.00243553	-0.0340589	0.026339	0.00861983	0.00804526	-0.0607082	-0.0696499	0.0343114	-0.0099767	0.0415911	0.0302183	0.0399676	-0.0393597	0.026205	-0.0510329	0.0181328	0.015149	-0.00353123	0.0259905	-0.0219571	-0.0220056	-0.0444801	0.00984166	0.0123333
0.0325572	0.0433433	-0.034016	-0.0370828	0.0651906	-0.0304371	0.0310304	-0.00125155	-0.0188705	-0.0667052	0.0790852	0.0672975	0.037811	0.0385457	-0.0729092	0.0751238	0.00827916	0.0189941	-0.0510672	-0.0340942	0.0614677	0.0152613	-0.0187873	-0.0456807	0.037397	0.0530067	0.0336033	-0.0671192	0.0663074	0.0429827	0.00128187	-0.0649998	-0.0634968	0.0212644	0.0482554	0.0384596	-0.0111522	0.0380232	0.0029819	0.0613255	-0.0305597	0.0548903	0.0296797	-0.0131564	0.0234948	-0.00930409	-0.0653638	-0.0674079	0.03458	0.00651736
0.0149885	0.00692264	0.0101491	0.0297168	-0.00833976	0.0469563	-0.0207938	0.02411	0.0456724	0.0209685	-0.00990128	-0.0373086	0.0365612	-0.00383862	-0.0467377	0.0273808	0.0330022	-0.0355577	0.0269866	0.0112929	-0.00419689	0.0250533	0.0635468	0.0369041	-0.0284021	-0.0029778	-0.0211619	-0.00379453	-0.017475	0.00217176	0.0334204	-0.00335989	0.02895	0.00128661	-0.0359178	0.0504735	-0.00754645	-0.0134677	0.0338942	0.0294645	0.0334936	-0.0101811	-0.013399	0.0166029	-0.0129458	0.0419862	0.0113733	-0.0106469	0.0111902	0.034773
-0.0821249	-0.0881592	-0.0261466	-0.00326009	-0.0271244	-0.0540136	-0.0384031	-0.0236956	-0.0331483	0.0418038	-0.0568297	-0.0760741	-0.036949	-0.0683163	0.0562659	-0.0288122	-0.0579986	-0.0764649	0.0228335	0.0089431	-0.0591341	-0.0439192	-0.0244179	-0.00229938	-0.0371716	-0.0488544	-0.0439776	0.0232757	-0.0800691	-0.0515225	-0.0468813	0.0234736	0.0559227	-0.0226036	-0.0179056	-0.0617271	-0.0156147	-0.0311731	0.00906207	-0.0558253	0.0502014	-0.0538185	-0.0485289	0.00147391	-0.0447797	-0.00408114	0.00825232	0.0215932	-0.0159162	-0.0381539
-0.0552447	-0.0893995	-0.00257419	0.027304	-0.0412013	-0.0248553	-0.0247589	-0.0252864	-0.0542561	0.0152573	-0.0221052	-0.000843294	-0.060725	-0.0353142	0.0404288	-0.0236264	-0.0608967	-0.0255829	0.00353172	0.0165903	-0.0281225	-0.0421182	-0.0406414	-0.0224247	-0.0282798	-0.0275006	-0.0214129	0.0572641	-0.0543815	-0.0322157	-0.0611537	0.0360541	0.0318432	-0.0100756	-0.0229268	-0.0414676	-0.0162427	-0.0478136	-0.0251868	-0.049191	0.00330286	-0.036281	-0.0573624	-0.0335913	-0.0642188	-0.00245266	-0.00124914	0.0389856	-0.0327336	-0.0440599
NaN	NaN	NaN	NaN	NaN	NaN	NaN	NaN	NaN	NaN	NaN	NaN	NaN	NaN	NaN	NaN	NaN	NaN	NaN	NaN	NaN	NaN	NaN	NaN	NaN	NaN	NaN	NaN	NaN	NaN	NaN	NaN	NaN	NaN	NaN	NaN	NaN	NaN	NaN	NaN	NaN	NaN	NaN	NaN	NaN	NaN	NaN	NaN	NaN	NaN
-0.0233212	0.0436388	0.00812797	-0.0456726	0.0301831	0.0193086	0.0367784	0.00634585	-0.00754965	-0.0505025	0.018514	0.011618	0.0264772	0.0142229	-0.0363645	0.0130429	0.0144971	0.0193173	-0.0400051	-0.0189783	0.0322292	0.036114	0.035771	-0.0116264	0.00291707	0.0209588	0.00333587	-0.041451	0.0178769	0.0509181	-0.0089584	-0.0311954	-0.0621539	0.0358212	0.0146609	0.0317633	0.00412432	-0.00819145	-0.0344335	0.0145434	-0.0255555	0.0405031	0.0164866	0.0278604	0.00996285	-0.00582535	-0.0286519	-0.053762	0.0276212	0.0273521
0.0145022	0.00125284	-0.00594878	-0.0554902	-7.89747e-06	0.00312405	-0.0250169	0.0133577	0.00354615	-0.0425882	0.0228522	-0.00710898	0.00194152	0.046553	-0.0587573	0.0159449	0.0319265	-0.00420071	-0.0534226	-0.0347555	-0.0023463	0.0625645	-0.0109302	0.0137537	0.0128924	-0.0121246	-0.00704798	-0.038376	-0.0100224	0.0316142	-0.0132733	-0.0457518	-0.0342548	0.0439736	-0.000981091	-0.00674848	-0.0209694	0.0144995	0.00498273	-0.0149305	-0.0506757	-0.0253641	0.010098	-0.0198915	-0.000933004	-0.020069	-0.0113848	-0.0568773	-0.0106605	0.00555557
-0.0321956	-0.0685117	-0.0370164	-0.00572355	-0.0649386	-0.0356855	-0.0261133	-0.0212752	-0.0391631	0.0193909	-0.0456731	-0.0493672	-0.0494773	-0.0794359	0.00823187	-0.0488949	-0.034151	-0.0788278	0.00303653	0.0233131	-0.0666601	-0.0527761	-0.0707917	-0.0490439	-0.0421961	-0.0580722	-0.0274291	0.00996173	-0.088046	-0.099661	-0.067077	-0.0386621	-0.0219542	-0.0334939	-0.0265242	-0.0866617	-0.0437434	-0.0863653	-0.0165893	-0.0260692	-0.0289745	-0.071578	-0.0462601	-0.0293089	-0.0567922	0.01408	-0.0421933	-0.0338561	-0.0403174	-0.070293
-0.0656385	-0.0922445	-0.0576109	-0.0253589	-0.0713134	-0.0618167	-0.0211715	-0.0327077	-0.0687715	-0.0310638	-0.0429702	-0.0491597	-0.0863508	-0.0601177	-0.0167174	-0.0609208	-0.050901	-0.0584178	-0.0466691	-0.0657618	-0.0563667	-0.0502913	-0.0566723	-0.0392129	-0.0713597	-0.0322286	-0.0418586	-0.00098089	-0.0872722	-0.0581668	-0.0547776	-0.0768411	-0.05446	0.0133659	-0.0395123	-0.0895362	-0.0375133	-0.0252199	-0.0535552	-0.0886821	-0.058439	-0.061756	-0.0764942	-0.0228952	-0.0876242	-0.00881439	-0.0429623	-0.0245299	-0.0690918	-0.0783049
-0.0620036	-0.0702232	-0.0467581	-0.0549555	-0.0302026	-0.078196	-0.0200558	-0.0368716	-0.0667525	-0.0287316	-0.0403468	-0.0131946	-0.0651686	-0.0614071	-0.0146651	-0.064255	-0.0445252	-0.0561664	-0.0398012	-0.0130098	-0.0957701	-0.0856689	-0.0640524	-0.072411	-0.00680815	-0.05189	-0.0162464	-0.00616808	-0.0936175	-0.0411228	-0.049353	-0.037458	-0.0693402	-0.0116213	-0.0449542	-0.0423296	-0.0345333	-0.025593	-0.0144036	-0.0723377	-0.0643066	-0.0320448	-0.032408	-0.0554725	-0.0441194	-0.0201037	-0.0522801	-0.0183064	-0.0560254	-0.0766054
-0.0169449	-0.048591	-0.0367456	-0.00744574	-0.0571741	-0.0115183	-0.0120867	0.00105394	-0.0441258	-0.0204497	-0.0590533	-0.00835192	-0.0577602	-0.0575068	-0.0352165	-0.0612051	-0.0582627	-0.0342777	-0.00507452	-0.074353	-0.0384386	-0.0132146	-0.0199421	-0.0205485	-0.0377678	-0.0439075	-0.0614131	-0.0192757	-0.0911232	-0.0588831	-0.068121	-0.0553626	-0.0425638	-0.0102552	-0.0142286	-0.0617813	-0.0573761	-0.0341214	0.00690884	-0.0597919	-0.0294699	-0.0694949	-0.0193617	-0.0401721	-0.0659351	0.011808	-0.0476722	0.00644228	-0.0857543	-0.0717455
-0.00156865	0.0331169	-0.0318887	-0.0274773	0.063447	-0.0248755	0.0511723	0.00343873	-0.0262888	-0.0247356	0.0457465	0.0701377	-0.0159238	0.0498825	-0.0432848	0.000553504	-0.0223875	0.0422794	-0.093498	0.00562263	0.0292225	-0.0219377	-0.0153296	-0.072325	0.0568278	0.0564267	0.0547295	-0.0575468	0.0666678	0.0536608	-0.0131401	-0.071306	-0.0479423	0.00884935	0.0403452	0.0223461	0.0121603	0.0283731	-0.0335756	0.0218439	-0.0242486	0.0126117	0.0149518	-0.0114069	-0.00341889	-0.0408827	-0.0137307	-0.0555035	0.00515562	-0.00580094
-0.0170097	-0.0921856	-0.00876411	0.00111251	-0.00392139	-0.0139661	-0.000753534	-0.0191334	-0.0423113	0.0231966	-0.0181647	-0.044005	-0.040494	-0.0543971	0.00813301	-0.0564839	-0.0505033	-0.0577881	-0.0120242	-0.040608	-0.0575922	-0.0711686	-0.0520004	-0.0340115	-0.0378661	-0.0338835	-0.00924839	0.00197087	-0.0886596	-0.0473193	-0.0541253	-0.0021124	-0.0407715	-0.0297459	-0.0217029	-0.0630557	-0.0403819	-0.0464456	-0.0146327	-0.0670215	-0.0310879	-0.0597266	-0.0100341	-0.0615024	-0.0640534	-0.00049519	-0.0142023	-0.017601	-0.0369906	-0.0546198
-0.0178366	-0.0837536	-0.028905	-0.0210962	-0.00883653	-0.039572	-0.0492671	0.0159835	-0.00211548	-0.00530988	-0.0648786	-0.0276535	-0.0662315	-0.0819225	-0.0427462	-0.0735066	-0.0171281	-0.0472712	-0.012752	-0.0161984	-0.056924	-0.026761	-0.0318867	-0.059108	-0.0220673	-0.0424296	-0.0474296	-0.0121799	-0.116825	-0.0546172	-0.0743897	-0.0262984	-0.0177675	-0.022156	-0.031712	-0.046613	-0.0456405	-0.0442563	-0.0160891	-0.0561075	-0.0252781	-0.086348	-0.0393002	-0.0230475	-0.0934605	-0.027248	-0.0489448	-0.00666735	-0.0863329	-0.0604355
-0.000667557	0.0579188	-0.0203521	-0.0798502	0.0436205	-0.0330726	0.0678037	-0.001317	-0.018747	-0.0757702	0.0333172	0.0950523	0.0126795	0.0409846	-0.0270206	-0.0144933	-0.00065432	0.0819761	-0.0513938	-0.0544884	0.0283147	0.0327865	-0.0287478	-0.0425105	0.0301207	0.0633474	0.0489157	-0.0316909	0.0573962	0.0657763	0.026079	-0.0599496	-0.0791511	0.0335808	0.0567363	0.030817	-0.0240208	0.0731963	-0.00708149	0.0404118	-0.0683981	0.0519164	0.0278483	-0.0140317	0.0290576	-0.000823032	-0.0179428	-0.031442	0.0442315	0.0121358
0.00810828	0.0715913	0.0270344	-0.0471747	0.0155104	-0.0226953	0.0356793	0.00831175	-0.0267505	-0.0466351	0.0592193	0.0461213	0.0222422	0.0126004	-0.0373595	0.0204956	0.0207636	0.0527334	-0.0392269	-0.0149026	0.0660322	0.0300771	0.0264404	-0.0326048	0.0292009	0.0538915	0.0434985	-0.0706069	0.0210023	0.0245711	-0.0133071	-0.0477074	-0.0496492	0.0237648	0.00127444	-0.00641905	-0.00495022	0.0462894	-0.00960855	0.0298247	-0.0656895	0.0801274	0.0568012	0.00650595	0.0362144	-0.0188658	-0.0198383	-0.0546757	0.0244383	-0.0214739
0.0227551	0.0750518	-0.00748326	0.00438368	0.0208151	-0.00944282	0.0461819	-0.0342169	-0.0118061	-0.0571855	0.0179764	0.027796	0.0294859	0.0205118	-0.0527304	0.0176792	-0.00082431	0.0279216	-0.0201227	-0.026843	0.0514873	0.0218412	-0.0247321	-0.0330723	0.0170792	0.0155101	-0.00294434	-0.0342202	0.0378788	0.0187152	0.0405689	-0.0548103	-0.0779074	0.0159036	0.0262119	0.013749	0.0133007	0.0126576	0.0145339	0.0358057	-0.042194	0.0196517	0.0318906	0.00770088	0.0317487	0.0119408	0.000316628	-0.0135827	0.0306448	0.0273544
0.0392172	0.0643074	-0.00916746	-0.0412949	0.0228431	0.00957614	0.0308939	-0.00723133	0.00480847	-0.0681958	0.0681743	0.0212343	0.00789858	-0.0258948	-0.00820281	-0.0094562	-0.0278259	0.0429156	-0.0509409	-0.0273836	0.0439559	0.0382819	0.00355105	0.00100305	-0.0185706	-0.00256804	0.022077	-0.0106512	0.0505572	0.0404654	-0.0239361	-0.0491829	-0.0446228	0.0146828	0.0200025	0.00850573	0.0214154	0.0280573	0.0122738	0.0144564	-0.0451753	0.0112042	0.0317324	-0.000942022	0.00135906	-0.00226254	-0.00055203	-0.0228355	0.0146634	-0.0111704
-0.00774803	0.031782	-0.0281108	-0.0194569	0.0445264	-0.0136472	0.0567646	-0.0289816	-0.0352639	-0.059199	0.057768	0.0457253	0.0215264	0.0328894	-0.0512955	0.0817789	0.0198398	0.0477908	-0.0473905	-0.0317652	0.0164425	0.0171573	-0.0186712	-0.0317148	0.0620133	0.0409002	-0.00677478	-0.0296249	0.0539838	0.0553525	0.0322676	-0.0807828	-0.0596064	0.0312128	0.0689488	0.0207393	0.000231938	0.0287909	-0.0253499	-0.00161542	-0.0499514	0.011658	0.0394844	-0.0144688	0.0286366	-0.0152702	0.00384463	-0.0328244	0.0364827	-0.00635794
0.0131519	0.0475409	-0.00345383	-0.0260501	0.0338227	-0.012294	0.0791977	-0.036766	-0.0277866	-0.0399467	0.0538448	0.084331	-0.0110782	0.0279349	-0.00592973	0.00759634	-0.00885446	0.0543502	-0.0551622	-0.0416236	0.0214031	-0.00124131	0.0065755	-0.0150324	0.0699836	0.0850739	0.0679854	-0.0506497	0.0509873	0.0575074	0.0325918	-0.0368191	-0.0382592	0.0688388	0.0261588	-0.00287573	-0.0087119	0.0280153	0.0272984	0.0145648	-0.0345271	0.00284652	0.0268666	0.00392134	0.0336322	-0.0184779	-0.0434391	-0.0437381	0.0130428	-0.00044579
0.0386104	-0.031295	0.0126096	-0.0250405	-0.0102121	0.017492	-0.0252066	-0.0243608	-0.0286328	-0.0574818	-0.0350796	-0.0255268	0.0315445	0.0330585	-0.0294896	0.00380028	0.0135274	-0.0238524	-0.0192054	-0.0332825	0.00236893	0.0583135	0.000950987	-0.0129998	-0.033553	-0.0381023	-0.017148	-0.0543842	-0.0268161	-0.0185937	0.0177049	-0.0474856	-0.028679	-0.0203678	-0.0355232	0.00183621	-0.0402391	-0.0186815	-0.0153009	0.00580465	-0.00897678	-0.0284167	-0.0135225	0.00454419	0.00810049	-0.0153052	-0.0272123	-0.0176825	0.0213744	-0.0142271
0.0210968	0.0580104	-0.0329605	-0.0346017	0.0644159	-0.0153452	0.0287308	0.00923741	-0.00395254	-0.0740055	0.0399107	0.0691744	0.00830979	0.0389654	-0.0721446	0.0050725	0.0024158	0.0505517	-0.0498617	-0.021241	0.0570996	-0.00535609	-0.00394981	-0.0377574	-0.00577118	0.0370229	0.0320594	-0.0841863	0.0316967	0.035911	0.010353	-0.0724939	-0.0538066	0.0279379	-0.00638126	0.0451226	-0.0104965	0.0311858	-0.043034	0.0356493	-0.0981807	0.0304821	0.0255758	0.00517618	0.0218384	-0.0518909	-0.0163602	-0.0499726	-0.0127774	-0.0154934
0.00446486	0.00907158	-0.0181695	-0.0478793	0.0324543	0.00133998	0.0540806	-0.00657373	-0.0253833	-0.0378338	0.00640053	0.0957454	-0.000978359	-0.0304353	-0.0576808	0.0119711	0.00242622	0.0275271	-0.0718183	-0.0482291	0.030627	0.0172604	-0.00637119	-0.0620673	0.0588114	0.0378362	0.0488352	-0.0662346	0.0337595	0.0213641	-0.0288531	-0.0351801	-0.096739	0.0449912	0.0445658	-0.0109813	-0.0453963	0.0331941	-0.0356952	0.012974	-0.0694623	0.0379492	-0.000462159	-0.0352449	0.00320629	-0.0288601	-0.0354885	-0.057971	0.0200648	-0.00803416
0.0265024	0.0504911	-0.0103482	-0.0453171	0.0677821	-0.000802717	0.00401007	-0.0190628	0.00748259	-0.0745279	0.0776428	0.0502054	-0.00523456	0.0239374	-0.0613074	0.054272	0.0260458	0.0923819	-0.0711789	-0.0384002	0.0725551	0.0189804	0.0185478	-0.0192595	0.0327629	0.00641193	0.0442808	-0.0565296	0.051553	0.0451763	0.0349243	-0.0666328	-0.0582459	0.0287042	0.0429072	0.05095	0.0101354	0.023046	-0.0312621	0.0197437	-0.041419	0.0538305	0.0382882	0.00399045	0.0594975	-0.0125034	-0.0278643	-0.0471317	0.0410128	0.0145119
0.0156195	0.00343956	-0.0698865	-0.0471657	0.00889041	-0.00705673	0.052444	-0.0283516	-0.0299821	-0.0679896	0.026616	0.0845957	-0.0027046	0.0186563	-0.0696136	0.0515752	0.0197876	0.0713389	-0.0864828	-0.0543646	0.0401398	-0.0145219	-0.0334315	-0.015443	0.0630608	0.031893	0.0461108	-0.063406	0.0269117	0.0257518	0.0113436	-0.0730013	-0.0705449	0.0244174	0.0629954	0.016422	-0.0244507	-0.00359633	0.0225152	0.0162928	-0.0338077	0.0439377	0.0184394	-0.000132355	0.0238236	-0.0272547	-0.0203776	-0.0806697	0.0201656	-0.0336779
-0.0162319	0.000701161	-0.0173166	-0.032565	0.0538713	-0.0246535	-0.0103328	-0.00549312	-0.0436028	-0.0786988	-0.00623802	0.0313539	0.00419343	-0.000135556	-0.050805	0.024932	-0.0155705	0.0270256	-0.0647179	-0.0223222	0.0399091	-0.00134544	-0.0024307	-0.0506658	0.00401227	0.00247379	0.0277496	-0.0362818	-0.000229271	-0.00294556	0.00312833	-0.0317157	-0.0635296	-0.013391	0.0205064	0.0174514	0.00707906	-0.00350896	-0.0346452	-0.00518729	-0.0658517	0.00552917	-0.00723335	-0.0341219	0.0248601	-0.0125022	-0.0201202	-0.0402243	0.0461055	-0.0134137
-0.00398542	-0.0221235	0.00918684	0.0492589	-0.0450886	0.0152454	-0.0453686	0.00255433	-0.0318568	0.0154772	-0.0464152	-0.0278925	-0.0323266	-0.0327666	0.00318	-0.0543985	-0.0347512	-0.0148741	-0.00626183	-0.0119775	-0.00496249	-0.0280668	-0.00393644	0.0160997	-0.0387355	-0.0274342	-0.0578734	0.0202853	-0.0319335	-0.0207289	0.0159676	0.00959359	-0.00651622	-0.0210738	-0.015038	-0.0313491	-0.0260388	-0.0367917	-0.0229719	-0.0114451	0.00187366	-0.038523	-0.0338302	0.00720051	0.00174592	0.00918812	0.0148427	-0.000631524	-0.0536028	-0.0186595
0.0194876	0.00687115	-0.0265012	-0.0158572	-0.0406056	0.0109487	0.0130155	0.00755365	-0.000204366	-0.0283632	-0.0086501	0.0258329	0.00458423	0.012986	-0.0153637	-0.0128465	-0.00682786	0.0405867	-0.0171391	-0.018249	0.0161238	0.000134944	0.0168927	-0.0328662	0.00167731	0.0162733	0.0135957	-0.0451003	-0.00557695	0.0442666	0.0282725	-0.036952	-0.0471549	-0.0254481	0.00678919	0.0131139	0.0199769	-0.018542	0.00375999	-0.00643443	-0.0128193	-0.0131648	0.022854	-0.00959237	0.00948045	-0.00629496	-0.0111804	-0.0213125	-0.00270708	0.00163823
0.0251904	-0.0700176	-0.0117401	-0.0245537	-0.0703549	-0.0224712	-0.0285423	-0.000748868	-0.0102053	0.0309599	-0.0310116	-0.0379066	-0.0356398	-0.0544636	0.00664652	-0.0517726	-0.0647253	-0.0843086	-0.0283464	-0.00931043	-0.0559894	-0.0528493	-0.0262259	-0.0235897	-0.00603995	-0.0550864	0.000418544	-0.0287886	-0.0638694	-0.0618686	-0.0577362	0.00907514	-0.0367532	-0.0178277	-0.0494832	-0.0660584	-0.0242096	-0.017337	-0.0172298	-0.0626463	0.00870833	-0.0429467	-0.0523048	-0.0507182	-0.0469183	-0.0207366	-0.0500124	-0.00877512	-0.0355149	-0.0774438
0.0367565	0.0835833	-0.00973251	-0.0169959	0.0412214	0.0479905	0.00677302	-0.00899662	0.024443	-0.0351314	0.0182207	0.00448679	0.0713236	0.00887771	-0.0465958	0.0159102	0.0630007	0.0647854	-0.0132458	0.015007	0.0294748	0.0588553	0.0297882	0.0284543	0.0300864	0.0180701	0.032373	-0.0580044	0.0804202	0.0845011	0.0488673	-0.032586	-0.0391161	-0.0201897	0.00184871	0.0698311	0.0399475	0.021754	-0.000665571	0.0531316	-0.0204647	0.0598645	0.0358625	0.0269508	0.0455496	-0.01824	-0.00148871	-0.0363614	0.0522549	0.0594174
NaN	NaN	NaN	NaN	NaN	NaN	NaN	NaN	NaN	NaN	NaN	NaN	NaN	NaN	NaN	NaN	NaN	NaN	NaN	NaN	NaN	NaN	NaN	NaN	NaN	NaN	NaN	NaN	NaN	NaN	NaN	NaN	NaN	NaN	NaN	NaN	NaN	NaN	NaN	NaN	NaN	NaN	NaN	NaN	NaN	NaN	NaN	NaN	NaN	NaN
0.0402583	0.000925641	0.00237871	0.00653232	0.0437732	-0.000491459	0.0121681	0.0132737	-0.00116376	0.0175865	-0.0306122	-0.0592142	0.00852252	0.0235315	-0.0198121	-0.0180386	0.00400669	0.00479085	0.00283134	0.0154249	0.00434127	0.0356559	0.0245282	-0.0123058	0.00543196	-0.0232543	0.0221893	0.00631184	0.0180574	0.00836455	0.0449212	0.0321385	0.0244147	0.000268416	-0.0132293	0.0467555	0.0200693	-0.00601912	-0.00228028	0.0156269	0.019659	0.0155342	0.00226591	0.0431854	0.0261701	0.0130553	0.0281329	0.0148721	0.0134028	0.0500415
0.0169422	-0.0183913	0.0241955	0.0552674	-0.0107917	0.0010519	-0.00952792	0.0355959	0.00383242	0.019212	-0.0252302	-0.0414384	-0.0127728	-0.0160907	0.028604	0.0155422	-0.0201678	0.0146199	0.0440171	0.0461355	-0.0147496	-0.0126758	0.00925872	0.0182055	0.00334775	-0.0717938	-0.0391747	0.0106788	-0.0196082	-0.0325296	-0.0119482	0.0478494	0.0633774	-0.00749511	-0.0239353	-0.0274032	0.00878066	0.0181338	0.0212317	-0.0119857	0.0546044	-0.00228142	0.00584047	0.0128976	-0.0299015	0.0286354	0.0192664	0.0218249	-0.00388089	-0.0179116
-0.0208999	-0.0249823	0.0197077	0.0140553	-0.0181205	-0.0389804	-0.0322936	-0.00254315	-0.0142661	0.0149273	-0.027566	-0.0121144	-0.00840539	-0.0250327	0.0111131	-0.016621	-0.0192693	-0.0219775	0.00972145	0.0144369	0.00927526	-0.028007	0.00868464	-0.00580868	-0.0353037	-0.0366703	-0.0166656	0.00710997	-0.0566717	-0.0239954	-0.0220873	-0.0235437	0.0137742	-0.00906277	-0.00884871	-0.0380625	3.15643e-05	-0.015933	-0.00314563	-0.0343747	0.00769509	-0.0333458	-0.0394085	-0.0109991	-0.0239848	-0.00832627	0.0159475	-0.00389884	-0.00981379	-0.0078245
-0.0100922	-0.0270973	-0.0130011	0.00608559	0.000142772	-0.00716479	-0.00420325	0.00230078	-0.0101495	0.0114933	-0.0261001	-0.00980105	-0.025759	0.00159377	-0.023019	-0.00991082	-0.04142	-0.0218893	-0.0193004	0.0101927	-0.00648911	0.00759541	0.00680285	0.0407529	0.0132508	0.0118764	-0.0225256	-0.0196785	-0.0240562	0.00975849	-0.0308653	0.00465511	-0.0171482	-0.0125799	-0.0141018	-0.018391	-0.029653	-0.0263952	-0.00342335	0.0107835	-0.0185415	-0.0194488	-0.0109723	-0.00586605	-0.0262749	0.00349018	0.00908354	-0.015123	-0.057904	0.023883
0.0303244	0.0703778	0.00806689	-0.0318128	0.0700197	-0.016827	0.0120583	-0.000371423	-0.00956211	-0.0527548	0.047119	0.085992	0.0496933	0.0567466	-0.0392297	0.0705912	0.0403286	0.0728086	-0.0447094	-0.0605497	0.0585276	0.0287811	-0.00348706	-0.0508301	0.0523179	0.0344999	0.0496881	-0.0523874	0.0764219	0.0545978	0.00259098	-0.0540291	-0.0453233	0.0354959	0.0138676	0.0238702	-0.0146517	0.0486668	-0.0254351	-0.00678552	-0.0359733	0.0218823	0.0475034	0.025688	0.0168334	-0.0491939	-0.0366273	-0.0492814	0.0332333	0.000310736
0.0160118	0.0369551	0.0646145	-0.0321056	0.00109059	0.0249872	0.00576461	0.0181029	0.0269829	-0.0337082	-0.000933567	-0.00521579	0.0207245	0.0239789	0.00304423	0.0231825	0.037143	0.0297921	0.0106455	0.0239285	0.00767668	0.0152773	0.0243978	-0.011526	0.0142865	0.0232541	-0.00938598	-0.0253346	0.0501595	0.0331956	0.0552696	-0.0346251	-0.0109161	0.00394805	0.014668	0.0494612	-0.0250265	0.0253052	-0.0193325	0.0302379	0.0029676	0.0379734	0.0210939	0.013868	0.0346902	0.0129172	0.0199618	-0.019681	0.0421366	0.0184241
0.0199364	0.0113472	-0.0157725	-0.00527612	0.00373606	-0.00254749	0.030688	0.023786	0.0695615	0.010722	0.0117246	-0.00918484	0.0205187	0.0080933	0.0112976	-0.0188817	-0.0126623	0.0048009	-0.00249008	0.00890522	0.0138866	-0.0231762	0.0082074	-0.000605231	0.0146007	-0.0441502	-0.00657603	0.00161019	-0.0143185	-0.00512873	0.0104443	-0.0159776	0.00754927	-0.00390094	0.00751203	-0.0189792	0.019865	-0.0248759	-0.00201266	0.00203691	0.0194082	-0.0381469	-0.0312484	0.0135326	-0.0137503	-0.0111832	-0.0111074	-0.0411774	-0.000721148	0.00625473
-0.0134255	-0.0465223	-0.024422	-0.0141719	0.000289856	0.00717996	0.0167373	-0.0235109	-0.0403668	0.061831	-0.0552409	-0.0223648	0.0236027	0.0160595	0.0438929	-0.000944384	0.0108651	-0.0167484	-0.00500699	0.00282705	-0.00721826	-0.0421033	0.0169331	-0.00295125	-0.022314	-0.0148672	0.0127769	0.0244934	-0.0552128	-0.0124103	-0.00286253	0.00778617	0.0235147	0.00601133	-0.0219282	-0.0339902	-0.013328	0.00484559	-0.0186336	-0.0325023	0.0144081	-0.0222971	0.0038525	-0.00338766	-0.0256627	0.0396923	-0.0366922	0.0398839	-0.0468792	-0.00385359
-0.0168263	-0.0713126	-0.00784515	0.00855115	-0.053277	-0.0182004	-0.0173202	0.0073008	-0.0369359	0.0171925	-0.0463589	-0.0395363	-0.0373885	-0.0151164	0.0383663	-0.024171	-0.0320693	-0.0323204	0.0281694	0.000759617	-0.051075	-0.106866	-0.0323048	-0.00406495	-0.0458211	-0.0104189	-0.0506532	0.0228598	-0.0848592	-0.0682793	-0.0572699	0.0264722	0.004734	-0.01599	-0.0533844	-0.0785843	-0.0121715	-0.0716356	-0.000297384	-0.0714335	-0.0103179	-0.0525366	-0.0422457	-0.0208877	-0.0308047	0.00499615	-0.00612975	0.0282817	-0.0787901	-0.0568831
-0.0307639	-0.0342038	-9.12451e-05	0.0274996	-0.0124814	-0.0287795	-0.0299789	0.0197397	-0.0484757	0.0321382	-0.0374381	-0.0510416	-0.047273	-0.0117109	0.047888	-0.0145682	-0.00633648	-0.0427397	0.0567929	0.0163306	-0.0521095	-0.0120612	-0.0451438	-0.0273524	-0.010045	-0.0559011	-0.0538328	0.0587755	-0.06079	-0.0791287	-0.0461641	0.00467474	0.0231167	-0.0106065	0.0180948	-0.043624	-0.0226794	-0.0077799	-0.00314366	-0.0423154	0.0332833	-0.0465891	-0.0434554	0.00157333	-0.0134299	0.000872654	0.00145901	0.0390518	-0.0242224	-0.0512076
-0.0836327	-0.0846481	-0.00501261	0.02724	-0.0129447	-0.0415407	-0.0136828	-0.0147898	-0.0396736	0.0743747	-0.0684188	0.00281668	-0.0551959	-0.0542785	0.0886759	-0.0119572	-0.0329042	-0.0455176	0.041335	0.00982205	-0.0134358	-0.00598435	-0.0868594	-0.00503368	-0.0545356	-0.0323381	0.00371889	0.0951048	-0.0927157	-0.0898684	-0.0717989	0.102106	0.0593008	-0.000884011	-0.0231973	-0.0502491	0.0455685	-0.0144502	0.0510171	-0.0620651	0.0493776	-0.0484606	-0.0326106	-0.0305712	-0.0355896	-0.00884932	-0.00309118	0.0499721	-0.0313768	-0.0526405
0.0148331	-0.00849964	0.0192952	0.012777	-0.0207878	0.0184371	0.0150015	0.00259962	0.00725563	0.00831822	-0.0256492	-0.019692	0.0337063	-0.00628431	0.01705	-0.00237512	-0.0535273	0.0240348	0.0125183	-0.0100499	-0.00236113	0.031589	-0.00914763	-0.00797089	-0.0201372	-0.0325708	0.00917169	0.0152842	-0.0356523	-0.0199341	0.00543372	0.0169343	0.0079913	-0.0150803	0.00200838	-0.00529096	-0.0128631	-0.0130886	0.00491225	0.00935662	0.00707201	-0.0329042	0.0463336	-0.0118958	0.0165232	0.0140662	0.00238683	0.0158365	-0.0300723	-0.0413823
0.0108538	0.0563249	0.0123045	-0.0486444	0.0302986	-0.00487917	0.0396115	-0.0205393	0.00726371	-0.0259508	0.0364466	0.0543472	0.0624264	0.0628396	-0.0271323	0.0465576	0.02304	0.0693783	-0.0146174	-0.00217384	0.0329777	0.0106455	0.00843413	-0.0126386	0.0162967	0.0380129	0.0389233	-0.0454976	0.0670064	0.064963	0.0433331	-0.0362112	-0.0343722	-0.00984408	-0.000754015	0.0458778	0.000196312	0.0386339	0.0129854	0.0688932	-0.0244715	0.0224168	-0.000383404	0.0203543	0.0587212	-0.0191846	0.0120161	-0.0211167	0.0575084	0.0489177
-0.0203901	-0.0730671	0.000868708	0.0215007	-0.0472575	-0.00795506	-0.0322253	-0.00605742	-0.0132826	0.0585578	-0.0417503	-0.0619928	-0.052327	-0.0142983	0.0459198	-0.0420113	-0.0227951	-0.0687133	0.0102079	0.0229405	-0.0362829	-0.0349072	-0.0472666	-0.0169913	-0.0216515	-0.0439386	-0.0160703	0.0536577	-0.0405093	-0.040937	-0.0422794	0.0368785	0.0354937	-0.00015628	-0.0673031	-0.0484325	-0.0247246	-0.0581738	0.00734577	-0.0546823	-0.0034326	-0.0575215	-0.0314249	-0.0334405	-0.0533406	-0.0142719	0.013721	-0.012115	-0.0773392	-0.0432797
0.00144533	0.0870817	0.00776453	-0.0281154	0.0608865	0.0177087	-0.00626344	-0.00743416	-0.0115602	-0.00700672	0.016058	0.0428312	0.0222008	0.0141639	-0.0412716	0.0488751	0.0516321	0.0215867	-0.0203322	-0.0356619	0.0607763	0.0283001	0.0572594	-0.0187434	0.0292677	-0.0026891	0.0160223	-0.0754208	0.0502275	0.0686041	0.0233136	-0.0349788	-0.0885241	0.0608224	0.0117903	0.0331093	-0.015929	0.053279	-0.0211535	0.0409474	-0.0257157	0.0728164	0.0642785	0.00262256	0.0368699	-0.00670127	-0.016789	-0.0177958	0.05588	0.0494342
-0.0081132	0.0228624	0.00129094	0.00580322	-0.0104742	-0.00426301	0.0013094	-0.0181798	-0.0247722	-0.00104808	-0.00432809	0.0030497	-0.0198125	-0.0234962	-0.0121065	-0.00536066	0.0175587	0.0122977	0.0188586	-0.0161191	-0.00603168	0.000861502	-0.00515097	0.0199162	0.0144663	0.00388613	0.0116772	-0.0158797	-0.0246674	-0.0269999	0.00542906	-0.0590615	-0.0165054	-0.00910222	0.0116141	0.00511946	-0.0241613	0.014242	0.014451	-0.0191522	-0.063011	-0.014747	0.0467682	-0.0111241	-0.0112847	-0.00349258	-0.0175905	-0.00067891	0.00208978	-0.0449463
0.0210319	0.0548953	0.00141182	-0.0284963	0.0138502	0.00095369	0.0366214	-0.00894932	-0.00488271	-0.0636683	0.0350186	0.0214223	0.037782	0.0248778	-0.0416428	0.0330799	0.0314402	0.028605	-0.0509945	-0.00474573	0.0517194	0.0571176	0.0318038	-0.0042371	0.007145	0.0497886	0.0164562	-0.0767573	0.0473507	0.034388	0.0109163	-0.0612642	-0.0273544	0.0592667	0.00929288	0.0561851	-0.00792943	0.0216537	-0.00534211	0.058711	-0.0701404	0.0177633	0.0208625	9.67799e-05	0.0538185	-0.0122708	-0.0283551	-0.0524991	0.0302212	0.0401406
-0.0513623	-0.0283824	0.00929158	0.0169307	-0.0229399	-0.00982092	-0.0208336	-0.0112816	-0.017059	0.053836	-0.0143647	-0.0149769	-0.0421656	-0.0344778	0.0180631	-0.0286679	0.00313974	-0.0178292	0.00577589	0.0254395	-0.0114883	-0.0298326	-0.0284115	0.0215421	-0.0216742	-0.0505313	-0.0254355	0.0464108	-0.0671773	-0.00318449	-0.0199048	0.0564179	0.00434567	-0.025758	-0.00456588	0.0122004	-0.0198927	-0.0303412	0.00702537	-0.024904	0.00444294	-0.0464545	-0.0413858	-0.0213712	-0.010356	0.0159552	0.00765253	0.0363041	-0.0226947	-0.0313982
0.0220323	0.0322106	-0.0113464	-0.0306713	0.0401579	0.0205843	0.012961	-0.00282877	0.00551845	-0.048464	0.0181022	0.0385513	0.0505922	0.0512097	-0.0688519	0.0307969	0.0122652	0.0208754	-0.0412121	-0.0352069	0.0434306	0.0454895	0.0554504	-0.0170346	0.0456929	0.0451944	0.00214721	-0.0827728	0.0551079	0.0809633	0.0682763	-0.0364568	0.00777487	0.0126909	-0.00432301	0.0530744	0.00490383	0.0365779	-0.00624792	0.0528054	-0.0148059	0.0436352	0.0286576	0.0267632	0.0473973	-0.0126371	-0.030046	-0.0408286	0.042007	0.0418457
-0.000653889	0.0581627	-0.00577498	-0.0176842	-0.00902367	-0.00741666	0.0110766	-0.011968	-0.00366314	-0.0591531	0.025762	0.0626194	0.045742	0.00862841	-0.0692557	0.0438036	0.0136034	0.0364743	-0.0271776	0.00118605	0.0182932	0.0425477	-0.0239551	-0.0199135	0.0258953	-0.00146175	0.063762	-0.0484063	0.029618	0.0161652	0.0216256	-0.0412306	-0.0451288	0.0246141	0.015241	0.0344614	-0.0248693	0.0380366	0.0031513	0.0348693	-0.0246221	0.0130026	0.0407902	0.0139369	0.0461704	-0.0188474	-0.0334348	-0.00738804	-0.01517	-0.00516293
1.12488e-05	-0.025668	0.00774724	-0.0113945	-0.0223465	0.0139145	0.00812699	0.0104241	-0.0208878	0.0133829	-0.0372263	-0.0304878	-0.0484657	-0.0360205	0.0404529	-0.0248138	-0.0139882	-0.00723184	0.00839659	0.0131804	-0.0228937	-0.025825	0.0028231	-0.023948	-0.0147027	-0.0104699	-0.0218134	0.021581	-0.0207814	-0.00899373	-0.00112288	0.00581911	0.000625839	0.00995564	-0.0398851	-0.0198077	0.0162943	-0.0558493	0.0212133	-0.000601851	0.0069725	-0.0507174	-0.00676321	-0.021328	-0.0244377	-0.000796366	0.0176302	-0.00136419	-0.0464308	-0.0198392
0.0241454	0.0403374	-0.0185519	-0.0803153	0.0423491	-0.00790862	0.0291662	-0.0208989	0.000564438	-0.0662378	0.0498869	0.0571602	-0.00358919	0.0227019	-0.0614357	0.0404289	0.00349047	0.0633056	-0.044518	-0.0120698	0.065237	0.0341733	0.00452135	-0.022748	0.0343606	0.0650013	0.0529216	-0.0478747	0.0532716	0.0635456	0.0304413	-0.0923005	-0.0600217	0.0193977	-0.000409089	0.00827524	-0.056986	0.0538197	-0.0262029	0.0178484	-0.0417854	-0.00172136	0.0355915	-0.0323949	0.00881108	-0.0101301	-0.0311037	-0.036639	0.0458662	-0.00347026
0.0341283	0.0577366	0.0270544	0.00714368	0.000762654	-0.00406862	0.0167627	-0.0161109	-0.00472808	-0.0347442	0.0498372	0.0420985	0.0477311	0.0562988	-0.0780492	0.0160797	0.0298261	0.0837098	-0.0359648	-0.0425125	0.0765325	0.0325096	0.0202022	-0.0186565	0.0047941	0.0457618	0.0466249	-0.0478578	0.0402049	0.0391238	-0.000979492	-0.0498552	-0.0392362	-0.010449	0.0588393	0.0324306	0.0122787	0.0403356	-0.0286954	0.0224114	-0.0453168	0.0428357	0.0527014	0.0331364	0.0640435	0.00628318	-0.0183074	-0.0738876	0.0365157	-0.0118987
-0.0295906	-0.0152038	0.0168303	-0.00945709	0.0155995	0.00720107	0.0497517	0.0265081	-0.0170351	0.0192868	-0.0366569	-0.022271	-0.00607835	-0.0240829	0.00281887	-0.0436509	-0.0106322	-0.0325356	0.0017327	0.0187118	-0.0139476	-0.0192602	-0.0339	0.0183503	-0.0222306	-0.0181071	-0.00235343	-0.000647665	-0.0280721	-0.0336738	0.00310449	-0.00709608	-0.0422239	-0.00276635	0.00422069	0.0104694	-0.0129486	0.00822098	-0.0226797	0.011489	-0.00738234	0.000388726	-0.0191974	-0.0453845	0.00578912	0.0372728	0.0349278	0.0570181	-0.0405379	-0.00892746
-0.0232984	-0.0115195	-0.000129795	0.00389929	-0.0431012	0.0136736	0.0251427	0.0442774	0.00608293	0.034077	-0.0410048	-0.0544588	-0.018846	0.0223685	0.0482528	-0.0194543	-0.0140998	-0.0152638	0.0470633	0.00527678	-0.00738129	-0.0141739	0.0168619	0.03031	-0.00423328	-0.0461983	-0.0260113	0.0238632	-0.00481198	-0.0104232	-0.0105808	0.028241	0.0228254	-0.00539403	-0.0402614	-0.0238627	0.00537629	-0.034466	0.0362085	-0.0213161	0.0141896	-0.0443561	-0.00897089	0.00894635	-0.0342732	0.0270606	0.0391371	0.0276762	-0.0526963	-0.000632937
-0.0214106	-0.0374369	0.00962823	-0.0175719	-0.0394148	-0.0206237	-0.0141628	0.03898	-0.0292248	0.017028	-0.0723046	-0.0628656	-0.0349645	-0.00829158	0.0308389	-0.0464349	-0.0218868	-0.0229209	0.0146143	0.0104072	-0.0566005	-0.0326119	-0.0163055	0.0103926	-0.04767	-0.0693091	-0.0754353	0.0162424	-0.0795078	-0.0801555	-0.0331667	0.031668	0.0340825	-0.0546114	-0.0410558	-0.0301453	-0.0291215	-0.0281063	0.0168428	-0.062156	0.0126739	-0.0437612	-0.000391562	-0.0172339	-0.0619131	0.0307752	-0.0141255	0.0186207	-0.0511127	-0.050843
-0.000268356	0.0268623	-0.0471454	-0.0296902	0.0398274	-0.0287481	0.0418754	-0.0299296	0.00727445	-0.0698836	0.00865404	0.0490241	0.0093098	0.0477159	-0.0384331	0.0399031	0.0351498	0.03966	-0.0453184	-0.0233347	0.00458507	0.00306587	-0.0101337	-0.0358984	0.0548748	0.0190746	0.00608697	-0.00611264	0.0506468	0.0467889	-0.00945432	-0.0421787	-0.0461204	0.0278009	0.0201107	-0.00249758	-0.0310947	0.0528891	-0.0196575	0.0128258	-0.0332532	0.027759	0.00696413	0.00138531	0.0276616	-0.0365276	-0.0446984	-0.0324951	0.0122744	-0.00748938
-0.00465215	0.0161463	-0.04734	0.00896504	0.0239337	0.0106811	0.0109343	0.010157	0.00760023	-0.0300373	-0.0172703	-0.0323377	-0.00660467	0.0340957	-0.0256051	-0.0253047	-0.00171798	-0.0304534	-0.00614861	0.00532445	0.000548574	0.023797	0.0332553	0.00635927	-0.00566267	-0.0253729	-0.00879272	-0.00710954	-0.0271734	-0.00362177	-0.00205375	0.00500793	-0.00282702	-0.0198209	0.0140831	-0.0237738	-0.00187194	0.00564068	0.0206231	-0.0174627	0.0160564	0.0289123	-0.0193808	-0.0377821	-0.0344005	-0.00933696	0.0106052	0.00555218	0.0209859	-0.0287699
-0.0103602	0.0716679	-0.00261561	-0.00097374	0.028067	0.0381736	-0.0190603	-0.0109349	0.0320051	-0.0384595	0.0616759	0.023164	0.0529481	0.0565339	-0.0344331	-0.0110673	0.0155147	0.0406687	-0.0562867	-0.0188575	0.0412238	0.0494321	0.0308425	0.0033129	-0.00925839	0.0098752	-0.00696676	-0.026206	0.0486592	0.067252	0.0394427	-0.0338888	-0.0268137	0.0468294	0.0310597	0.0486547	0.0251182	0.0362895	0.0142671	0.0175545	-0.0188807	0.057284	0.047339	0.00529631	0.0604938	0.0153273	-0.0185276	-0.0328396	0.0195312	0.0500708
-0.0148452	0.0667794	0.00815405	-0.0109383	0.00827715	0.0189498	-0.036445	0.0131441	0.00315737	-0.0574543	-0.0170913	0.00722647	0.0372574	0.0200116	-0.0550556	0.00347984	0.0120469	0.0012906	-0.00220669	-7.62863e-05	-0.000295818	0.0373833	0.0271436	0.00946497	-0.0206462	0.0102895	-0.0194237	-0.029514	-0.0010698	0.0445798	0.0263591	-0.0396987	-0.0272575	0.00314794	0.0269122	0.0644695	-0.00872638	0.0093754	-0.0182174	0.0363835	-0.0364599	0.0288131	0.00998922	-0.0109096	-0.013951	0.0175175	0.0322292	-0.0219189	0.00120389	0.054725
-0.0175608	0.00687918	-0.00102692	-0.0256206	-0.000959409	-0.00958409	-0.0171795	0.0170751	-0.00779151	-0.0802114	-0.0279022	-0.0274512	0.0216933	-0.00163246	-0.0380769	-0.029029	0.0161095	-0.00491399	-0.0343666	-0.0474223	0.0013609	0.012422	0.0188691	-0.0284242	-0.000250153	-0.0110827	-0.00369158	-0.0619374	-0.0366434	0.00816985	0.0210478	-0.0869779	-0.0630527	-0.00823818	0.00939175	-0.000564501	-0.0230511	-0.0107202	-0.0308552	-0.00456876	-0.0413608	-0.0317671	0.00179371	-0.0087537	-0.0245553	-0.0109644	-0.0281198	-0.032702	0.00445578	0.040479
0.0117762	-0.0200427	0.0264938	0.00749114	0.00339206	-0.00365311	-0.00310584	0.026134	0.0356528	-0.020633	-0.0443592	-0.0356665	-0.0200212	-0.00569836	0.0291061	-0.017011	-0.0140784	-0.0486319	0.0246456	0.00573242	-0.0223083	-0.0185029	-0.000815759	0.0196149	-0.0332202	-0.0373393	-0.043949	0.00303243	-0.00826702	-0.0232501	0.00270991	0.0317168	-0.013916	-0.0244922	0.0184175	-0.0538982	0.00498637	-0.0337975	0.0206515	-0.0104891	0.0214773	-0.035104	-0.00998082	0.00430021	-0.0314367	0.00886522	0.0158864	0.0540712	-0.0191373	0.0192521
0.0349471	0.0895791	-0.00638036	-0.00728076	0.0771272	-0.010624	0.0270143	-0.0264734	-0.0208309	-0.0586295	0.0531847	0.0504956	0.0448872	0.0628066	-0.0888222	0.0409261	0.0137168	0.0682158	-0.0183271	-0.0131767	0.0653561	0.0479066	0.0407609	-0.0159865	0.03104	0.0273115	0.0171607	-0.0817848	0.0655369	0.0522239	0.0263199	-0.0475103	-0.0596155	0.0450438	0.034195	0.0690013	0.00396951	0.074254	-0.0417962	0.0657252	-0.0489938	0.0663597	0.0198514	0.0106076	0.0741544	-0.0639863	-0.0467073	-0.0608445	0.0855478	0.0303833
-0.0194089	0.0612306	0.00982172	-0.0279324	0.0781318	-0.0145817	0.0606927	-0.0125533	-0.0215519	-0.0372182	0.0712052	0.0629346	0.0376208	0.0366965	-0.0281179	0.0672941	-0.0195081	0.0779752	-0.0561077	-0.0205623	0.0485894	0.0112371	0.0121141	-0.0199438	0.0390618	0.0429438	0.0652227	-0.024375	0.0875629	0.045019	0.00521411	-0.0396955	-0.0221358	0.0271731	0.0222107	0.0351362	0.0171636	0.0490473	0.0058115	0.00186421	-0.0481882	0.0372968	0.0335885	0.0120751	0.0486494	-0.00160787	-0.0216148	-0.0388063	0.0426416	0.0145482
-0.00660725	0.00659958	-0.0142599	0.0148184	-0.0436324	-0.0381058	-0.0153503	0.00866015	-0.0556261	-0.0566722	-0.0255606	-0.0207489	-0.0235781	-0.0420153	0.0111008	-0.0387439	-0.0197274	-0.034989	0.00334214	-0.0499808	0.00565509	0.00637566	-0.00680803	0.00937683	-0.0207734	-0.040113	-0.0283115	0.00546021	-0.0836839	-0.0329689	-0.0090022	0.00500588	-0.0277766	-0.0363923	-0.0130399	-0.0436356	-0.00397108	-0.051094	0.0130115	-0.0532114	-0.0264156	-0.0408707	-0.0336037	-0.0238136	-0.0640179	0.0340163	0.0255352	0.0295664	-0.0424871	-0.0427075
-0.0135237	0.068189	0.00614404	-0.0277255	0.0343293	-0.0598949	0.0332098	-0.00416348	0.0127171	-0.0343518	0.0646443	0.117037	0.0448768	0.00673433	-0.0344992	0.0454593	0.0458052	-0.0018835	-0.0759716	-0.0245314	0.0449356	0.00987091	0.0195207	-0.0178736	0.0632884	0.0477983	0.0260253	-0.0531655	0.0796483	0.0598697	-0.0096475	-0.0313239	-0.0636641	0.00648501	0.0352421	0.0478796	0.0301327	0.0302298	-0.0397848	0.0198557	-0.00985866	0.0547978	0.0363912	0.0106552	0.04266	-0.00120709	-0.0347692	-0.0277033	-0.0177401	0.0210656
-0.047391	-0.0565168	-0.00795674	0.0083614	-0.0568273	-0.000841995	-0.0398589	-0.0198209	-0.0238629	0.0196668	-0.0402083	-0.0488313	-0.0103227	0.00225338	0.0068972	-0.0170137	-0.0433452	-0.0111312	0.00299187	0.0194036	-0.025055	0.0208687	-0.0227376	-0.00160053	-0.00117548	-0.0106186	-0.0490583	-0.0118407	-0.0587224	-0.0421556	-0.0135088	-0.0145525	0.00684662	-0.0249443	-0.022745	-0.0672519	0.000513202	-0.0396753	-0.00238846	-0.0493562	0.00782896	-0.0354844	-0.0388505	-0.0356147	-0.0406109	-0.0088529	0.0174514	0.0104205	-0.0518641	-0.0275111
-0.0281074	-0.0623437	0.0113725	0.089605	-0.0356199	-0.00581725	-0.0302425	0.0102672	-0.00367599	0.0900256	-0.0623385	-0.0763678	-0.0661695	-0.0658638	0.0936783	-0.0454628	-0.0678123	-0.0547564	0.0990308	0.00606514	-0.0178833	0.000840604	-0.0510478	0.0742797	-0.0343261	-0.0797613	-0.0489052	0.122757	-0.131549	-0.0594061	-0.0321426	0.108953	0.0935261	-0.0666993	-0.0559683	-0.081804	0.0109023	-0.0862531	0.0754599	-0.0526983	0.056114	-0.0724739	-0.034086	-0.0395344	-0.0686964	0.0257234	0.0573697	0.0756819	-0.0216822	-0.0665149
0.0172183	0.0704225	-0.0237983	-0.0461217	0.023497	-0.0146497	0.0425002	0.0131296	0.0204426	-0.0255706	0.0461656	0.0569151	0.0335237	0.0239716	-0.0365031	0.0352387	0.0300904	0.0611741	-0.0175457	-0.00475255	0.0373976	0.0353129	0.036697	-0.00103451	0.0302349	0.0533732	0.0304207	-0.0473696	0.0867619	0.0759477	0.0672741	-0.0484764	-0.0525567	0.0382295	-0.00873677	0.0466537	-0.00348063	0.0485005	0.0145925	0.0629217	-0.0107221	0.045613	0.0390897	0.0415876	0.0768904	-0.0164789	-0.0350407	-0.027931	0.0514996	0.0259253
-0.0116015	-0.000680924	-0.000619566	0.0257727	-0.0250746	-0.0374019	-0.0328643	-0.0203666	-0.0054685	-7.58608e-05	-0.0391227	-0.0259289	0.00377405	-0.0348975	0.0417108	-0.0523495	-0.0410629	-0.00894101	0.0541161	0.0403234	-0.0269507	-0.0119931	0.00285564	0.0204626	-0.0378089	-0.0188263	0.00222929	0.0120428	-0.0249234	-0.00519204	0.00876524	0.0106749	0.0410281	0.0157414	-0.00654341	0.00300322	-0.0142189	-0.0347636	0.0277617	-0.0215274	0.0111238	-0.0187368	-0.0659706	-0.0049834	-0.00859908	0.0190828	0.0186508	0.0239235	-0.02435	-0.0370823
0.0216953	0.00856364	-0.000730554	-0.0180377	0.0378418	-0.0325213	0.000256789	-0.0057165	-0.0143993	-0.0567518	0.0168577	0.0158767	0.027967	0.0047224	-0.00334745	0.0194299	0.00467735	0.0280662	0.000751571	0.00437632	0.0218535	0.0047628	0.0238135	-0.00383276	0.0130638	-0.00314812	0.0380378	0.00111429	0.0323634	0.0193449	0.0407581	-0.0222398	0.00148942	0.00512659	0.0143527	0.03141	-0.0023713	0.0238642	0.00246183	0.0231887	-0.00439704	0.0220888	0.0217871	0.0132265	-0.0228995	0.0176837	-0.00356082	-0.00474062	0.0259602	0.0341384
0.0604472	0.0604494	0.0193535	-0.0238725	0.0209155	0.00246702	0.0199305	-0.030844	0.0301366	-0.0496234	-0.0269374	0.0101008	0.0508703	0.0582088	-0.0190709	0.000609938	0.0381762	0.0434457	-0.0208575	0.00134183	0.0374733	0.0279625	0.00220155	-0.00255875	0.0149034	0.0189697	0.008249	-0.0530528	0.0318078	0.017553	0.0307748	-0.0289688	-0.0246451	0.0345785	0.004695	0.0589386	0.00402004	0.0211556	0.0042515	0.0586993	-0.0166174	0.0589218	0.014929	0.0125746	0.0903288	-0.00677111	0.0103811	-0.0356373	0.0301631	0.0455501
-0.00834276	0.0593477	0.000544623	-0.0374177	0.0492137	0.00498444	-0.00575265	0.013674	0.000395131	-0.0784098	0.0890015	0.0368045	0.0327233	0.0230548	-0.0702682	0.0644027	0.0122244	0.088396	-0.0594911	-0.0476294	0.0235926	0.00556979	-0.0208797	-0.031989	0.0474221	0.0385831	0.0337457	-0.0516367	0.0726604	0.046478	0.0196454	-0.0774196	-0.0676164	0.0235106	0.0310834	0.0244528	-0.0199184	0.0367378	-0.016878	0.0614095	-0.0672035	0.0521646	0.0478035	0.00187786	0.0549516	-0.0419024	-0.0296041	-0.0436574	0.0451364	0.00275182
0.0538482	0.0681332	0.0117058	-0.046608	0.0438166	0.0223438	-0.025483	0.0120675	-0.0166824	-0.0393843	0.0575652	0.0448148	0.0509475	0.0179522	-0.0408146	0.033765	0.020599	0.0736643	-0.0260235	-0.02534	0.0139773	0.0538571	0.0139209	0.0137043	0.025932	0.00969257	0.0189378	-0.0106228	0.0673492	0.0443156	0.0404421	-0.00974208	-0.0233239	0.0184095	0.0142045	0.0288031	-0.0254201	0.05897	-0.00184595	0.0632505	-0.0321503	0.0288375	0.0457799	-0.00236823	0.038157	-0.0589106	-0.028543	-0.0376492	0.0779045	0.0323312
0.00982365	0.0272061	-0.00673881	-0.0339234	0.0706191	-0.0121242	0.0265872	0.0136269	-0.0346764	-0.0538411	0.0557594	0.0709481	0.0257643	0.0100113	-0.0211389	0.01762	0.00602529	0.0722029	-0.0281515	-0.0215721	0.0511303	0.00733171	-0.00793632	-0.025326	0.0296208	0.0153754	0.0314498	-0.043101	0.0929685	0.0427688	-8.05221e-05	-0.0373927	-0.0400613	0.0378908	0.0414674	0.0390341	0.0269058	0.0230893	0.0116596	0.027586	-0.0262473	0.0621542	0.0148217	0.0029482	0.0380571	-0.0460282	-0.0139696	-0.0313781	0.0334866	0.0067109
0.0369685	0.0856386	0.0326237	-0.000260921	0.0345083	-0.0137443	0.021426	0.00280546	-0.0162838	-0.0443194	0.0426053	0.0611222	0.0302496	0.0470384	-0.0402413	0.010548	0.0337183	0.0117086	-0.0540641	-0.032676	0.0196253	0.0296219	0.0179808	0.00396568	0.0032391	0.0106992	-0.0189498	-0.0579939	0.0159255	0.0325504	0.0463355	-0.065405	-0.0505491	0.0148878	0.0189318	0.0339112	0.0106316	0.0291354	-0.0228108	0.0337561	-0.0616214	0.0448627	0.0550188	0.00201241	0.0624374	0.0184035	-0.0217522	-0.0108618	0.0542923	0.00665908
-0.00250635	0.0233289	-0.00734946	0.000898762	-0.00716369	0.0124269	-0.0145551	-0.010529	0.0276322	-0.0276969	-0.0303856	-0.0199895	0.017207	-0.00237656	-0.026133	-0.0089226	0.0144165	0.00242763	0.00128049	0.0029307	0.0236338	0.0261609	0.0241598	-0.0116081	0.00499496	0.0186944	-0.0315803	-0.0343556	0.00793912	0.00407339	-0.00166095	-0.0312833	0.00222697	-0.0124616	-0.00605303	0.0277702	-0.00773824	-0.0274876	-0.0175374	-0.0167881	-0.00950022	0.00598654	-0.0161568	0.0167778	-0.000524483	0.0197827	-0.0220137	-0.0169417	0.00975574	0.0125395
0.00973087	0.0156742	-0.0145792	-0.0145352	0.0217071	0.0046522	0.0304326	-0.00861444	0.00518444	-0.0509442	0.0504677	0.0321946	0.0104621	0.0564372	0.0288262	-0.0272529	0.00673993	0.0183677	-0.013296	-0.0143356	-0.0134719	0.0139707	0.0113112	0.00755873	-0.00769736	0.00836597	0.019264	-0.0312137	0.0470002	0.0229933	0.0076169	-0.0580971	-0.0137873	0.0281952	0.013235	0.0348721	0.0124532	0.0139997	0.00933239	0.046542	-0.0131309	0.00233904	-0.0142518	0.00404232	0.0254504	0.023448	-0.0103275	-0.016636	0.0304077	0.0144882
0.0195288	0.0443677	0.0386556	-0.0206499	0.0278225	-0.00266542	0.0409874	0.0182714	0.0294302	-0.0140162	0.0619447	0.089747	-0.0106402	0.0184117	-0.00681499	0.0413081	0.00177595	0.105361	-0.027616	-0.0207889	0.0599099	0.00108299	0.00272362	-0.00855307	0.0456358	0.057119	0.0612237	-0.0180791	0.0559577	0.0299541	-0.0120584	-0.0177322	-0.00984891	0.0513699	0.0644929	0.0151421	0.00400099	0.0341906	-0.0464636	0.0152489	-0.0226941	0.0734703	0.00929702	0.00779819	0.0615228	0.00250794	-0.0150425	-0.00543722	0.0129332	0.00223412
-0.0146843	-0.0369962	-0.0203984	0.0460221	-0.035996	-0.0280835	-0.0107276	0.0156511	-0.025386	0.0200743	-0.0340482	-0.0365986	0.002021	-0.0388447	0.0100387	-0.00725572	-0.0145722	-0.0457634	0.0304223	0.0127303	-0.0437004	-0.00419104	-0.0172892	0.00621943	0.0346576	-0.0280848	-0.0160349	0.030075	-0.0375826	0.0151633	-0.0403095	0.0187222	0.0118642	-0.0180638	-0.0178442	0.030084	0.00396508	-0.0148946	0.00820886	-0.0469661	-0.0003933	-0.0152875	-0.0311323	-0.0162751	-0.0439099	0.0116734	0.0177431	0.0143805	-0.0256954	-0.0228753
-0.0163141	-0.0296141	0.00180413	-0.0200292	-0.0442921	-0.0327552	-0.0272159	-0.0257591	-0.0409028	0.0185779	-0.0233108	-0.018793	-0.0270806	-0.0412892	-0.0347904	-0.0474593	-0.00159709	-0.0487713	-0.00857215	0.00273545	-0.0311417	0.0237486	-0.0237106	-0.0220478	-0.0301482	-0.00410465	-0.0360947	-0.0401584	-0.00193909	-0.0105515	-0.0256749	-0.02484	0.0158677	-0.00340986	0.0109861	-0.0376857	-0.00133163	-0.000535146	-0.01389	-0.0237605	0.0157504	-0.0228023	-0.0293043	-0.00210981	-0.070117	-0.00204581	-0.00654227	0.0201013	-0.031418	-0.0408938
0.012391	0.026726	0.0223801	0.0145053	-0.0158705	0.00583806	0.0182949	0.0426449	-0.00232935	-0.0150598	0.00738445	0.0258412	0.0232607	0.00354314	-0.0429133	0.00824139	0.0352416	0.0161399	0.00416907	-0.0110548	0.014563	0.0316792	-0.00858665	-0.00197348	0.00943676	0.00656539	0.000116994	-0.0372626	0.00132425	0.025906	0.0601794	-0.0386525	-0.0296449	-0.0216896	-0.00111728	0.041472	-0.018488	-0.0250163	-0.00443987	-0.00147438	-0.0181341	0.0216117	0.0159677	0.0110274	0.00883914	0.00557596	-0.00835839	-0.000403777	0.0109953	0.0274817
0.0119243	0.0692315	0.00133576	0.012712	0.0404618	-0.00311334	0.0316405	-0.00818541	0.0354271	-0.0452887	0.0582359	0.028297	0.0420378	0.0308245	-0.00681996	0.0175491	0.0312123	-0.0021947	-0.0227068	-0.0277769	0.0216287	0.0656831	0.0347655	-0.0065034	0.0156972	0.0176316	-0.022374	-0.0421433	0.0600197	0.0530241	0.0243379	-0.0369804	-0.0526873	0.0218812	0.023471	0.0514615	0.00803114	0.0448798	0.0270893	0.0509838	-0.0271255	0.0632405	0.0276848	0.0306137	0.00187365	-0.0539407	0.0202082	-0.0192855	0.076828	0.0481176
0.00475763	0.0668572	-0.0189104	-0.0676638	0.0339788	0.00515698	0.0204388	0.00774548	0.0299106	-0.0480303	0.031373	0.07707	-0.0037124	0.0421076	-0.0497247	0.0395045	-0.0133927	0.0113149	-0.0296586	-0.0140348	0.0413526	0.0403215	-0.00170707	-0.0289006	0.0359235	0.0337544	0.0596145	-0.0461757	0.0219461	0.062873	0.00862016	-0.0478857	-0.0551974	0.031069	-0.0137021	0.0251626	0.0197662	0.0576988	-0.0174377	0.0257851	-0.0402276	0.035618	0.0286485	0.00939817	0.0480033	0.00551017	0.00789984	-0.0325932	0.02964	-0.0080771
0.0279268	0.0174127	-0.0103707	-0.0189999	0.01054	0.0139782	-0.000230377	0.0117411	-0.0145605	0.0133475	-0.0162816	0.0476391	0.019252	-0.0309292	-0.0189957	0.000626119	-0.0410158	-0.000788396	-0.018233	-0.0187351	0.00950811	0.0568568	0.0289688	-0.0372824	-0.00299964	0.0183927	-0.00376558	-0.041901	0.0114945	0.0404503	-0.0138526	-0.0213526	0.00845306	0.0251192	-0.0224798	0.0375765	-0.00283668	-0.0069609	0.0196395	-0.0302175	-0.00587939	0.013569	0.0133914	0.0190708	0.00660132	0.0233527	-0.0145116	-0.0255436	0.0380638	0.027058
-0.051528	-0.0979594	-0.0656069	0.00438694	-0.0661655	-0.074446	-0.0297661	-0.0449227	-0.0492661	0.0475231	-0.0444142	-0.0553649	-0.0901882	-0.0427322	0.0367798	-0.0364425	-0.0859552	-0.027435	0.0138401	-0.000824463	-0.0342437	-0.0299382	-0.0129013	-0.03693	-0.028146	-0.0788883	-0.033226	0.0648576	-0.100041	-0.0731042	-0.0806262	0.0569025	0.0404821	-0.00369999	-0.0203579	-0.038276	-0.0215887	-0.0352214	-0.0185621	-0.0693267	0.0382677	-0.0506333	-0.0420068	-0.0162712	-0.0408207	-0.00658142	0.00546523	0.0635141	-0.0420407	-0.0501019
-0.046463	-0.0975635	-0.0367252	0.017078	-0.0745001	-0.0562251	-0.041872	-0.0539394	-0.0189882	0.0565164	-0.0408886	-0.0226394	-0.0554105	-0.0631716	0.0574746	-0.0201074	-0.0375139	-0.0283589	0.0302002	0.0134661	-0.0452032	-0.0222204	-0.0195319	-0.0271842	-0.0025841	-0.0510302	-0.0141244	0.06555	-0.0642811	-0.0687803	-0.0482045	0.0417224	0.062243	0.0177728	0.000556025	-0.0841303	0.0157863	-0.0145151	-0.0189349	-0.0383141	0.0362375	-0.0313531	-0.0398092	-0.0051478	-0.0211684	0.00949966	-0.0246668	0.0239835	-0.0555513	-0.0664419
-0.0695588	-0.0876667	-0.0461401	0.0390318	-0.0502831	-0.0321413	-0.0648405	-0.0261071	-0.0260849	0.0323718	-0.0429282	-0.0602219	-0.0685797	-0.0829379	0.0430228	-0.0471538	-0.04859	-0.0548219	0.0334587	0.00568914	-0.0524435	-0.0507595	-0.0565792	-0.0487081	-0.0385456	-0.0755064	-0.0568224	0.0705885	-0.0772557	-0.0725424	-0.0377395	0.0468324	0.0429563	-0.00935125	0.0116843	-0.0729872	0.01339	-0.0107843	-0.0349236	-0.0784175	0.0133164	-0.0204585	-0.055512	-0.00559675	-0.0510044	-0.0213636	-0.0470961	0.0203187	-0.0869012	-0.0939442
-0.0422131	-0.0806777	-0.0135527	0.0140555	-0.0750354	-0.00924207	-0.010412	-0.0203726	-0.0195523	0.0347511	-0.0731717	-0.0519484	-0.0422347	-0.0805136	0.0563921	-0.0695299	-0.063278	-0.0116496	0.0611223	0.0103244	-0.0570955	-0.0608742	-0.0560386	-0.0419924	-0.0312596	-0.0660956	-0.053712	0.0441612	-0.117376	-0.0635649	-0.0548723	0.0522836	0.035613	-0.029568	-0.0167893	-0.075776	-0.00394721	-0.0510298	0.000403	-0.0852228	0.0297647	-0.0530832	-0.0189819	-0.0513146	-0.0557525	0.00204851	0.00432512	0.00859672	-0.0441763	-0.0488068
0.0160337	0.0462614	-0.0159829	-0.0303151	0.037016	0.0167778	-0.0325966	-0.01133	-0.0152765	-0.0137746	0.00177384	-0.00513047	-0.013595	-0.00841731	-0.0403943	-0.0161007	0.0301556	0.00399284	-0.050338	0.00150955	0.0189674	0.0122374	0.00754188	0.00512737	0.0169422	0.0115427	-0.0105034	-0.0473046	-0.0101349	0.00580012	0.0116248	-0.0170759	-0.027479	0.00459511	0.0115965	-0.00587132	-0.0509181	0.0374901	-0.0045081	-0.0141351	-0.0440854	-0.0213466	-0.0204404	-0.0139854	0.000852493	-0.0142073	-0.0104614	-0.0183873	0.00137741	0.0221106
0.0180317	0.0146878	-0.0115415	-0.00311291	-0.00901324	0.0114036	0.0337557	-0.0141585	0.0282111	-0.0566893	0.0101591	0.0114831	0.00902216	0.00255405	-0.0522598	0.0146698	-0.00985086	0.0167046	-0.0552124	-0.018957	0.0076557	0.000763473	0.0368956	-0.046485	-0.013002	0.0135689	0.00290322	-0.0368613	0.00472084	-0.0196224	-0.0156557	-0.0226402	-0.0373042	0.0168402	-0.0095304	0.0298214	0.00972626	0.0349432	-0.0497277	-0.0050578	-0.0397879	0.000757216	0.0235156	-0.00770443	-0.000537385	-0.0108906	-0.0452064	-0.0267912	-0.00656422	0.0245932
0.0123028	-0.00593673	0.00328789	-0.0290424	0.0135231	0.0131023	-0.0334862	-0.00151205	0.00364704	-0.0209266	0.00247431	0.0024884	0.0051487	0.00227999	0.013002	-0.0152842	-0.034499	0.0182629	0.00334034	-0.0231104	0.00502877	-0.0300943	-0.0111358	-0.0297	0.00109593	0.00371092	-0.0044881	-0.0377921	0.00497881	0.00816113	0.0012063	-0.0244954	0.0113287	-0.043729	0.0257567	-0.0161458	-0.0104108	0.00284454	-0.034167	-0.00281644	-0.00214834	-0.00968967	0.0332564	0.000147862	0.0377055	0.023764	-0.0158505	0.0112366	-0.0163203	0.0198989
0.035358	0.0168461	-0.0189185	-0.0503975	0.0706831	0.00487522	0.0203397	-0.0404953	-0.0215316	-0.0349734	0.0496253	0.0863482	-0.0395352	0.0229518	-0.0211792	0.0434114	0.0277012	0.0690942	-0.0501473	-0.0142716	0.0507057	-0.00383293	-0.0342512	-0.0289821	0.0544045	0.0369332	0.0506327	-0.0432926	0.0757999	0.0784884	0.0125262	-0.0142754	-0.0663233	0.0188229	0.0489263	0.0140848	-0.0243261	0.0465389	-0.0345361	0.0449826	-0.0306652	0.0614907	0.0585924	0.00222124	0.0203854	-0.0482505	-0.0522609	-0.0260857	0.0122649	-0.0295753
0.0145753	0.0801671	-0.0109381	-0.0387915	0.0320347	0.00189493	0.0419853	-0.050436	-0.0125669	-0.0850747	0.0513287	0.0542479	0.0358372	0.0532286	-0.0868187	0.0705828	0.0364521	0.0469179	-0.0539415	-0.0258353	0.0594141	0.0138087	0.015069	-0.0523155	0.0425131	0.0300503	0.0141838	-0.0863212	0.0858376	0.0854997	0.0302976	-0.099896	-0.0570227	0.0375914	0.0584994	0.0574612	0.00290243	0.0849254	-0.0568898	0.0771403	-0.0457622	0.0618476	0.0633757	-0.00313518	0.0766831	-0.0377704	0.000479002	-0.0229418	0.0216113	0.041104
-0.0056119	-0.0122118	0.0191512	0.00838751	0.00539681	0.00285459	-0.00923348	0.00624409	-0.030247	-0.0371394	-0.0579204	-0.0249201	0.00955202	-0.0401155	-0.0458798	0.0126927	-0.00955353	-0.0131421	-0.0122509	-0.00866587	0.00678818	0.0185717	0.0354768	-0.0146342	-0.0186262	-0.0374177	-0.0107423	-0.0165453	-0.0320702	-0.0259057	-0.016112	-0.0296509	-0.013737	-0.0203157	-0.0239484	0.00503868	-0.0358392	-0.0147815	-0.0441166	-0.00441625	-0.00329953	-0.0269442	0.00850893	-0.00557192	-0.0181659	0.0202469	0.0112369	-0.0136127	-0.0125805	-0.00674433
-0.0423104	-0.0417231	0.0200317	-0.0204387	-0.0319657	-0.0325547	0.00149637	0.0135344	0.010009	0.017954	-0.0304439	-0.0394041	-0.0440453	-0.0508178	0.0297205	-0.0232535	-0.0378046	-0.0415266	-0.0289378	-0.0117829	-0.0137892	0.0052004	0.0121653	-0.0232399	-0.0118142	-0.0426157	0.0124016	0.00188721	-0.0688	-0.0844163	-0.0343156	-0.0398898	0.00285185	0.0136439	-0.00806877	-0.0353392	-0.0245781	-0.0202411	-0.0119922	-0.0388992	0.00252591	-0.0135915	0.00120271	-0.00400475	-0.0453678	0.0227961	0.0387553	0.0103482	-0.0010027	-0.019423
0.00120942	-0.0406397	-0.0253066	-0.00151059	-0.0342291	0.0323826	-0.0410953	0.0226412	0.0145524	0.0366231	-0.0672698	-0.0426368	-0.00883834	-0.046058	0.0418105	-0.0254106	-0.00185089	-0.0448757	0.0241443	0.0377943	-0.0531948	-0.0344482	0.024704	-0.0105605	-0.0374602	-0.0462761	-0.0492535	0.0364814	-0.0530267	-0.046751	-0.0210877	0.0415571	0.0544879	0.0116731	-0.0141357	-0.0453018	-0.0371899	-0.0601483	0.0149035	-0.0229681	0.0237642	-0.0575188	-0.0275771	0.0153122	-0.0500757	-0.0185304	-0.0599699	-0.0156117	-0.0269289	-0.0241457
-0.041449	0.0288058	-0.0185492	-0.0639635	0.0483668	0.000442644	0.0326785	-0.0448522	-0.00276125	-0.0588353	0.0599006	0.0981501	0.00239465	0.0487166	-0.0648509	0.00841304	-0.0120323	0.106195	-0.0444544	-0.0718857	0.0427234	0.0267095	-0.00657858	-0.0372525	0.0610269	0.0688676	0.0704454	-0.0560703	0.0798998	0.0740432	-0.0106648	-0.0509622	-0.0497489	0.00603764	0.0664571	0.027451	-0.00182644	0.0469639	-0.0340878	0.0160157	-0.0408639	0.0780204	0.0509026	-0.000613207	0.0321353	-0.0320136	-0.0232644	-0.0399002	0.0290405	0.0411745
0.020282	0.0334066	0.0150034	-0.0591257	0.00174032	0.0368175	-0.0132986	-0.0301923	-0.0140715	-0.0599849	-0.0109155	0.0187347	0.0324747	0.0245697	-0.0571366	0.0211078	0.0324967	0.0203666	-0.0434207	-0.0119768	0.0143789	0.0178899	-0.000144852	-0.0477551	0.00643527	-0.00260821	-0.00396231	-0.0391612	0.0477959	0.0499926	0.0121113	-0.0515169	-0.0232984	-0.0162227	-0.0303844	0.00504371	0.0135988	0.0016472	-0.0227302	0.0160946	-0.00529041	0.00542975	0.0109303	0.0103933	0.0353174	-0.00311179	-0.00557992	-0.0662903	0.0151614	0.0572871
NaN	NaN	NaN	NaN	NaN	NaN	NaN	NaN	NaN	NaN	NaN	NaN	NaN	NaN	NaN	NaN	NaN	NaN	NaN	NaN	NaN	NaN	NaN	NaN	NaN	NaN	NaN	NaN	NaN	NaN	NaN	NaN	NaN	NaN	NaN	NaN	NaN	NaN	NaN	NaN	NaN	NaN	NaN	NaN	NaN	NaN	NaN	NaN	NaN	NaN
-0.0118927	-0.00915935	0.0254539	0.029587	0.00391808	-0.00788027	-0.000796659	0.00844479	0.0146354	-0.0028114	-0.00369403	0.00544347	-0.0193619	-0.00739352	-0.023102	-0.0108475	-0.0278701	0.0125394	-0.00252844	-0.00571279	-0.0110318	-0.00565959	0.012348	0.016474	0.0250333	0.00139853	-0.031931	-0.0136465	0.00065729	-0.00961713	0.0187506	0.0083469	-0.00926739	0.00251045	-0.00074073	-0.0239277	-0.0146808	-0.01323	-0.0080447	-0.0104439	-0.00737568	-0.00489905	0.00313899	0.00636995	0.00117312	-0.014232	-0.0176987	0.0222612	0.0267112	0.00498367
-0.0206566	-0.055696	-0.0295178	0.045762	-0.0501458	-0.0319945	-0.0506492	-0.012097	-0.0115819	0.049954	-0.0340354	-0.0309405	-0.0375772	-0.0314483	0.0629036	-0.0103573	-0.0390789	-0.046915	0.0274843	0.00857167	-0.0759551	-0.0537033	-0.0702246	0.0180632	-0.0427917	-0.0476035	-0.0276823	0.0527887	-0.0790383	-0.0848912	-0.0488327	0.03242	0.0417753	-0.00719426	-0.0728473	-0.0417027	-0.0266117	-0.0594717	-0.00628291	-0.0860823	0.00822563	-0.060774	-0.0531242	-0.0529419	-0.0388585	0.0136661	0.00843601	0.0137339	-0.0632414	-0.0901637
-0.00200374	-0.0368715	0.0410467	-0.000944988	-0.0468039	0.0339209	-0.0155711	0.00786225	0.0226937	0.0271781	-0.00932843	-0.0353264	0.0204929	-0.0181087	-0.0345491	0.0172979	-0.00852149	-0.00198209	0.0481457	0.0197641	-0.00999423	-0.00172607	0.010959	0.00949242	0.00877487	-0.0126809	-0.0357485	-0.0365317	-0.0479566	-0.00550634	-0.00933608	-0.00361767	-0.00626388	0.0359958	-0.0470717	0.0491662	-0.00986601	-0.0109599	-0.019815	-0.0306119	0.0182879	-0.000146564	-0.0168871	0.0450324	0.0161179	-0.00861715	0.0175446	-0.024437	0.0072105	0.00662463
0.0126666	0.0355142	-0.039992	-0.0345123	0.0358407	-0.0300618	0.0393427	-0.00398495	-0.0142446	-0.0660496	0.0568058	0.0370383	-0.010781	0.00879589	-0.0368903	0.0341068	0.0243671	0.0332734	-0.0216261	-0.0411607	0.00402665	0.0293895	-0.0483051	-0.0369787	0.0462928	0.0254065	0.00769662	-0.0824342	0.0282805	-0.0110217	0.022905	-0.0332822	-0.0669546	0.0206039	0.0144565	0.0157853	-0.0213962	0.0263088	-0.0245562	0.0158348	-0.0215081	0.0418797	0.0163613	0.0051343	0.0139927	-0.015074	-0.0248405	-0.00942543	-0.0130232	-0.0193389
0.0324767	0.0531128	0.0324934	0.0134909	0.0229078	0.00659734	0.035028	-0.018139	0.0201865	-0.0415895	0.0418898	0.0049141	0.0126255	0.00419596	-0.0490976	0.0223676	0.0403481	0.0338531	-0.0541558	-0.0135693	0.0172806	0.037199	-0.00764714	0.00437836	-0.0094682	0.0277197	-0.00857184	-0.0298766	0.0135296	0.0274636	0.0238476	-0.0505834	-0.0531995	0.0126436	0.0192631	0.00920076	-0.00277346	0.0261568	-0.00883846	0.0148224	-0.0128813	-0.00323429	0.0363812	0.00346416	-0.048468	0.00715002	-0.00873375	-0.0613816	0.0254571	0.0264744
0.0123743	0.0448187	-0.000847466	0.0246906	0.00579804	-0.0136355	0.0426255	-0.0511762	0.00802365	-0.0291106	0.00460707	0.0545343	0.0300809	0.0228059	-0.0176166	0.044196	0.0121085	0.0375568	-0.00548661	-0.00433928	0.00846065	0.0231529	-0.0152088	-0.0263043	0.0399437	0.0117629	0.00206898	0.00472649	0.0426448	0.0433168	0.00863212	-0.0119979	-0.00647365	0.0491592	0.0214331	-0.0179881	-0.0076317	-0.00303973	-0.00773129	0.0244372	-0.0549557	0.0230694	0.0304184	0.0126685	0.028444	-0.0187929	-0.0494526	-0.0169159	0.0111995	-0.0238133
-0.0422047	-0.014985	-0.0374361	-0.00586809	-0.00825359	-0.014986	0.0172377	-0.0121222	0.0188201	-0.00580958	0.0217795	-0.0124543	-0.0279638	0.0136385	-0.0194653	-0.00967622	-0.00825678	-0.0130495	-3.05281e-05	-0.00183001	0.0166821	0.0159784	-0.00295546	-0.028793	0.0124516	0.00400769	0.0218255	-0.0137968	0.00910002	0.0183636	0.00470009	-0.00916865	-0.0191562	0.0413818	0.0405399	-0.0140652	-0.0106746	0.0157543	0.00950304	0.0119235	-0.00873637	0.0176237	0.00276424	-0.00360008	0.00780439	0.00382308	0.00862361	-0.0038139	0.0379807	-0.00601326
0.0341179	-0.00419285	-0.00101872	0.00770382	0.0225945	0.000286769	0.0162241	0.0156885	-0.0200533	0.0031523	0.00228998	0.0250994	0.00211287	-0.0265412	-0.00939664	-0.011188	-0.0355247	-0.0422065	0.00305828	0.00923585	-0.036635	0.00945258	0.00534332	-0.000744771	0.00432469	-0.0134883	0.00289037	0.0159501	-0.0270007	0.00542986	-0.00215272	0.013608	0.0135723	-0.009651	-0.0281165	0.00341353	-0.0281642	0.0176783	0.00433142	0.0229935	-0.0156086	-0.0227487	0.00918424	0.0114391	-0.0263805	-0.0433787	-0.00306806	0.00524045	-0.00490174	-0.0315235
0.0605362	0.0377526	0.000401606	-0.0270209	0.0150449	0.0241695	-0.0110679	0.0234501	0.00763788	0.000103677	0.0108666	0.00954307	0.0121028	0.0098214	-0.00274758	0.0326767	0.0176781	0.022642	-0.0242745	-0.000241246	-0.00313486	0.0353896	0.00452959	0.00779577	0.0297546	-0.00783868	0.0113307	-0.0142961	0.0469454	0.042828	-0.00054626	-0.0308326	0.00152048	0.023354	-0.00261007	0.0298114	0.00625721	0.000838662	-0.0296585	0.0115855	-0.0214542	0.0361775	0.0581577	0.0464884	0.0552286	0.0202728	0.00315017	0.0107732	0.0438306	0.0182522
0.00631775	0.0443728	0.0176853	-0.00817566	0.0202408	-0.00308415	0.00620129	-0.0323156	-0.0157128	-0.024553	0.0555423	0.0455067	0.0101125	0.00862523	-0.0311427	0.0119744	0.0342334	0.0485194	0.00720036	-0.00935451	0.0608114	0.027704	0.00377295	0.0138071	0.0158782	0.0362068	0.032999	-0.0137271	0.0461328	0.0175068	0.00153162	-0.0137216	-0.016772	0.035032	0.0213786	0.0194794	-0.00504605	0.0160021	0.021281	0.00316112	-0.0297589	0.0331634	0.023959	-0.0227702	0.0204899	0.00986806	-0.00987708	-0.0310234	0.0382548	0.0149117
-0.00251051	0.0277214	0.00137704	0.00376042	0.0112188	0.00201296	-0.00965688	0.0106584	-0.00946893	-0.00627662	0.0451408	0.0110765	0.0159929	0.00941295	-0.0337591	0.0467527	0.0157241	0.0187421	-0.00621333	-0.0421704	0.050933	0.0217787	0.0176405	-0.0278852	0.051614	0.0314756	-0.00838529	-0.0250292	0.0257973	0.0392229	0.0488544	-0.0392474	-0.0379119	0.00533702	-0.00392078	0.0193375	-0.0179578	0.00981653	-0.0178267	0.0291578	-0.0254124	0.0229275	0.0317148	0.0184833	0.00938306	-0.0505078	-0.0186004	-0.0199186	0.0258854	0.0262768
0.00252954	-0.0388678	0.0217201	-0.0216871	0.019016	0.00159144	-0.0168981	-0.000816627	-0.0170523	-0.0207914	-0.0157497	-0.0396974	0.0264144	0.0074832	-0.0107122	-0.00984968	-0.00793506	-0.0587404	0.0520351	0.000373697	-0.0295357	-0.0265995	0.00501755	0.00251975	-0.00943294	-0.0588789	0.013622	-0.0252731	-0.0232332	-0.0298986	0.0162918	0.00331481	-0.0172641	-0.0201174	-0.0229032	-0.00286582	-0.0247358	-0.0210983	0.00760406	-0.0147583	0.0322635	-0.0283597	-0.0434805	-0.0235599	-0.0339748	0.00762387	0.00177548	0.00122653	0.00407448	-0.014646
0.00117543	-0.0502087	-0.0414316	0.00528596	-0.0221997	-0.00666295	0.0130925	-0.0289578	0.00115126	-0.0302904	0.0370728	-0.00405554	-0.0336086	0.0154427	-0.0192081	-0.000485693	-0.0113386	0.0212087	-0.0323505	-0.0138222	-0.0379129	0.0121403	-0.0292535	-0.0034656	-0.00292437	0.00325618	-0.00932619	-0.0204426	-0.00446624	-0.00184576	0.00850976	-0.0205107	-0.0319964	-0.00508989	0.00407638	-0.0160171	-0.0388178	-0.013749	-0.0167193	-0.000779557	-0.0293166	0.00528906	-0.0194697	-0.00938085	-0.00619205	-0.0149285	0.0186527	-0.0170285	-0.0210183	-0.0325767
[truncated: 42 more rows]
[truncated: 726 more columns]

## Sheet: Fig.2e
0	0.142974	0.162328	0.147886	0.0610738	0.125604	0.0878905	0.118741	0.0614221	0.0919823	0.0101756	0.0648512	0.090297	0.0631391	0.0918379	0.0566207	0.0912784	0.0679732	0.0784659	0.069922	0.0440079	0.0719357	0.0491328	0.0984046	0.0387555	0.0118019	0.0641758	0.064567	0.0251612	0.0244973	0.0662509	0.00556628	0.0868765	0.0236023	0.0486561	0.0563289	0.0841544	0.010525	0.0894645	0.0753461	0.0848612	0.045755	0.0176493	0.0805506	-0.00140483	0.109478	0.0820465	0.0602965	0.0668076	0.115083
[truncated: 775 more rows]
[truncated: 726 more columns]

[truncated: 2 more sheets: Fig.2f, Fig.2g]
