# Supplementary material for: Cohesin prevents cross-domain gene coactivation
Source: Nat Genet. 2024 Jul 24;56(8):1654–64. doi: 10.1038/s41588-024-01852-1 (PMC11319207; doi:10.1038/s41588-024-01852-1)
Supplement: Supplementary file 12 — Statistical source data. [file 41588_2024_1852_MOESM12_ESM.xls]

## Sheet: Fig.3c_cobursting frequency
0	-0.12833	-0.0044	-0.13446	0.5489	0.9863	-0.19918	0.5564	1.0558	0.46767	-0.34084	0.10767	0.5635	0.2154	1.0929	-0.1505	0.41291	1.7508	0.624	0.3402	0.3933	1.027	-0.05542	1.1769	0.333	-0.05677	-0.2348	-0.18733	-0.3606	0.22026	0.59806	0.12014	0.50203	0.3418	0.6744	0.0507	0.45264	0.02513	0.9475	1.4333	1.3111	0.0031	-0.0695	2.2969	1.2194	0.8525	0.2339	0.32576	0.8715	1.5392
-0.12833	0	0.02429	0.11402	-0.0751	-0.33882	-0.091049	-0.11183	0.19993	0.02345	-0.03071	-0.05539	-0.0816	-0.20787	-0.15382	-0.17313	-0.00243	0.0765	-0.05093	-0.252963	0.07957	-0.01787	-0.15428	-0.10834	0.11073	-0.05508	-0.15405	-0.06665	0.48613	0.31582	-0.1524	-0.04817	-0.09126	0.16943	-0.28461	-0.13401	-0.06472	-0.11764	-0.24654	0.20989	-0.15639	-0.03571	-0.17113	-0.10094	-0.28598	-0.0074	-0.385	-0.025	-0.04971	-0.16405
-0.0044	0.02429	0	0.05835	0.11099	-0.01858	-0.14879	0.04788	0.31389	0.12359	-0.09512	0.02483	-0.10998	-0.14094	0.17066	0.09324	-0.10794	0.21853	-0.14749	-0.04721	0.57748	0.29552	-0.07935	0.20912	0.19338	0.02599	-0.15463	-0.08835	-0.0298	0.24632	0.0868	-0.02862	0.07992	0.16916	0.12544	0.06488	0.10611	-0.14095	0.038	0.2231	0.11476	-0.10407	-0.05234	0.0801	-0.05667	0.10474	-0.01098	-0.0233	0.18865	0.22084
-0.13446	0.11402	0.05835	0	0.17058	-0.10762	-0.15793	0.08115	0.91628	0.38221	-0.20698	0.02174	-0.31192	-0.54766	0.01965	0.08358	-0.36223	0.59113	-0.15959	-0.19765	0.76791	0.1851	-0.26429	0.07559	0.54194	0.13548	0.13884	-0.01261	1.3935	0.3855	-0.10557	-0.05375	0.24178	0.45956	-0.52977	-0.05283	-0.08228	-0.11562	-0.59362	1.2513	0.14336	0.2506	-0.21809	-0.10902	-0.51528	0.33993	-0.25812	0.1384	0.23592	-0.27745
0.5489	-0.0751	0.11099	0.17058	0	0.7126	-0.05999	0.19501	0.65294	0.3882	0.00515	0.16497	0.21934	-0.0889	0.38463	0.35947	0.55706	0.55571	0.12685	0.3622	0.5156	0.4995	0.04081	0.42188	0.4822	0.20286	0.0315	0.00355	0.3939	0.3196	0.5104	0.161	0.38894	0.4981	0.3854	0.2101	0.37646	-0.05547	0.04723	0.0167	0.7227	0.0301	0.36863	0.51825	0.4339	0.4965	0.5913	0.25327	0.50536	0.5534
0.9863	-0.33882	-0.01858	-0.10762	0.7126	0	-0.12475	0.6365	0.5184	0.86777	-0.1939	0.20238	-0.12961	0.0144	0.8241	0.0983	0.5322	-0.16487	-0.23349	0.7415	0.2857	0.7991	0.1334	0.7809	-0.05772	0.18563	-0.1405	0.03442	-0.69644	-0.06363	1.0004	0.18886	0.6675	0.23473	0.4202	0.5049	0.49999	-0.07375	0.459	-0.447	1.5591	0.8609	0.5177	0.7588	1.1966	0.498	1.5749	0.595	0.8106	1.0307
-0.19918	-0.091049	-0.14879	-0.15793	-0.05999	-0.12475	0	-0.16851	-0.15672	0.0053	-0.12954	-0.02136	-0.18349	-0.16305	-0.08373	-0.12697	-0.06847	-0.18011	-0.16549	-0.07771	-0.10163	-0.01627	-0.1251	-0.11535	-0.22332	-0.00712	-0.24903	-0.09691	-0.38058	-0.02839	0.05477	-0.04263	-0.05569	-0.14602	-0.1581	-0.15977	0.01482	-0.08019	-0.0928	-0.35019	-0.04575	-0.26597	-0.12401	-0.20056	-0.19015	-0.13407	-0.05525	-0.05941	-0.04786	-0.08704
0.5564	-0.11183	0.04788	0.08115	0.19501	0.6365	-0.16851	0	0.37625	1.20869	0.03567	-0.0195	0.14611	0.30675	1.0204	0.401	1.29046	-0.08579	0.024	0.3074	-0.18419	0.48485	0.2099	1.349	-0.08635	0.15364	-0.24932	0.05813	-0.40547	0.1869	0.40429	0.2519	0.5286	0.35831	0.9048	0.2334	0.42938	0.00905	0.49734	-0.3288	0.283	1.0844	0.43374	0.42711	1.08581	0.71319	-0.47153	0.48727	0.7877	1.19913
1.0558	0.19993	0.31389	0.91628	0.65294	0.5184	-0.15672	0.37625	0	0.81016	0.4047	0.06999	0.49375	0.2851	0.36014	0.03276	0.7366	1.8536	-0.00926	0.05456	1.1871	0.87679	-0.12898	0.62357	1.4602	0.14249	0.4755	0.01027	2.2029	0.72921	0.36435	0.18272	0.55248	1.2318	0.5326	0.355	0.14848	0.00556	0.1729	1.5873	0.6897	0.9108	-0.09101	0.47765	0.4128	0.4551	-0.04143	0.54255	0.82574	0.5604
0.46767	0.02345	0.12359	0.38221	0.3882	0.86777	0.0053	1.20869	0.81016	0	0.23738	0.15799	0.22652	0.16491	0.49513	0.45926	1.20449	0.17155	0.10593	0.28087	0.72987	0.69687	0.20327	0.85391	0.20883	0.19096	0.33438	0.07747	1.06205	0.23191	0.46168	0.25714	0.47579	0.48537	0.49209	0.36125	0.20861	0.12699	0.12201	0.8511	0.68806	0.96044	0.24756	0.22827	0.44687	0.44322	0.34287	0.58429	0.88301	0.81663
-0.34084	-0.03071	-0.09512	-0.20698	0.00515	-0.1939	-0.12954	0.03567	0.4047	0.23738	0	-0.06836	-0.13879	0.5022	-0.34788	-0.29722	0.39512	-0.05677	-0.42993	-0.20138	0.69181	0.07402	-0.17655	-0.58359	0.06906	0.05349	-0.005	0.02078	0.6838	0.10398	0.22483	0.02492	0.03138	0.03161	-0.3413	0.0281	0.00673	-0.09655	-0.6332	1.1378	-0.20115	-0.4977	-0.24521	-0.20445	-0.28256	-0.21635	0.4373	-0.10363	0.15237	-0.40631
0.10767	-0.05539	0.02483	0.02174	0.16497	0.20238	-0.02136	-0.0195	0.06999	0.15799	-0.06836	0	-0.06357	-0.10484	0.11562	0.06066	-0.05195	0.0186	-0.03921	0.24848	0.09287	0.17806	0.07697	0.13613	-0.00154	0.08341	-0.08153	0.00844	-0.06567	0.02998	0.2074	0.05949	0.15186	-0.0023	-0.04733	0.06496	0.20273	-0.05101	0.03041	-0.20584	0.26369	-0.00388	0.19795	0.19533	0.0843	0.0706	0.15416	0.02653	0.1611	0.19405
0.5635	-0.0816	-0.10998	-0.31192	0.21934	-0.12961	-0.18349	0.14611	0.49375	0.22652	-0.13879	-0.06357	0	0.1906	0.34922	0.40381	-0.16013	1.1151	0.728	-0.05393	0.39355	0.29611	-0.22055	0.67315	0.2906	0.06191	-0.16096	-0.14417	0.3469	0.21469	0.14571	-0.17244	0.10329	0.07712	-0.2077	0.01848	0.181	-0.08073	0.3416	1.6765	0.37951	-0.52789	-0.10151	0.9455	0.2749	0.14453	0.13748	0.08614	0.07728	0.3353
0.2154	-0.20787	-0.14094	-0.54766	-0.0889	0.0144	-0.16305	0.30675	0.2851	0.16491	0.5022	-0.10484	0.1906	0	0.0424	0.07544	-0.3332	0.18838	0.0555	-0.2378	0.3875	0.284	-0.40611	-0.0873	0.19875	0.04843	-0.0145	-0.01023	0.0638	-0.03844	0.0201	-0.02925	-0.1358	-0.16677	0.4002	-0.2171	0.01562	-0.10083	1.7029	1.7654	-0.0392	-1.21966	-0.46406	0.4542	-0.029	-0.0935	0.0735	-0.23199	0.15391	0.2106
1.0929	-0.15382	0.17066	0.01965	0.38463	0.8241	-0.08373	1.0204	0.36014	0.49513	-0.34788	0.11562	0.34922	0.0424	0	0.3283	0.52347	-0.01177	0.07611	0.4395	0.24082	0.5686	-0.009	1.6211	-0.05368	0.05764	-0.2341	-0.02025	-0.49025	0.09961	0.37721	0.11979	0.29741	0.1088	1.0329	0.2151	0.37121	0.05858	0.6466	0.5528	0.7347	0.5407	0.1888	0.72202	1.1145	0.9288	-0.0743	0.29635	0.40929	1.385
-0.1505	-0.17313	0.09324	0.08358	0.35947	0.0983	-0.12697	0.401	0.03276	0.45926	-0.29722	0.06066	0.40381	0.07544	0.3283	0	0.561	-0.05391	-0.28075	0.2414	0.49815	0.6315	0.26295	0.6791	0.02138	0.17829	-0.22264	0.03481	0.2823	0.09258	0.47095	0.17253	0.265	0.10705	0.3666	0.2427	0.40377	-0.02992	0.157	0.5342	0.5247	0.16095	0.22667	-0.086	0.4522	0.43525	0.496	0.02672	0.3707	0.50789
0.41291	-0.00243	-0.10794	-0.36223	0.55706	0.5322	-0.06847	1.29046	0.7366	1.20449	0.39512	-0.05195	-0.16013	-0.3332	0.52347	0.561	0	-0.01999	0.20748	0.04602	0.7797	1.21314	0.2411	1.2343	-0.07793	0.16075	0.32	-0.04822	-0.2664	0.18637	0.73248	-0.07934	0.37416	0.18737	0.3277	0.58282	0.12132	0.02284	-0.61467	2.386	0.68005	0.3606	0.28346	0.20122	0.4257	0.02934	1.3533	0.1182	0.97485	0.2652
1.7508	0.0765	0.21853	0.59113	0.55571	-0.16487	-0.18011	-0.08579	1.8536	0.17155	-0.05677	0.0186	1.1151	0.18838	-0.01177	-0.05391	-0.01999	0	0.9846	0.10753	0.59316	0.42004	-0.13815	0.23213	2.0999	0.11524	-0.24117	-0.0598	1.3126	0.61667	0.12876	0.10506	0.2656	1.05937	0.24079	0.04715	0.23574	0.0019	0.3279	0.8272	0.2457	0.4	-0.26455	0.9633	0.2307	0.39917	-0.36443	0.129	0.21369	0.361
0.624	-0.05093	-0.14749	-0.15959	0.12685	-0.23349	-0.16549	0.024	-0.00926	0.10593	-0.42993	-0.03921	0.728	0.0555	0.07611	-0.28075	0.20748	0.9846	0	0.00488	0.12536	0.19672	-0.24425	0.7102	0.5797	-0.05495	-0.30592	-0.0878	-0.3284	0.26492	0.01892	0.06471	-0.06831	-0.25325	-0.008	-0.19251	0.23314	-0.10066	0.5254	0.3835	-0.15819	0.0374	-0.30253	1.5651	0.5713	0.17262	-0.44344	-0.33575	0.2144	0.83888
0.3402	-0.252963	-0.04721	-0.19765	0.3622	0.7415	-0.07771	0.3074	0.05456	0.28087	-0.20138	0.24848	-0.05393	-0.2378	0.4395	0.2414	0.04602	0.10753	0.00488	0	-0.04155	0.51904	0.2611	0.3412	-0.0866	0.15939	-0.2669	-0.16223	-0.54342	-0.03711	0.3906	0.10086	0.3173	-0.27534	0.1416	0.2156	0.38742	-0.0753	0.23983	-0.9205	0.7668	-0.1698	0.4856	0.52808	0.1325	0.0822	0.5131	0.12584	0.57966	0.682
0.3933	0.07957	0.57748	0.76791	0.5156	0.2857	-0.10163	-0.18419	1.1871	0.72987	0.69181	0.09287	0.39355	0.3875	0.24082	0.49815	0.7797	0.59316	0.12536	-0.04155	0	1.18859	-0.02507	0.6544	0.55822	0.43342	0.7433	0.20029	1.8421	0.62946	0.467	0.21133	0.426	0.6076	0.5195	0.6336	0.25097	0.00122	0.29395	2.3649	0.2773	0.2941	-0.00919	0.16287	0.5277	0.3292	0.9157	0.4696	0.97555	0.684
1.027	-0.01787	0.29552	0.1851	0.4995	0.7991	-0.01627	0.48485	0.87679	0.69687	0.07402	0.17806	0.29611	0.284	0.5686	0.6315	1.21314	0.42004	0.19672	0.51904	1.18859	0	0.33839	0.7705	0.31053	0.30088	0.3811	0.2068	0.62926	0.14005	0.81458	0.26162	0.64044	0.43814	0.8893	0.73169	0.36738	0.03289	0.62502	1.7645	1.0907	0.5394	0.39554	0.82756	0.8976	0.51297	1.1408	0.41435	1.0464	0.6522
-0.05542	-0.15428	-0.07935	-0.26429	0.04081	0.1334	-0.1251	0.2099	-0.12898	0.20327	-0.17655	0.07697	-0.22055	-0.40611	-0.009	0.26295	0.2411	-0.13815	-0.24425	0.2611	-0.02507	0.33839	0	0.0965	-0.20451	0.05154	-0.60142	-0.07254	-0.51049	-0.02459	0.1148	0.07281	-0.02745	-0.23881	-0.2912	-0.14768	0.2119	-0.15502	-0.13084	-0.75948	0.349	-0.64073	0.02491	0.00271	-0.2591	-0.09412	-0.0928	-0.21809	0.0842	0.1464
1.1769	-0.10834	0.20912	0.07559	0.42188	0.7809	-0.11535	1.349	0.62357	0.85391	-0.58359	0.13613	0.67315	-0.0873	1.6211	0.6791	1.2343	0.23213	0.7102	0.3412	0.6544	0.7705	0.0965	0	0.28839	0.10619	-0.1731	0.04322	-0.0938	0.25359	0.43059	0.19181	0.3802	0.28669	0.8749	0.2121	0.33505	0.056	0.3352	2.7832	0.8241	0.9929	0.07833	0.83081	1.0651	0.7762	-0.1607	0.34149	0.6283	1.6286
0.333	0.11073	0.19338	0.54194	0.4822	-0.05772	-0.22332	-0.08635	1.4602	0.20883	0.06906	-0.00154	0.2906	0.19875	-0.05368	0.02138	-0.07793	2.0999	0.5797	-0.0866	0.55822	0.31053	-0.20451	0.28839	0	0.06629	0.00252	-0.1051	1.2088	0.73281	0.07509	0.05216	0.18214	1.01829	0.14832	-0.09068	0.13737	-0.11792	0.2704	1.0507	0.26122	0.34975	-0.25506	0.2945	0.0468	0.50019	-0.26393	0.21948	0.03651	0.2588
-0.05677	-0.05508	0.02599	0.13548	0.20286	0.18563	-0.00712	0.15364	0.14249	0.19096	0.05349	0.08341	0.06191	0.04843	0.05764	0.17829	0.16075	0.11524	-0.05495	0.15939	0.43342	0.30088	0.05154	0.10619	0.06629	0	0.02339	0.09246	0.20623	0.09614	0.30878	0.14098	0.19966	0.09497	0.09539	0.14322	0.21909	-0.02308	0.09864	0.41245	0.19062	0.07691	0.17249	0.02616	0.09543	0.03157	0.4443	0.07863	0.24875	0.17834
-0.2348	-0.15405	-0.15463	0.13884	0.0315	-0.1405	-0.24903	-0.24932	0.4755	0.33438	-0.005	-0.08153	-0.16096	-0.0145	-0.2341	-0.22264	0.32	-0.24117	-0.30592	-0.2669	0.7433	0.3811	-0.60142	-0.1731	0.00252	0.02339	0	-0.13041	0.1443	0.0944	0.2085	-0.01914	0.0777	0.21952	-0.2899	-0.0393	-0.0758	-0.25646	-0.6609	0.2623	0.1032	-0.3342	-0.21639	-0.03368	0.0161	-0.0056	0.3193	-0.0353	0.4057	-0.1538
-0.18733	-0.06665	-0.08835	-0.01261	0.00355	0.03442	-0.09691	0.05813	0.01027	0.07747	0.02078	0.00844	-0.14417	-0.01023	-0.02025	0.03481	-0.04822	-0.0598	-0.0878	-0.16223	0.20029	0.2068	-0.07254	0.04322	-0.1051	0.09246	-0.13041	0	-0.06043	0.05097	0.06445	0.1587	-0.03999	-0.10357	-0.07367	-0.02063	0.04542	-0.11987	0.18835	0.11659	0.04349	-0.13004	-0.05321	-0.05865	-0.02351	-0.07512	0.16613	-0.05027	0.08881	0.08435
-0.3606	0.48613	-0.0298	1.3935	0.3939	-0.69644	-0.38058	-0.40547	2.2029	1.06205	0.6838	-0.06567	0.3469	0.0638	-0.49025	0.2823	-0.2664	1.3126	-0.3284	-0.54342	1.8421	0.62926	-0.51049	-0.0938	1.2088	0.20623	0.1443	-0.06043	0	1.72395	0.3348	-0.00631	0.3364	1.3349	-1.225	-0.3031	-0.07757	-0.28463	-1.4935	5.8149	0.421	1.5784	-0.81232	-1.30121	-0.82736	1.2764	-0.76126	0.6253	0.4423	-0.92761
0.22026	0.31582	0.24632	0.3855	0.3196	-0.06363	-0.02839	0.1869	0.72921	0.23191	0.10398	0.02998	0.21469	-0.03844	0.09961	0.09258	0.18637	0.61667	0.26492	-0.03711	0.62946	0.14005	-0.02459	0.25359	0.73281	0.09614	0.0944	0.05097	1.72395	0	0.08221	0.03078	0.31671	0.80718	0.23164	0.26613	0.03519	0.00602	-0.03467	0.88763	0.19049	0.36067	0.04105	0.14857	0.11301	0.56659	-0.05396	0.10018	0.22671	0.03411
0.59806	-0.1524	0.0868	-0.10557	0.5104	1.0004	0.05477	0.40429	0.36435	0.46168	0.22483	0.2074	0.14571	0.0201	0.37721	0.47095	0.73248	0.12876	0.01892	0.3906	0.467	0.81458	0.1148	0.43059	0.07509	0.30878	0.2085	0.06445	0.3348	0.08221	0	0.13927	0.31	-0.13482	0.3377	0.4005	0.2793	0.06644	0.24191	-0.04966	0.98125	-0.1236	0.4411	0.50387	0.6548	0.08231	1.3703	0.2229	1.05503	0.6581
0.12014	-0.04817	-0.02862	-0.05375	0.161	0.18886	-0.04263	0.2519	0.18272	0.25714	0.02492	0.05949	-0.17244	-0.02925	0.11979	0.17253	-0.07934	0.10506	0.06471	0.10086	0.21133	0.26162	0.07281	0.19181	0.05216	0.14098	-0.01914	0.1587	-0.00631	0.03078	0.13927	0	0.14763	-0.12002	-0.15796	0.18601	0.09912	-0.01582	0.26337	0.13896	0.26007	-0.03247	0.176	0.27553	0.11349	0.01201	0.30816	-0.01066	0.18795	0.16569
0.50203	-0.09126	0.07992	0.24178	0.38894	0.6675	-0.05569	0.5286	0.55248	0.47579	0.03138	0.15186	0.10329	-0.1358	0.29741	0.265	0.37416	0.2656	-0.06831	0.3173	0.426	0.64044	-0.02745	0.3802	0.18214	0.19966	0.0777	-0.03999	0.3364	0.31671	0.31	0.14763	0	0.28804	0.2921	0.2515	0.28859	-0.03964	-0.03838	0.2189	0.67246	0.0632	0.29106	0.32884	0.4449	0.22949	0.095	0.3494	0.69212	0.71839
0.3418	0.16943	0.16916	0.45956	0.4981	0.23473	-0.14602	0.35831	1.2318	0.48537	0.03161	-0.0023	0.07712	-0.16677	0.1088	0.10705	0.18737	1.05937	-0.25325	-0.27534	0.6076	0.43814	-0.23881	0.28669	1.01829	0.09497	0.21952	-0.10357	1.3349	0.80718	-0.13482	-0.12002	0.28804	0	-0.0762	0.10086	0.0099	-0.06236	-0.31503	1.3809	0.50608	0.6261	-0.06052	0.2117	0.03397	0.7551	-0.08352	0.37683	0.30601	0.05408
0.6744	-0.28461	0.12544	-0.52977	0.3854	0.4202	-0.1581	0.9048	0.5326	0.49209	-0.3413	-0.04733	-0.2077	0.4002	1.0329	0.3666	0.3277	0.24079	-0.008	0.1416	0.5195	0.8893	-0.2912	0.8749	0.14832	0.09539	-0.2899	-0.07367	-1.225	0.23164	0.3377	-0.15796	0.2921	-0.0762	0	0.2539	0.21376	-0.06136	0.8559	1.3612	0.5943	-0.0177	0.188	0.6279	0.8551	0.5372	0.4703	-0.1019	0.74771	0.8035
0.0507	-0.13401	0.06488	-0.05283	0.2101	0.5049	-0.15977	0.2334	0.355	0.36125	0.0281	0.06496	0.01848	-0.2171	0.2151	0.2427	0.58282	0.04715	-0.19251	0.2156	0.6336	0.73169	-0.14768	0.2121	-0.09068	0.14322	-0.0393	-0.02063	-0.3031	0.26613	0.4005	0.18601	0.2515	0.10086	0.2539	0	0.29181	-0.11535	-0.0014	0.2605	0.4069	-0.1244	0.0735	-0.0546	0.1624	0.0403	0.2362	0.0233	0.72103	0.4146
0.45264	-0.06472	0.10611	-0.08228	0.37646	0.49999	0.01482	0.42938	0.14848	0.20861	0.00673	0.20273	0.181	0.01562	0.37121	0.40377	0.12132	0.23574	0.23314	0.38742	0.25097	0.36738	0.2119	0.33505	0.13737	0.21909	-0.0758	0.04542	-0.07757	0.03519	0.2793	0.09912	0.28859	0.0099	0.21376	0.29181	0	0.03145	0.3504	-0.00916	0.46959	-0.08062	0.39056	0.51242	0.33287	0.22115	0.29055	0.04308	0.33731	0.46749
0.02513	-0.11764	-0.14095	-0.11562	-0.05547	-0.07375	-0.08019	0.00905	0.00556	0.12699	-0.09655	-0.05101	-0.08073	-0.10083	0.05858	-0.02992	0.02284	0.0019	-0.10066	-0.0753	0.00122	0.03289	-0.15502	0.056	-0.11792	-0.02308	-0.25646	-0.11987	-0.28463	0.00602	0.06644	-0.01582	-0.03964	-0.06236	-0.06136	-0.11535	0.03145	0	0.01063	-0.2421	0.00577	-0.13366	-0.12716	0.02522	0.0455	-0.05814	0.01369	-0.01533	0.17152	0.18528
0.9475	-0.24654	0.038	-0.59362	0.04723	0.459	-0.0928	0.49734	0.1729	0.12201	-0.6332	0.03041	0.3416	1.7029	0.6466	0.157	-0.61467	0.3279	0.5254	0.23983	0.29395	0.62502	-0.13084	0.3352	0.2704	0.09864	-0.6609	0.18835	-1.4935	-0.03467	0.24191	0.26337	-0.03838	-0.31503	0.8559	-0.0014	0.3504	0.01063	0	0.3394	0.2918	-0.6463	0.01333	1.15444	0.9086	0.6577	-0.1103	-0.39505	0.22405	1.1844
1.4333	0.20989	0.2231	1.2513	0.0167	-0.447	-0.35019	-0.3288	1.5873	0.8511	1.1378	-0.20584	1.6765	1.7654	0.5528	0.5342	2.386	0.8272	0.3835	-0.9205	2.3649	1.7645	-0.75948	2.7832	1.0507	0.41245	0.2623	0.11659	5.8149	0.88763	-0.04966	0.13896	0.2189	1.3809	1.3612	0.2605	-0.00916	-0.2421	0.3394	0	-0.0462	1.6587	-0.39819	0.2273	1.2679	-0.0325	-0.93103	0.7005	1.3251	1.9102
1.3111	-0.15639	0.11476	0.14336	0.7227	1.5591	-0.04575	0.283	0.6897	0.68806	-0.20115	0.26369	0.37951	-0.0392	0.7347	0.5247	0.68005	0.2457	-0.15819	0.7668	0.2773	1.0907	0.349	0.8241	0.26122	0.19062	0.1032	0.04349	0.421	0.19049	0.98125	0.26007	0.67246	0.50608	0.5943	0.4069	0.46959	0.00577	0.2918	-0.0462	0	0.4389	0.4763	0.71244	0.8532	0.7831	1.1427	0.64193	0.6658	0.858
0.0031	-0.03571	-0.10407	0.2506	0.0301	0.8609	-0.26597	1.0844	0.9108	0.96044	-0.4977	-0.00388	-0.52789	-1.21966	0.5407	0.16095	0.3606	0.4	0.0374	-0.1698	0.2941	0.5394	-0.64073	0.9929	0.34975	0.07691	-0.3342	-0.13004	1.5784	0.36067	-0.1236	-0.03247	0.0632	0.6261	-0.0177	-0.1244	-0.08062	-0.13366	-0.6463	1.6587	0.4389	0	-0.3684	0.3848	0.2632	0.3636	-0.5036	0.341	0.8244	0.41
-0.0695	-0.17113	-0.05234	-0.21809	0.36863	0.5177	-0.12401	0.43374	-0.09101	0.24756	-0.24521	0.19795	-0.10151	-0.46406	0.1888	0.22667	0.28346	-0.26455	-0.30253	0.4856	-0.00919	0.39554	0.02491	0.07833	-0.25506	0.17249	-0.21639	-0.05321	-0.81232	0.04105	0.4411	0.176	0.29106	-0.06052	0.188	0.0735	0.39056	-0.12716	0.01333	-0.39819	0.4763	-0.3684	0	-0.1197	0.1035	0.13273	0.5446	0.13831	0.44073	0.4181
2.2969	-0.10094	0.0801	-0.10902	0.51825	0.7588	-0.20056	0.42711	0.47765	0.22827	-0.20445	0.19533	0.9455	0.4542	0.72202	-0.086	0.20122	0.9633	1.5651	0.52808	0.16287	0.82756	0.00271	0.83081	0.2945	0.02616	-0.03368	-0.05865	-1.30121	0.14857	0.50387	0.27553	0.32884	0.2117	0.6279	-0.0546	0.51242	0.02522	1.15444	0.2273	0.71244	0.3848	-0.1197	0	0.9745	0.49262	0.23887	0.19884	0.60303	1.3344
1.2194	-0.28598	-0.05667	-0.51528	0.4339	1.1966	-0.19015	1.08581	0.4128	0.44687	-0.28256	0.0843	0.2749	-0.029	1.1145	0.4522	0.4257	0.2307	0.5713	0.1325	0.5277	0.8976	-0.2591	1.0651	0.0468	0.09543	0.0161	-0.02351	-0.82736	0.11301	0.6548	0.11349	0.4449	0.03397	0.8551	0.1624	0.33287	0.0455	0.9086	1.2679	0.8532	0.2632	0.1035	0.9745	0	0.3911	0.3951	-0.2202	0.91069	1.7163
0.8525	-0.0074	0.10474	0.33993	0.4965	0.498	-0.13407	0.71319	0.4551	0.44322	-0.21635	0.0706	0.14453	-0.0935	0.9288	0.43525	0.02934	0.39917	0.17262	0.0822	0.3292	0.51297	-0.09412	0.7762	0.50019	0.03157	-0.0056	-0.07512	1.2764	0.56659	0.08231	0.01201	0.22949	0.7551	0.5372	0.0403	0.22115	-0.05814	0.6577	-0.0325	0.7831	0.3636	0.13273	0.49262	0.3911	0	-0.18643	0.2343	0.39547	0.9699
0.2339	-0.385	-0.01098	-0.25812	0.5913	1.5749	-0.05525	-0.47153	-0.04143	0.34287	0.4373	0.15416	0.13748	0.0735	-0.0743	0.496	1.3533	-0.36443	-0.44344	0.5131	0.9157	1.1408	-0.0928	-0.1607	-0.26393	0.4443	0.3193	0.16613	-0.76126	-0.05396	1.3703	0.30816	0.095	-0.08352	0.4703	0.2362	0.29055	0.01369	-0.1103	-0.93103	1.1427	-0.5036	0.5446	0.23887	0.3951	-0.18643	0	-0.0974	1.3562	0.6093
0.32576	-0.025	-0.0233	0.1384	0.25327	0.595	-0.05941	0.48727	0.54255	0.58429	-0.10363	0.02653	0.08614	-0.23199	0.29635	0.02672	0.1182	0.129	-0.33575	0.12584	0.4696	0.41435	-0.21809	0.34149	0.21948	0.07863	-0.0353	-0.05027	0.6253	0.10018	0.2229	-0.01066	0.3494	0.37683	-0.1019	0.0233	0.04308	-0.01533	-0.39505	0.7005	0.64193	0.341	0.13831	0.19884	-0.2202	0.2343	-0.0974	0	0.61717	0.228
0.8715	-0.04971	0.18865	0.23592	0.50536	0.8106	-0.04786	0.7877	0.82574	0.88301	0.15237	0.1611	0.07728	0.15391	0.40929	0.3707	0.97485	0.21369	0.2144	0.57966	0.97555	1.0464	0.0842	0.6283	0.03651	0.24875	0.4057	0.08881	0.4423	0.22671	1.05503	0.18795	0.69212	0.30601	0.74771	0.72103	0.33731	0.17152	0.22405	1.3251	0.6658	0.8244	0.44073	0.60303	0.91069	0.39547	1.3562	0.61717	0	0.8124
1.5392	-0.16405	0.22084	-0.27745	0.5534	1.0307	-0.08704	1.19913	0.5604	0.81663	-0.40631	0.19405	0.3353	0.2106	1.385	0.50789	0.2652	0.361	0.83888	0.682	0.684	0.6522	0.1464	1.6286	0.2588	0.17834	-0.1538	0.08435	-0.92761	0.03411	0.6581	0.16569	0.71839	0.05408	0.8035	0.4146	0.46749	0.18528	1.1844	1.9102	0.858	0.41	0.4181	1.3344	1.7163	0.9699	0.6093	0.228	0.8124	0
1.0977	-0.09708	0.2076	-0.35005	0.2003	0.3745	-0.17633	0.3387	0.678	0.24576	-0.0008	0.05372	0.5104	0.8679	0.7025	0.20049	-0.30433	0.8009	0.2875	0.2417	0.5515	0.3618	-0.32603	0.531	0.2902	0.06853	-0.16905	-0.06017	-0.0988	0.21703	0.21009	-0.02573	0.19858	0.1101	0.4151	-0.0774	0.34011	0.01575	1.3115	1.9634	0.4835	-0.47	-0.1244	0.8468	0.836	0.5177	0.33379	-0.2668	0.45413	1.3139
0.4048	-0.13904	0.02177	0.09763	0.4822	1.48	-0.05853	0.7625	0.60391	0.8516	0.2887	0.17791	0.12032	0.2239	0.2714	0.5211	1.02666	-0.07872	-0.00285	0.3451	0.6036	1.14636	-0.1119	0.3692	0.13762	0.22675	0.1829	-0.04672	0.51144	0.08752	0.9309	0.25949	0.5211	0.39458	0.5123	0.3548	0.22532	0.06795	-0.1034	-0.2011	0.9397	0.3031	0.3942	0.32803	0.5286	0.2015	0.811	0.3566	1.2789	0.9554
0.9455	0.19339	0.21246	0.70497	0.42124	0.1744	-0.0428	0.21852	0.73401	0.3436	0.2135	0.06371	0.62823	0.161	0.35388	0.49221	0.3463	0.40765	0.45751	0.23784	1.29763	0.41187	0.0188	0.70181	0.58602	0.2385	0.1019	0.21815	3.1262	0.72369	0.33111	0.14478	0.46434	0.37962	0.2185	0.46506	0.21775	0.00389	0.1835	1.4581	0.2415	0.4605	0.16769	0.63647	0.57021	0.46219	0.15061	0.13114	0.4814	0.54948
0.04806	-0.070506	-0.00929	-0.10723	0.01651	0.03463	-0.05508	0.06964	-0.08183	0.08796	-0.03543	0.06517	-0.0322	-0.11103	0.04532	0.10829	0.00621	-0.03607	-0.02207	0.11272	0.03995	0.10547	-0.03183	-0.00191	-0.08634	0.04227	-0.15627	-0.03819	-0.11515	0.00115	0.08404	0.00818	0.05061	-0.18096	-0.08905	0.01508	0.11989	-0.06126	0.04528	-0.15326	0.12637	-0.19195	0.05	0.10874	-0.00061	-0.08954	0.10008	-0.07891	0.13764	0.10006
-0.05811	-0.08637	-0.03146	-0.08159	0.06569	0.13409	-0.08342	0.05021	0.07665	0.11534	-0.08119	0.06606	-0.11494	-0.20915	0.06562	0.15354	0.03005	-0.06024	-0.18859	0.09114	0.13314	0.2034	-0.00676	0.03191	-0.02932	0.1236	-0.15277	0.02011	-0.14203	0.07117	0.10047	0.06162	0.03416	-0.15407	-0.08662	0.03161	0.1138	-0.1121	0.00285	-0.17082	0.16729	-0.21926	0.06121	-0.03212	-0.02505	-0.05633	0.1908	-0.06328	0.14113	0.11376
0.44153	-0.05127	0.1318	0.19087	0.34377	0.4506	-0.01151	0.56563	0.83995	0.69663	0.30961	0.19891	0.03106	0.05759	0.23895	0.27214	1.00122	0.16805	0.00851	0.30971	1.24088	0.6419	0.12992	0.3815	0.24905	0.27254	0.2808	0.11906	0.8448	0.13674	0.73674	0.15436	0.44796	0.371	0.4622	0.46851	0.24235	0.04194	-0.02395	1.62856	0.56843	0.7222	0.36755	0.32868	0.47593	0.23575	1.0843	0.38016	0.7658	0.209
0.7347	-0.20133	0.09629	-0.07392	0.42757	1.0619	-0.12099	0.45615	0.3445	0.45061	0.08671	0.1521	0.4519	0.2766	0.5604	0.3693	0.82155	-0.04179	0.199	0.3306	0.7187	0.83169	0.20587	0.9023	-0.1192	0.19287	0.0851	0.01343	-0.36864	0.08766	0.73575	0.23476	0.31234	0.1599	1.106	0.3912	0.36028	-0.0327	0.76215	1.2695	0.7922	0.2776	0.3019	0.5134	0.8551	0.54875	0.8314	0.29529	0.71753	1.279
0.8396	-0.03181	0.10896	0.25938	0.59026	0.8672	-0.03092	0.6036	0.79653	0.57432	0.01278	0.18292	0.18038	0.0137	0.54048	0.2753	0.49512	0.47195	0.07501	0.5916	0.73236	0.80318	0.1436	0.6446	0.30616	0.24714	0.2266	0.06645	0.5407	0.21207	0.65829	0.189	0.8612	0.58569	0.4544	0.5264	0.35295	0.02237	0.26069	0.5942	0.8192	0.4941	0.43807	0.67182	0.5732	0.43579	0.599	0.5409	0.983	0.7707
-0.0621	-0.05172	-0.07466	-0.19455	0.0375	0.09196	-0.1504	0.33676	0.26528	0.35765	-0.1714	-0.04825	0.14562	0.0782	0.04793	0.26888	0.09257	0.14143	0.04613	-0.10354	0.20785	0.26675	-0.11158	0.35747	0.05228	0.03822	-0.20419	-0.03562	0.3457	0.12223	0.01556	-0.02987	0.03237	-0.09149	-0.05962	-0.02859	0.04251	-0.06353	0.09236	0.9828	0.16727	-0.21046	-0.10953	0.10599	-0.09233	0.11214	-0.14048	-0.10084	0.20228	0.20239
-0.0001	-0.06626	-0.06309	-0.12417	0.05947	0.04732	-0.03981	0.15113	0.18144	0.26377	0.02206	0.0033	-0.10015	0.06014	-0.02026	0.00545	0.23833	-0.04947	-0.15598	0.04148	0.08779	0.22531	0.01714	-0.04011	-0.01096	0.0505	-0.1065	-0.00562	-0.12191	0.21601	0.12183	-0.01616	0.12886	0.01337	0.16705	0.09264	0.02227	-0.04664	-0.07596	0.15458	0.12664	-0.12112	0.09679	0.00286	0.03947	-0.03735	0.34028	-0.00087	0.12689	-0.09438
0.4328	-0.07489	0.025	-0.18085	0.03948	-0.12281	-0.07486	0.288583	0.37011	0.12216	-0.06028	-0.00811	0.1232	0.6441	-0.17373	0.02313	-0.29396	0.61657	0.70034	-0.08272	0.11773	0.30351	-0.18088	0.1004	0.42289	-0.01324	-0.31364	-0.03204	0.375	0.09981	-0.09237	0.0807	0.00152	0.09679	-0.08569	-0.07232	0.07993	-0.02752	1.1651	1.62519	-0.01704	-0.01369	-0.16259	0.70209	-0.0277	0.07768	-0.40917	-0.23984	0.27846	0.23106
0.5912	-0.15322	-0.21747	-0.23738	0.14176	0.386	-0.06811	0.0282	0.15252	0.30572	0.1646	-0.02482	0.0133	0.5217	0.19481	-0.27013	0.18113	0.08609	-0.18732	-0.05192	0.2512	0.18889	-0.28541	0.35713	-0.12107	-0.10242	-0.1066	-0.1035	-0.2365	0.03784	0.37607	0.04793	0.00791	0.17111	0.3259	-0.10106	0.07421	0.08833	0.0922	0.241	0.2714	-0.1859	-0.1644	0.4745	0.2969	0.12886	0.3351	0.09589	0.33441	0.5032
-0.0959	-0.08396	-0.16368	-0.1144	-0.02884	-0.03165	-0.18008	0.08723	0.0994	0.08015	-0.10656	-0.06544	-0.22767	-0.32531	-0.03605	-0.07893	-0.00432	0.02199	-0.06933	-0.19882	0.0399	0.19372	-0.15861	-0.03586	0.02712	-0.04224	-0.24436	-0.11456	-0.36647	0.07185	-0.02416	-0.09495	-0.14119	-0.0724	-0.24272	-0.12969	-0.10741	-0.17352	-0.08034	-0.1229	0.08188	-0.21636	-0.14542	-0.03053	-0.26178	-0.12329	-0.04138	-0.15494	0.13985	-0.00136
0.3367	-0.22597	0.09174	-0.16699	0.2378	0.3699	-0.09448	0.2168	0.07168	0.44203	-0.34715	0.18566	0.11434	-0.30811	0.4836	0.1876	0.23921	-0.20196	-0.01739	0.481	0.19689	0.1772	0.1423	0.3456	-0.23343	0.17223	-0.1707	0.01323	-0.47911	-0.01495	0.3773	0.13708	0.40377	-0.10112	0.3144	0.2424	0.40987	-0.0312	-0.0189	-0.37842	0.5103	-0.173	0.4228	0.38824	0.3724	0.17312	0.4539	0.13718	0.3007	0.6358
0.62575	0.07465	0.3374	0.25463	0.50674	0.64031	0.03444	0.67007	0.82841	0.76958	0.31027	0.16305	0.37506	0.23946	0.67046	0.65836	1.8251	0.44986	0.34294	0.33107	0.85339	0.76532	0.25822	1.19427	0.46414	0.2287	0.38325	0.0961	1.43713	0.50641	0.53532	0.16061	0.41623	0.60715	0.7301	0.42479	0.2806	0.10973	0.29277	2.62917	0.53573	0.77484	0.28916	0.51054	0.65657	0.54012	0.7151	0.43022	0.60205	0.66898
0.20216	-0.01533	0.06172	0.10472	0.13262	0.17926	0.00449	0.14994	0.28367	0.20519	0.10552	0.06814	0.00447	0.07216	0.13169	0.09371	0.10911	0.13835	0.0132	0.16016	0.30874	0.28789	0.05436	0.15538	0.09856	0.14204	0.03893	0.25683	0.08523	0.0971	0.1609	0.10451	0.16232	0.0835	0.03874	0.17603	0.10676	0.0205	0.16	0.2257	0.19571	0.1745	0.17123	0.24213	0.13244	0.10378	0.18121	0.06197	0.23051	0.15485
1.0135	-0.08848	-0.05579	-0.18776	0.10591	-0.17234	-0.14253	0.08632	0.3013	0.08629	-0.146	-0.04126	1.4039	0.3794	0.03397	0.16843	-0.06073	1.12489	1.22629	-0.11413	0.24867	0.28924	-0.1976	0.36361	0.54065	0.02117	-0.30529	-0.07756	0.2777	0.16718	0.00564	0.06685	0.0202	-0.00455	-0.07239	-0.148	0.11357	-0.07979	0.35888	1.26624	-0.033	-0.29597	-0.30868	0.7896	0.0798	-0.07981	-0.13263	-0.03088	0.19189	0.32961
0.1698	-0.00217	0.04455	0.42915	0.43149	0.2588	-0.12306	0.3255	0.42102	0.46501	-0.14732	0.0518	0.32756	-0.16301	0.34262	0.4115	0.19276	0.21373	-0.05119	0.07385	0.6335	0.44873	-0.05982	0.3986	0.41411	0.16045	-0.1934	0.0572	1.2497	0.47241	0.3371	0.14865	0.2976	0.37186	0.2325	0.191	0.24149	-0.09124	-0.02602	1.0928	0.2594	-0.0406	0.02552	0.02334	0.2476	0.55364	0.1587	0.28081	0.75	0.2393
1.2793	-0.1526	0.24912	0.1298	0.58445	0.3548	-0.12141	0.78193	1.2	0.77947	-0.2582	0.1498	0.0202	-0.2338	0.6814	0.51067	-0.2976	0.9969	0.50721	0.4559	1.2788	0.80193	0.01296	0.8419	0.7799	0.24495	-0.0618	0.08346	0.6391	0.06011	0.45804	0.0257	0.84793	0.3172	0.0336	0.57347	0.3663	0.10374	0.6218	0.3685	0.80434	0.6518	0.2536	1.20901	0.6453	0.6585	0.2193	0.1907	0.69752	0.9126
4.3164	-0.08745	0.2151	0.4874	0.3066	0.2072	-0.13272	-0.16478	2.0017	0.30485	-0.70371	0.36415	0.3797	-0.0636	0.5367	-0.5884	-0.50996	4.91	1.9679	0.7952	-0.64484	1.313	-0.1094	1.0217	1.5634	-0.0117	-0.4182	-0.25516	-1.2439	0.20709	-0.4067	0.32838	0.1218	0.3233	-0.4911	-0.5455	0.6511	0.169	1.0577	0.9123	1.2021	0.9775	-0.4105	3.4641	0.3229	0.2605	-0.77497	0.2025	0.7387	1.3027
0.2146	-0.27984	-0.12832	-0.62919	0.2148	0.9	-0.29955	1.32677	-0.078	0.37302	-0.47507	0.05466	-0.3339	-0.4103	1.0604	0.2429	0.0878	0.00219	-0.297	0.0163	-0.5649	0.8169	-0.3906	0.6692	-0.19717	0.00964	-0.2085	-0.20339	-1.91357	0.03319	0.106	-0.09356	0.238	-0.25965	0.2877	-0.4153	0.13372	-0.16715	0.6169	-0.0015	0.5899	-0.6668	-0.4225	0.1135	0.8615	0.6254	-0.2585	-0.3339	0.71952	1.1979
0.33269	0.09863	0.20201	0.39047	0.26581	0.29789	-0.02926	0.20865	0.58142	0.22924	0.11071	0.08972	0.15043	0.03783	0.22493	0.09672	0.13554	0.42193	-0.01494	0.13954	0.44001	0.2894	0.033	0.28509	0.46287	0.10702	0.15476	0.03833	0.63502	0.38497	0.18607	0.08326	0.27807	0.6961	0.29266	0.16367	0.16423	-0.0015	0.16058	0.29696	0.34301	0.37629	0.09476	0.2151	0.18052	0.64928	0.09755	0.23012	0.19182	0.27106
0.6053	0.03358	0.03968	-0.03485	0.16653	-0.09528	-0.10707	0.05024	0.41314	0.08135	0.04409	0.01505	0.9361	0.33777	0.01221	0.14351	-0.13338	1.12975	1.4487	-0.0555	0.25805	0.23677	-0.16189	0.28236	0.66618	0.04014	-0.09617	-0.09616	0.9891	0.3742	-0.0352	0.02882	0.02404	-0.05655	-0.05008	-0.08365	0.13608	-0.04472	0.42478	1.04157	0.01224	-0.14917	-0.19355	0.8051	0.10535	-0.00099	-0.06857	-0.02316	0.19156	0.29773
0.50107	0.0875	0.22201	0.7056	0.372	0.1847	-0.14233	0.45382	1.2884	0.47899	0.07342	0.05396	0.00304	-0.1301	0.4888	0.33415	0.03734	0.85107	-0.18742	0.08243	0.7114	0.39043	-0.06955	0.7758	0.8181	0.14952	0.1353	-0.01606	1.6602	0.67618	0.04544	0.07859	0.30027	0.765	0.3343	0.11897	0.15965	-0.06913	0.0416	1.2319	0.5993	1.0456	0.01676	0.19226	0.2749	1.2702	0.1455	0.32443	0.24939	0.58737
2.3085	0.01753	0.33612	0.0744	0.5363	0.9377	-0.15093	0.72466	0.8646	0.35893	-0.08061	0.19906	0.8879	0.2057	0.8062	0.2884	0.64521	0.982	1.0061	0.6796	0.97393	1.13015	0.19924	1.2798	0.2818	0.18898	0.0599	0.03296	0.1295	0.3286	0.79619	0.3053	0.68476	0.35138	1.216	0.7019	0.57061	0.14365	1.1056	1.2634	1.0591	0.6611	0.3579	1.4697	1.5283	0.6453	0.4616	0.25106	0.80754	1.7434
0.06752	-0.12056	-0.11338	-0.19913	0.25886	0.1261	-0.09593	0.56376	0.3122	0.59799	-0.31056	-0.01573	-0.25813	-0.47044	-0.05171	-0.19816	-0.474	-0.02722	-0.27302	0.13846	0.386	0.18578	-0.05249	-0.117	-0.00699	-0.0311	-0.3464	-0.12472	-0.086	-0.03915	0.34685	-0.07269	0.22224	0.22337	-0.0307	0.27565	0.07937	-0.01274	-0.80892	0.23069	0.37845	0.2245	0.10067	0.1757	-0.0645	0.03323	0.2728	0.11022	0.34942	-0.20149
-0.0992	-0.28014	-0.10754	-0.48918	0.3175	1.7619	-0.23697	1.2197	0.3528	0.75567	-0.22657	0.10482	-0.87424	-0.3685	1.1241	0.7408	0.8501	-0.122	-0.2536	0.232	0.1122	1.8917	0.0931	1.2993	-0.55716	0.10035	-0.2247	-0.18656	-1.89205	-0.12526	0.6252	0.02473	0.3493	-0.09343	0.0305	0.1609	0.3174	-0.13507	0.6638	0.0099	1.587	0.5462	0.2114	-0.2342	0.1871	0.2153	0.548	0.0547	0.8518	1.0422
-0.5699	-0.067449	-0.21627	-0.160395	0.10308	-0.21082	-0.1728	0.32401	-0.04734	-0.02766	-0.08079	-0.09362	0.7893	0.65988	0.02677	0.02085	0.10664	0.99412	1.2955	-0.30472	-0.05819	0.24228	-0.11836	0.5553	0.356	-0.02439	-0.01201	-0.22016	-1.1785	0.02698	-0.12013	-0.14907	-0.08651	-0.21604	-0.27848	-0.24805	0.04626	-0.17967	0.82121	0.688	-0.12318	-0.1089	-0.26795	0.4813	-0.11832	-0.26312	-0.11294	-0.15084	0.07345	0.23916
0.0142	0.13913	0.36117	2.2314	0.67149	-0.142	-0.24917	-0.1935	2.8581	0.70935	0.2803	0.04479	-0.12717	-0.52264	-0.00213	-0.0625	-0.4316	2.1319	-0.48757	-0.13832	1.5159	0.31366	-0.20745	0.7183	2.2946	0.39635	0.3796	-0.03636	4.3921	1.19588	-0.06831	0.12065	0.81167	1.5962	0.1608	-0.0748	0.08119	-0.12844	-1.04288	3.1793	0.2822	0.6406	-0.35023	-0.36524	-0.32983	0.8566	-0.7172	0.8199	0.2145	-0.37293
0.60943	-0.18036	-0.06469	0.1304	0.4817	0.6668	-0.02517	1.67344	0.98811	1.19239	-0.2113	0.05503	-0.26794	0.29925	0.96767	0.51376	1.0069	0.53706	0.22901	0.36412	0.7132	0.99249	0.31	1.58175	0.44748	0.08808	0.0896	-0.05662	0.9309	0.35763	0.50909	-0.00445	0.65896	0.52768	0.7131	0.50334	0.23415	0.0535	-0.1476	2.18124	1.04871	1.0172	0.44823	0.53053	0.54289	0.79991	1.1851	0.46184	0.72293	0.61808
1.1859	-0.20825	-0.08824	-0.37588	0.44335	0.5891	-0.08765	1.23579	0.81277	1.07196	-0.1423	0.09551	-0.3686	0.6842	0.46654	0.44391	0.866	0.52866	0.79451	0.1503	0.4901	1.192	0.27686	0.8094	0.38129	0.17537	-0.0734	0.06718	-0.3326	-0.0231	0.4168	-0.04165	0.5632	0.06539	0.4568	0.52848	0.23779	-0.012	0.6069	2.219	0.8501	0.016	0.43523	1.218	0.7917	0.0716	1.0487	-0.0785	0.7532	0.7455
0.73776	0.05305	0.33991	0.24435	0.40593	0.29416	-0.04247	0.31674	0.8923	0.34446	0.195	0.11675	0.05503	0.12084	0.40645	0.39706	-0.09216	0.61499	0.30944	0.21689	1.32159	0.54584	0.09889	0.59739	0.64272	0.28677	0.11226	0.17419	0.6937	0.25351	0.17304	-0.04644	0.42625	0.26828	0.0579	0.66447	0.2263	0.09814	0.59123	0.9255	0.5141	0.32881	0.28114	0.87832	0.44528	0.355	0.30613	0.04398	0.5791	0.4687
2.9061	0.01824	0.2555	0.30895	0.552	0.7995	-0.09861	0.3892	0.8464	0.48325	0.0362	0.31125	0.7759	0.478	1.06307	-0.36072	0.18428	0.7195	0.7193	0.5976	0.8357	0.862	-0.19061	1.2496	0.1964	0.036	-0.0298	-0.05673	0.6985	0.69413	0.68216	0.23868	0.51705	0.6777	0.9235	0.1265	0.58468	-0.04996	1.1655	1.3662	0.9519	0.4071	0.2093	2.1799	1.5053	1.0275	-0.13259	0.3442	0.8819	1.7852
-0.1154	-0.03154	0.0884	-0.1673	-0.01761	-0.05969	-0.22498	-0.10017	0.4747	0.16319	-0.0623	-0.00032	0.0422	-0.0095	-0.03702	0.26049	-0.28893	0.49353	-0.0335	-0.15404	0.6626	0.52162	-0.33428	0.20214	0.234	0.1003	-0.29892	-0.0709	0.1845	0.40188	-0.09801	0.0691	-0.03592	-0.0945	-0.3174	-0.0023	0.11339	-0.12757	0.3204	0.9887	0.08914	-0.58744	-0.21751	0.1171	0.044	-0.0307	-0.11138	-0.19372	0.20648	0.3748
0.18458	-0.04238	0.04992	-0.02123	0.27235	0.30642	0.00848	0.41215	0.27389	0.2902	0.01465	0.09627	-0.03889	-0.0993	0.18033	0.27308	0.02023	0.19037	0.0088	0.24852	0.33228	0.31337	0.13769	0.25282	0.14589	0.29064	0.08043	0.06802	-0.10631	0.05064	0.3228	0.01258	0.30801	-0.01405	-0.09466	0.36884	0.15744	0.05469	0.01915	0.10224	0.42254	0.07836	0.30984	0.24784	0.14681	0.07275	0.42042	0.04768	0.29315	0.22886
-2.49656	-0.328059	-0.401566	-0.37928	-0.387729	-0.7037	-0.383667	-1.2057	-0.26679	-0.27162	-0.42739	-0.19374	-0.3232	-0.54524	-0.34409	0.55734	-0.72698	-0.8643	-1.2169	-0.36618	-1.2676	-0.0393	-0.309723	-0.82391	-1.48584	-0.29833	-0.23005	-0.25424	-4.0711	-0.27312	-0.29862	-0.288771	-0.30217	-1.06343	-1.1564	-0.7421	-0.152851	-0.485596	-0.80251	-1.454	-0.56691	-1.0089	-0.42764	-2.08168	-0.5726	-0.76899	0	-0.41196	-1.05863	-0.31487
-0.0875	-0.15074	-0.02511	-0.1353	0.3221	0.9314	-0.13114	0.91358	0.6982	0.82279	-0.0573	0.05865	-0.36665	-0.83186	0.37828	0.42397	0.8538	0.33622	-0.20198	0.1952	0.2682	0.8004	-0.0265	0.5631	0.19038	0.12906	0.1596	-0.14959	0.6005	0.24126	0.3134	0.0345	0.3075	0.0192	-0.3751	0.1439	0.09978	-0.02688	-0.42692	2.1833	0.8067	-0.2369	0.136	0.05649	-0.1516	-0.0042	0.9717	0.0436	0.9723	0.3264
0.7014	-0.03919	0.0574	-0.02233	0.30935	-0.16171	-0.15326	0.15244	0.70778	0.18321	-0.05749	-0.01724	1.6239	0.144	0.19812	0.1665	-0.4018	1.3762	0.9905	0.06502	0.45761	0.24676	-0.14069	0.44161	0.90241	0.08002	-0.20359	-0.0622	2.1083	0.29467	0.03281	-0.10268	0.12149	0.17111	-0.5782	-0.11419	0.21707	-0.03048	0.2878	1.9679	0.3269	-0.0822	-0.20042	1.0253	-0.0422	0.0836	-0.24779	-0.13183	0.29509	0.1978
0.314	-0.21781	-0.02557	-0.2382	0.2295	0.6101	-0.09088	0.3306	-0.18502	0.56542	-0.00036	0.14749	-0.01799	-0.3037	0.2641	0.2743	0.5655	-0.1077	-0.13428	0.5344	0.07759	0.51072	0.0062	0.153	-0.22364	0.12375	-0.193	-0.0828	-0.77105	-0.08223	0.4559	0.10693	0.2708	-0.23599	0.1197	0.0843	0.33022	-0.09885	0.01738	-0.52616	0.6582	-0.2187	0.2009	0.15474	0.1113	-0.01082	0.5994	0.17146	0.61221	0.2657
-0.75197	-0.30388	-0.30591	-0.21261	-0.32228	-0.59265	-0.28194	0.4811	-0.49847	0.07469	-0.6361	-0.27492	-0.78185	0.00548	-0.1304	-0.5217	0.01545	-0.78655	-0.50302	-0.94274	-0.30643	-0.18342	-0.26545	0.88153	-0.7648	-0.16526	-0.6633	-0.29887	-0.89176	0.04996	-0.51434	-0.33937	-0.18773	0.20234	-0.3252	-0.41336	-0.28233	-0.36048	-0.28618	0.6786	-0.13743	0.17578	-0.31841	-0.28543	-0.2507	-0.22205	-0.27033	-0.2608	-0.07492	-0.1196
1.7327	-0.1566	-0.0487	-0.27512	0.2794	0.483	-0.2293	0.41143	0.692	0.30206	-0.3681	0.06438	1.5746	0.2963	0.7041	0.43337	-0.33928	0.88964	0.6434	0.3307	0.4237	0.5535	-0.4073	0.8552	0.3328	-0.03581	-0.237	-0.10704	0.09	0.47365	0.0583	-0.01775	0.2176	0.0176	0.2853	-0.1202	0.30708	-0.03082	0.3342	0.8629	0.9828	-0.875	0.0025	1.451	0.6282	0.5086	0.3924	-0.0063	0.401	0.9523
-0.03287	-0.03171	0.04278	-0.046	0.18159	0.34844	-0.07945	0.13564	0.21946	0.26462	-0.00162	0.11303	-0.19468	-0.13419	0.08476	0.07118	0.34462	-0.00079	-0.24675	0.211	0.37035	0.34154	0.07945	0.06353	-0.02331	0.10982	0.04628	-0.02967	-0.18758	0.10728	0.35636	0.01335	0.23327	0.01128	0.00084	0.1606	0.20601	-0.09411	-0.02228	-0.13812	0.36504	-0.0074	0.1911	0.06572	0.03973	0.01086	0.46219	0.11746	0.27471	0.13208
1.1407	-0.27631	0.19683	-0.27704	0.3362	0.647	-0.00788	1.23578	0.7068	0.55448	-0.2899	0.11961	0.0961	0.2804	0.7962	0.5193	0.5832	0.36001	0.54796	0.4719	0.8362	0.9395	-0.0873	1.0872	0.31202	0.14951	-0.1495	0.11092	-0.3481	0.14033	0.6171	0.24223	0.2363	0.0661	0.9255	0.2271	0.38149	0.01583	1.8332	0.6499	0.7931	0.6705	0.20898	1.02309	1.1726	0.7756	0.2322	-0.0685	0.75	1.2037
0.20485	-0.03017	0.07228	0.26042	0.20432	0.56608	-0.00111	0.19213	0.35611	0.37012	0.20627	0.04137	0.06327	0.10338	0.30086	0.28578	0.52679	0.20435	0.12155	0.12271	0.28798	0.54382	0.03682	0.2834	0.10898	0.1452	0.18595	0.06387	0.4141	0.123499	0.28551	0.10565	0.20872	0.34509	0.25674	0.24371	0.12771	0.04152	0.15264	0.36324	0.44657	0.45463	0.10357	0.21858	0.29483	0.22022	0.45302	0.26825	0.3436	0.44846
0.245	0.06415	0.3001	0.54288	0.17474	0.0366	-0.14482	-0.1078	0.9612	0.4307	0.27309	0.08843	-0.0473	0.2912	0.10147	0.10757	0.22464	0.70822	0.11969	-0.02741	1.9541	0.48237	-0.12923	0.19256	0.5734	0.18807	0.0151	0.05027	1.1653	0.45773	0.12748	0.13474	0.35003	0.4612	0.2628	0.1729	0.17516	-0.13093	0.4534	1.3936	0.08816	0.058	-0.17707	0.3594	0.1821	0.1597	0.24212	0.1837	0.2996	0.258
0.2639	-0.162777	-0.0113	-0.23547	0.19709	0.5575	-0.11605	0.60033	-0.0211	0.28151	-0.15498	0.17109	-0.06785	-0.44173	0.50004	0.4217	0.25666	-0.00567	-0.00625	0.4286	0.01066	0.40117	0.0231	0.3179	-0.10748	0.15574	-0.27041	-0.03748	-0.66557	-0.03793	0.1196	0.15247	0.22693	-0.16786	-0.0397	0.0212	0.27999	-0.08578	0.164	-0.29021	0.4477	-0.3719	0.1485	0.31003	0.2733	0.18369	0.3609	-0.06954	0.40879	0.4363
0.8161	-0.12466	0.13888	0.16117	0.63418	1.437	-0.03455	0.93896	0.50726	0.76751	-0.01382	0.17459	0.24968	-0.1874	0.9226	0.57756	0.5556	0.06147	0.12115	0.5799	0.4462	0.98731	0.0844	0.9259	0.00177	0.17624	0.0833	-0.04974	0.1877	0.15998	0.5871	0.14503	0.4505	0.04863	0.5756	0.4685	0.44084	0.06052	0.2926	0.1968	1.2601	0.4001	0.5815	0.58805	0.6577	0.6462	0.7631	0.57834	0.81268	1.0612
0.6723	0.09391	0.06	0.5896	0.4762	1.0218	-0.18516	2.07471	1.4296	1.41113	-0.4108	0.09992	-0.153	-0.6356	1.44523	0.631	0.8872	0.64971	0.58107	-0.1796	1.3257	1.158	-0.2927	2.6204	0.94528	0.13884	-0.2026	-0.08522	1.4126	0.46948	0.4729	0.04173	0.9103	1.5317	1.0114	0.3912	-0.00748	0.01667	0.2745	3.9025	1.0458	1.3051	-0.0503	0.7076	1.201	1.2884	0.079	0.5601	1.3485	1.7197
-0.1172	-0.09873	0.02473	0.2347	0.01662	-0.158	-0.17716	0.05358	0.3992	0.5589	-0.14789	0.02212	-0.09453	-0.26954	0.21404	0.05781	0.3744	0.07348	-0.13621	-0.18172	0.6468	0.5325	-0.2853	0.586	0.14701	0.04291	-0.3728	-0.09669	0.5696	0.2725	-0.09122	0.00025	0.10374	0.3038	-0.2619	-0.0392	0.01771	-0.1873	-0.55417	1.6115	0.2277	0.2988	-0.23535	0.05233	-0.1713	0.0978	-0.14974	0.1859	0.2996	0.1226
0.5315	0.02949	0.15253	0.59776	0.56589	-0.42624	-0.21336	-0.09255	1.1729	0.24091	-0.17095	-0.01171	0.74753	-0.03202	0.02444	-0.1908	0.21657	2.1712	0.8471	-0.23191	0.91937	0.4408	-0.21478	0.33856	1.3983	0.03001	-0.09583	-0.15129	1.8109	0.57748	0.13239	0.03181	0.17927	1.3389	0.32592	0.08626	0.10419	-0.13723	-0.26805	1.6343	0.0112	0.41688	-0.33099	0.2965	0.1655	0.7788	-0.21906	0.22192	0.06134	0.30373
0.1474	-0.14701	0.02334	-0.1307	0.36651	0.5336	-0.03881	0.43091	0.06149	0.33715	-0.04442	0.09544	0.22052	0.06243	0.48862	0.49162	0.40581	-0.06088	-0.06553	0.36648	0.29427	0.43931	0.13572	0.57195	-0.08284	0.36339	0.02126	0.06252	-0.36764	0.04296	0.46898	0.15755	0.3528	-0.03899	0.34044	0.34002	0.42364	-0.00394	0.31216	0.14567	0.3815	-0.0698	0.41858	0.22536	0.57512	0.18071	0.8796	0.1295	0.38397	0.57949
1.8377	-0.08858	-0.05927	-0.09295	0.41918	0.543	-0.14728	0.41375	0.5661	0.28721	-0.06528	0.09837	0.1251	0.1966	0.73683	0.1148	0.16333	0.6951	0.5858	0.186	0.0531	0.68064	0.0241	0.6648	-0.1897	0.04131	-0.16504	-0.20536	0.2027	0.11045	0.24537	-0.00618	0.21716	0.0007	0.4042	0.0128	0.26992	-0.06647	0.7292	0.5118	0.88053	-0.0377	0.00168	1.3873	0.756	0.4146	0.121	-0.04211	0.3214	1.0927
0.4811	0.08572	0.25562	0.30859	0.3239	0.21709	-0.11843	-0.01995	0.4966	0.22998	0.21643	0.09111	0.3662	0.36603	0.11029	0.15616	0.15928	0.55649	0.20118	0.06107	1.20709	0.62671	0.02991	0.35938	0.50508	0.2296	0.07252	0.16501	0.7497	0.4769	0.35864	0.23063	0.24001	0.21048	0.3263	0.32822	0.19142	-0.03758	0.5465	0.7291	0.25358	0.17768	0.14457	0.47174	0.3308	0.13791	0.30744	0.05098	0.48261	0.51476
0.0943	-0.01754	-0.03342	0.4316	0.1387	0.1164	-0.18495	0.4529	0.8825	0.9761	0.0676	0.10605	-0.05238	-0.2029	0.254	0.1401	1.6898	0.11913	-0.30882	0.0178	0.6687	0.6064	0.0249	1.0299	0.27882	0.15597	-0.0547	-0.05155	1.5026	0.17481	0.0103	-0.00803	0.2742	0.3374	-0.1702	-0.1482	0.10788	-0.22017	-0.57288	1.7669	0.4582	0.512	-0.04263	-0.00839	-0.3106	0.1883	0.285	0.4271	0.4257	-0.1836
0.6497	0.03271	0.08213	0.29376	0.43165	0.33593	-0.07787	0.60198	0.6251	0.32125	-0.1408	0.03554	0.50137	0.0846	0.53985	0.7865	-0.0243	0.58709	0.20851	0.05684	0.8249	0.49689	-0.1817	1.00181	0.55934	0.21559	0.0807	0.04291	1.4939	0.58461	0.06241	0.00425	0.21808	0.0573	0.2509	0.1947	0.14595	0.0249	0.1923	2.9604	0.47394	0.3303	0.08085	0.39609	0.4888	0.4722	0.27664	-0.00126	0.56852	0.8277
-2.3777	-0.165494	-0.59431	-0.51298	-0.32184	-0.44185	-0.54987	0.03237	-0.27031	-0.00666	-0.493381	-0.34534	-1.44545	-0.95166	-0.17902	-0.30833	-0.83815	0.22203	-0.6466	-0.75235	-0.33489	-0.28344	-0.35883	-0.13287	-0.70794	-0.308401	-0.55559	-0.62017	-1.37944	-0.255295	-0.41752	-0.4317	-0.40182	-0.4464	-0.82905	-0.9702	-0.2871	-0.49567	-0.03776	0.31367	-0.27447	-0.80665	-0.89814	-1.32168	-1.26491	-0.27906	-0.3687	-0.51571	-0.28011	-0.52205
0.28285	-0.08293	0.10604	-0.02321	0.25463	0.26831	-0.00946	0.13084	0.1588	0.22801	-0.09574	0.23592	0.03021	-0.02788	0.2189	0.15595	0.13146	0.04141	0.06972	0.30383	0.1894	0.27873	0.14285	0.28197	0.01368	0.14307	-0.04404	0.00376	-0.09057	-0.00362	0.34674	0.07826	0.25165	0.08089	0.20741	0.20425	0.26824	-0.00911	0.06515	0.12752	0.36919	0.15893	0.2933	0.26748	0.26462	0.15443	0.29137	0.15883	0.19914	0.31108
0.34136	-0.00833	0.15604	0.10639	0.25905	0.34797	-0.02441	0.35173	0.29946	0.21383	-0.0182	0.08645	0.13025	0.11991	0.41302	0.12709	0.18258	0.25387	-0.00647	0.27162	0.38925	0.33507	0.09305	0.59705	0.25714	0.0963	0.04275	0.01102	0.01537	0.29135	0.25249	0.08078	0.24807	0.3226	0.43018	0.21604	0.19606	0.03809	0.34196	0.29111	0.36225	0.3029	0.17074	0.2489	0.41783	0.70373	0.23718	0.17305	0.25663	0.48624
1.02037	0.15881	0.24614	0.95061	0.65893	0.90838	-0.06584	0.5559	0.97113	0.49236	0.16959	0.11754	0.33805	0.05274	0.78001	0.57499	0.20868	0.57089	0.23934	-0.03628	0.7209	0.72369	-0.03922	1.08269	0.79356	0.11034	0.36525	-0.06884	2.2588	0.62041	0.2722	0.08064	0.49085	0.91378	0.422	0.2242	0.11419	0.09198	0.65128	1.5154	0.77903	1.4093	0.11345	0.47655	0.413	1.24656	-0.15303	0.58306	0.8957	0.84829
0.46353	-0.04677	0.12954	-0.00234	0.21883	0.2526	-0.04879	0.14732	0.18574	0.19009	0.00931	0.16019	0.16665	0.02574	0.15209	0.08393	0.19596	0.246	0.09939	0.33973	0.47698	0.40243	0.0711	0.22916	0.07279	0.15867	-0.0222	0.01589	0.0485	0.10929	0.33339	0.1416	0.23305	0.0238	0.25546	0.28801	0.3077	-0.00228	0.28731	0.21142	0.28869	0.07359	0.20345	0.28106	0.1796	0.09542	0.33004	0.04832	0.28348	0.39214
0.06243	0.06601	0.0756	0.03571	0.17038	0.15253	0.04636	0.19114	0.11113	0.19529	0.08372	0.12411	0.14413	0.12082	0.12969	0.11169	0.38314	-0.02384	0.01972	0.30951	0.30138	0.10329	0.13869	0.14194	0.04581	0.10245	0.07855	0.08267	0.07005	0.32697	0.26791	0.127688	0.2671	0.15756	0.33538	0.20617	0.22838	0.03969	0.11711	0.12452	0.1015	0.12159	0.16745	0.09207	0.19402	0.12078	0.23129	0.12721	0.18526	0.17977
0.0043	-0.24639	-0.13341	-0.17706	0.1751	0.5481	-0.05959	0.48705	-0.0553	0.61749	-0.07317	0.15244	-0.25419	-0.5	0.2403	0.35696	0.5544	-0.03902	-0.18349	0.419	0.1003	0.63175	0.0419	0.2239	-0.1994	0.09416	-0.2188	-0.13357	-0.66395	-0.02203	0.5039	0.02386	0.2435	-0.31417	-0.0866	0.057	0.3102	-0.10619	-0.1204	-0.214	0.5887	-0.2067	0.2777	0.15749	0.0842	0.0466	0.6506	0.1322	0.57892	0.3668
-0.10363	-0.087436	-0.05754	-0.06086	0.01901	-0.00023	-0.04012	-0.08247	-0.06894	0.04016	-0.07066	0.01779	-0.0908	-0.06246	-0.02191	-0.0101	-0.03509	-0.09251	-0.09075	0.02043	-0.00042	0.05495	0.0064	0.01758	-0.10997	0.05379	-0.14101	-0.04306	-0.19699	-0.04386	0.08253	-0.014	0.01721	-0.0852	-0.05613	0.00434	0.0683	-0.09109	-0.01094	-0.21643	0.04771	-0.05746	0.07695	-0.02813	-0.01502	-0.06167	0.02831	-0.04012	0.00565	0.09031
-0.9152	-0.30748	-0.17598	-0.500612	-0.20292	0.1271	-0.28024	0.3535	-0.5755	-0.07231	-0.169	-0.07076	-0.71066	0.1854	0.4914	0.2595	-0.01116	-0.40706	-0.3415	-0.214	-0.2256	0.33335	-0.33676	0.4618	-0.49315	0.0222	-0.14036	-0.14676	-1.6338	0.03633	-0.33912	-0.17458	-0.11161	-0.64689	0.1942	-0.34513	0.10738	-0.17572	0.93	-0.3447	0.0094	-0.0551	-0.26905	-0.61072	-0.2554	0.0833	-0.2901	-0.45751	0.00093	0.5958
0.6227	-0.15377	0.12242	0.01554	0.27099	0.78014	-0.0551	0.99823	0.28059	0.29181	-0.33982	0.10191	0.14412	0.2872	2.037	0.08639	0.3223	0.12655	0.36794	0.25435	0.22909	0.45557	-0.00986	1.7858	0.03642	0.03835	-0.27574	-0.00818	-0.61372	0.01909	0.29826	0.05207	0.29829	0.10833	0.9505	0.18701	0.26656	0.07899	0.6547	0.0413	0.53662	0.24854	-0.1804	0.48844	0.9439	0.74563	-0.059	0.1374	0.30572	1.0193
0.43242	-0.04464	0.10673	0.28681	0.32518	0.62051	-0.05784	0.6674	0.54651	0.57491	0.08555	0.02072	0.17607	-0.0996	0.36817	0.65926	0.57598	0.32708	0.24743	0.04832	1.0306	0.78489	0.0675	0.81456	0.34883	0.28952	0.2494	0.11136	1.3099	0.31528	0.0843	0.10257	0.20263	0.06909	0.2461	0.3284	0.14442	0.04406	0.21953	1.56	0.65957	0.1085	0.19209	0.29403	0.363	0.4628	0.6864	0.1745	0.6355	0.5067
2.8238	0.02298	0.07035	0.0684	0.8408	1.268	-0.09167	0.6471	1.1268	0.80679	-0.1815	0.17532	0.9405	-0.121	1.3321	0.2261	-0.01078	0.9775	0.6195	0.672	0.9657	0.5645	-0.13919	1.3644	0.67744	0.16441	0.021	0.01483	1.4971	0.44026	0.635	0.03657	0.85447	0.78114	0.7384	0.6772	0.48007	0.17118	0.2254	1.3166	1.3237	0.7457	0.40575	2.15	1.2915	1.1117	0.1858	0.3477	0.93653	1.57
0.3729	-0.14761	0.16902	-0.18026	0.09151	0.0934	-0.12096	0.19914	0.18489	0.27058	-0.41994	0.06664	-0.05167	-0.38045	0.31216	0.03295	-0.20963	0.27327	-0.0299	0.1195	0.2392	0.2748	-0.11267	0.43411	0.01377	-0.01636	-0.57942	-0.09071	-0.55655	0.14857	0.04846	0.02746	0.14147	-0.15774	-0.1307	-0.0054	0.22318	-0.08249	-0.0441	0.341	0.288	-0.2277	-0.0174	0.5404	0.1002	0.14069	-0.06546	-0.0172	0.38028	0.4364
1.8797	-0.01851	0.0522	-0.03871	0.46302	0.6655	-0.13274	1.20587	1.1603	0.55576	-0.0025	0.17843	0.1091	0.434	0.77509	0.12703	0.42	0.8874	0.5814	0.38647	0.9891	0.87828	-0.22827	0.9599	0.5697	0.04452	-0.1977	-0.00325	1.0239	0.43016	0.3353	-0.01031	0.44092	0.4831	0.8269	0.1931	0.33308	-0.0735	0.691	1.4252	0.85262	0.7143	0.19747	1.5414	1.1836	0.7013	-0.26651	0.20501	0.81793	1.3094
0.2176	0.09497	0.02596	0.34882	0.19706	-0.1896	-0.16168	-0.17921	0.73248	0.13911	0.1044	-0.0222	0.9364	0.2318	-0.01831	0.18758	-0.14143	1.23169	0.5324	-0.10304	0.71995	0.2807	-0.24546	0.23903	0.656	0.08279	-0.07347	-0.0426	2.9719	0.58038	0.05667	0.02614	0.13733	0.23422	-0.18598	-0.04589	0.1671	-0.08835	-0.0272	1.6413	0.08587	-0.0755	-0.21156	0.3016	-0.0413	0.13788	-0.01361	0.0716	0.07639	0.06729
0.59906	-0.12422	0.11023	-0.01401	0.408	0.8269	-0.01169	0.453	0.31262	0.58074	0.00883	0.24896	0.27606	-0.11985	0.33125	0.33468	0.56284	0.0106	-0.06999	0.6228	0.32135	0.61496	0.1117	0.3261	-0.05232	0.20949	-0.1261	0.03963	-0.10369	0.11669	0.7414	0.21395	0.5642	0.14261	0.4079	0.3824	0.45069	0.02018	0.23141	0.2558	0.8193	0.0015	0.46891	0.4196	0.5503	0.15498	0.6106	0.27117	0.9594	0.6828
0.3804	0.10716	0.24379	0.47031	0.34722	0.19668	-0.1732	0.01978	0.9984	0.21535	0.06565	0.08926	0.30446	0.07553	0.07548	0.1215	0.05177	0.8353	-0.13714	0.1236	0.83124	0.49963	-0.10955	0.341	0.6895	0.11919	0.04652	-0.00086	1.2419	0.59287	0.31454	0.14995	0.32889	0.54978	0.48567	0.25494	0.2237	-0.09573	0.48298	0.2109	0.36311	0.27578	0.03732	0.1557	0.389	0.54388	0.12646	0.2529	0.30411	0.50956
0.7245	-0.12282	0.17299	0.6512	0.6469	0.9649	-0.09557	0.259	1.2142	0.65423	0.3452	0.04896	-0.0106	0.2138	0.4605	0.1822	0.86673	0.4011	-0.1202	0.3351	1.8783	1.3908	0.19149	1.32884	0.3163	0.30966	0.72926	0.1172	1.4608	0.15772	0.82665	-0.05268	0.75768	0.2742	0.512	0.75166	0.29828	0.05398	0.5404	0.1874	0.8711	1.60794	0.53093	0.23313	0.7331	0.5864	0.87226	0.56287	0.93878	1.27304
3.2616	-0.03973	0.1334	0.13654	0.75258	1.3752	-0.07808	0.91894	1.2593	0.84974	0.0044	0.23493	1.0698	0.878	1.1171	-0.0409	0.37831	1.6271	0.9279	0.786	0.96955	1.1793	0.02613	1.4941	0.6019	0.03234	0.13	0.07326	0.4327	0.21797	0.83621	0.29654	0.76322	0.62943	1.407	0.5684	0.64088	0.18212	1.2298	2.813	1.1411	0.5841	0.4327	2.4214	2.041	0.9379	0.377	0.58288	1.0625	2.0833
0.518	-0.20064	-0.06019	-0.23737	0.3478	0.4559	-0.18824	0.5953	0.20031	0.52223	-0.21634	0.14332	0.00754	-0.3452	0.6099	0.0879	0.46985	0.02155	-0.03695	0.4558	-0.08753	0.39598	-0.1452	0.5127	-0.12619	0.07942	-0.3779	-0.04082	-0.98887	-0.1177	0.4535	0.12285	0.4556	-0.05272	0.4562	0.0262	0.29594	-0.09924	0.6176	-0.4784	0.673	-0.2422	0.0496	0.4224	0.8892	0.4198	0.3181	0.12293	0.69657	0.9798
0.7357	0.1026	-0.07354	1.4806	0.5558	0.2124	-0.24348	0.50213	0.9657	0.62439	-0.28125	0.0445	-0.53083	-0.9389	0.42639	-0.00639	-0.33574	0.77774	-0.08198	-0.37395	0.9023	0.25151	-0.58726	0.2818	0.58651	-0.01769	0.1734	-0.15825	1.8278	0.53975	-0.30291	-0.19525	0.35225	0.9874	-0.8573	-0.0801	-0.05813	-0.27335	-0.49356	0.9486	0.6085	0.4449	-0.198	0.49097	-0.338	1.1559	-0.23538	0.3716	0.43212	-0.2331
0.21167	0.0109	0.05711	0.03999	0.23508	0.29549	-0.01194	0.23089	0.26455	0.27421	0.15643	0.08838	0.00059	0.01201	0.13726	0.15919	0.29023	0.07262	0.00094	0.25509	0.36412	0.27745	0.1348	0.16343	0.12753	0.20323	0.1318	0.17887	0.01942	0.01981	0.27086	0.09816	0.26756	0.05258	0.00387	0.28674	0.12082	0.0051	0.22291	-0.00853	0.27888	0.20216	0.2397	0.24383	0.19119	0.10914	0.48542	0.08492	0.19835	0.19144
0.37206	0.02782	0.21665	0.11386	0.23984	0.26821	0.00143	0.10686	0.31602	0.17983	0.07722	0.17772	0.17019	0.12338	0.19706	0.16591	0.25102	0.23311	0.11267	0.31781	0.43115	0.38321	0.12761	0.26246	0.21781	0.16179	0.12073	0.07423	0.28153	0.20258	0.31195	0.13498	0.22752	0.1406	0.30656	0.31839	0.2575	0.05169	0.31442	0.26969	0.29315	0.12126	0.21062	0.31401	0.3245	0.18066	0.38114	0.1099	0.30066	0.45456
1.403	-0.03248	0.01174	-0.00937	0.3815	0.7096	-0.15077	0.0115	0.7336	0.50336	0.0814	0.16179	0.2515	0.2396	0.62112	-0.1339	1.00392	0.2505	-0.2818	0.3544	0.7138	0.63582	0.11367	0.3808	0.0687	0.06662	0.3665	-0.05857	0.1391	0.16244	0.57299	0.11901	0.316	0.2249	0.4038	0.263	0.3907	-0.04387	0.119	-0.3112	0.7432	0.0978	0.21965	0.8552	0.5641	0.2561	0.99637	0.2604	0.4649	0.7567
-0.0073	0.19981	-0.16258	1.2185	0.09059	-0.3645	-0.21047	-0.03534	0.9477	0.47128	-0.1517	-0.06887	-0.3863	-0.1913	-0.25656	0.02605	-0.5289	0.77585	-0.18758	-0.2969	1.2719	0.12641	-0.34477	0.17933	0.452	0.1135	0.29388	-0.03563	4.1523	0.89897	-0.12845	-0.10884	0.23849	0.3615	-0.49472	-0.22385	-0.11296	-0.20946	-0.59252	2.6056	0.10623	-0.318	-0.43951	-0.34454	-0.26224	0.4798	-0.40367	0.204	0.04311	-0.39034
0.37761	0.10607	0.21542	0.32473	0.33933	0.49677	0.03393	0.26386	0.53165	0.33882	0.39221	0.14087	0.20349	0.15637	0.34718	0.32709	0.72921	0.27717	0.0664	0.29549	0.86505	0.54821	0.16015	0.26798	0.29875	0.25231	0.48745	0.1127	0.55654	0.30821	0.38363	0.12847	0.32687	0.34446	0.42123	0.39041	0.24053	0.06091	0.20932	0.60593	0.51721	0.4451	0.29256	0.26214	0.29378	0.33243	0.72196	0.29296	0.4164	0.37792
0.7926	-0.22466	0.00959	-0.07985	0.1845	0.9534	-0.14473	1.21422	0.6736	0.84539	-0.58412	0.06971	0.03162	-0.8175	1.0074	0.4009	0.1795	0.32547	0.16296	0.1192	0.1578	0.6498	-0.38328	1.1902	0.26605	0.00086	-0.5956	-0.10886	0.2844	0.04501	-0.0368	-0.00641	0.1587	0.4722	0.1069	0.003	0.11581	-0.02006	-0.2918	1.7889	0.7363	0.5376	-0.0576	0.77136	0.7222	0.6483	-0.5985	0.2818	0.8252	0.8066
0.1287	-0.175453	-0.19436	-0.11858	0.07393	-0.43641	-0.16923	-0.20503	-0.03038	0.00998	-0.49662	-0.13758	0.29	-0.26161	-0.13824	-0.31978	-0.23372	1.2551	0.89001	-0.344	-0.27067	-0.16854	-0.22813	0.02619	0.5007	-0.117783	-0.47373	-0.18191	-0.37134	-0.00286	-0.22483	-0.11947	-0.12603	0.61548	-0.43291	-0.23861	-0.05246	-0.17137	-0.26412	0.06071	-0.02117	-0.2599	-0.23919	0.7363	-0.35349	-0.02556	-0.4627	-0.14321	-0.24415	-0.29514
0.31669	-0.086779	-0.0082	-0.05242	0.08372	0.14865	-0.0823	0.6996	0.03922	0.22597	-0.15849	0.06215	0.15706	0.00677	0.1526	0.09639	0.40207	0.05528	0.02411	0.11943	0.0898	0.2631	-0.03964	0.7617	0.01705	0.05119	-0.05633	-0.01743	-0.34611	0.30221	0.07767	0.06977	0.16698	0.21028	0.5568	0.13609	0.13697	0.00713	0.47785	0.1204	0.12326	0.49684	0.00981	0.22259	0.2335	0.31325	-0.2823	0.0037	0.32283	0.59765
1.5825	0.06976	0.12565	0.2332	0.3216	-0.0124	-0.19852	0.30879	1.1006	0.36825	0.2042	0.0714	1.2063	0.8955	0.38495	0.27503	-0.30721	1.2092	0.6293	0.0406	0.6038	0.86431	-0.33242	0.5413	0.8307	0.16294	-0.0416	0.05087	2.8006	0.60781	0.1073	0.08311	0.33007	0.5502	0.2919	0.1462	0.25711	-0.04904	1.0241	4.2363	0.40958	-0.1527	-0.01216	0.9093	0.7197	0.3351	-0.19695	0.0092	0.58525	0.8289
-0.3424	0.09944	0.06893	0.35018	0.14199	0.00843	-0.08701	-0.27476	0.5563	0.20306	0.31937	0.00383	-0.09041	0.10511	-0.0524	-0.1367	0.67869	0.09142	-0.22809	-0.02535	0.70388	0.19901	0.0178	-0.04944	0.17806	0.08837	0.30094	0.0222	0.4309	0.4558	0.26353	0.08609	0.18248	0.42474	-0.02563	0.14438	0.05549	-0.10588	-0.12124	0.34318	-0.03957	-0.06994	-0.04359	-0.28549	-0.04844	0.06007	0.38015	0.13525	0.12803	-0.13434
1.2222	-0.15727	0.14264	-0.3424	0.43702	0.2104	-0.03654	0.27428	0.28054	0.18966	-0.18134	0.09804	0.1033	0.2022	0.75961	0.46188	-0.13204	0.8027	0.83376	0.1873	0.42427	0.46353	0.14823	0.64744	0.0671	0.18116	-0.08435	-0.05019	-0.94685	0.04462	0.48429	0.04384	0.28805	-0.21749	0.5312	0.2573	0.34627	0.08478	1.0483	0.2104	0.49545	-0.00623	0.19824	0.834	0.727	0.3665	0.59477	-0.20605	0.35144	0.9086
0.17107	-0.11307	-0.10109	-0.06128	0.00126	0.06611	-0.094506	0.31492	0.12089	0.10003	-0.27524	-0.03075	-0.03467	-0.1203	0.07368	-0.00353	-0.01585	0.09907	0.13655	-0.04893	0.16293	0.07197	-0.13685	0.24323	0.07334	-0.05462	-0.10725	-0.06954	0.41692	0.17821	-0.03162	-0.03708	-0.03601	0.05985	0.05374	-0.0223	-0.03907	-0.06483	-0.18909	0.38913	0.05244	0.04885	-0.10601	0.11733	0.11232	-0.00788	-0.19445	-0.07794	0.10723	0.11672
1.0799	-0.27391	0.23786	-0.23051	0.5683	1.0006	0.03721	0.02091	-0.16651	0.16675	-0.3747	0.19977	0.45439	0.3384	0.6468	0.7432	0.2988	-0.03042	0.1371	0.7528	1.0755	1.10886	0.2286	0.2763	-0.04735	0.38798	0.0614	0.17536	-0.36359	0.16211	0.8339	0.23653	0.4458	0.01554	0.637	0.6199	0.62468	0.10059	1.9646	-0.77214	1.1622	0.6382	0.7164	0.99077	1.1084	0.9128	1.4653	0.17529	0.64163	1.8966
0.8239	0.01688	0.05868	-0.21219	0.15108	-0.11019	-0.05857	0.23512	0.16202	0.30839	-0.0809	0.01748	0.1875	1.2199	-0.19087	-0.25833	-0.0982	0.16311	0.7728	0.22833	0.67586	0.08477	-0.13956	-0.0122	0.19891	-0.11095	-0.82829	0.00567	0.5131	0.26323	0.26338	0.18395	0.13334	0.32194	-0.1645	0.07017	0.26075	-0.10615	0.5575	1.8017	-0.40599	0.11065	-0.1866	1.0306	0.2805	-0.0301	-0.73998	-0.19424	0.1749	0.46054
0.31273	-0.06266	0.08866	0.31641	0.29672	0.8093	-0.03972	0.48032	0.51062	0.53693	0.31339	0.07925	0.05278	-0.06942	0.23679	0.26042	0.5775	0.20006	0.00116	0.19243	0.4679	0.9024	-0.03719	0.49901	0.29167	0.19049	0.1322	0.04304	0.87455	0.20459	0.3395	0.13223	0.2418	0.25917	0.1549	0.2058	0.19276	0.00315	-0.00593	0.2781	0.79879	0.8205	0.21066	0.32043	0.0259	0.25353	0.428	0.3373	0.70055	0.54008
0.23841	-0.10801	0.05329	-0.03199	0.216	0.23524	-0.08529	0.25325	0.0369	0.19741	-0.03521	0.17883	-0.02874	-0.15139	0.12903	0.13292	0.08518	0.00045	0.09191	0.23919	0.33692	0.24589	0.05683	0.20445	-0.00041	0.14073	-0.19191	0.00381	-0.04653	0.00653	0.22355	0.08002	0.21721	-0.01914	0.07974	0.2204	0.29373	-0.07074	0.22021	-0.12343	0.22457	-0.07369	0.21899	0.20034	0.1216	0.1306	0.28835	0.07755	0.32503	0.29968
0.15797	-0.05531	0.04979	0.06498	0.24827	0.31835	-0.0068	0.18974	0.18716	0.23482	0.09657	0.08777	0.0732	0.13506	0.19413	0.19088	0.29354	0.10929	0.03213	0.23538	0.46634	0.33132	0.10278	0.1617	0.07533	0.37276	0.046	0.0938	0.36955	0.14239	0.31712	0.1474	0.28053	0.03494	0.19064	0.21071	0.23591	0.01426	0.14757	0.28759	0.3273	0.10075	0.25151	0.11921	0.18512	0.14542	0.54775	0.08949	0.23809	0.24049
0.70088	-0.00428	0.0876	0.45421	0.33007	0.446	-0.09766	0.8907	0.84706	0.78155	0.17744	0.10492	0.39869	0.01443	0.76806	0.7332	1.1118	0.28603	0.1558	0.27297	0.926	0.6541	0.1271	1.3787	0.27782	0.24624	0.1363	0.1206	1.4386	0.43779	0.3772	0.22629	0.2826	0.32191	0.7894	0.2104	0.26804	0.00419	0.3774	3.1932	0.5472	0.7367	0.076	0.34731	0.611	0.64139	0.4432	0.35574	0.4594	0.9065
-0.03778	-0.056651	-0.05052	-0.10527	0.01848	0.04451	-0.01207	0.05936	0.10198	0.15343	0.0453	-0.01715	-0.07365	-0.05073	-0.01286	0.05549	0.20607	-0.06661	-0.1431	0.01921	0.06349	0.09628	0.03519	-0.00137	-0.02857	0.03044	-0.05727	0.10186	-0.18209	0.01537	0.09304	-0.02563	0.05465	-0.01873	-0.18882	0.05307	0.00551	-0.0193	-0.14605	0.0699	0.08175	-0.04243	0.07801	-0.02575	-0.07034	-0.04367	0.33509	-0.08339	0.0754	-0.08057
0.4353	-0.07022	0.19649	0.54239	0.64628	0.57	-0.10999	0.0952	0.7666	0.58222	0.1264	0.06094	0.28998	0.23927	0.196	0.1936	0.4529	0.31314	0.13243	0.13701	1.4314	0.65056	0.02258	0.3031	0.38995	0.21833	0.327	0.03485	0.7432	0.28379	0.78717	0.18381	0.50184	0.7518	0.7931	0.3771	0.30228	-0.0287	0.0679	0.1975	0.4506	0.3967	0.25703	0.26594	0.6113	0.65715	0.7709	0.3892	0.8029	0.6851
0.1611	-0.06603	0.07634	-0.03762	0.07862	0.11358	-0.03578	0.16053	0.0899	0.12632	-0.01139	0.13323	0.03499	0.01804	0.11864	0.06103	0.09974	0.11734	0.05472	0.17006	0.18843	0.21578	0.07962	0.15325	0.05023	0.09887	-0.07731	-0.00446	-0.08468	0.03342	0.18176	0.04576	0.11003	-0.04269	0.11841	0.11297	0.16178	-0.01218	0.13379	-0.01613	0.1474	-0.03957	0.12716	0.19625	0.08789	0.02595	0.1974	-0.00608	0.17768	0.22245
0.11007	-0.14893	-0.0177	-0.02329	0.04655	0.2613	-0.02682	0.57419	0.22192	0.37185	0.09473	0.04932	-0.11476	-0.18843	0.16678	0.0547	0.62135	-0.00696	-0.1607	0.27122	0.14402	0.41677	-0.12294	-0.02938	8e-05	0.15334	-0.2026	0.01413	-0.11126	0.05449	0.09706	0.05752	0.17309	0.01929	-0.00787	-0.04312	0.1727	-0.0668	-0.39722	-0.0805	0.32557	0.0511	0.184	0.04553	-0.21022	-0.03192	0.2685	-0.05326	0.28843	0.02351
0.23128	0.001	-0.05821	0.12322	-0.10914	-0.20158	-0.14915	0.01707	0.12984	-0.00063	-0.47239	-0.10125	0.12616	-0.16773	0.02078	-0.34767	0.19571	-0.15558	-0.0248	-0.09826	0.3334	-0.2096	-0.17927	0.39263	-0.08957	-0.02325	-0.16985	-0.06441	0.5725	0.30236	0.09201	0.00215	-0.05761	0.16172	0.25236	-0.04553	0.01354	-0.11077	-0.10112	0.4964	-0.15831	0.12937	-0.24403	-0.032	0.22828	-0.00205	-0.33602	0.09058	-0.14113	0.40013
0.2713	-0.182641	-0.12138	-0.44361	0.1051	0.0244	-0.25668	0.35959	-0.0361	0.06307	-0.49573	0.01544	0.3339	-0.4564	0.3161	0.13448	-0.23106	0.52304	0.2344	0.2116	-0.09184	0.09278	-0.26976	0.1501	0.1379	-0.02145	-0.45052	-0.19309	-1.21558	-0.00766	-0.00893	-0.08695	0.06904	-0.30746	-0.221	-0.27408	0.16401	-0.14899	0.3539	-0.4516	0.43495	-0.73263	-0.31856	0.4556	0.2	0.1432	-0.0463	-0.24321	0.21666	0.5963
1.5247	-0.01327	0.16476	0.2735	1.0122	1.605	-0.00096	1.09884	1.0155	0.77757	-0.06131	0.18602	0.35285	-0.1432	1.4517	0.49572	0.4192	0.46471	0.35011	0.4977	0.6991	0.94684	0.21998	1.21778	0.54302	0.13371	0.2121	-0.04084	0.5077	0.35815	0.5765	0.11383	0.69424	1.4525	1.2477	0.57805	0.48199	0.09261	0.5551	0.8968	1.6437	1.1608	0.64347	1.07983	0.9414	1.3436	0.8977	0.7446	0.68147	1.4756
0.24985	0.02438	0.1037	0.10452	0.38361	0.45547	0.00992	0.46219	0.19822	0.32171	0.258	0.16011	0.05071	-0.11337	0.25475	0.35856	0.30389	0.06675	-0.04321	0.20117	0.34183	0.44365	0.03254	0.1315	0.11811	0.26637	0.23335	0.04444	0.21099	0.09161	0.4499	0.08207	0.37752	0.02461	-0.03912	0.26194	0.20461	0.03655	0.13226	-0.14056	0.46499	0.0059	0.20321	0.1323	0.1158	0.15922	0.6268	0.13907	0.62957	0.24991
1.0835	-0.0782	0.0015	-0.17704	0.20333	-0.36174	-0.10744	-0.05478	0.28553	0.12171	-0.48046	-0.04833	0.98459	0.4339	-0.08104	-0.38748	-0.21783	1.6874	2.6601	0.08188	0.08543	-0.03661	-0.18689	-0.06835	1.2534	-0.06513	-0.47874	0.03544	-0.3821	0.18501	-0.16867	0.18265	-0.02518	-0.03041	-0.00952	-0.0757	0.26364	-0.08719	0.7378	0.4674	-0.3984	-0.14416	-0.23948	1.68	0.38206	-0.0223	-0.490657	-0.24639	-0.06552	0.36779
0.4169	-0.03109	0.1314	-0.18264	0.13924	0.00719	-0.18201	0.05985	0.51218	0.16907	-0.19089	0.04196	0.0375	-0.1321	0.21143	0.1923	-0.15596	0.70831	-0.00749	0.0153	0.2341	0.34745	-0.17459	0.28187	0.38364	0.04917	-0.23651	-0.08694	0.1931	0.33918	-0.02085	-0.06522	0.07178	0.10747	-0.1699	0.0739	0.13612	-0.0746	0.1238	0.4535	0.26064	-0.31913	-0.02687	0.4125	0.0314	0.17206	-0.04723	-0.14799	0.22298	0.2596
0.35165	-0.04025	0.04087	0.16241	0.23041	0.5512	-0.03862	0.20129	0.49688	0.43431	0.07063	0.10552	-0.00581	-0.20982	0.2101	0.00744	0.67171	0.04792	-0.23256	0.35155	0.65991	0.9751	0.08153	-0.03533	0.03883	0.19538	0.09212	0.11926	0.23375	0.03562	0.57034	0.11161	0.25408	0.30128	0.35778	0.41315	0.1499	-0.0108	-0.19585	0.83295	0.54975	0.3648	0.29011	0.28259	0.25465	0.07631	0.87061	0.23079	0.65311	0.00378
0.55181	0.20106	0.31197	0.25573	0.51762	0.68522	0.1095	0.48363	0.68105	0.44542	0.26332	0.28154	0.31486	0.27781	0.4406	0.28784	0.4716	0.27741	0.10648	0.62764	0.58692	0.47731	0.316	0.46648	0.31805	0.22169	0.39951	0.13684	0.5833	0.35608	0.55773	0.19393	0.59774	0.49754	0.56602	0.51172	0.41551	0.18028	0.21746	0.57651	0.60717	0.61053	0.41965	0.3947	0.62099	0.45203	0.53048	0.40901	0.62973	0.64139
0.35043	0.00946	0.23057	0.18992	0.17548	0.33039	-0.03072	0.00297	0.49702	0.2931	0.12	0.09257	0.16161	0.03015	0.1631	0.18452	0.21965	0.13786	0.00298	0.22798	0.65903	0.582	0.01472	0.2607	0.1525	0.15861	0.1203	0.08349	0.36945	0.2575	0.30989	0.1255	0.257	0.18435	0.34096	0.3223	0.21368	0.0104	0.29811	1.01292	0.41916	0.22191	0.16144	0.24472	0.40622	0.16318	0.33707	0.17123	0.47093	0.37702
-0.0186	-0.13862	0.08764	0.40566	0.47416	0.3952	-0.13396	0.1251	0.25964	0.38736	-0.11054	0.06479	0.27557	0.50342	0.36055	0.4091	0.25459	0.0199	-0.02176	0.14605	0.9064	0.7401	0.12646	0.43847	0.14848	0.25667	0.1327	0.0255	0.7302	0.23364	0.85828	0.19019	0.29724	0.58991	0.94301	0.4649	0.3387	-0.01031	0.3228	0.2132	0.602	0.39669	0.21874	-0.03163	0.94719	0.82951	0.9381	0.33161	0.378	1.02112
-0.29144	-0.16147	0.0338	0.22652	0.11212	0.07482	-0.05214	0.21536	0.30007	0.36297	-0.091	0.04277	-0.23865	-0.20706	-0.07007	0.05306	0.2338	0.06443	-0.35365	0.15409	0.73675	0.36724	0.03524	-0.04692	0.02845	0.26258	0.0748	0.11257	0.1471	0.13382	0.36019	0.08401	0.13731	-0.00273	-0.10988	0.2279	0.16965	-0.06847	-0.40248	0.1738	0.20407	-0.1559	0.08658	-0.12844	-0.09317	-0.20907	0.4531	-0.02751	0.16139	-0.19645
1.3416	-0.24718	-0.005	-0.20213	1.0716	1.5901	-0.15283	1.37	1.03041	1.16006	-0.1108	0.24274	-0.0197	0.2075	1.3552	0.2022	0.4241	0.4429	0.0108	1.0206	0.5331	0.8	0.066	1.2093	0.0143	0.10568	0.0157	-0.0683	-1.02787	0.05326	1.3328	0.09886	1.00679	0.45475	1.1012	0.5848	0.6764	0.07452	0.5658	0.3644	1.7619	0.2718	0.5085	1.3824	1.3977	1.1041	1.698	0.68202	1.1389	1.5106
0.69256	-0.16275	-0.02299	-0.2162	0.59185	1.1138	-0.05251	0.90057	0.35983	0.71794	-0.0888	0.09572	0.03364	-0.1189	0.4451	0.50278	0.0177	-0.08522	-0.01698	0.3775	0.4719	0.6362	0.1514	0.5582	0.06177	0.27097	0.0381	0.06707	-0.26235	0.07067	0.7081	0.04926	0.3641	-0.09174	0.4651	0.5711	0.29175	0.08538	0.1082	-0.2702	0.8957	0.5283	0.5654	0.65547	0.5958	0.49286	1.087	0.1063	0.91746	0.8678
0.437	-0.00279	-0.01217	0.09767	0.0871	0.062	-0.15588	-0.20722	0.2969	0.12776	-0.1204	0.00138	-0.00344	-0.0017	0.13135	-0.30009	0.0161	0.0637	-0.20865	0.20102	0.56898	0.32419	-0.11713	0.14444	-0.05934	0.06213	-0.01115	0.26202	-0.3887	0.05638	0.19952	0.19221	0.13443	0.09919	0.0568	0.08111	0.12205	-0.06806	0.34918	-0.3174	0.09177	0.29648	-0.00441	0.39893	0.33913	0.14859	0.00727	-0.01419	0.20102	0.39553
0.372	0.02731	0.08699	0.30603	0.34927	0.5692	0.03152	0.57051	0.424	0.46012	0.1605	0.13322	0.11288	0.03121	0.44441	0.34489	0.35776	0.23366	0.093	0.23092	0.36572	0.47773	0.11118	0.46739	0.1992	0.16461	0.21068	0.04949	0.2459	0.22133	0.39575	0.10957	0.34921	0.30346	0.27377	0.29072	0.1908	0.07761	0.09587	0.88912	0.49279	0.47498	0.24759	0.25325	0.38055	0.30647	0.38662	0.26262	0.57569	0.45605
0.9386	-0.09381	0.11423	0.22364	0.69094	1.2147	-0.06468	0.5067	0.9635	0.86841	0.04	0.1487	0.0057	0.0764	0.57056	0.4387	0.91561	0.73136	0.0775	0.5946	0.8114	1.14851	0.139	0.7125	0.0145	0.25351	0.4396	-0.0146	0.0888	0.25569	0.992	0.16082	0.8116	0.47067	0.7978	0.6616	0.40674	0.08795	0.279	0.2222	1.182	0.3441	0.3701	0.4469	1.0171	0.84509	0.6919	0.6946	1.2158	0.9702
0.0737	0.03795	0.09129	0.20695	0.40867	0.38284	-0.1315	-0.04767	0.7399	0.2679	0.11744	0.12136	0.19678	0.09505	0.036	0.12081	0.08598	0.4037	-0.15858	0.18129	0.74265	0.33455	-0.01364	0.20146	0.51916	0.22296	0.02741	0.03196	0.7108	0.38257	0.40718	0.12015	0.29579	0.39854	0.28594	0.24428	0.22078	-0.09302	0.08635	0.3816	0.3659	-0.01727	0.1054	-0.02591	0.06695	0.23695	0.39544	0.18993	0.26734	0.20297
0.8421	-0.11837	0.03114	-0.11614	0.5418	0.6015	-0.09842	0.29678	0.36357	0.33532	-0.08854	0.14213	0.518	0.2256	0.35167	0.2447	0.32663	0.2281	0.5501	0.4571	0.85866	0.54881	0.02571	0.3546	-0.01021	0.13289	-0.1396	-0.08254	-0.0728	0.11183	0.95491	0.1618	0.42291	0.33554	0.5422	0.35918	0.35554	0.03276	0.1315	-0.1697	0.5891	0.1007	0.22898	0.7496	0.8189	0.37527	1.1446	0.21773	0.62105	0.8921
0.42379	0.16248	0.18356	0.99865	0.45087	0.5855	-0.12309	0.59887	1.6678	0.72223	0.3771	0.07311	0.13929	0.3257	0.33145	0.06578	0.54802	0.85819	-0.06864	0.12215	1.01411	0.48109	-0.06252	0.45049	1.06166	0.18216	0.1767	0.00393	2.406	0.66854	0.22675	0.15604	0.59018	1.0141	0.4556	0.21799	0.13294	-0.05088	0.1932	1.56	0.5375	1.3298	0.03859	0.16515	0.39218	0.8865	0.11427	0.54419	0.44031	0.35009
0.24238	-0.21727	0.06583	-0.33064	0.40877	0.7677	-0.00135	0.17181	-0.1343	0.30589	0.12678	0.08929	0.03654	0.0547	0.1488	0.52078	0.2814	-0.1731	0.06503	0.059	0.38721	0.90339	0.022	0.42893	-0.26951	0.37582	0.1635	0.07988	-0.63327	0.09712	0.634	0.13141	0.101	-0.22228	0.3907	0.3664	0.33992	0.00567	0.58571	0.1215	0.62897	-0.30657	0.3564	0.30457	0.5666	0.23717	1.2185	-0.05332	0.79039	0.92623
0.19317	0.10592	0.10046	0.53436	0.38424	0.42789	-0.04218	0.53655	0.67801	0.64258	0.19487	0.13575	-0.03299	-0.17764	0.35877	0.17524	0.33796	0.19904	0.03704	0.18921	0.52822	0.3905	0.02463	0.46552	0.30967	0.11792	0.38096	0.07218	1.07924	0.16832	0.32436	0.12093	0.55266	0.43388	-0.22958	0.20566	0.09075	0.03356	-0.14752	0.75018	0.53329	0.76936	0.18111	0.0937	0.09559	0.48546	0.42892	0.3555	0.74887	0.28293
0.0289	-0.06774	-0.19718	-0.00294	0.19332	0.1003	-0.12337	-0.22229	0.47177	0.37297	-0.0533	-0.01308	-0.69423	-0.12537	-0.06318	-0.03851	0.6055	-0.0316	-0.33618	0.17098	0.23048	0.53805	0.18721	-0.06284	-0.14711	0.12224	0.1935	0.03498	-0.43428	-0.02397	0.36708	-0.02082	0.24672	0.09439	-0.21985	0.14994	0.17783	-0.0905	-0.05459	-0.5108	0.24476	0.2849	0.19975	-0.37931	-0.1166	-0.09419	0.71026	0.18308	0.0941	-0.26606
-0.536	-0.257356	-0.16909	-0.40774	0.1635	0.1134	-0.2265	0.0058	-0.36974	0.33412	-0.29742	0.14133	-0.35577	-0.65438	0.0505	0.183	0.03399	-0.16522	-0.52205	0.5055	-0.1457	0.37813	-0.2141	0.0121	-0.60693	0.04951	-0.75485	-0.19318	-1.36771	-0.13082	0.1858	0.06014	0.2386	-0.39	-0.27	-0.2817	0.33927	-0.23662	-0.28915	-0.83896	0.4367	-0.61906	0.1144	-0.5033	-0.333	0.0123	-0.146	-0.14778	0.35527	0.1668
0.04831	0.14263	0.06123	0.22547	0.23662	0.24904	-0.04455	0.22706	0.37627	0.22724	0.17959	0.04546	-0.03943	-0.12047	0.12982	0.18832	0.16061	0.25602	-0.1213	0.0573	0.3896	0.31335	-0.01337	0.10755	0.20355	0.1461	0.23797	0.00186	0.41211	0.32603	0.21354	0.02375	0.22494	0.14814	-0.03387	0.11716	0.07983	-0.02533	-0.08094	0.15665	0.28096	0.14018	-0.01326	-0.07943	-0.04079	0.13485	0.26714	0.12277	0.29995	0.09909
0.5519	0.01555	0.05086	0.35529	0.616	1.502	-0.11079	0.7822	0.9337	0.84036	0.2393	0.19532	0.06285	0.0312	0.66933	0.5309	0.9258	0.42921	-0.2327	0.5202	0.9691	1.14389	0.1182	0.5977	0.18109	0.27714	0.614	-0.01713	0.3533	0.33756	1.0609	0.20806	0.7528	0.55022	0.8548	0.4201	0.40105	-0.01056	0.20843	0.9008	1.1276	0.5248	0.2863	0.2611	0.881	0.7405	1.0294	0.6401	1.2457	0.9251
0.36405	-0.03249	0.10639	0.26481	0.1652	0.2504	-0.08809	0.02363	0.37574	0.19681	0.04158	0.05052	0.17799	-0.04903	0.10325	0.41818	-0.00123	0.2977	-0.03306	0.03655	0.7533	0.62882	-0.078	0.26822	0.22931	0.20085	0.08949	0.0468	0.9487	0.31225	0.21175	0.10126	0.08612	0.03069	0.17863	0.17341	0.15844	-0.04601	0.05552	0.4343	0.3229	0.11172	0.08927	0.21821	0.1045	-0.0115	0.37425	0.06215	0.24749	0.34839
0.2316	0.04322	0.05408	0.42735	0.07378	-0.1192	-0.14581	-0.18694	0.7959	0.34943	0.06516	0.05579	0.0627	0.1547	0.06316	-0.08432	0.31236	0.38166	0.06309	-0.08029	1.0963	0.40936	-0.10902	0.19427	0.37719	0.13578	-0.0364	0.05457	0.7913	0.42902	0.13019	0.1171	0.17357	0.28657	0.2054	0.15908	0.09118	-0.15569	0.2679	1.1455	0.02161	0.119	-0.0949	0.31378	0.1654	0.0392	0.1356	0.04889	0.20061	0.2617
1.934	-0.10255	0.06051	-0.09056	0.4677	0.53784	-0.08756	0.63434	0.6533	0.34289	-0.41763	0.0601	0.92771	0.1673	0.69322	-0.0763	-0.16874	1.4873	1.7972	0.23678	-0.03824	0.32711	-0.15507	0.5783	1.117	-0.03664	-0.28338	0.0321	-0.1989	0.18248	-0.02878	0.15112	0.16413	0.0178	0.5188	-0.03919	0.31763	-0.06001	1.4569	1.4673	0.61457	-0.06615	0.06179	2.0424	0.9968	1.1709	-0.45656	-0.04509	0.26431	1.01573
0.3601	0.02267	0.18085	0.31785	0.39398	0.681	-0.06247	0.68613	0.89682	0.82741	0.0964	0.08445	-0.15874	-0.1419	0.36462	0.21446	1.1588	0.15758	-0.18196	0.32509	1.29833	0.6752	0.078	0.2636	0.36298	0.18201	0.2908	0.06792	0.8261	0.11608	0.69384	0.10122	0.60376	0.5639	0.4509	0.52994	0.26638	0.01044	-0.1546	1.6288	0.7127	0.3602	0.33079	0.34471	0.527	0.3729	0.8191	0.4957	0.7202	0.3638
-0.27868	-0.14898	-0.06962	0.04889	0.01384	0.0381	-0.0996	0.5302	0.21734	0.4669	-0.24425	-0.0453	-0.1122	-0.15696	0.01806	0.0995	0.56773	-0.02581	-0.29357	-0.03282	-0.01362	0.09983	-0.01123	0.43303	-0.01757	0.2485	-0.32449	-0.05088	-0.2887	0.09728	-0.0193	0.04347	-0.02996	0.07357	-0.00801	-0.02808	0.09942	-0.09673	-0.30836	0.5805	0.18182	0.09038	-0.00445	-0.2264	-0.14434	-0.11252	-0.39822	0.01997	-0.03034	0.01917
0.394	-0.11139	0.08062	0.11122	0.4493	0.7631	-0.05114	0.40765	0.21676	0.43467	-0.09785	0.21215	0.03749	-0.11468	0.3518	0.29911	0.20049	0.06241	-0.14999	0.5596	0.33588	0.63933	0.0593	0.3378	-0.07678	0.24302	0.07656	0.00479	-0.0875	0.13902	0.4471	0.14616	0.4449	0.04758	0.4946	0.3079	0.44696	-0.00757	0.14137	0.0166	0.70513	0.0534	0.2132	0.18944	0.3055	0.3392	0.6315	0.32322	0.56905	0.6194
0.0059	0.08892	0.02759	0.95968	0.1267	-0.44161	-0.27829	-0.04917	1.4128	0.41992	-0.20126	-0.02631	0.09682	-0.29568	0.1713	-0.2426	0.26926	0.38474	-0.20199	-0.34669	0.6863	0.16981	-0.43726	0.4487	0.56648	0.04218	0.1832	-0.08922	1.5143	0.8629	-0.2256	0.00793	0.17916	1.5243	-0.0364	-0.1376	-0.04966	-0.31407	-0.75209	2.2676	-0.1635	0.0078	-0.37399	-0.03239	-0.2019	0.6331	-0.52185	0.3832	-0.09382	0.0034
1.0942	-0.15297	0.02065	0.26038	0.9525	1.2932	-0.07313	0.5582	1.1171	1.03767	-0.09276	0.30142	0.45304	-0.0911	0.8584	0.1988	0.85187	0.523	0.1415	0.8106	0.4265	0.6793	0.1221	1.0392	0.3669	0.23888	0.3832	0.00916	0.1431	0.43067	1.2592	0.30436	0.8925	0.9907	0.7505	0.4808	0.54159	0.12299	0.0053	0.2349	1.2786	0.4606	0.4801	0.7112	1.1661	0.8611	1.379	0.74578	1.2699	1.6472
0.5777	0.03275	0.25233	0.39107	0.26479	0.1802	-0.08066	0.02035	0.9181	0.2899	0.44819	0.15796	0.40302	0.69172	0.21156	0.14845	0.49965	0.64627	0.26922	0.14284	1.5395	0.72504	0.07408	0.48088	0.59201	0.22989	0.3776	0.0959	1.2171	0.50874	0.44468	0.23923	0.27798	0.48861	0.82417	0.45355	0.23008	-0.07072	0.98893	1.4837	0.22328	0.41079	0.03864	0.5713	0.6133	0.2369	0.5805	0.17319	0.40953	0.82232
0.7777	-0.04189	0.10529	0.18525	0.74808	1.2927	-0.0476	1.30904	1.09143	1.13468	-0.1018	0.09475	0.13383	0.2164	1.0216	0.74447	0.717	0.54853	0.16262	0.61	0.8846	1.1117	0.39772	1.2944	0.59191	0.27388	0.2624	0.10385	0.5827	0.33448	0.7993	0.09581	0.81219	0.42674	0.7984	0.76179	0.28826	0.11075	0.1837	2.117	1.30154	0.8236	0.66054	0.62783	1.1201	0.7466	1.2294	0.4534	1.28564	0.8275
0.1558	-0.29124	0.0107	0.88	0.1969	0.7341	-0.24299	1.5004	1.409	1.35382	-0.5601	0.08855	-0.43528	-0.8339	1.2002	0.2361	0.6714	0.3877	-0.2949	0.1897	0.6689	0.903	-0.1831	1.8577	0.4801	0.13689	-0.0134	-0.26595	1.2871	0.42018	0.1323	0.02089	0.6799	1.0616	0.8095	-0.1067	0.26388	-0.14915	-0.5758	0.6774	1.1148	1.7089	0.0261	0.26284	-0.0428	0.9787	-0.7797	0.505	0.4348	1.0997
0.1943	-0.19483	0.05726	-0.31748	0.26995	0.6489	-0.17043	0.57307	0.09169	0.39252	-0.2445	0.15552	-0.0321	-0.56259	0.443	0.3696	0.1076	0.03036	-0.1246	0.5076	0.12731	0.3286	0.1295	0.2999	-0.25917	0.17127	-0.39517	-0.16907	-0.92686	-0.14394	0.2403	0.03818	0.37724	-0.41154	-0.0999	0.1085	0.37445	-0.09105	-0.0046	-0.23385	0.6741	-0.2342	0.3079	0.3495	-0.0255	0.0289	0.2354	-0.22525	0.51346	0.3912
0.7819	-0.15565	0.11322	-0.11498	0.37373	0.6976	-0.08623	0.50469	0.13847	0.27976	-0.12979	0.19704	0.35821	-0.13589	0.4255	0.33526	0.45324	0.25093	0.33727	0.6346	0.43246	0.57889	0.19982	0.61097	-0.01308	0.26345	-0.25053	0.02946	-0.22159	0.06516	0.43695	0.22145	0.42241	-0.0451	0.4944	0.3035	0.47633	-0.00917	0.24329	-0.0206	0.6462	0.18536	0.3448	0.5241	0.3229	0.2255	0.4564	0.08972	0.5887	0.9121
0.7767	-0.22451	0.04717	-0.09515	0.854	0.708	-0.02423	0.4225	0.31914	0.85985	0.11456	0.17425	0.16847	-0.0066	0.5638	0.1109	0.9608	-0.05357	-0.16941	0.5635	0.5812	0.5467	0.0396	0.5662	-0.0065	0.28303	-0.0764	0.07584	-0.03153	-0.01298	1.3524	0.18136	0.6299	0.18877	0.23	0.427	0.41075	0.04339	0.213	-0.3371	0.9273	-0.0918	0.5757	0.6927	0.5908	0.47962	1.1117	0.3379	1.1517	0.7858
0.15404	-0.07733	0.06823	-0.05708	0.27837	0.34203	-0.01864	0.12583	0.06967	0.11774	-0.01222	0.14015	0.16268	0.12811	0.15597	0.31733	0.11477	0.05149	0.07952	0.2347	0.37536	0.28525	0.10482	0.1314	0.05876	0.25989	-0.1143	0.06052	0.03265	0.04949	0.25865	0.12125	0.2159	-0.00725	0.16857	0.21481	0.51553	-0.03568	0.36971	-0.01162	0.24479	-0.18365	0.33541	0.20028	0.20686	0.07044	0.38171	-0.0072	0.27577	0.37478
0.18668	0.02157	0.09501	0.0709	0.30067	0.28309	-0.00093	0.25836	0.33269	0.26909	-0.02368	0.12826	0.00654	-0.08953	0.20818	0.20629	-0.05653	0.16603	-0.01576	0.21614	0.40769	0.16837	0.08586	0.21934	0.22618	0.20008	0.00015	0.07682	0.09361	0.16896	0.24671	0.09243	0.29185	0.13723	0.09092	0.25599	0.16696	0.01997	0.04775	0.33133	0.26362	-0.0894	0.24005	0.15045	0.11856	0.18448	0.31236	0.03871	0.21634	0.14921
0.1994	0.00579	0.00252	0.8166	0.0493	-0.59591	-0.27875	-0.14721	1.4905	0.37352	-0.2609	-0.14392	-0.01459	-0.43686	-0.00375	-0.2743	-0.08412	0.5457	-0.32058	-0.44433	0.6643	0.1319	-0.5925	-0.0031	0.77404	0.01232	-0.4131	-0.10254	1.7747	0.74172	-0.26921	-0.03012	0.15461	1.2804	-0.3382	-0.39318	-0.10336	-0.36391	-0.83087	1.1041	-0.0584	0.4434	-0.38395	0.07124	-0.67756	0.4166	-0.68057	0.1875	-0.04357	-0.37814
0.7311	0.00463	0.10544	0.42875	0.67131	1.1048	-0.05244	1.1315	1.3636	1.16358	0.1431	0.12667	0.00185	0.2559	0.86743	0.6956	1.0814	0.63718	0.12347	0.62823	1.17323	0.9699	0.33851	1.12086	0.54365	0.23809	0.3291	0.06774	1.4802	0.44968	0.82177	0.10412	0.7274	0.51565	1.0191	0.67107	0.35875	0.08331	0.4738	2.2212	1.15431	0.8452	0.55869	0.43683	0.8801	0.9784	0.7895	0.55522	1.1096	0.6937
-0.10231	-0.06237	-0.05512	0.11437	0.17899	0.41884	-0.13988	0.60913	0.56362	0.41297	-0.0242	-0.02523	-0.02298	-0.02168	0.15677	0.14519	0.63338	0.17312	0.07487	-0.12736	0.70292	0.57456	-0.16871	0.53503	0.32293	0.06796	0.0325	-0.12857	0.4981	0.11965	0.20677	-0.0214	0.08209	0.37402	0.2007	0.02781	-0.08679	-0.08576	0.02899	1.36913	0.40269	0.3436	-0.07778	-0.09732	0.0262	0.21637	0.1687	0.0408	0.55491	0.18374
0.5055	-0.04634	0.20772	0.37892	0.447	0.8954	-0.04971	0.67369	0.8188	0.68343	0.19263	0.11685	0.1854	0.2064	0.42129	0.47581	0.78179	0.24443	-0.18423	0.44917	1.1661	0.78064	0.24604	0.5417	0.17766	0.28366	0.3512	0.12514	0.8328	0.31393	0.76476	0.17923	0.55826	0.38027	0.8025	0.5146	0.35402	0.05343	0.1102	1.0697	0.66247	0.4925	0.37	0.30383	0.5082	0.3577	0.6901	0.27334	0.82154	0.78066
-0.027	-0.29639	-0.14385	-0.5119	0.6438	1.9797	-0.23007	1.1834	0.4079	0.8022	-0.03999	0.08682	-0.81465	-0.4579	1.08795	0.84264	1.7137	0.0538	-0.1538	0.4333	0.1035	1.83157	0.1685	1.2363	-0.57949	0.17373	0.1166	-0.2601	-1.70497	0.00954	1.0574	0.07714	0.4569	-0.08494	0.2783	0.0461	0.29608	-0.00891	0.43832	0.7629	1.5019	0.316	0.4187	-0.4513	0.6577	0.392	1.4603	0.2844	1.2856	1.0432
0.06227	-0.21881	0.04638	0.18065	-0.0304	-0.0384	-0.14004	-0.07551	0.22819	0.06724	-0.08237	-0.03025	-0.08316	-0.04878	0.02799	0.0305	-0.13689	0.18731	-0.11283	-0.30967	0.32926	0.19205	-0.20627	0.05233	0.32689	0.05469	-0.1953	-0.02943	0.41245	0.28913	0.03453	0.01341	-0.01114	0.07886	0.03352	-0.10823	-0.07831	-0.15535	-0.06696	0.27446	0.1527	-0.19424	-0.12748	0.01396	-0.02288	0.05012	0.1488	-0.14259	0.11263	0.02395
0.7623	0.21312	0.1894	0.2668	0.2734	-0.39278	-0.19506	0.12002	1.3721	0.3858	0.6148	0.0103	0.7701	0.8356	-0.11659	0.23984	-0.356	1.2298	0.3247	-0.12917	1.7581	0.42724	-0.38783	0.31701	0.833	0.16737	-0.0907	0.02258	3.894	0.96179	0.08504	0.09244	0.29068	0.428	-0.1553	0.0585	0.18985	-0.12167	0.4018	3.962	0.13917	-0.3114	-0.26244	0.4954	0.4138	0.4388	-0.09871	0.1779	0.39647	0.3774
0.09803	0.12821	0.09536	-0.02807	0.16091	0.09535	0.00785	0.17423	0.09072	0.13482	0.17896	0.02848	0.10468	0.07686	0.15242	0.26931	0.30675	0.08714	-0.00035	0.13922	0.25751	0.16133	0.08827	0.15794	0.10999	0.19154	0.16253	0.08475	0.29747	0.06839	0.17524	0.02431	0.14866	-0.00309	0.1914	0.212	0.1772	0.03243	0.1369	0.56092	0.10872	-0.03733	0.19318	0.12244	0.18444	0.0864	0.39899	0.06548	0.16532	0.18591
0.83677	0.02837	0.30314	0.06635	0.68452	1.02365	0.12508	0.6915	0.61125	0.5337	0.22045	0.27416	0.28131	0.28772	0.69596	0.59861	0.45765	0.30172	0.18246	0.72967	0.68464	0.71398	0.37302	0.73581	0.31071	0.30559	0.21916	0.12939	0.09483	0.46306	0.68872	0.20577	0.59981	0.3386	0.83134	0.69828	0.51726	0.18857	0.56494	0.47482	0.98105	0.45685	0.67763	0.66213	0.9041	0.71071	1.02353	0.35882	0.64321	1.03612
0.5799	0.05568	0.02993	0.57015	0.6294	1.3609	-0.20244	1.224	1.18247	0.92075	0.155	0.19317	0.04696	-0.19343	0.81816	0.3418	0.7614	0.32686	-0.18439	0.5298	1.0083	0.9577	-0.0187	0.973	0.1869	0.19468	0.5003	-0.04899	0.4417	0.54221	1.02442	0.22456	0.8524	0.53372	0.7343	0.3841	0.31929	0.06728	-0.0113	1.1818	0.967	0.8997	0.2	0.1718	0.9124	0.725	0.9424	0.75636	1.9228	1.0835
0.14662	0.05109	0.11657	0.16068	0.1735	0.18107	0.02283	0.07937	0.22359	0.13685	0.11169	0.08816	0.11462	0.07933	0.13226	0.1259	0.1667	0.13514	0.06029	0.15934	0.30751	0.19802	0.1038	0.12522	0.17455	0.10562	0.14501	0.05489	0.36702	0.25286	0.19614	0.08328	0.18969	0.18194	0.16492	0.16027	0.17261	0.02294	0.10422	0.09702	0.18063	0.13077	0.17104	0.13222	0.13509	0.18908	0.22731	0.11032	0.16449	0.15981
3.0002	-0.10034	0.239	-0.28908	0.8044	1.5504	-0.11827	2.16168	1.1726	0.7191	-0.1759	0.36925	0.3377	1.3809	1.6707	0.2158	0.1022	1.4962	1.6806	1.0021	1.2722	1.1571	-0.2427	1.3834	0.9601	0.10474	0.0772	0.16929	-2.1093	0.43676	0.8144	0.14009	0.8171	0.5771	1.2227	0.5634	0.77698	-0.01972	2.4973	1.5098	1.2727	0.2338	0.1729	2.8552	2.2553	1.0131	0.2229	0.219	1.1398	1.9871
-0.11645	-0.046159	-0.08595	-0.08699	-0.01232	-0.00857	-0.07591	-0.01079	-0.02217	0.0406	-0.07853	-0.01516	-0.11814	-0.11079	-0.02789	0.0079	-0.05019	-0.08188	-0.117122	-0.05288	-0.02659	0.02608	-0.07038	-0.0096	-0.06243	-0.0184	-0.11049	-0.06447	-0.15476	0.00623	-0.00982	-0.10848	-0.00936	-0.09998	-0.15963	-0.04492	-0.02854	-0.08239	-0.0585	-0.09054	0.02842	-0.09038	-0.02611	-0.08272	-0.0688	-0.04905	0.03265	-0.06134	-0.01785	-0.03654
0.31404	0.03648	0.19233	0.13558	0.28739	0.38261	0.04241	0.24105	0.32784	0.208	0.10088	0.11676	0.13378	0.13508	0.35234	0.23971	0.21583	0.16602	-0.01267	0.30514	0.3253	0.28019	0.15931	0.3606	0.20916	0.13884	0.17948	0.06407	0.27784	0.19675	0.31409	0.09336	0.28529	0.28773	0.33035	0.25041	0.23091	0.06691	0.241	0.12697	0.39117	0.2932	0.24205	0.22948	0.32344	0.38389	0.31706	0.17396	0.25185	0.39625
0.8858	-0.11107	0.03136	0.16892	0.42802	0.7825	-0.1115	1.4892	0.8187	1.2001	-0.00833	0.13317	0.0887	-0.2865	0.7121	0.6848	0.9129	0.41599	0.3539	0.1064	0.2382	1.086	-0.1505	0.7704	0.34218	0.14234	0.0338	-0.14807	0.894	0.19516	0.5188	0.15087	0.4385	0.0555	0.1751	0.2677	0.22622	-0.02867	-0.0798	2.5521	0.8752	0.3018	0.1566	0.6743	0.1837	0.2384	0.545	0.1975	1.5593	1.0238
0.4478	-0.12153	0.01985	-0.22815	0.2284	0.5723	-0.09922	0.24241	0.23426	0.35253	-0.11706	0.17565	0.4328	0.0161	0.29335	0.33229	0.08447	0.34619	0.2725	0.4723	0.31759	0.55743	-0.01441	0.29473	-0.05319	0.17237	-0.09483	-0.00798	-0.2387	0.14461	0.43931	0.10586	0.31189	-0.22435	0.2509	0.0835	0.40235	-0.00029	0.3083	-0.0449	0.5897	-0.29686	0.25005	0.5116	0.2888	0.0521	0.7295	0.06968	0.59714	0.5511
0.9132	-0.05806	0.13482	0.23602	0.56916	1.1865	-0.01623	0.51112	0.85131	0.84084	0.11993	0.2282	0.15293	0.18645	0.50048	0.27869	0.89556	0.32689	0.13671	0.61481	0.92311	1.0429	0.23151	0.4762	0.05089	0.24033	0.4335	0.08861	0.31996	0.21282	1.0437	0.1793	0.77783	0.37885	0.8038	0.69094	0.37502	0.12403	0.25862	0.9833	0.97856	0.5464	0.52923	0.72616	1.1047	0.5194	1.2397	0.57059	2.3076	0.8778
2.9536	0.2621	-0.08836	0.65459	1.12269	1.6153	-0.03563	2.00363	1.7561	1.3242	0.0357	0.01658	1.4379	0.4855	1.73142	0.78028	1.62011	0.6667	1.2823	0.64946	2.64341	0.9431	0.08591	2.9835	0.90438	0.2472	0.3005	0.16687	5.1876	1.17348	1.13655	0.10174	1.26788	1.4363	0.9371	1.29802	0.37039	0.14098	0.1359	1.6708	1.2746	3.1363	0.24415	1.99782	2.10297	1.3402	-0.48762	1.40996	1.14997	1.8694
0.56023	-0.05294	0.12311	0.34439	0.3626	0.2119	-0.07582	0.32932	0.78179	0.61775	-0.05587	0.071	0.07144	-0.0015	0.41782	0.28214	0.55776	0.21292	-0.19079	0.42279	0.831	0.6457	0.06454	0.51902	0.306	0.20967	0.1112	0.11906	0.2731	0.2825	0.57393	0.14786	0.43299	0.34918	0.5358	0.3375	0.31157	-0.07556	0.2051	0.744	0.4765	0.64922	0.18203	0.31955	0.74018	0.405	0.5308	0.37338	0.42738	0.63998
[truncated: 158 more columns]

## Sheet: Fig.3c_differential distance
NaN	-0.01191	-0.049571	-0.06411	-0.09461	-0.072722	-0.026108	-0.05937	-0.00184	-0.01369	-0.04363	-0.04762	-0.11657	-0.04003	-0.05007	-0.06579	0.007456	0.00832	-0.09729	-0.055126	-0.070938	-0.02519	-0.05041	-0.04135	-0.07099	-0.0587	-0.07466	-0.05381	-0.16477	-0.09647	-0.112213	-0.054036	-0.091593	-0.13507	-0.13771	-0.125172	-0.06786	-0.041701	0.00421	-0.024716	-0.032767	-0.115736	-0.104771	-0.149179	-0.082811	-0.08493	0.016505	-0.05627	-0.103477	-0.041035
-0.01191	NaN	0.07374	-0.03463	0.00049	-0.00016	0.05231	0.07278	0.03182	-0.02374	0.05115	0.0375	0.03381	0.00601	0.0374	0.01536	-0.01852	0.04937	0.1108	0.01716	0.01787	0.02702	0.02093	0.00591	-0.01215	0.03439	0.010136	0.01949	-0.00193	-0.050879	0.04203	-0.01404	-0.01197	-0.01924	-0.07643	0.00282	0.03291	0.0788	0.04458	0.046225	0.01245	-0.01958	0.01711	-0.05272	0.06896	0.01539	0.03401	-0.01888	0.02147	0.07424
-0.049571	0.07374	NaN	-0.00637	-0.02728	-0.04061	-0.022533	-0.02026	-0.010473	-0.01825	-0.02945	-0.01049	-0.08561	-0.01773	-0.00088	-0.02483	0.02601	-0.00639	-0.03587	-0.025352	-0.010125	-0.00492	-0.0165	0.02774	0.0018	-0.00179	0.01898	-0.01376	-0.08535	-0.04603	-0.03652	-0.01436	-0.019713	-0.06035	-0.02086	-0.020304	-0.02034	-0.032646	0.02271	-0.039961	-0.02844	-0.00189	-0.02766	-0.06232	-0.068457	-0.0419	0.00829	-0.00948	-0.08945	-0.052122
-0.06411	-0.03463	-0.00637	NaN	-0.051459	-0.033395	0.13916	-0.06926	-0.008504	-0.04232	-0.02059	0.01993	-0.038622	0.02244	0.02401	-0.03429	-0.01198	-0.01478	0.04977	-0.02674	-0.03892	-0.06333	0.04174	-0.04873	-0.07768	-0.01012	0.008063	-0.06715	-0.004661	-0.04495	0.02745	-0.03201	-0.042021	-0.05987	-0.022988	-0.045315	0.02026	0.03484	-0.0151	-0.01576	-0.079297	-0.03464	-0.00698	-0.04938	0.02601	0.02401	0.139464	0.007282	-0.01875	0.01656
-0.09461	0.00049	-0.02728	-0.051459	NaN	-0.011424	-0.01786	-0.00716	-0.002011	-0.01283	-0.00409	-0.01232	-0.06061	-0.028206	-0.01977	0.00234	0.019172	0.000177	-0.017544	-0.0301	-0.034505	0.023432	0.00208	-0.021368	-0.020723	-0.03449	-0.00937	-0.05746	-0.081474	-0.04898	0.00308	-0.04571	-0.029845	-0.002351	-0.03131	-0.022829	-0.01486	-0.04347	-0.014078	0.011859	-0.003045	-0.05195	-0.012921	-0.030188	-0.038509	0.007812	-0.01096	-0.01953	-0.006345	-0.03334
-0.072722	-0.00016	-0.04061	-0.033395	-0.011424	NaN	-0.03183	-0.01069	-0.055525	-0.0117	-0.028542	-0.026	-0.090955	-0.048768	-0.013985	-0.0086	0.02698	-0.04953	-0.017351	-0.03148	-0.01234	-0.026714	-0.01518	-0.00287	-0.030817	-0.00087	-0.028949	-0.03619	-0.098506	0.046985	-0.014788	-0.04594	-0.01938	-0.052508	0.00546	-0.015507	-0.02892	-0.03435	-0.034269	-0.066881	-0.014274	0.01453	-0.035315	-0.052927	-0.02565	-0.018233	-0.04313	-0.005907	-0.050445	-0.0154
-0.026108	0.05231	-0.022533	0.13916	-0.01786	-0.03183	NaN	-0.00366	-0.01802	0.00631	0.00506	-0.00643	-0.0235	0.02136	-0.01736	0.0002	0.04972	0.03968	0.02142	-0.027805	-0.05423	0.01558	-0.00584	0.00213	0.02291	-0.0231	-0.01736	0.04161	-0.00628	0.03005	-0.04076	0.05071	-0.006149	0.01241	-0.03051	0.00779	0.00379	0.001048	0.02213	-0.035543	-0.02469	-0.00653	-0.01729	-0.035753	-0.025926	0.00133	0.00935	0.01908	-0.03195	0.00366
-0.05937	0.07278	-0.02026	-0.06926	-0.00716	-0.01069	-0.00366	NaN	-0.054403	-0.030564	0.04687	-0.03279	-0.070555	0.10385	-0.0326	-0.006185	-0.088709	0.000899	0.029554	-0.01685	-0.04896	-8e-05	-0.04729	-0.070168	-0.018687	-0.02451	0.0043	-0.00174	-0.18366	-0.04746	-0.02144	-0.1151	-0.032869	-0.062457	-0.02184	-0.002	-0.0149	-0.01511	0.07086	-0.082402	0.008363	-0.020356	-0.0263	-0.03558	-0.06164	-0.04722	-0.00594	0.0271	-0.029691	-0.06225
-0.00184	0.03182	-0.010473	-0.008504	-0.002011	-0.055525	-0.01802	-0.054403	NaN	-0.01826	-0.02885	0.01458	-0.02551	-0.02145	-0.02704	-0.03839	-0.001041	0.02311	0.01525	-0.021219	-0.019915	0.030583	-0.012986	-0.00185	0.024378	0.00788	0.020288	0.00616	-0.02165	-0.08268	-0.032671	-0.006054	-0.024203	-0.009832	-0.040047	-0.018514	-0.01487	-0.027022	0.01623	-0.007318	-0.00642	-0.01492	-0.012843	-0.03907	-0.019745	-0.01198	0.000908	-0.022702	-0.034121	-0.013697
-0.01369	-0.02374	-0.01825	-0.04232	-0.01283	-0.0117	0.00631	-0.030564	-0.01826	NaN	-0.00106	-0.02317	-0.03376	-0.00894	-0.01136	0.01247	0.062348	-0.01989	0.087943	-0.017366	-0.02566	-0.01278	0.003918	-0.04746	-0.055913	-0.04573	0.01888	-0.01496	-0.081126	-0.01637	0.01044	-0.03819	-0.019325	-0.04576	-0.00644	0.00374	0.00851	-0.0278	-0.00296	-0.00099	-0.076934	-0.01151	-0.03051	-0.041955	-0.043161	-0.03184	0.03509	0.00471	-0.03966	-0.0358
-0.04363	0.05115	-0.02945	-0.02059	-0.00409	-0.028542	0.00506	0.04687	-0.02885	-0.00106	NaN	0.01995	-0.039228	-0.013661	0.02844	0.031431	0.05396	0.02301	0.06037	-0.00053	-0.031634	-0.00354	0.01658	-0.01458	-0.044438	-0.03581	0.006904	0.01122	-0.029817	0.03245	-0.02261	0.0192	-0.02998	-0.00987	-0.031526	-0.01214	0.01288	-0.00383	-0.003978	0.006737	0.006513	0.00101	-0.02204	-0.066079	-0.04281	0.01953	-0.000987	0.01898	-0.00265	0.00759
-0.04762	0.0375	-0.01049	0.01993	-0.01232	-0.026	-0.00643	-0.03279	0.01458	-0.02317	0.01995	NaN	-0.04098	0.02931	-0.03026	0.01024	0.05335	0.02089	0.01452	-0.01331	-0.032	-0.01135	0.00638	0.00453	0.01352	-0.00947	0.03299	-0.0023	-0.04114	-0.01695	-0.01731	-0.00072	0.003532	-0.01573	0.00882	-0.00202	0.00744	-0.01236	0.06977	-0.02865	-0.02134	0.00219	-0.02632	-0.05948	-0.02091	-0.00406	0.04264	0.000866	-0.02339	-0.0111
-0.11657	0.03381	-0.08561	-0.038622	-0.06061	-0.090955	-0.0235	-0.070555	-0.02551	-0.03376	-0.039228	-0.04098	NaN	-0.045406	-0.06754	-0.06838	-0.0279	0.00707	-0.09975	-0.06673	-0.085335	-0.035794	-0.04651	-0.03805	-0.061683	-0.07057	-0.03257	-0.05109	-0.065107	0.0349	-0.06618	0.00681	-0.0551	-0.0549	-0.08915	-0.088892	-0.03317	-0.06292	0.00809	-0.019964	-0.066829	-0.07465	-0.114223	-0.110243	-0.05777	-0.03679	-0.029737	-0.01655	-0.043194	-0.04557
-0.04003	0.00601	-0.01773	0.02244	-0.028206	-0.048768	0.02136	0.10385	-0.02145	-0.00894	-0.013661	0.02931	-0.045406	NaN	0.00801	0.01498	0.01009	0.01519	-0.02241	-0.02387	-0.032959	0.02051	0.002866	-0.020839	-0.021313	-0.01576	-0.008591	0.02345	-0.072883	-0.01828	-0.01137	0.01732	-0.02228	-0.04807	-0.034178	-0.010164	0.01339	-0.00611	-0.011761	0.002599	-0.027877	0.03295	-0.017982	-0.066331	-0.017316	-0.00207	-0.021337	0.004456	-0.01975	0.006755
-0.05007	0.0374	-0.00088	0.02401	-0.01977	-0.013985	-0.01736	-0.0326	-0.02704	-0.01136	0.02844	-0.03026	-0.06754	0.00801	NaN	0.009712	0.00787	-0.047116	-0.016225	-0.00889	0.00514	-0.01522	0.02133	-0.024315	-0.04095	-0.03592	-0.013801	0.01879	-0.0833	-0.01551	-0.00371	-0.02384	-0.02956	-0.065051	-0.01599	-0.00697	-0.01157	-0.01758	0.021557	0.02303	-0.005503	-0.02629	0.00882	-0.04167	0.00808	-0.011589	0.015808	0.01378	-0.06492	-0.03489
-0.06579	0.01536	-0.02483	-0.03429	0.00234	-0.0086	0.0002	-0.006185	-0.03839	0.01247	0.031431	0.01024	-0.06838	0.01498	0.009712	NaN	0.011023	-0.02213	-0.002854	-0.00328	-0.02881	0.00781	0.01682	-0.015531	-0.03519	-0.01644	-0.0135	0.00078	-0.060168	0.01224	0.01358	-0.01318	-0.03325	-0.023014	-0.01528	-0.02463	0.00904	-0.00482	0.01813	-0.006101	0.01864	-0.00448	-0.00976	-0.03873	-0.0343	0.020361	-0.00275	-0.00156	0.0157	-0.02515
0.007456	-0.01852	0.02601	-0.01198	0.019172	0.02698	0.04972	-0.088709	-0.001041	0.062348	0.05396	0.05335	-0.0279	0.01009	0.00787	0.011023	NaN	-0.01621	0.002268	0.06139	-0.0241	0.05597	0.07364	-0.06704	0.0235	0.07316	0.02728	0.01398	0.06139	-0.00652	0.074584	-0.02496	-0.00179	0.023903	-0.053327	-0.00333	0.04685	-0.00181	-0.041957	0.010964	0.03668	0.04798	0.041854	-0.022855	-0.01967	-0.022158	0.15853	0.022893	0.03035	-0.0254
0.00832	0.04937	-0.00639	-0.01478	0.000177	-0.04953	0.03968	0.000899	0.02311	-0.01989	0.02301	0.02089	0.00707	0.01519	-0.047116	-0.02213	-0.01621	NaN	0.01678	0.02244	-0.02409	0.031592	-0.00431	-0.02051	0.010021	0.00588	0.011756	-0.03764	-0.052231	-0.05619	-0.02607	-0.01516	-0.01666	-0.03309	-0.01777	-0.01054	0.026878	0.0213	0.01565	0.016823	-0.004221	-0.00326	-0.0186	0.01631	-0.01755	-0.01634	-0.037338	0.00595	0.00371	-0.0082
-0.09729	0.1108	-0.03587	0.04977	-0.017544	-0.017351	0.02142	0.029554	0.01525	0.087943	0.06037	0.01452	-0.09975	-0.02241	-0.016225	-0.002854	0.002268	0.01678	NaN	-0.03635	-0.04681	0.054685	0.04451	-0.035406	-0.03263	-0.00562	-0.05302	-0.0369	-0.02391	0.02942	-0.02679	-0.02351	-0.03428	-0.053297	-0.0317	-0.038859	-0.0341	0.02621	-0.027587	-0.018829	0.02041	-0.09093	-0.041003	-0.057894	-0.068316	-0.00165	-0.046442	-0.02428	0.00553	-0.05703
-0.055126	0.01716	-0.025352	-0.02674	-0.0301	-0.03148	-0.027805	-0.01685	-0.021219	-0.017366	-0.00053	-0.01331	-0.06673	-0.02387	-0.00889	-0.00328	0.06139	0.02244	-0.03635	NaN	-0.00654	-0.00109	-0.02237	-0.01256	0.00484	-0.00708	-0.00845	-0.011305	-0.15496	0.01198	-0.0305	-0.02192	-0.012073	-0.06447	-0.02434	-0.04128	-0.01613	-0.043971	0.01575	-0.014177	-0.026078	-0.01441	-0.024542	-0.05793	-0.058564	-0.04047	0.037556	-0.024405	-0.068943	-0.041418
-0.070938	0.01787	-0.010125	-0.03892	-0.034505	-0.01234	-0.05423	-0.04896	-0.019915	-0.02566	-0.031634	-0.032	-0.085335	-0.032959	0.00514	-0.02881	-0.0241	-0.02409	-0.04681	-0.00654	NaN	0.00992	-0.033197	-0.038399	-0.061659	-0.01181	0.021526	-0.026715	-0.083058	0.0033	-0.023193	-0.04676	-0.025814	-0.04259	-0.025878	-0.046838	-0.01687	-0.021104	0.00151	-0.050651	-0.00777	0.026737	-0.030329	-0.10098	-0.046436	-0.00217	0.001691	0.004203	-0.093465	-0.060554
-0.02519	0.02702	-0.00492	-0.06333	0.023432	-0.026714	0.01558	-8e-05	0.030583	-0.01278	-0.00354	-0.01135	-0.035794	0.02051	-0.01522	0.00781	0.05597	0.031592	0.054685	-0.00109	0.00992	NaN	0.02706	-0.043937	0.03319	0.00246	0.00208	0.0011	-0.042222	-0.01602	0.01327	-0.02818	-0.01811	-0.01838	-0.01152	0.006464	-0.017691	-0.02003	0.07074	0.019587	0.008997	0.01871	-0.015539	0.029968	-0.01104	0.026944	0.005757	-0.03018	-0.026767	-0.01106
-0.05041	0.02093	-0.0165	0.04174	0.00208	-0.01518	-0.00584	-0.04729	-0.012986	0.003918	0.01658	0.00638	-0.04651	0.002866	0.02133	0.01682	0.07364	-0.00431	0.04451	-0.02237	-0.033197	0.02706	NaN	0.00744	-0.01369	-0.01119	-0.016351	-0.00826	-0.09524	0.01514	0.00941	0.01467	-0.026158	-0.05007	0.01626	0.00388	0.01532	-0.01937	0.05038	-0.027124	-0.008009	-0.03634	0.00538	-0.01117	-0.028754	0.00942	0.004545	-0.02166	-0.03551	-0.018815
-0.04135	0.00591	0.02774	-0.04873	-0.021368	-0.00287	0.00213	-0.070168	-0.00185	-0.04746	-0.01458	0.00453	-0.03805	-0.020839	-0.024315	-0.015531	-0.06704	-0.02051	-0.035406	-0.01256	-0.038399	-0.043937	0.00744	NaN	-0.035095	-0.029	-0.017127	0.00076	-0.111792	0.00494	-0.01241	0.00501	-0.07041	-0.093866	-0.00285	-0.01318	0.01149	-0.00727	-0.027172	-0.011973	-0.013555	-0.041336	0.00748	-0.02398	-0.017164	-0.033675	-0.004162	-0.00404	-0.06831	-0.003758
-0.07099	-0.01215	0.0018	-0.07768	-0.020723	-0.030817	0.02291	-0.018687	0.024378	-0.055913	-0.044438	0.01352	-0.061683	-0.021313	-0.04095	-0.03519	0.0235	0.010021	-0.03263	0.00484	-0.061659	0.03319	-0.01369	-0.035095	NaN	-0.0066	-0.02845	-0.03877	-0.115497	-0.08501	-0.0289	-0.039731	-0.023608	-0.051024	-0.06334	-0.019699	-0.01073	-0.00093	0.01614	-0.007123	-0.010267	-0.08441	-0.017711	-0.024964	-0.0451	-0.01438	-0.011729	-0.06029	-0.041708	-0.03862
-0.0587	0.03439	-0.00179	-0.01012	-0.03449	-0.00087	-0.0231	-0.02451	0.00788	-0.04573	-0.03581	-0.00947	-0.07057	-0.01576	-0.03592	-0.01644	0.07316	0.00588	-0.00562	-0.00708	-0.01181	0.00246	-0.01119	-0.029	-0.0066	NaN	-0.00263	-0.00767	-0.071736	-0.00319	-0.00186	-0.01947	-0.0265	0.00089	-0.03128	-0.03863	-0.0315	-0.04366	0.09609	-0.048276	-0.01047	0.02493	-0.03681	-0.0585	-0.03533	0.00772	0.029116	-0.00493	-0.06928	-0.01854
-0.07466	0.010136	0.01898	0.008063	-0.00937	-0.028949	-0.01736	0.0043	0.020288	0.01888	0.006904	0.03299	-0.03257	-0.008591	-0.013801	-0.0135	0.02728	0.011756	-0.05302	-0.00845	0.021526	0.00208	-0.016351	-0.017127	-0.02845	-0.00263	NaN	-0.02087	-0.04284	-0.010329	0.014895	-0.01683	-0.01088	-0.00937	0.000565	-0.018832	0.0038	-0.01449	-0.02431	0.051257	-0.032665	-0.01251	-0.039124	-0.091987	-0.01083	0.01234	-0.022839	0.018463	-0.0089	-0.020266
-0.05381	0.01949	-0.01376	-0.06715	-0.05746	-0.03619	0.04161	-0.00174	0.00616	-0.01496	0.01122	-0.0023	-0.05109	0.02345	0.01879	0.00078	0.01398	-0.03764	-0.0369	-0.011305	-0.026715	0.0011	-0.00826	0.00076	-0.03877	-0.00767	-0.02087	NaN	-0.141753	-0.01947	-0.00251	-0.020306	-0.02674	-0.08196	-0.03255	-0.040338	-0.03753	0.02057	0.04946	-0.00413	-0.03129	0.00485	-0.043362	-0.05897	-0.064448	-0.03497	0.034705	0.01272	-0.05377	-0.058953
-0.16477	-0.00193	-0.08535	-0.004661	-0.081474	-0.098506	-0.00628	-0.18366	-0.02165	-0.081126	-0.029817	-0.04114	-0.065107	-0.072883	-0.0833	-0.060168	0.06139	-0.052231	-0.02391	-0.15496	-0.083058	-0.042222	-0.09524	-0.111792	-0.115497	-0.071736	-0.04284	-0.141753	NaN	-0.05018	-0.074421	-0.079212	-0.095873	0.01839	-0.077585	-0.122979	-0.05717	-0.09808	-0.052742	-0.027406	-0.058951	-0.08464	-0.090948	-0.15309	-0.07479	-0.036211	NaN	-0.047213	-0.105487	-0.07741
-0.09647	-0.050879	-0.04603	-0.04495	-0.04898	0.046985	0.03005	-0.04746	-0.08268	-0.01637	0.03245	-0.01695	0.0349	-0.01828	-0.01551	0.01224	-0.00652	-0.05619	0.02942	0.01198	0.0033	-0.01602	0.01514	0.00494	-0.08501	-0.00319	-0.010329	-0.01947	-0.05018	NaN	-0.01175	-0.01854	-0.00042	-0.02546	0.00104	-0.00995	0.01007	-0.02733	-0.00506	-0.07942	-0.01069	0.040388	0.04482	-0.07093	0.01508	0.01501	0.03882	0.040993	0.10837	0.01967
-0.112213	0.04203	-0.03652	0.02745	0.00308	-0.014788	-0.04076	-0.02144	-0.032671	0.01044	-0.02261	-0.01731	-0.06618	-0.01137	-0.00371	0.01358	0.074584	-0.02607	-0.02679	-0.0305	-0.023193	0.01327	0.00941	-0.01241	-0.0289	-0.00186	0.014895	-0.00251	-0.074421	-0.01175	NaN	-0.03089	-0.03385	0.01792	-0.030707	-0.007799	-0.01961	-0.048	0.01938	-0.021039	-0.007034	-0.01434	-0.02359	-0.075624	-0.011314	0.008738	0.002926	0.010673	-0.017947	-0.00494
-0.054036	-0.01404	-0.01436	-0.03201	-0.04571	-0.04594	0.05071	-0.1151	-0.006054	-0.03819	0.0192	-0.00072	0.00681	0.01732	-0.02384	-0.01318	-0.02496	-0.01516	-0.02351	-0.02192	-0.04676	-0.02818	0.01467	0.00501	-0.039731	-0.01947	-0.01683	-0.020306	-0.079212	-0.01854	-0.03089	NaN	-0.044982	-0.09004	-0.02549	-0.036351	-0.01582	0.03747	0.02598	0.02777	-0.04893	0.00677	-0.05879	-0.07425	-0.054455	-0.05627	0.01391	-0.00547	-0.08363	-0.043917
-0.091593	-0.01197	-0.019713	-0.042021	-0.029845	-0.01938	-0.006149	-0.032869	-0.024203	-0.019325	-0.02998	0.003532	-0.0551	-0.02228	-0.02956	-0.03325	-0.00179	-0.01666	-0.03428	-0.012073	-0.025814	-0.01811	-0.026158	-0.07041	-0.023608	-0.0265	-0.01088	-0.02674	-0.095873	-0.00042	-0.03385	-0.044982	NaN	-0.04118	-0.0529	-0.02939	-0.03886	-0.049502	-0.01375	-0.040752	-0.023019	-0.037249	-0.028326	-0.058613	-0.038026	-0.03896	0.004237	-0.01471	-0.040765	-0.050062
-0.13507	-0.01924	-0.06035	-0.05987	-0.002351	-0.052508	0.01241	-0.062457	-0.009832	-0.04576	-0.00987	-0.01573	-0.0549	-0.04807	-0.065051	-0.023014	0.023903	-0.03309	-0.053297	-0.06447	-0.04259	-0.01838	-0.05007	-0.093866	-0.051024	0.00089	-0.00937	-0.08196	0.01839	-0.02546	0.01792	-0.09004	-0.04118	NaN	-0.062506	-0.04716	-0.03799	-0.0218	-0.013413	-0.005877	-0.034933	-0.05235	-0.04363	-0.11848	-0.084843	-0.000956	0.016313	-0.026851	-0.036606	-0.07942
-0.13771	-0.07643	-0.02086	-0.022988	-0.03131	0.00546	-0.03051	-0.02184	-0.040047	-0.00644	-0.031526	0.00882	-0.08915	-0.034178	-0.01599	-0.01528	-0.053327	-0.01777	-0.0317	-0.02434	-0.025878	-0.01152	0.01626	-0.00285	-0.06334	-0.03128	0.000565	-0.03255	-0.077585	0.00104	-0.030707	-0.02549	-0.0529	-0.062506	NaN	-0.033416	-0.00847	-0.01163	-0.025093	-0.03681	-0.01884	0.01126	-0.06206	-0.136074	-0.011111	-0.007272	-0.028624	0.011609	-0.059435	0.007028
-0.125172	0.00282	-0.020304	-0.045315	-0.022829	-0.015507	0.00779	-0.002	-0.018514	0.00374	-0.01214	-0.00202	-0.088892	-0.010164	-0.00697	-0.02463	-0.00333	-0.01054	-0.038859	-0.04128	-0.046838	0.006464	0.00388	-0.01318	-0.019699	-0.03863	-0.018832	-0.040338	-0.122979	-0.00995	-0.007799	-0.036351	-0.02939	-0.04716	-0.033416	NaN	-0.01552	-0.004481	0.01621	-0.024545	-0.011938	-0.0539	-0.011664	-0.056837	-0.02261	-0.01551	-0.021093	-0.023269	-0.023937	-0.011544
-0.06786	0.03291	-0.02034	0.02026	-0.01486	-0.02892	0.00379	-0.0149	-0.01487	0.00851	0.01288	0.00744	-0.03317	0.01339	-0.01157	0.00904	0.04685	0.026878	-0.0341	-0.01613	-0.01687	-0.017691	0.01532	0.01149	-0.01073	-0.0315	0.0038	-0.03753	-0.05717	0.01007	-0.01961	-0.01582	-0.03886	-0.03799	-0.00847	-0.01552	NaN	-0.02345	0.04478	0.013323	-0.00688	-0.00223	-0.024541	-0.04198	-0.01846	-0.0077	-0.007031	-0.01287	-0.026652	0.00019
-0.041701	0.0788	-0.032646	0.03484	-0.04347	-0.03435	0.001048	-0.01511	-0.027022	-0.0278	-0.00383	-0.01236	-0.06292	-0.00611	-0.01758	-0.00482	-0.00181	0.0213	0.02621	-0.043971	-0.021104	-0.02003	-0.01937	-0.00727	-0.00093	-0.04366	-0.01449	0.02057	-0.09808	-0.02733	-0.048	0.03747	-0.049502	-0.0218	-0.01163	-0.004481	-0.02345	NaN	0.03245	-0.073007	-0.01557	-0.059206	-0.0231	-0.05286	-0.034887	-0.04315	-0.015655	-0.01723	-0.067009	-0.01409
0.00421	0.04458	0.02271	-0.0151	-0.014078	-0.034269	0.02213	0.07086	0.01623	-0.00296	-0.003978	0.06977	0.00809	-0.011761	0.021557	0.01813	-0.041957	0.01565	-0.027587	0.01575	0.00151	0.07074	0.05038	-0.027172	0.01614	0.09609	-0.02431	0.04946	-0.052742	-0.00506	0.01938	0.02598	-0.01375	-0.013413	-0.025093	0.01621	0.04478	0.03245	NaN	0.039989	-0.00738	0.04007	0.01605	-0.0418	0.00533	0.009204	-0.013425	0.05421	0.00848	0.00929
-0.024716	0.046225	-0.039961	-0.01576	0.011859	-0.066881	-0.035543	-0.082402	-0.007318	-0.00099	0.006737	-0.02865	-0.019964	0.002599	0.02303	-0.006101	0.010964	0.016823	-0.018829	-0.014177	-0.050651	0.019587	-0.027124	-0.011973	-0.007123	-0.048276	0.051257	-0.00413	-0.027406	-0.07942	-0.021039	0.02777	-0.040752	-0.005877	-0.03681	-0.024545	0.013323	-0.073007	0.039989	NaN	0.003968	-0.00824	-0.002018	-0.057968	-0.011109	0.024966	-0.021245	-0.013141	-0.07587	-0.071834
-0.032767	0.01245	-0.02844	-0.079297	-0.003045	-0.014274	-0.02469	0.008363	-0.00642	-0.076934	0.006513	-0.02134	-0.066829	-0.027877	-0.005503	0.01864	0.03668	-0.004221	0.02041	-0.026078	-0.00777	0.008997	-0.008009	-0.013555	-0.010267	-0.01047	-0.032665	-0.03129	-0.058951	-0.01069	-0.007034	-0.04893	-0.023019	-0.034933	-0.01884	-0.011938	-0.00688	-0.01557	-0.00738	0.003968	NaN	-0.01446	-0.016069	-0.022514	-0.043442	-0.012464	-0.032029	-0.020461	-0.033733	-0.048709
-0.115736	-0.01958	-0.00189	-0.03464	-0.05195	0.01453	-0.00653	-0.020356	-0.01492	-0.01151	0.00101	0.00219	-0.07465	0.03295	-0.02629	-0.00448	0.04798	-0.00326	-0.09093	-0.01441	0.026737	0.01871	-0.03634	-0.041336	-0.08441	0.02493	-0.01251	0.00485	-0.08464	0.040388	-0.01434	0.00677	-0.037249	-0.05235	0.01126	-0.0539	-0.00223	-0.059206	0.04007	-0.00824	-0.01446	NaN	-0.04057	-0.150006	-0.048654	-0.03116	0.003887	0.010627	-0.021712	-0.027489
-0.104771	0.01711	-0.02766	-0.00698	-0.012921	-0.035315	-0.01729	-0.0263	-0.012843	-0.03051	-0.02204	-0.02632	-0.114223	-0.017982	0.00882	-0.00976	0.041854	-0.0186	-0.041003	-0.024542	-0.030329	-0.015539	0.00538	0.00748	-0.017711	-0.03681	-0.039124	-0.043362	-0.090948	0.04482	-0.02359	-0.05879	-0.028326	-0.04363	-0.06206	-0.011664	-0.024541	-0.0231	0.01605	-0.002018	-0.016069	-0.04057	NaN	-0.051727	-0.023257	-0.01008	-0.013229	-0.03434	-0.03701	-0.015465
-0.149179	-0.05272	-0.06232	-0.04938	-0.030188	-0.052927	-0.035753	-0.03558	-0.03907	-0.041955	-0.066079	-0.05948	-0.110243	-0.066331	-0.04167	-0.03873	-0.022855	0.01631	-0.057894	-0.05793	-0.10098	0.029968	-0.01117	-0.02398	-0.024964	-0.0585	-0.091987	-0.05897	-0.15309	-0.07093	-0.075624	-0.07425	-0.058613	-0.11848	-0.136074	-0.056837	-0.04198	-0.05286	-0.0418	-0.057968	-0.022514	-0.150006	-0.051727	NaN	-0.082855	-0.05331	-0.039515	-0.105521	-0.072952	-0.042931
-0.082811	0.06896	-0.068457	0.02601	-0.038509	-0.02565	-0.025926	-0.06164	-0.019745	-0.043161	-0.04281	-0.02091	-0.05777	-0.017316	0.00808	-0.0343	-0.01967	-0.01755	-0.068316	-0.058564	-0.046436	-0.01104	-0.028754	-0.017164	-0.0451	-0.03533	-0.01083	-0.064448	-0.07479	0.01508	-0.011314	-0.054455	-0.038026	-0.084843	-0.011111	-0.02261	-0.01846	-0.034887	0.00533	-0.011109	-0.043442	-0.048654	-0.023257	-0.082855	NaN	-0.00289	-0.035665	-0.012452	-0.065053	-0.028225
-0.08493	0.01539	-0.0419	0.02401	0.007812	-0.018233	0.00133	-0.04722	-0.01198	-0.03184	0.01953	-0.00406	-0.03679	-0.00207	-0.011589	0.020361	-0.022158	-0.01634	-0.00165	-0.04047	-0.00217	0.026944	0.00942	-0.033675	-0.01438	0.00772	0.01234	-0.03497	-0.036211	0.01501	0.008738	-0.05627	-0.03896	-0.000956	-0.007272	-0.01551	-0.0077	-0.04315	0.009204	0.024966	-0.012464	-0.03116	-0.01008	-0.05331	-0.00289	NaN	0.0043	0.031079	0.04866	-0.02298
0.016505	0.03401	0.00829	0.139464	-0.01096	-0.04313	0.00935	-0.00594	0.000908	0.03509	-0.000987	0.04264	-0.029737	-0.021337	0.015808	-0.00275	0.15853	-0.037338	-0.046442	0.037556	0.001691	0.005757	0.004545	-0.004162	-0.011729	0.029116	-0.022839	0.034705	NaN	0.03882	0.002926	0.01391	0.004237	0.016313	-0.028624	-0.021093	-0.007031	-0.015655	-0.013425	-0.021245	-0.032029	0.003887	-0.013229	-0.039515	-0.035665	0.0043	NaN	0.041488	-0.029682	-0.015028
-0.05627	-0.01888	-0.00948	0.007282	-0.01953	-0.005907	0.01908	0.0271	-0.022702	0.00471	0.01898	0.000866	-0.01655	0.004456	0.01378	-0.00156	0.022893	0.00595	-0.02428	-0.024405	0.004203	-0.03018	-0.02166	-0.00404	-0.06029	-0.00493	0.018463	0.01272	-0.047213	0.040993	0.010673	-0.00547	-0.01471	-0.026851	0.011609	-0.023269	-0.01287	-0.01723	0.05421	-0.013141	-0.020461	0.010627	-0.03434	-0.105521	-0.012452	0.031079	0.041488	NaN	-0.02278	-0.01903
-0.103477	0.02147	-0.08945	-0.01875	-0.006345	-0.050445	-0.03195	-0.029691	-0.034121	-0.03966	-0.00265	-0.02339	-0.043194	-0.01975	-0.06492	0.0157	0.03035	0.00371	0.00553	-0.068943	-0.093465	-0.026767	-0.03551	-0.06831	-0.041708	-0.06928	-0.0089	-0.05377	-0.105487	0.10837	-0.017947	-0.08363	-0.040765	-0.036606	-0.059435	-0.023937	-0.026652	-0.067009	0.00848	-0.07587	-0.033733	-0.021712	-0.03701	-0.072952	-0.065053	0.04866	-0.029682	-0.02278	NaN	-0.046462
-0.041035	0.07424	-0.052122	0.01656	-0.03334	-0.0154	0.00366	-0.06225	-0.013697	-0.0358	0.00759	-0.0111	-0.04557	0.006755	-0.03489	-0.02515	-0.0254	-0.0082	-0.05703	-0.041418	-0.060554	-0.01106	-0.018815	-0.003758	-0.03862	-0.01854	-0.020266	-0.058953	-0.07741	0.01967	-0.00494	-0.043917	-0.050062	-0.07942	0.007028	-0.011544	0.00019	-0.01409	0.00929	-0.071834	-0.048709	-0.027489	-0.015465	-0.042931	-0.028225	-0.02298	-0.015028	-0.01903	-0.046462	NaN
-0.071227	0.06394	-0.034752	-0.02553	-0.01312	-0.03449	-0.00141	-0.05183	0.011472	-0.02782	-0.00579	-0.01269	-0.05345	-0.005006	-0.01268	-0.02794	-0.00049	0.0169	-0.04815	-0.070638	-0.043755	-0.01046	-0.014769	-0.025351	-0.02992	-0.04821	-0.00165	-0.03597	-0.06934	0.01706	-0.03065	-0.02051	-0.061902	-0.02167	-0.030475	-0.05554	-0.02678	-0.030452	0.045188	-0.007895	-0.018151	-0.03773	-0.053096	-0.081404	-0.034727	0.00209	-0.02604	-0.021039	-0.088655	-0.024361
-0.04221	0.01062	-0.01026	-0.03248	-0.010248	-0.022456	-0.02871	-0.046059	0.01025	-0.017952	0.004028	-0.01729	-0.03855	-0.007718	0.006869	-0.00574	0.039249	0.01831	0.02551	-0.02166	-0.006288	0.0109	-0.009587	-0.014276	0.02796	-0.01109	-0.005384	-0.0195	-0.04847	-0.02342	-0.004546	-0.0291	-0.01715	-0.00287	-0.007912	-0.01021	0.00442	-0.02587	-0.00135	0.00409	-0.042515	-0.032557	-0.01461	-0.045623	-0.021677	0.01079	-0.003038	-0.007294	-0.055618	-0.026593
-0.04789	0.02688	-0.02622	-0.055613	-0.021304	-0.00128	0.00408	-0.040696	-0.03741	-0.05452	-0.0153	-0.00184	-0.05006	-0.02051	-0.00305	0.01366	-0.0325	-0.02422	-0.029636	0.00412	-0.055088	-0.0571	0.01601	-0.035802	-0.042501	-0.00129	-0.029591	0.00462	-0.054077	0.02565	-0.0251	-0.05257	-0.03495	-0.081883	-0.045307	-0.0271	-0.02174	-0.03691	-0.023564	-0.051048	-0.0013	-0.0297	0.0108	-0.054043	-0.04864	0.00282	-0.045075	-0.015898	-0.02739	-0.032276
-0.04029	0.0602	-0.024743	0.07562	0.0004	-0.00974	0.00824	-0.03279	-0.019112	-0.01579	-0.00193	-0.00218	-0.05541	0.01179	0.00776	0.00054	0.07326	0.00718	0.0155	-0.024392	-0.04985	0.01665	-0.000572	0.02197	0.01527	-0.02122	0.0044	0.00243	-0.08165	-0.01105	-0.00263	-0.00084	-0.018862	0.00841	0.01225	-0.00212	-0.01011	-0.00352	0.0543	-0.029889	-0.00145	-0.03112	-0.01064	-0.0122	-0.029608	0.0069	0.00773	-0.02695	-0.03284	-0.027021
-0.03594	0.05808	0.000344	0.01304	-0.00455	-0.02758	0.00458	-0.04235	0.00724	0.00795	0.01986	0.014362	-0.02093	0.03435	0.01725	-9e-05	0.08151	0.02486	-0.02272	0.000797	-0.01085	0.0232	0.004199	0.00644	0.02138	0.00602	0.01931	-0.00492	-0.04606	-0.00624	-0.00103	-0.016882	0.001472	-0.02297	-0.01585	-0.0065	0.00418	-0.0184	0.05556	-5e-05	-0.01872	0.01545	-0.01947	-0.04989	-0.034525	0.00155	0.044137	0.018169	-0.02781	-0.00958
-0.074924	0.00885	-0.03593	-0.026746	0.01226	-0.00035	-0.01685	-0.036799	-0.031062	-0.03771	-0.026642	-0.00464	-0.03019	-3e-05	-0.006	0.015523	0.0169	-0.010729	0.019781	-0.02491	-0.077552	-0.019848	-0.020071	-0.031706	-0.008058	-0.00188	-0.024252	-0.05937	-0.090065	0.056777	0.015822	-0.04604	-0.031841	-0.030721	-0.0043	-0.00089	-0.00785	-0.04742	0.0411	0.018933	-0.017037	-0.025792	-0.00542	-0.034901	-0.043281	0.001264	-0.011634	0.0022	-0.020445	-0.043603
-0.075716	0.041	-0.031769	-0.05819	-0.03825	-0.039434	-0.051757	-0.03236	-0.020679	-0.02815	-0.01661	-0.026557	-0.073273	-0.02537	0.01692	-0.02458	0.01855	0.00453	-0.06565	-0.023664	-0.026227	-0.011434	-0.019415	-0.00484	-0.01729	0.000867	-0.020205	-0.026669	-0.13831	-0.03823	-0.02825	-0.022311	-0.04195	-0.08188	-0.04642	-0.058133	-0.02392	-0.048761	0.01598	-0.006353	-0.031727	-0.03732	-0.042803	-0.11778	-0.036004	-0.011	-0.004091	-0.010892	-0.062274	-0.027918
-0.015513	0.02065	-0.011323	-0.01945	-0.01787	-0.019054	0.001154	-0.025252	-0.013468	-0.006602	0.00701	-3.2e-05	-0.028984	0.02057	-0.02147	0.01088	0.04386	0.019282	0.01041	0.001201	-0.00776	-0.003536	0.0042	-0.02681	0.008067	-0.029434	0.022459	-0.0137	-0.03479	0.03988	-0.01425	-0.017	-0.016394	-0.04308	-0.00464	-0.006267	-0.003912	-0.038959	0.03906	0.004157	-0.012366	-0.018785	-0.017143	-0.018756	-0.013561	-0.01768	0.029239	-0.003716	-0.025861	-0.028735
-0.06667	-0.00849	-0.033911	0.01184	0.002	-0.03686	0.00622	-0.03749	-0.013358	-0.026814	0.03281	0.01558	-0.046175	0.011561	0.03374	0.01792	0.00085	0.02754	0.01433	-0.020523	-0.07653	0.01993	-0.00236	0.01612	0.00616	-0.0291	0.03659	0.03964	-0.056835	0.02087	0.00207	0.02453	-0.02597	-0.04289	0.00031	-0.01796	0.00194	-0.01199	0.06325	0.002027	-0.05012	-0.01404	-0.02038	-0.03353	-0.038829	0.02817	0.09708	-0.046218	0.00568	0.02252
-0.09499	-0.07168	-0.03964	-0.02743	-0.00373	0.01775	0.00353	-0.05478	-0.02484	-0.04248	-0.08892	0.03856	0.05818	-0.0551	-0.05386	0.00706	0.04476	-0.00114	-0.05314	0.01947	-0.07111	0.00905	-0.02042	-0.08541	-0.02292	-0.02353	-0.00605	-0.07772	-0.03671	0.016994	-0.02499	-0.01499	-0.05295	0.04119	-0.012292	-0.06901	0.00198	-0.04178	0.02747	-0.00255	0.02197	-0.09922	-0.07734	-0.13129	-0.043	0.06455	-0.04577	0.03553	-0.03101	-0.02248
-0.051924	-0.01459	0.00631	-0.02251	-0.0216	-0.04954	0.0979	-0.07448	-0.0127	-0.04631	0.02308	0.05763	-0.087589	0.015465	0.08737	0.0204	-0.028947	-0.03659	-0.0177	-0.0115	-0.109484	0.05635	0.02742	0.02482	-0.05288	-0.05421	0.00207	0.05514	-0.120052	0.0375	-0.01128	0.00232	-0.073692	-0.085201	-0.03896	-0.04448	-0.01017	0.07408	0.025828	0.006741	-0.13145	-0.0057	-0.00451	-0.086746	-0.0347	0.05558	-0.020257	-0.04023	-0.11124	-0.00672
-0.035146	-0.01536	0.0036	0.02137	-0.01885	-0.04139	0.002621	-0.02369	-0.007262	-0.03632	-0.028909	0.02953	-0.033445	-0.020849	-0.0217	-0.00458	0.081757	0.02852	-0.00537	-0.004962	0.00578	0.00101	-0.02474	-0.02622	0.01389	-0.00769	-0.01136	0.01835	-0.04956	-0.04957	-0.05202	0.0382	-0.017167	-0.02906	-0.06567	-0.02448	0.01868	-0.01053	0.00864	-0.033945	-0.02671	-0.02215	-0.04245	-0.086969	-0.034891	-0.02472	-0.002413	0.02474	-0.02784	-0.018172
0.00301	0.05508	0.00687	-0.00431	-0.02423	-0.07711	0.04061	-0.05978	0.004059	0.00628	-0.0224	0.00569	-0.03479	0.02833	0.01611	-0.05448	0.01203	0.0112	-0.00645	-0.026769	-0.02221	-0.03114	-0.01826	0.00076	0.01366	5e-05	-0.00552	0.02058	-0.10772	-0.03441	-0.03619	0.0105	-0.01723	0.04698	-0.02318	-0.02585	-0.02917	0.03764	0.0265	-0.024277	-0.047677	-0.03163	-0.02306	-0.07702	-0.031243	0.01002	0.000646	0.00729	-0.07392	-0.025478
-0.00966	0.01382	-0.013473	0.01111	-0.00745	-0.018515	-0.013897	-0.01685	-0.001371	-0.01291	0.02851	-0.003445	-0.010334	-0.00314	0.0026	0.01731	0.00895	0.0355	0.00803	-0.006709	0.001315	-0.006457	0.00054	-0.01228	0.01328	-0.00754	0.001922	-0.011001	-0.079525	-0.02856	-0.01642	-0.013384	-0.023245	-0.03958	-0.01914	-0.011289	-0.00215	-0.020984	0.02211	-0.018867	-0.006185	0.024037	-0.023365	-0.050172	-0.032585	-0.006	0.026156	-0.016174	-0.036893	-0.025902
-0.09676	-0.04495	0.03571	-0.038135	-0.00079	0.01846	0.03407	-0.069749	-0.00453	-0.00245	0.01852	0.04175	-0.03847	-0.01517	-0.00032	0.00605	-0.002332	-0.00456	-0.04865	0.01347	-0.03241	0.02909	0.04787	-0.040404	-0.01144	0.0441	0.01277	-0.00426	-0.04997	-0.07243	0.04498	-0.00116	-0.01185	-0.030718	-0.04288	0.00129	0.04125	0.01906	0.00619	0.004372	0.0067	-0.00238	0.01609	-0.07014	-0.03835	-0.020722	0.11927	-0.01064	-0.01474	-0.01091
-0.0244	0.01184	-0.02203	-0.01366	-0.02657	-0.02053	0.0276	-0.05781	-0.023849	-0.04471	-0.01341	-0.00423	0.03108	0.02388	0.00623	0.02035	0.00885	0.00652	0.03037	-0.00418	-0.09154	-0.00661	0.03801	0.00428	-0.01447	-0.00322	0.00645	-0.02966	-0.043718	0.0326	-0.0121	-0.007879	-0.03573	-0.04953	0.01024	-0.04856	-0.02245	0.02288	0.06751	0.060183	-0.02026	0.02013	-0.0516	-0.03987	-0.01518	0.03584	-0.0208	0.01486	-0.03845	-0.00598
-0.06456	0.03635	-0.01869	-0.0521	-0.04902	-0.053326	0.01785	-0.045832	0.00552	-0.02306	-0.033094	-0.01023	-0.096913	-0.013032	-0.00443	-0.06219	-0.018789	0.0104	-0.095701	-0.04609	-0.083034	-0.00389	-0.01983	-0.01149	-0.04531	-0.01479	-0.036878	-0.02204	-0.138253	0.04801	-0.03812	-0.01623	-0.076224	-0.09283	-0.09411	-0.099661	-0.04774	-0.01036	0.02248	-0.022765	-0.020286	0.00953	-0.062333	-0.113241	-0.072026	-0.02414	-0.013917	0.01998	-0.084791	-0.043104
-0.05657	-0.02382	0.00742	-0.029302	-0.025019	-0.013991	0.01803	-0.010569	-0.00482	-0.01495	-0.01425	0.01056	-0.068839	-0.024195	-0.00343	-0.00326	-0.03652	-0.01066	-0.05706	-0.02174	-0.02097	-0.019349	0.00966	-0.021855	-0.03787	-0.01015	-0.028072	-0.02264	-0.066192	0.00163	0.00456	-0.03569	-0.040909	-0.02993	-0.013768	-0.036831	-0.026034	0.0023	0.02105	-0.00758	0.00727	-0.01784	-0.03634	-0.082307	-0.01596	-0.00461	-0.029352	-0.001632	-0.014317	-0.03124
-0.03348	-0.00377	0.00151	-0.021492	-0.028927	-0.036536	-0.00217	-0.11659	-0.007586	-0.00227	-0.040078	0.02485	0.011053	-0.022616	-0.024476	-0.03337	-0.00862	0.017359	-0.01702	0.00051	-0.080775	-0.004751	-0.005646	-0.025124	-0.007786	-0.0008	-0.000989	-0.036631	-0.065502	0.00893	-0.00529	-0.014271	-0.032172	-0.062539	-0.030836	-0.033163	0.021096	-0.03482	0.0167	-0.013484	-0.047708	-0.013314	-0.034194	-0.040565	-0.029313	-0.023838	-0.029468	0.00089	-0.056366	-0.011958
-0.05717	0.02811	-0.06818	-0.011097	-0.03661	-0.05906	0.00606	-0.02213	-0.00479	-0.00836	-0.03057	-0.023095	-0.02704	0.00477	-0.041094	-0.138079	-0.053908	0.05311	0.01496	-0.01901	-0.108783	-0.000991	-0.018101	-0.008071	0.02299	-0.026279	-0.056465	-0.01873	-0.122233	-0.02076	-0.072515	-0.04423	-0.038603	-0.114187	-0.050012	-0.034033	0.00672	-0.00502	0.07065	-0.062005	-0.00502	-0.045642	-0.05074	-0.05588	-0.046945	-0.03745	-0.042693	-0.040283	-0.045994	-0.042295
-0.16357	-0.013	-0.04953	0.035089	-0.055288	-0.016417	-0.02732	-0.038782	-0.040943	-0.07718	-0.01331	-0.00565	-0.10608	-0.016653	-0.003849	-0.02177	-0.024012	-0.01536	-0.104473	-0.06325	-0.088974	0.024187	-0.0168	-0.035831	-0.05132	-0.04881	0.015757	-0.07071	-0.10566	0.04664	-0.023461	-0.05798	-0.065679	-0.106204	-0.024441	-0.049696	-0.01554	-0.071671	0.007133	-0.006225	-0.043802	-0.05641	-0.040989	-0.106977	-0.032922	-0.004519	-0.043934	-0.017823	-0.098607	-0.013056
-0.09891	-0.02582	-0.04236	-0.03802	0.00115	-0.02433	0.00621	0.01223	-0.04372	-0.0385	0.01492	-0.01676	-0.07664	-2e-05	-0.0169	0.017766	0.01031	-0.04441	0.01777	-0.02131	-0.03142	-0.0197	0.00195	0.01767	-0.07147	-0.02515	0.0059	-0.03508	-0.04465	-0.00274	0.02723	-0.05069	-0.03888	-0.0023	-0.01244	-0.00932	-0.00391	-0.03505	-0.00123	-0.02641	-0.01487	-0.01737	0.0098	-0.07376	-0.03963	0.006617	0.00382	-0.01615	-0.00885	-0.04024
-0.07506	0.01675	0.00502	-0.053193	-0.023356	-0.055482	0.00755	-0.05341	0.01835	-0.02191	-0.017612	0.00795	-0.075948	-0.012284	-0.01504	-0.03755	0.00727	0.00377	-0.064032	-0.03619	-0.05492	0.019425	-0.00102	-0.02024	-0.044261	-0.00856	-0.039351	-0.00521	-0.094831	0.01054	-0.01578	-0.01348	-0.050853	-0.062584	-0.060912	-0.066034	-0.03983	0.00084	0.012666	-0.011639	-0.00769	-0.04155	-0.071649	-0.075492	-0.050768	0.01021	-0.037504	0.007625	-0.04415	-0.04445
-0.04644	0.01429	-0.02766	-0.037892	0.016935	-0.026735	0.01129	-0.034339	-0.005367	-0.02988	0.01878	0.02452	-0.03398	0.01114	-0.026683	0.005673	0.042468	-0.024964	0.068562	0.0101	-0.023478	-0.007424	0.008	-0.010496	-0.008331	-0.01252	-0.015296	-0.0238	-0.041053	0.00899	0.029696	-0.05105	-0.01341	0.009403	-0.026621	0.00524	0.00311	-0.01407	0.00461	-0.011235	0.002623	-0.01298	0.01399	-0.022932	-0.03728	0.002564	0.004884	-0.00082	-0.01241	-0.04357
-0.060007	0.06051	-0.055525	0.00689	-0.02383	-0.03893	-0.028601	-0.022296	-0.020331	-0.039898	-0.00135	-0.033765	-0.040394	-0.026119	-0.01033	-0.0161	0.0199	0.02599	-0.01971	-0.034751	-0.047385	0.013386	-0.017884	-0.00594	-0.01143	-0.047639	-0.01976	-0.053148	-0.04583	-0.0542	-0.03835	-0.015118	-0.034576	-0.05449	-0.04588	-0.025954	-0.018978	-0.036558	0.02582	-0.010948	-0.02047	-0.050181	-0.042229	-0.062797	-0.026823	-0.01285	-0.020798	-0.033057	-0.026573	-0.023449
-0.00807	-0.04032	-0.00596	0.0112	0.01814	0.00267	0.02478	-0.05251	0.043465	0.00896	-0.057555	0.0567	0.02973	-0.03938	-0.0172	-0.01051	0.03603	0.03239	-0.03002	0.0685	-0.03694	0.00985	0.04668	-0.06683	0.001	0.03476	0.00211	0.04832	0.009121	0.008225	0.018288	0.05257	-0.01517	-0.00182	-0.013549	0.02505	0.0291	-0.00061	-0.019456	0.020361	-0.00735	0.05453	0.00916	-0.0458	0.01678	0.00274	0.01238	0.069083	-0.02891	0.04114
-0.228911	-0.1268	-0.100608	-0.134972	-0.084036	-0.074612	-0.073653	0.00782	-0.086734	-0.026662	-0.08148	-0.078781	-0.152784	-0.087471	-0.04982	-0.07853	-0.01434	-0.03911	-0.11327	-0.072951	-0.121229	-0.03438	-0.057384	-0.04225	-0.085813	-0.14116	-0.072314	-0.049814	-0.333775	-0.09121	-0.07952	-0.064043	-0.075318	-0.11539	-0.0883	-0.065754	-0.045699	-0.085016	-0.05635	-0.142432	-0.087215	-0.06135	-0.065372	-0.11922	-0.069532	-0.09515	-0.045833	-0.073685	-0.066864	-0.01365
-0.12003	0.02734	-0.07718	-0.18708	-0.04402	-0.112104	0.04658	0.120933	-0.01946	-0.01942	-0.03255	-0.01268	-0.075169	-0.007697	0.04313	-0.032376	-0.088304	0.01351	-0.07962	-0.04466	-0.17358	-0.01805	0.07159	-0.01525	-0.050572	-0.04887	-0.121254	-0.01668	NaN	-0.03438	-0.09025	-0.06307	-0.09481	-0.14559	-0.13089	-0.10574	-0.02895	-0.05618	-0.069295	0.012785	-0.00851	-0.30628	-0.08978	-0.096978	-0.07169	-0.078466	-0.060199	-0.13897	-0.04773	-0.03242
-0.02853	-0.0006	-0.01039	-0.014643	0.014975	-0.019077	-0.03396	-0.087835	-0.004819	-0.026359	-0.0011	-0.01803	-0.02215	-0.02912	-0.07043	-0.009016	-0.020748	0.008853	0.160136	-0.00144	-0.013323	0.034487	-0.067981	-0.081169	0.016278	-0.020235	0.030247	-0.07491	0.007455	0.00781	0.042387	-0.06312	-0.0217	0.03844	-0.034454	-0.00142	-0.01146	-0.043548	0.00205	0.01776	-0.039893	-0.04173	0.023267	-0.04815	0.00153	-0.010864	NaN	-0.0105	-0.03693	-0.099128
0.00354	0.02063	-0.03017	-0.010537	0.01911	-0.01756	0.08292	-0.02041	-0.04666	0.0338	0.00434	0.06674	0.001341	0.05486	0.012322	-0.026199	0.18258	-0.00914	0.06907	0.03294	-0.012299	-0.017146	0.01947	0.016353	0.003219	-0.00092	-0.015255	-0.00243	-0.037384	0.055998	-0.01334	-0.00041	-0.02303	-0.063915	0.010872	0.02406	0.042139	-0.00046	0.018951	-0.00165	0.00022	-0.03848	0.02417	0.038553	-0.00073	-0.019746	-0.033839	0.0099	-0.01435	-0.01469
-0.030841	-0.04902	0.015126	-0.0731	-0.04377	-0.027152	0.01178	-0.138586	-0.016229	-0.03057	-0.036262	0.00893	0.03213	-0.036942	-0.039156	-0.043813	0.00299	-0.014203	-0.04086	-0.00588	-0.093821	-0.03123	-0.009916	-0.007994	-0.032248	-0.01691	-0.031962	0.00418	-0.074466	0.01453	-0.04692	0.003608	-0.058855	-0.09636	-0.02038	-0.006945	0.00405	-0.01518	0.03063	-0.062944	-0.040363	-0.00523	-0.017099	-0.033869	-0.007709	-0.02436	-0.016082	-0.00072	-0.070177	-0.020555
0.001338	0.04522	-0.017633	0.019036	-0.04051	-0.03437	-0.03091	-0.14559	0.000332	-0.05526	-0.00412	-0.019061	-0.002274	0.0146	-0.00706	-0.03916	0.05104	0.00947	0.00485	-0.041991	-0.023869	-0.02209	-0.01743	0.00114	0.007982	-0.026873	0.01316	-0.045593	-0.008137	-0.03048	-0.05324	-0.00159	-0.032617	-0.06461	0.00234	-0.008168	-0.005504	-0.006528	0.07008	-0.029884	-0.043758	0.01856	-0.027432	0.00342	-0.0441	-0.03358	-0.002839	-0.023016	-0.066966	-0.039665
-0.1268	0.00873	-0.053783	-0.02445	-0.02873	-0.02988	-0.064121	-0.058483	-0.017786	-0.042373	-0.02571	-0.044214	-0.116886	-0.045428	-0.04255	-0.04392	0.005307	-0.02396	-0.0834	-0.101101	-0.025324	0.032787	-0.035246	-0.03875	-0.068701	-0.082583	-0.02974	-0.095648	-0.10725	-0.10473	-0.03972	-0.080627	-0.081125	-0.03568	-0.08417	-0.083181	-0.07345	-0.088469	0.06232	-0.049516	-0.037469	-0.108088	-0.083097	-0.126003	-0.09798	-0.01001	-0.012704	-0.062397	-0.041791	-0.068216
-0.06434	0.03769	-0.004942	-0.00792	-0.01477	-0.04428	0.00275	-0.10278	0.005993	-0.00969	0.00936	-0.00864	-0.084674	-0.000233	0.01879	-0.0391	0.01642	0.01113	-0.05215	-0.027798	-0.028208	0.00182	-0.031621	-0.02203	-0.01216	-0.03205	-0.00755	-0.016163	-0.103995	-0.00655	-0.04614	-0.01962	-0.035549	-0.03917	-0.03934	-0.040173	-0.02339	-0.0108	0.04542	-0.006174	-0.030233	-0.0495	-0.03678	-0.07508	-0.041044	0.00837	-0.007988	0.00531	-0.09963	-0.018058
-0.055107	-0.03411	-0.00589	-0.009698	-0.02518	-0.01483	-0.01196	-0.03884	0.022679	-0.03183	-0.03698	0.01531	-0.032928	-0.03822	-0.03543	-0.01228	-0.00035	0.023138	-0.03411	-0.00923	-0.03122	-0.01997	-0.01187	0.00236	-0.0118	-0.027036	0.0049	-0.01565	0.001768	-0.02699	-0.01918	0.014259	-0.0283	-0.057	-0.0331	-0.00359	-0.00822	0.00445	0.03633	-0.031274	-0.02528	0.01956	-0.025889	-0.05775	-0.0098	-0.00972	0.01724	-0.00184	-0.05464	0.00288
-0.27788	0.01822	-0.28116	0.05745	-0.237236	NaN	0.20774	NaN	-0.18778	NaN	NaN	0.24517	-0.131258	NaN	NaN	-0.133805	NaN	-0.10946	NaN	NaN	NaN	0.752194	-0.23566	NaN	-0.262476	-0.292572	0.21221	0.45675	NaN	NaN	0.16094	0.60609	0.20794	-0.106928	NaN	0.07085	-0.436207	0.4944	NaN	NaN	NaN	NaN	NaN	-0.303731	NaN	NaN	NaN	NaN	-0.000814	NaN
-0.153864	-0.02301	-0.0396	-0.034071	0.006672	-0.00394	-0.06755	-0.029313	-0.013064	-0.002585	-0.00097	-0.038921	-0.097713	-0.032495	-0.01114	0.0154	0.051194	-0.00661	0.01729	-0.06339	-0.026059	0.010956	-0.00493	-0.0227	-0.078233	-0.01674	0.018986	-0.0534	-0.02796	0.04002	0.026463	-0.03611	-0.046521	0.019308	-0.016871	-0.035076	-0.00461	-0.073438	0.09267	0.018097	0.00465	-0.05501	-0.04479	-0.129126	-0.020207	0.020367	0.03635	-0.012043	-0.026048	-0.013064
-0.05764	-0.02274	-0.0299	-0.003644	-0.037087	-0.057811	0.00935	-0.13587	0.00221	-0.037222	-0.023081	-0.00384	-0.020371	-0.003346	-0.022145	-0.037756	0.02661	0.01722	-0.059754	-0.02048	-0.059842	-0.008264	0.04101	-0.03668	-0.043159	-0.0274	-0.017626	-0.02687	-0.027458	-0.02411	-0.01854	-0.01393	-0.061989	-0.00358	-0.026467	-0.066494	-0.006456	-0.0349	-0.022367	0.003935	-0.032281	-0.00738	-0.053873	-0.06825	-0.014279	-0.00616	-0.062884	-0.02224	-0.049357	-0.028529
-0.033204	0.03818	-0.039091	0.00106	-5e-05	-0.003616	-0.000799	-0.0163	-0.022233	-0.00818	0.00758	-0.01097	-0.03437	-0.021516	-0.00554	-0.0024	0.044314	0.00389	0.0075	-0.018184	-0.023862	0.01236	0.004536	0.00339	0.00085	-0.01071	-0.001511	-0.029446	-0.064802	-0.00717	-0.006866	-0.0019	-0.019485	-0.04409	-0.01274	0.02341	0.01065	-0.012779	0.00326	-0.046325	-0.014744	0.01039	0.004186	-0.008043	-0.022813	-0.01151	0.011041	-0.004773	-0.0258	-0.011068
-0.153	-0.007703	-0.06445	0.0546	-0.03076	-0.04604	-0.03859	0.084022	-0.057687	0.0138	0.192	-0.00012	0.07737	-0.01544	0.004971	-0.075507	-0.09522	-0.064691	-0.00093	-0.02373	-0.02949	-0.028552	-0.00705	-0.078127	-0.108821	0.01103	-0.00277	0.05496	NaN	0.07792	-0.065511	0.01371	-0.0795	-0.01713	-0.028	-0.10502	-0.02441	-0.05869	0.01526	0.008247	-0.059336	-0.070962	-0.10854	-0.15417	-0.06285	0.01717	-0.006001	-0.001889	0.064967	-0.07982
-0.05444	-0.00137	-0.04462	0.0062	0.004285	-0.009026	-0.01732	-0.036406	0.033244	-0.046698	-0.030367	-0.00946	-0.026487	-0.034305	-0.00576	0.00198	-0.002486	0.08644	-0.0034	-0.050441	-0.025904	0.012113	-0.021952	0.00127	0.01883	-0.01953	-0.01869	-0.01825	-0.042585	0.06375	0.011663	-0.01955	-0.048382	-0.00636	0.00688	-0.035389	-0.0086	-0.04093	-0.009756	0.00559	-0.013044	-0.01003	-0.039522	-0.049687	-0.039627	0.02363	-0.052267	-0.019732	-0.009462	-0.041723
-0.066779	0.03648	-0.019894	-0.02584	-0.02036	-0.02454	-0.022282	-0.0079	-0.024121	-0.01446	0.0042	-0.005884	-0.09418	0.00956	-0.00069	-0.00375	0.05688	0.00721	-0.01968	-0.009301	-0.04811	0.00146	0.0048	0.01489	0.00105	-0.01093	0.02713	-0.02161	-0.06863	-0.00863	-0.02197	-0.029913	-0.006784	-0.04289	-0.03367	-0.0219	-0.01299	-0.040239	0.03275	0.00785	-0.01396	0.01855	-0.03274	-0.06647	-0.068842	-0.02204	0.052664	0.000103	-0.06737	-0.027477
0.01466	0.03767	0.00618	-0.00602	-0.026162	-0.037099	0.04239	-0.06052	-0.01348	-0.01449	0.016574	0.02685	0.00345	-0.005573	-0.022297	-0.020591	-0.00419	-0.035485	-0.00368	0.00178	0.00204	0.00781	0.01338	-0.046698	-0.003033	0.03896	-0.027204	0.01726	-0.028938	0.06219	-0.00168	-0.0148	-0.03167	-0.024837	-0.010422	-0.01653	0.02874	0.00012	-0.010193	0.065738	-0.015032	-0.033841	0.00812	-0.029257	-0.000628	-0.014129	-0.016007	0.00632	-0.0151	-0.010075
-0.17787	-0.00294	-0.04266	-0.06475	-0.06979	-0.018952	0.00938	-0.07986	-0.02848	-0.00986	-0.07882	-0.02081	-0.216938	0.00785	-0.05091	-0.00989	0.0405	-0.06183	-0.11019	0.00851	-0.05016	-0.081775	0.00571	-0.14689	-0.083339	0.04025	-0.00527	0.0438	-0.169995	-0.07323	-0.04959	0.01594	-0.01563	-0.07353	-0.06001	-0.087441	-0.07403	0.00418	0.05256	-0.101889	-0.03001	0.052491	-0.08518	-0.09468	-0.06231	0.00408	-0.02354	-0.0395	-0.0333	-0.0795
-0.072049	0.06006	-0.010372	-0.013126	-0.01913	-0.03019	-0.01687	-0.06148	-0.015495	0.01717	-0.00092	0.00469	-0.075951	0.00753	0.01553	-0.02053	0.0222	-0.0077	0.01394	-0.013162	-0.018211	0.00253	-0.027194	-0.01827	-0.010185	-0.020973	0.006642	-0.036396	-0.074741	0.02435	-0.01219	-0.052546	-0.019436	-0.03602	-0.02081	-0.031194	-0.02088	-0.028498	0.0571	-0.020958	-0.015404	-0.017298	-0.020536	-0.04103	-0.069102	-0.01525	0.006492	0.010102	-0.050633	-0.050688
-0.092851	0.00324	-0.031388	-0.01134	-0.03084	-0.03844	-0.027721	-0.04034	-0.014991	0.00675	-0.01484	-0.028335	-0.053776	-0.03054	0.0067	-0.01417	0.06006	-0.0088	-0.04712	-0.034949	-0.0244	-0.02096	-0.00424	0.00673	-0.04586	-0.0167	-0.017827	-0.021543	-0.154765	0.00856	-0.03593	-0.000643	-0.028998	-0.06719	-0.02777	-0.018291	-0.00524	-0.029446	-0.00014	-0.022007	-0.034094	-0.001566	-0.016916	-0.077181	-0.032866	-0.01923	0.012508	-0.024398	-0.060911	-0.007367
-0.092622	-0.01121	-0.04704	0.01313	-0.022484	-0.018929	-0.01334	-0.0447	-0.025629	0.00997	-0.028331	-0.0087	-0.094292	-0.03159	0.003609	0.00622	0.01804	-0.056142	-0.091685	-0.01895	-0.01734	-0.00999	0.01409	-0.00247	-0.064883	-0.00906	-0.001407	0.00355	-0.084917	-0.02002	-0.01903	-0.01905	-0.02241	-0.040711	-0.050751	-0.03572	-0.031778	-0.03845	-0.00814	-0.023632	-0.00666	0.026949	-0.034937	-0.099804	-0.04248	-0.0176	0.013798	-0.00986	-0.02669	-0.01652
-0.106782	0.02374	0.004343	-0.034458	-0.068647	-0.030575	-0.050034	-0.03482	-0.020908	-0.00799	-0.02106	0.00271	-0.0344	-0.02991	-0.062877	-0.04114	0.01564	-0.023434	-0.138305	-0.022386	0.00891	-0.049753	-0.03277	-0.036698	-0.057704	0.00145	-0.006529	0.0167	-0.07471	0.02235	-0.03422	0.00654	-0.030674	-0.06689	-0.019502	-0.071859	-0.024959	-0.082839	0.03315	-0.037662	-0.053852	0.006301	-0.055343	-0.143758	-0.073594	-0.051504	-0.007796	0.005546	-0.063334	-0.047532
-0.102329	0.01463	-0.016511	0.00696	-0.03727	-0.02495	0.03052	0.02199	-0.021519	0.03119	-0.04991	0.01596	-0.09814	-0.0079	0.04247	-0.04396	-0.0056	-0.01545	-0.06533	-0.032807	-0.023884	-0.045206	-0.00176	0.01352	-0.04868	0.01621	0.013928	0.014	-0.078444	-0.00472	-0.02168	0.01988	-0.017109	-0.06367	-0.0151	-0.043007	-0.01379	2e-05	0.02408	-0.051301	-0.014016	0.03205	-0.069306	-0.09318	-0.039947	0.00123	0.031626	-0.002177	-0.043128	-0.01268
0.02398	0.03538	-0.01293	-0.039212	0.010045	-0.0433	0.06392	-0.003974	0.01083	0.02736	0.007665	0.01511	0.01617	0.00676	-0.016283	0.001458	0.008087	0.011722	0.010727	0.01977	-0.02006	0.001247	0.01099	-0.007047	0.00186	0.03011	-0.01243	-0.0155	-0.028507	-0.01101	-0.00317	0.00475	-0.01779	0.001804	-0.0187	-0.02069	0.009162	0.02328	-0.0043	0.029472	-0.005145	0.01217	0.00798	-0.00679	-0.01498	0.013468	-0.018641	-0.00674	-0.001297	-0.01577
-0.071952	0.00916	-0.01029	-0.06425	-0.0449	-0.020212	-0.02788	-0.00689	-0.028897	-0.0152	0.0084	-0.02577	-0.089456	-0.030228	-0.01738	-0.00322	-0.03523	-0.0275	-0.09222	-0.010005	-0.01687	-0.02082	-0.02111	-0.026458	-0.05933	-0.001747	-0.00522	-0.03965	-0.1476	0.00077	-0.02457	-0.05206	-0.037641	-0.0862	-0.04358	-0.05304	-0.029939	-0.0408	0.02089	-0.019673	-0.014198	-0.006107	-0.050121	-0.120734	-0.050554	-0.02301	0.015514	-0.016603	-0.060471	-0.045206
-0.09439	-0.01101	-0.056154	-0.01184	-0.00183	-0.05071	-0.00753	-0.04328	-0.002415	-0.044577	-0.00509	-0.023564	-0.092536	-0.02883	-0.0537	-0.06054	-0.00279	0.03296	-0.05503	-0.055871	-0.062537	0.032865	-0.026888	-0.03537	0.00588	-0.01301	-0.00409	-0.03243	-0.13042	-0.06274	-0.00371	-0.04864	-0.079344	-0.04769	-0.04211	-0.047752	-0.05227	-0.05099	0.00319	-0.039867	-0.01096	-0.07752	-0.05118	-0.077579	-0.058303	0.00806	0.00811	-0.075001	-0.029801	-0.041644
-0.042274	0.05855	0.001145	-0.02102	-0.02745	-0.04701	-0.02372	-0.048969	-0.005482	-0.04646	-0.02348	0.02258	-0.052464	-0.033746	-0.02067	-0.05192	0.00085	-0.01073	-0.03655	0.014625	-0.032916	-0.01053	-0.042448	-0.03855	-0.00432	0.002841	0.008479	-0.00378	-0.076384	-0.01217	-0.00754	-0.03927	-0.01737	-0.04019	-0.03865	-0.03118	-0.04969	-0.01876	0.03208	-0.005068	-0.019522	-0.054124	-0.031941	-0.05707	-0.05394	-0.00749	-0.004974	-0.008344	-0.05461	-0.049793
-0.02717	0.00135	0.04045	-0.011329	0.00637	-0.01379	0.02917	-0.03009	-0.02159	0.02069	0.03184	0.014219	-0.01161	0.000678	-0.00286	0.00797	-0.007916	-0.00307	0.047593	0.00878	-0.04031	0.034654	0.048631	0.00332	-0.009467	0.05702	0.04096	-0.01651	-0.03398	-0.00434	0.05889	-0.03196	0.006523	-0.01625	-0.0256	0.02451	0.035062	0.01229	-0.03333	-0.036037	0.015891	0.02778	0.00597	-0.028298	-0.04849	-0.03144	0.20442	0.004737	0.02231	-0.0014
-0.00498	0.01354	0.01717	-0.020393	-0.00233	-0.009977	0.04345	-0.0719	0.01415	-0.01156	-0.00571	0.04408	-0.050709	-0.009868	-0.00125	-0.00917	-0.020946	0.00553	-0.030501	0.02596	-0.030737	-0.00885	0.02032	-0.03291	-0.01363	0.02332	-0.006141	0.02205	-0.0393	-0.0122	-0.00158	-0.00447	-0.00827	-0.053944	-0.029716	-0.021	-0.00063	-0.01323	0.027865	0.002731	0.00969	0.02368	-0.00186	-0.03747	-0.01304	0.01438	-0.00452	0.019298	-0.01969	-0.01087
-0.200296	-0.02988	-0.10094	-0.1172	-0.06833	-0.15577	-0.0684	-0.01115	-0.06522	0.010621	-0.04524	-0.07453	-0.175545	-0.080936	-0.05353	-0.11068	-0.057586	-0.01138	-0.13482	-0.10046	-0.253372	-0.013898	-0.082171	-0.085958	-0.08756	-0.176303	-0.108882	-0.06934	-0.31625	0.12406	-0.165759	-0.06775	-0.158339	-0.254916	-0.20437	-0.173925	-0.11085	-0.09799	0.056629	-0.036345	-0.08924	0.02865	-0.136933	-0.16936	-0.126167	-0.07248	-0.053441	0.02423	-0.19171	-0.058983
-0.01955	0.04057	-0.01625	0.00159	-0.03449	-0.0472	-0.01744	-0.04175	0.00422	-0.04103	-0.01386	-0.013123	-0.03235	-0.00794	-0.04505	-0.00842	0.05553	0.02243	-0.02713	-0.021677	-0.0172	-0.00825	-0.01723	-0.00708	0.01768	0.00233	-0.00501	-0.0052	-0.0708	-0.09227	-0.04008	-0.01616	-0.02635	-0.04531	-0.01488	-0.01801	-0.00616	-0.034183	0.04499	-0.049653	-0.020847	-0.01748	-0.03321	-0.0635	-0.047446	-0.02401	0.00885	-0.018399	-0.054363	-0.033435
-0.09961	-0.03433	-0.04599	-0.03379	-0.0347	-0.013558	-0.03997	-0.00194	-0.07839	-0.03229	0.02225	-0.03663	-0.04153	-0.02255	-0.02834	-0.01009	0.01954	-0.05522	-0.0245	-0.03285	-0.012	-0.06795	-0.01204	-0.01541	-0.04976	-0.01249	-0.00773	-0.04188	-0.087339	-0.01079	-0.0237	-0.0538	-0.05269	-0.03118	0.000909	-0.04595	-0.02909	-0.06453	-0.042933	-0.03869	-0.0392	0.01364	-0.04511	-0.08721	-0.03516	0.00176	-0.04161	-0.019	-0.03676	-0.04211
-0.16402	-0.07442	-0.06181	-0.033945	-0.068962	-0.037189	-0.01749	-0.0778	-0.03946	-0.09801	0.00869	-0.07371	-0.11215	-0.03144	-0.01833	0.02096	-0.03306	-0.0707	-0.10852	-0.07485	-0.109431	-0.02918	-0.00865	-0.050074	-0.14017	-0.07177	-0.025255	-0.06386	-0.05569	0.044845	-0.046094	-0.06584	-0.10014	-0.073469	-0.069236	-0.0627	-0.03038	-0.04522	0.10436	0.02055	-0.0387	-0.043846	-0.05738	-0.151395	-0.05324	-0.018788	-0.0416	-0.02599	-0.07244	-0.050501
-0.044266	0.03315	-0.033181	-0.0093	-0.01629	-0.04382	-0.00415	-0.04823	-0.011657	-0.02772	-0.03888	-0.01741	-0.05233	-0.02632	-0.0094	-0.03194	0.05789	0.01523	0.00292	-0.02596	-0.067555	-0.00488	-0.013118	-0.01889	0.00701	-0.03112	-0.02269	-0.03546	-0.08081	-0.05905	-0.0202	-0.01501	-0.02283	-0.0522	-0.05072	-0.00172	-0.01838	-0.025942	0.00911	-0.050514	-0.02195	-0.03411	-0.00607	-0.03252	-0.032199	-0.0184	0.01365	-0.032144	-0.03373	-0.016297
-0.05187	-0.02202	-0.02706	-0.07675	-0.00274	0.0052	0.03561	-0.049102	-0.02514	-0.01975	-0.02821	0.02398	-0.00364	-0.04054	-0.03745	0.029195	-0.044721	-0.03051	-0.0026	0.01317	0.00542	-0.02272	0.02284	-0.06797	-0.01301	-0.02122	-0.02134	-0.02701	0.01021	-0.01551	-0.03994	-0.04285	0.00103	0.02844	-0.04317	-2e-05	-0.00984	0.00554	0.01654	0.00465	0.0297	-0.04493	0.01014	-0.01692	-0.0534	0.00332	-0.03739	-0.0145	-0.02268	-0.04582
-0.084196	-0.00465	-0.034545	-0.00775	-0.00786	-0.001845	-0.01341	-0.02535	-0.02998	0.02051	-0.01407	0.00474	-0.089961	-0.028985	-0.00658	-0.00538	0.05424	-0.01224	-0.05021	-0.001306	-0.035991	0.01987	-0.004134	-0.01914	-0.00774	0.00015	0.006672	-0.023231	-0.120049	-0.03301	0.002058	-0.02212	-0.005924	-0.04587	-0.03039	-0.029458	-0.00712	-0.040779	0.0037	-0.029167	-0.01126	0.01759	-0.017895	-0.0623	-0.046783	-0.01402	0.040327	0.005904	-0.043369	-0.034079
-0.0101	0.07875	0.00336	0.10758	-0.00704	-0.03446	0.00226	-0.02432	0.02325	-0.0035	0.02965	0.007629	0.00365	0.03469	-0.01711	0.00145	0.08441	0.06063	0.02406	-0.009136	-0.03742	0.02093	0.01022	0.01056	0.05728	0.00081	0.01594	0.02177	-0.04972	-0.00957	-0.02997	0.02621	0.00458	0.04101	0.00296	0.00777	0.00451	0.00383	0.05399	-0.03116	-0.02343	-0.00569	-0.02509	-0.04673	-0.03911	0.0049	0.01555	0.0237	-0.04314	-0.01866
-0.13852	0.04974	-0.06178	-0.155925	-0.02205	-0.0139	-0.00173	0.03499	-0.04968	-0.04173	0.01059	0.00608	-0.13066	0.02978	0.002735	-0.000881	-0.102849	-0.06133	-0.051701	-0.03489	-0.06646	-0.04957	0.00067	-0.028771	-0.09483	-0.07633	0.03831	-0.00966	NaN	-0.05954	-0.01474	-0.04101	-0.07774	-0.113873	-0.032037	-0.0462	-0.02734	-0.05597	0.01185	-0.082401	-0.00131	-0.08071	-0.03172	-0.10309	-0.00717	-0.043864	0.01524	0.16468	-0.05678	-0.01866
-0.05747	0.07475	-0.02167	0.09417	-0.004951	-0.01657	0.01506	-0.074944	-0.00956	-0.02472	0.04344	-0.07601	-0.10927	0.04076	-0.004195	-0.016162	-0.054745	-0.03103	-0.028056	-0.01565	-0.02995	-0.039353	0.0151	-0.024487	-0.047218	-0.03212	-0.021776	0.01738	-0.062068	0.01093	-0.01329	-0.03541	-0.04453	-0.041046	-0.081515	-0.01873	-0.02284	0.00326	0.04095	0.04399	-0.019984	-0.091894	0.014839	-0.03542	-0.00025	0.007322	0.000621	-0.01678	-0.05796	-0.055887
-0.04777	0.03138	-0.00037	-0.034244	-0.028655	-0.0072	-0.00531	-0.01776	-0.00479	0.00085	0.00347	-0.00903	-0.069026	-0.00511	0.01176	0.0073	0.01052	-0.05582	-0.00596	-0.00481	-0.01756	0.00011	-0.00143	-0.012397	-0.0571	0.01081	0.000169	0.00715	-0.057095	0.01842	-0.00762	-0.03236	-0.031949	-0.03765	-0.014676	-0.023868	-0.02186	-0.02696	0.07025	-0.022901	-0.0079	0.001464	-0.02955	-0.073448	-0.005445	0.007133	0.015196	-0.005202	-0.039103	-0.044102
-0.032966	0.02329	-0.02298	0.010769	-0.02116	-0.033984	0.01908	-0.04905	-0.023834	-0.01763	-0.01043	0.00056	-0.025245	-0.012885	-0.032766	-0.0269	0.001213	0.00286	-0.026181	-0.00459	-0.022316	-0.031177	0.0076	0.005684	0.000659	0.00042	-0.023936	-0.01327	-0.02925	-0.02038	-0.03	0.000545	-0.025089	-0.063194	-0.035679	0.001904	0.003136	-0.02418	0.01041	-0.03063	-0.026109	-0.008144	-0.006713	-0.060491	-0.006131	-0.031858	-0.033102	-0.004902	-0.065619	-0.004728
-0.090121	0.02627	-0.023201	0.03307	-0.05074	-0.031581	-0.02528	-0.01938	-0.016777	0.02555	-0.02942	-0.01478	-0.06362	0.00489	-0.00723	-0.04235	-0.01635	0.00264	-0.07396	-0.033694	-0.034445	-0.023877	-0.01235	0.01325	-0.05218	-0.00554	0.00931	-0.0017	-0.151369	-0.01227	-0.0408	-0.01051	-0.030185	-0.09781	-0.00758	-0.072117	-0.03267	-0.056209	0.05113	-0.02119	-0.037584	-0.01232	-0.072966	-0.129133	-0.055319	-0.01963	0.013848	-0.017191	-0.067831	-0.023535
-0.075623	0.0179	-0.021656	-0.0472	-0.01937	-0.03042	0.00764	-0.13444	-0.007979	0.01124	-0.02405	-0.02155	-0.070687	-0.01029	-0.01147	-0.03359	0.0225	-0.01728	-0.04171	-0.030119	-0.044878	-0.00085	-0.00663	0.00233	-0.01447	-0.03487	0.00057	-0.01611	-0.07419	-0.06077	-0.07492	0.006	-0.039508	-0.06297	-0.040901	-0.037335	-0.00239	0.00399	0.02409	-0.013462	-0.02383	-0.05569	-0.031169	-0.083745	-0.042703	-0.01895	-0.016705	-0.027856	-0.085718	-0.002121
-0.0368	0.03186	-0.0073	-0.028593	-0.038704	-0.053754	0.01673	-0.023432	-4e-05	-0.01442	-0.013976	0.01498	-0.049535	-0.004873	-0.015618	-0.00947	0.00258	0.022834	-0.03749	-0.03644	-0.025806	0.005013	0.00124	-0.00991	-0.042996	-0.01917	0.00035	-0.04113	-0.055366	0.00385	-0.00978	-0.0415	-0.03514	-0.01911	-0.01853	-0.053685	-0.025324	-0.01505	0.031337	0.010488	-0.010158	-0.01179	-0.048877	-0.06157	-0.02928	0.01081	-0.023728	0.019057	-0.024567	-0.02482
-0.05975	0.02382	-0.01618	0.0116	0.003854	-0.008102	-0.01547	-0.052946	-0.012466	-0.0344	-0.01224	-0.00976	-0.03661	-0.022526	-0.042532	-0.00953	0.03316	0.002	0.00291	-0.0298	-0.043139	0.014396	-0.016835	-0.03634	-0.04194	-0.03094	-0.023292	-0.0503	-0.044996	0.00461	0.011943	-0.05481	-0.016318	-0.019042	-0.036257	0.007793	-0.01802	-0.03487	-0.01358	-0.013953	-0.023277	-0.049046	-0.003542	-0.028291	-0.028115	0.00141	-0.018173	-0.008036	-0.023839	-0.026426
-0.064681	0.06072	-0.020742	-0.01298	-0.025227	-0.03735	-0.02248	-0.04689	-0.005164	-0.036238	-0.02737	0.0052	-0.047874	-0.029088	-0.01758	-0.02975	0.01774	-0.008882	-0.03853	-0.017442	-0.01117	0.013557	-0.023074	-0.00453	-0.008848	0.00033	0.00252	-0.029838	-0.069043	-0.07268	-0.02706	-0.017106	-0.02494	-0.03407	-0.0343	-0.033883	-0.01985	-0.037639	0.02603	-0.014597	-0.0221	-0.03618	-0.040153	-0.082307	-0.039914	0.00754	-0.00909	-0.01509	-0.039736	-0.042618
-0.139273	0.073638	-0.051173	0.008051	-0.063216	-0.096343	-0.02543	-0.07882	-0.010955	0.0176	-0.039911	-0.02514	-0.079757	-0.048777	-0.039162	-0.040164	0.00891	-0.054214	-0.03276	-0.02989	-0.01066	-0.021188	-0.05692	-0.02839	-0.109124	-0.048753	-0.019632	-0.110004	-0.042257	-0.02844	-0.06615	-0.048696	-0.049335	-0.04406	-0.078927	-0.087243	-0.0497	-0.0592	-0.0341	0.008524	-0.045311	-0.01304	-0.119556	-0.191055	-0.016949	-0.03944	-0.049492	-0.004931	-0.073804	-0.07673
-0.026305	0.04912	-0.024984	0.0182	-0.0318	-0.0323	0.00749	-0.01892	-0.002385	0.00996	-0.03098	-0.00403	-0.03635	-0.037138	-0.00792	-0.02406	0.02344	0.04324	-0.01968	-0.01203	-0.03573	0.02985	-0.010008	0.00874	0.01205	-0.01827	-0.01836	-0.01695	-0.04291	-0.06971	-0.04901	0.01945	-0.02661	-0.01807	-0.05004	-0.035512	-0.00043	-0.00479	-0.01938	0.000429	-0.019128	-0.038869	-0.035704	-0.088305	-0.0126	-0.02225	-0.030306	-0.017247	-0.02323	0.004884
-0.09162	0.03248	-0.04902	0.07531	-0.009498	0.001052	-0.02022	-0.021918	-0.03227	-0.030567	0.01047	-0.02365	-0.06615	0.000452	-0.00101	-0.00777	0.03671	-0.00363	-0.04799	-0.041318	-0.05326	0.00168	-0.017222	-0.021719	-0.02885	-0.01678	-0.023189	-0.01793	-0.07094	-0.00715	-0.007029	-0.03332	-0.03106	-0.05828	-0.00378	0.001876	0.00543	-0.030696	-0.00153	-0.008345	-0.025809	-0.07455	-0.009863	-0.070386	-0.011091	-0.01537	-0.039186	0.012591	-0.042487	-0.014137
-0.07636	-0.023944	-0.02836	-0.000486	-0.027884	-0.019637	0.03548	-0.01196	-0.0202	0.04211	0.00297	-0.00479	-0.04094	0.00431	-0.007803	-0.030254	0.00235	-0.04	-0.00651	-0.05759	-0.033791	-0.02868	0.03924	-0.00113	-0.068672	-0.02205	-0.012514	-0.03722	-0.033043	-0.02031	-0.030047	-0.03142	-0.03723	-0.043804	-0.017244	-0.040723	-0.020456	-0.00582	-0.007108	-0.005809	-0.024095	-0.01204	-0.021785	-0.07101	0.00181	0.04438	-0.055128	0.015134	-0.034925	-0.00512
-0.070366	-0.02413	-0.01616	0.00929	-0.01904	-0.03299	0.0031	-0.04323	-0.049963	-0.00138	0.01048	0.01492	0.007177	0.01844	-0.01077	0.00866	0.03002	-0.003726	0.01769	-0.02086	-0.06916	-0.02657	0.00593	-0.05764	-0.021352	-0.02207	0.02535	-0.02448	-0.0202	0.03314	-0.02541	-0.00405	-0.04318	-0.04959	-0.02433	-0.02101	-0.007256	-0.01037	0.06215	0.036729	-0.03674	-0.02834	-0.04483	-0.04802	-0.02898	-0.01515	0.0047	-0.01255	-0.055539	-0.0307
-0.04973	0.05062	-0.021952	-0.04097	-0.00396	-0.03629	-0.02526	-0.0287	-0.016146	-0.06198	-0.03422	-0.01909	-0.05619	-0.01313	-0.00505	-0.01251	0.04599	-0.00481	-0.01796	-0.02945	-0.047893	-0.00762	-0.00432	-0.00736	0.00387	-0.00931	-0.01353	-0.043	-0.07745	-0.09292	0.00226	-0.04971	-0.019588	-0.03167	-0.03131	-0.015593	-0.02366	-0.04786	0.03145	-0.053995	-0.01939	-0.01945	-0.02665	-0.04233	-0.041713	0.00309	0.03316	-0.05199	-0.04999	-0.022582
-0.055059	0.0269	-0.01241	-0.03883	-0.01434	-0.00623	-0.0063	-0.03452	-0.025648	-0.013185	-0.0011	0.003511	-0.05824	-0.00257	0.01149	0.01508	0.06519	0.01591	0.01078	0.001125	-0.01073	0.00488	0.01035	-0.01986	0.00282	-0.03919	0.01393	-0.01879	-0.06789	0.00541	-0.02823	-0.035892	-0.022312	-0.03609	-0.02548	-0.024082	-0.02898	-0.02025	0.01027	0.016268	-0.00546	-0.024655	-0.027694	-0.045139	-0.042901	-0.01967	0.059611	-0.003331	-0.05415	-0.017388
0.01023	-0.005104	-0.00383	-0.013908	0.00114	-0.057549	0.07656	-0.06231	0.02612	-0.01123	0.00519	0.04964	0.01552	0.02555	-0.03332	-0.00506	0.006699	0.03281	0.0139	0.0126	-0.014704	0.034385	-0.0361	-0.074912	-0.01111	0.01777	-0.008411	0.01298	-0.026934	-0.00919	-0.000417	0.0085	-0.02547	-0.001125	0.01478	-0.037917	0.03702	-0.01715	0.061142	-0.009341	0.0016	-0.019506	-0.010743	-0.03137	0.015	0.062865	-0.036108	0.030195	0.05775	0.01103
-0.03406	-0.01913	-0.01318	-0.069687	-0.01435	-0.032342	-0.01108	-0.06462	-0.01876	-0.01192	-0.043869	0.00599	-0.0472	-0.01926	-0.00129	-0.01687	0.053044	-0.02338	-0.00591	0.0212	-0.03671	-0.03833	0.00082	-0.00847	-0.02788	0.01149	-0.009548	-0.00715	-0.061264	-0.03857	-0.02677	-0.0398	-0.00697	-0.019857	-0.043428	-0.00872	-0.0027	-0.03923	-0.034228	0.0104	-0.02166	0.00713	0.01428	-0.03908	-0.00291	0.007526	0.006303	-0.00595	-0.02835	-0.0189
-0.08482	-0.02566	-0.0076	-0.0142	-0.043866	-0.00591	-0.03125	-0.014733	-0.032773	-0.024333	0.00442	-0.00961	-0.04447	0.00602	-0.010148	-0.00181	-0.03368	-0.00623	-0.04951	-0.0081	-0.01378	-0.00847	-0.03298	-0.019344	-0.05188	-0.01066	-0.034083	-0.00016	-0.08402	-0.00834	-0.02006	-0.00666	-0.037761	-0.06772	0.006077	-0.039448	0.00564	-0.058732	-0.00229	-0.03397	-0.035436	0.010633	-0.01772	-0.1042	-0.030918	-0.02916	-0.029942	0.00763	-0.039856	-0.011623
-0.00844	-0.048272	-0.02567	-0.08585	-0.013273	-0.048644	0.02798	-0.022059	0.03259	-0.02022	0.36752	-0.04119	0.02356	-0.00893	-0.043086	-0.064052	-0.042082	-0.013381	-0.05886	-0.04412	-0.052349	0.02021	0.00923	-0.0041	-0.047698	0.02058	-0.03678	0.08732	-0.131114	0.01157	0.03337	0.03007	-0.04777	-0.026062	-0.04985	-0.08668	-0.02526	-0.00016	0.01505	0.022862	-0.020353	-0.03312	-0.06193	-0.081634	-0.0597	0.015198	-0.046326	-0.057926	-0.01231	-0.04768
-0.11904	0.05719	-0.04225	-0.02916	-0.06277	-0.02651	0.00196	-0.045661	-0.06725	-0.0187	0.06072	-0.04471	-0.0568	0.01687	0.00111	0.012836	-0.029193	-0.10512	0.017591	0.00178	-0.01842	-0.01569	-0.01117	-0.048901	-0.10082	-0.03134	-0.01145	0.03399	0.30773	-0.06171	-0.05902	0.01937	-0.00053	-0.07754	-0.02388	-0.03401	-0.01891	-0.03956	-0.00235	-0.026475	-0.06248	0.01505	0.04648	-0.08654	-0.01831	-0.03398	-0.04008	0.06474	-0.11502	-0.04096
-0.04576	0.03395	-0.040347	-0.00855	0.00179	-0.0388	-0.01946	0.01296	0.004678	-0.052302	-0.01158	-0.01674	-0.027547	0.00086	-0.00637	-0.0249	-0.015719	0.02045	-0.02629	-0.067457	-0.035022	0.00182	-0.041463	0.00183	-0.00941	-0.01843	0.023072	-0.03655	-0.050169	-0.00402	-0.00203	-0.033026	-0.040788	-0.01048	-0.02689	-0.050123	-0.02421	-0.060537	0.04371	-0.005592	-0.02251	0.00193	-0.048196	-0.084552	-0.037999	0.02657	-0.022589	-0.018287	-0.031575	-0.054671
-0.06441	-0.0606	-0.02617	-0.024559	-0.0235	-0.012432	0.02328	0.00453	-0.03836	0.00897	-0.010967	-0.00584	-0.04575	0.0092	0.04931	-0.000214	0.02999	-0.02203	-0.03377	-0.01214	-0.0259	0.00913	-0.03492	-0.03509	-0.05992	-0.00539	-0.015605	-0.07483	-0.035183	0.01708	-0.01389	-0.05274	-0.02985	-0.019907	-0.01377	-0.08075	-0.01562	0.01477	0.018774	0.030278	-7e-05	-0.02754	-0.04219	-0.13358	-0.07252	0.014252	-0.017056	0.01007	-0.0006	-0.07514
-0.02223	0.03441	0.003	0.17242	-0.01917	-0.029522	0.01277	0.00071	0.033476	0.00561	-0.01657	0.02937	-0.01395	-0.026737	-0.01899	-0.05372	-0.03938	0.03813	-0.07911	0.01763	-0.057028	-0.02385	-0.00798	0.015277	0.003376	-0.0022	-0.003512	-0.01873	-0.09775	0.02194	0.02049	-0.03218	-0.01165	-0.081	-0.005157	-0.03583	-0.01729	-0.01693	-0.00747	-0.02855	-0.044372	0.00069	-0.023295	-0.01365	-0.040083	-0.0548	0.011627	0.00527	-0.05909	-0.048608
-0.030876	-0.01187	-0.05982	-0.01201	-0.02113	-0.01946	0.04593	-0.07045	-0.02846	-0.11587	0.0311	0.00218	-0.07212	0.0715	0.01441	-0.00927	-0.01176	-0.05273	0.0014	-0.01994	-0.07339	-0.01681	0.0098	0.02419	-0.01683	0.04888	0.023141	0.06004	-0.055163	0.09563	-0.00853	-0.01672	-0.070769	-0.07159	0.04586	-0.02469	-0.03652	-0.04211	0.057782	-0.031676	-0.10487	0.00272	-0.02303	-0.059039	-0.01282	0.00997	0.020592	-0.06413	-0.07643	-0.021127
0.01389	0.04893	0.02881	0.01983	0.00533	0.00378	-0.00671	-0.00137	0.02496	0.00578	0.004902	0.03206	-0.04016	0.00099	-0.022166	0.01088	0.06494	-0.0086	-0.02357	0.04344	0.03614	0.02803	0.02732	0.00554	-0.00153	0.02832	-0.023727	0.02165	-0.056792	-0.036343	-0.00114	0.00365	0.01735	0.0176	-0.028166	0.01641	0.02218	-0.00805	-0.012542	0.06503	0.03348	0.030537	0.03543	0.00901	-0.00497	-0.007089	-0.005271	0.02505	-0.02333	-0.01466
-0.04858	0.03492	-0.04001	-0.07494	-0.01563	-0.047749	-0.02257	-0.026515	-0.01682	-0.01648	-0.011984	0.03974	-0.06531	-0.036732	0.081295	0.03114	-0.01363	-0.01582	-0.017871	-0.00048	-0.04924	0.03972	-0.01951	-0.01693	-0.04272	0.02666	-0.03974	0.00543	-0.053536	0.02774	-0.01149	0.03154	-0.02957	-0.024515	-0.06682	-0.05075	0.01003	-0.03469	-0.020321	0.000155	0.00083	-0.07747	0.00645	-0.120334	-0.02419	0.005439	0.045061	-0.02575	-0.04995	0.01973
-0.099457	0.00195	-0.026169	-0.03741	-0.026341	-0.018313	0.00601	0.00744	-0.005866	0.00889	-0.01544	-0.00069	-0.11862	0.00674	0.01221	-0.0019	0.074339	-0.01488	-0.00571	0.002674	-0.02398	-0.017053	-0.01306	-0.0329	-0.044557	0.01315	0.00458	0.02896	-0.077481	0.07198	-0.0028	-0.00319	-0.001076	-0.028271	-0.03205	-0.024621	-0.02074	-0.01702	0.04247	-0.049594	-0.017931	0.034603	-0.042138	-0.0631	-0.039539	-0.00563	0.059918	-0.014075	-0.02484	-0.00788
-0.058428	0.03194	-0.01885	0.01658	-0.022916	-0.039167	0.00802	-0.02742	-0.012533	0.00678	-0.0064	0.00975	-0.041054	-0.003217	-0.00332	-0.02023	0.02119	-0.018901	-0.023269	-0.00018	-0.032733	-0.006206	0.00496	0.02472	-0.01833	-0.02034	-0.014135	-0.0394	-0.050745	-0.03945	-0.03	-0.010571	-0.024962	-0.06819	-0.03077	-0.012239	-0.012248	-0.01068	0.01167	0.005806	-0.004849	-0.01094	-0.001963	-0.041309	-0.004056	-0.01982	-0.002341	-0.0015	-0.033321	-0.00391
-0.049799	0.0041	-0.007271	0.00527	-0.03231	-0.01672	-0.01404	-0.02882	-0.002869	-0.04906	0.01393	0.00126	-0.038239	0.00401	-0.02135	-0.02372	0.01396	-0.0012	-0.04186	-0.004962	-0.01511	0.00327	-0.03138	-0.02873	0.02781	-0.002059	-0.002616	-0.00976	-0.05892	0.0083	-0.01536	-0.00778	-0.032969	-0.03606	-0.01467	-0.02302	-0.02101	-0.02599	0.05399	-0.010935	-0.017172	0.00343	-0.036624	-0.05825	-0.022842	0.00461	0.019918	0.00309	-0.06748	-0.040141
-0.044562	0.00241	0.01413	-0.036603	0.011233	-0.00332	0.02942	-0.044319	-0.01186	0.0112	0.01741	0.02386	-0.02116	-0.01564	-0.010856	-0.00141	-0.001571	-0.034162	0.007153	-0.00432	-0.035073	0.015278	0.046818	-0.052874	-0.005743	0.01817	0.00648	0.00209	-0.08502	0.01094	0.049924	-0.02265	-0.014471	-0.037002	-0.0316	0.000192	0.01743	-0.00118	0.00135	-0.018805	0.020989	-0.046211	0.030852	-0.01088	-0.012363	-0.017641	0.10005	-0.013745	0.00108	-0.027731
0.01981	0.02701	-0.03442	-0.03681	0.00522	0.00695	0.14171	-0.00153	-0.00571	-0.00679	-0.04485	0.04162	0.07917	0.0467	0.00707	0.03092	0.05926	0.01513	0.02006	0.02244	-0.1281	-0.05753	0.04022	0.03446	0.03073	-0.00259	0.02355	-0.00274	-0.02104	0.13856	-0.00429	0.00032	-0.01841	0.03613	-0.02365	-0.0438	0.01525	0.11132	0.10302	-0.00728	-0.03232	-0.02738	-0.0469	-0.05663	0.02486	0.10767	-0.04465	0.02732	-0.07875	-0.00218
-0.02631	-0.04216	0.00107	-0.00947	-0.005805	-0.024341	0.00987	0.00429	-0.00792	-0.00324	-0.011216	0.02091	-0.009976	-0.008188	0.00217	0.018377	-0.01338	0.021145	-0.01208	-0.00493	-0.01166	0.013178	0.0236	-0.02048	-0.01603	-0.00409	-0.004051	-0.00765	-0.03394	-0.01364	-0.009069	-0.01239	-0.02627	0.007919	-0.001151	-0.012039	0.006553	0.00596	-0.007681	0.022908	0.012136	-0.02355	-0.00735	-0.02624	0.00941	0.046413	-0.015144	-0.01112	-0.021829	-0.00463
-0.01633	0.07901	-0.012689	0.00151	-0.0167	-0.04478	-0.02011	-0.03521	0.012099	-0.04207	-0.02703	-0.027291	-0.02563	-0.00906	-0.00931	-0.00424	0.0405	0.04092	-0.02024	-0.031602	-0.04291	-0.00931	-0.00482	0.01466	0.02677	-0.00807	0.01083	-0.02084	-0.10566	-0.06016	-0.02014	-0.02597	-0.02212	-0.04134	-0.03283	-0.01957	-0.02089	-0.030393	0.03452	-0.023236	-0.02715	-0.00299	-0.03778	-0.0528	-0.044524	-0.01181	0.03889	-0.03502	-0.05743	-0.02109
-0.049177	0.03584	-0.00896	0.04339	-0.00371	-0.012978	0.00737	0.02649	-0.02587	0.00565	-0.01073	0.03545	-0.044473	0.0352	-0.026619	0.02526	0.07533	-0.029044	0.12474	-0.00868	-0.00992	-0.03599	0.01014	0.03436	0.027289	0.0015	-0.00443	-0.00974	-0.063034	0.08708	0.00279	0.00607	-0.01576	-0.04084	0.000775	0.012263	0.00354	0.0195	0.04979	0.016942	-0.021711	-0.01736	-0.011266	-0.006978	-0.010198	0.012066	-0.020931	0.00398	-0.053345	-0.00208
-0.06695	0.05178	-0.0378	-0.07888	0.03074	0.00386	0.0869	-0.020922	-0.02989	-0.11635	0.05555	-0.01718	-0.05817	0.0791	0.01015	0.002221	-0.097178	0.0084	-0.000569	-0.02204	-0.087487	0.03817	0.07336	-0.001487	0.05616	0.06469	0.05775	0.00441	-0.02472	0.09278	-0.01697	-0.09383	-0.04863	0.006284	0.06813	0.00647	0.04368	-0.02253	-0.00808	-0.022658	-0.02821	-0.030151	0.06451	-0.00205	-0.068563	0.059689	-0.038486	-0.06148	-0.00511	-0.032559
-0.07512	0.02472	-0.05078	0.17186	-0.01398	-0.021633	0.00315	-0.01803	-0.01666	-0.024929	0.01464	-0.00181	-0.03436	-0.000879	-0.00801	-0.015	0.01852	0.03657	-0.06028	-0.04009	-0.027832	0.00729	-0.007827	-0.023321	-0.02037	-0.01446	0.003135	-0.00693	-0.07159	0.07338	-0.015248	-0.0116	-0.040648	-0.04686	-0.00829	-0.025753	0.00814	-0.01762	0.013599	0.00833	-0.035496	-0.045514	-0.023159	-0.073254	-0.027005	-0.00491	-0.049718	-0.007612	-0.058495	-0.02795
-0.06486	-0.00113	-0.02963	-0.00197	0.00235	-0.018519	0.009	-0.01807	-0.004149	-0.01975	0.015131	0.00241	-0.03274	-0.00633	-0.001828	0.027947	0.042238	-0.022218	-0.0509	-0.00115	0.02934	0.021539	0.01914	0.01366	-0.028861	0.01373	-0.012813	0.0198	-0.048702	0.00732	0.001733	-0.01	-0.01806	-0.003455	-0.01542	-0.00902	0.00479	-0.03942	-0.00058	0.006714	-0.002048	0.00433	-0.00118	-0.05398	-0.02158	-0.002405	0.007539	0.020107	0.00906	-0.02376
-0.1063	0.00163	-0.03869	-0.00069	-0.006774	-0.009632	-0.01962	-0.02065	-0.02685	0.01038	-0.02517	-0.01324	-0.05921	-0.02119	-0.00285	-0.01622	0.04218	-0.04873	-0.02016	-0.02486	-0.042479	-0.02799	0.01046	0.01144	-0.06656	-0.04174	0.022362	-0.02684	-0.037867	0.00602	0.011884	-0.03246	-0.02806	-0.023316	-0.020803	-0.01631	-0.02512	-0.03595	0.01334	-0.04078	-0.0083	0.01486	-0.03281	-0.08088	0.01104	0.00967	-0.017742	0.01621	-0.05617	0.01581
-0.06777	0.02374	-0.06989	-0.04107	0.002348	-0.036014	0.00864	-0.024646	0.00073	0.0487	-0.046591	0.00019	-0.05298	-0.0438	-0.02664	-0.011499	-0.050552	-0.00088	-0.043086	-0.05298	-0.073059	0.03252	-0.00858	-0.048681	-0.027802	0.02926	-0.05028	-0.01885	-0.06866	0.01117	-0.02623	-0.03724	-0.03278	-0.017641	-0.0052	-0.06533	-0.02502	0.00929	-0.030465	0.012352	-0.024883	-0.092541	-0.05029	-0.084957	-0.07356	0.019335	-0.00234	-0.02428	-0.01205	-0.06893
-0.00632	0.04936	-0.003581	0.00798	-0.01128	-0.03402	0.0043	-0.00884	0.017186	-0.00651	0.01063	-0.00447	-0.03306	0.00819	-0.01496	-0.02459	0.01661	0.03855	-0.00921	-0.022546	-0.027669	-0.00148	-0.010857	0.01918	0.01747	-0.03201	0.01528	-0.00015	-0.06345	-0.04129	-0.03957	-0.00399	-0.022734	-0.03208	-0.01001	-0.02665	-0.01267	-0.014699	0.03601	-0.005722	-0.01977	-0.01071	-0.03982	-0.05494	-0.03775	-0.00032	0.012882	-0.010072	-0.07233	-0.018968
-0.04878	0.02348	-0.05916	0.00218	-0.01357	-0.024575	-0.05182	-0.02197	-0.0106	-0.06255	-0.05116	-0.01388	-0.08215	-0.06167	-0.01643	-0.000572	0.004556	-0.066522	0.06068	-0.02898	-0.04532	-0.039612	-0.02912	-0.03679	-0.037418	0.00355	-0.043424	-0.04263	-0.105068	0.06218	0.00729	-0.07004	-0.061169	-0.00468	0.00582	-0.031368	-0.070781	-0.02386	-0.01689	-0.01035	-0.020441	0.03914	-0.03887	0.00905	-0.02118	0.020545	-0.008993	-0.02497	-0.035841	-0.02911
-0.1864	-0.01154	-0.0854	-0.04502	-0.08092	-0.05345	-0.06143	-0.16453	-0.08364	-0.08114	-0.07961	-0.05858	-0.09007	-0.08994	-0.10652	-0.07266	0.01695	-0.12828	-0.09655	-0.05156	-0.05503	-0.10198	-0.03537	-0.11014	-0.11698	-0.0995	-0.07667	-0.0938	-0.06981	0.004174	-0.03142	-0.09056	-0.06165	-0.037446	-0.062713	-0.04981	-0.05073	-0.09713	-0.11228	-0.08878	-0.09315	-0.11922	-0.05287	-0.10987	-0.05146	-0.10064	-0.1272	-0.05666	-0.12197	-0.07713
-0.067576	0.02634	-0.022179	-0.06717	0.002844	-0.012325	-0.01481	-0.02101	-0.014096	-0.05268	-0.00815	-0.03549	-0.063626	0.01998	-0.01441	-0.00987	0.044251	-0.02425	-0.00083	-0.019738	-0.018204	-0.02672	-0.00616	-0.04491	-0.01582	-0.02239	0.01655	-0.01164	-0.080072	-0.05561	0.00325	-0.05295	-0.015042	-0.04421	-0.042998	-0.011749	-0.00713	-0.037964	0.07001	-0.032849	-0.013399	-0.00921	-0.02779	-0.039443	-0.02977	0.01111	-0.005051	-0.03572	-0.059643	-0.052923
-0.02999	-0.01078	-0.01562	-0.13103	-0.0194	-0.046743	-0.01476	0.01884	-0.04222	-0.01481	-0.031509	-0.01583	-0.03905	-0.02222	-0.02162	0.001452	-0.01608	0.01695	-0.02182	0.01	-0.04346	-0.02024	0.00013	-0.05275	-0.02301	-0.00516	-0.026856	0.00014	-0.107917	-0.06573	-0.00855	-0.03231	-0.05418	-0.02666	-0.036729	-0.04392	-0.00958	-0.01733	-0.036435	-0.05369	0.003709	-0.01491	-0.02594	-0.03451	-0.03028	-0.01451	-0.01153	-0.08395	-0.01314	-0.02515
-0.0418	0.01371	-0.00464	-0.028415	0.005967	0.01933	0.01013	0.036	-0.021209	0.0329	-0.008544	0.04161	-0.03334	-0.01087	0.01259	0.028464	0.02751	-0.002687	0.04224	0.02462	-0.005339	0.023365	0.02096	0.00742	-0.01097	0.01164	-0.004944	-0.03689	-0.031202	0.01145	0.050025	-0.03082	-0.00823	-0.011777	-0.00784	-0.03824	0.00277	-0.01903	0.037873	0.015138	0.028714	0.01346	-0.00196	-0.05177	-0.02335	0.008449	0.021153	0.027746	-0.0091	0.0155
-0.106825	-0.04634	-0.08816	-0.00058	-0.028039	0.007306	-0.03638	-0.00171	-0.057349	-0.02728	-0.045747	-0.04406	-0.10055	-0.045402	-0.01074	-0.02105	0.071109	-0.00709	-0.045888	-0.065559	-0.078758	-0.00149	-0.0133	-0.00156	-0.04519	-0.03857	-0.062285	-0.07475	-0.10783	0.06285	-0.021875	-0.04411	-0.053915	-0.07253	-0.023872	-0.052896	-0.03196	-0.04586	-0.0242	-0.045209	-0.023095	-0.080699	-0.049897	-0.110201	-0.054674	-0.02544	-0.069364	-0.024395	-0.085884	-0.019598
-0.02798	-0.0074	0.03472	0.00359	0.005329	0.004647	0.03754	-0.0246	-0.00247	0.03158	-0.002834	0.07297	-0.03158	0.003232	0.01937	0.0113	0.046188	0.03333	0.00134	0.058856	0.009315	0.01196	0.05175	0.03963	0.0295	0.03075	-0.004868	0.02925	-0.030098	0.01713	-0.008207	0.01764	0.01082	-0.026528	-0.006611	0.01579	0.01878	0.00104	0.011725	-0.00792	0.02023	0.0003	0.029193	-0.02009	0.01083	0.00653	0.007802	0.015894	-0.02155	0.03426
-0.104625	0.0451	-0.04334	0.000109	-0.011202	-0.048253	0.04481	-0.02982	-0.026356	0.02183	0.00248	-0.0082	-0.029233	0.00244	-0.02548	0.0071	0.02338	-0.023864	0.03178	-0.04757	-0.075753	-0.00011	0.01608	0.01132	-0.035074	-0.00478	-0.01998	-0.04926	-0.01869	0.00288	-0.0266	0.00102	-0.04599	-0.02569	-0.02792	-0.034933	-0.024399	0.02306	0.05309	0.043024	-0.04646	-0.03445	-0.046303	-0.08421	-0.03294	0.02869	-0.048301	-0.00764	-0.06141	-0.03094
-0.12995	-0.02523	-0.05124	-0.056963	-0.055175	-0.01377	0.01434	-0.06266	-0.038023	-0.02648	-0.03604	-0.01429	-0.076769	-0.03122	-0.0001	-0.04106	0.00659	-0.073054	-0.08669	-0.01387	-0.101128	-0.10021	0.02133	-0.03154	-0.110162	-0.03087	-0.02165	-0.02973	-0.051157	0.02141	-0.02671	-0.02491	-0.04056	-0.06366	-0.066281	-0.05142	-0.01831	-0.02595	0.0416	-0.02391	-0.04794	0.03196	-0.02789	-0.10289	-0.04257	-0.04154	0.00618	-0.01145	-0.03876	-0.01078
-0.14329	0.01363	-0.07552	-0.04082	-0.040958	-0.055287	-0.04755	0.01407	-0.00874	0.01547	-0.01499	-0.00874	-0.06967	-0.03075	-0.02786	-0.00496	-0.00243	0.03551	-0.05401	-0.05153	-0.067492	-0.000317	-0.03968	-0.05305	-0.05609	-0.0528	0.004949	-0.07427	-0.165869	0.04168	-0.022408	-0.05898	-0.051501	-0.05105	-0.029214	-0.070097	-0.04881	-0.05324	-0.00198	-0.034397	-0.031823	-0.01638	-0.097305	-0.11645	-0.032874	0.05368	-0.020318	-0.010635	-0.031827	-0.03994
-0.02674	0.02515	0.00848	-0.02767	-0.003984	-0.0178	0.002614	-0.02795	-0.006311	-0.01951	-0.01003	0.00715	-0.032178	-0.010888	-0.01226	-0.00844	0.04561	0.004879	-0.00946	-0.011037	-0.024511	0.01387	0.004021	-0.02388	-0.005095	-0.00986	0.000774	-0.033595	-0.05691	-0.03522	-0.00968	-0.033433	-0.005596	-0.03662	-0.02086	0.003637	-0.00352	-0.018602	0.01011	-0.019091	-0.001725	-0.02424	-0.00609	-0.023628	-0.030881	-0.01276	0.004381	-0.021312	-0.032402	-0.036689
-0.04533	0.03316	-0.02827	-0.00226	-0.002373	-0.025902	-0.00297	-0.001792	0.00462	-0.00099	-0.002852	0.00607	-0.031883	-0.008994	-0.00138	-0.005764	0.04166	0.029339	-0.016555	-0.01415	-0.012312	-0.000404	0.011772	-0.0059	0.008203	-0.02486	-0.009922	-0.03348	-0.053495	0.00311	0.003729	-0.02633	-0.01969	0.00391	-0.003079	-0.003112	-0.009797	-0.01917	-0.01165	0.032484	0.000524	-0.054885	-0.014882	-0.027144	-0.02515	0.008911	-0.014757	-0.00863	-0.022576	-0.00802
-0.07173	0.01351	-0.049	-0.00068	0.01944	-0.011052	0.0756	-0.024759	-0.011096	-0.02113	0.02236	0.00968	-0.00356	0.01046	-0.040121	-0.003775	0.00041	-0.025114	0.10753	-0.00379	-0.01714	-0.00075	-0.00654	-0.02058	-0.0141	-0.00547	0.00298	-0.05317	-0.052738	0.02794	0.01027	-0.03472	-0.02322	-0.003499	-0.011364	-0.01597	-0.00662	-0.03725	0.042923	0.037843	0.008107	-0.04135	-0.01296	-0.05129	-0.02566	0.001128	0.00262	0.00531	0.01521	-0.03818
-0.05852	0.08536	0.04661	-0.00092	-0.00119	-0.01922	0.01678	-0.00261	0.0034	0.02865	0.00361	0.04466	-0.07215	-0.02722	0.041033	0.00695	0.0217	-0.03185	-0.07169	0.03933	0.02379	0.04956	0.03476	0.02062	-0.06208	0.01607	-0.006544	0.01661	-0.111836	-0.00548	-0.010453	0.00228	0.00238	0.021984	-0.062948	-0.01505	-0.00337	0.01161	0.004563	9e-05	0.01679	-0.02954	0.00291	-0.07705	-0.01395	-0.00082	0.023864	0.01977	0.00023	-0.01818
-0.125674	-0.051768	-0.01293	-0.021155	-0.039463	-0.02705	0.02848	-0.01222	-0.03551	-0.02995	0.01717	-0.00918	-0.01837	-0.0131	0.00725	-0.01504	0.02469	-0.04595	0.03348	-0.07074	-0.03733	-0.07867	-0.00404	-0.10418	-0.109496	-0.04215	-0.000489	-0.06325	-0.01222	0.005816	-0.01289	-0.05955	-0.045464	-0.04841	-0.034765	-0.037028	-0.019746	-0.02601	0.00862	-0.01438	-0.0644	-0.04847	-0.032925	-0.118694	-0.03414	-0.024106	0.01644	-0.013779	-0.03485	-0.024
-0.03277	0.00429	-0.02966	-0.03013	-0.03258	-0.042478	-0.00081	-0.01954	-0.01502	-0.02092	-0.03172	0.01462	-0.0179	-0.06169	-0.05763	0.00124	-0.01004	0.054813	0.03418	0.01268	-0.103198	-0.03688	-0.0048	-0.1089	0.02579	0.01981	0.013402	-0.00137	-0.128351	0.03326	-0.03157	0.01003	-0.022277	-0.10661	-0.048657	-0.04563	-0.02586	0.01112	0.03028	-0.0006	-0.02242	0.01732	-0.06908	-0.02474	-0.08109	-0.03912	0.02797	0.01395	-0.04605	-0.09933
-0.04794	0.01705	-0.036127	-0.00221	-0.0129	-0.006851	-0.014856	0.00161	-0.023201	0.0013	0.00481	-0.032355	-0.05116	-0.028611	0.01786	-0.00013	0.10828	0.02983	0.00425	-0.02397	-0.01754	0.00918	-0.014821	0.02893	-0.00216	-0.01324	-0.011062	-0.022099	-0.09739	0.02602	-0.01955	0.008928	-0.013909	-0.04023	-0.01701	0.00605	0.00399	-0.00936	0.01444	-0.017618	-0.015096	-0.03917	-0.012487	-0.07295	-0.046489	-0.01187	0.021786	-0.005518	-0.03865	-0.049307
-0.11212	-0.01961	-0.03784	-0.031531	-0.01244	-0.04289	-0.00734	-0.06553	-0.03034	-0.01117	-0.04068	-0.01631	-0.10339	-0.02482	-0.00657	-0.02379	0.00277	-0.06184	-0.01362	-0.03391	-0.05842	-0.03093	0.01013	-0.01539	-0.08277	-0.03661	0.0087	-0.04782	-0.019039	0.00224	0.007074	-0.05824	-0.04505	-0.003385	-0.043797	-0.02837	-0.03734	-0.04602	0.02826	-0.04363	-0.03768	0.0076	-0.02641	-0.10087	0.00322	0.02785	-0.00013	-0.00441	-0.08137	-0.00728
-0.153319	-0.02233	-0.05571	-0.039875	-0.02569	-0.039607	-0.0423	-0.00096	-0.037975	-0.0061	-0.029852	-0.02609	-0.08994	-0.037391	-0.00725	0.00808	0.01066	-0.022942	-0.06339	-0.05902	-0.05326	-0.012482	-0.00841	-0.00935	-0.04996	-0.04739	-0.009094	-0.06261	-0.064748	0.01111	-0.015775	-0.04449	-0.05564	-0.01919	0.002717	-0.030789	-0.012154	-0.048289	-0.01502	-0.028323	-0.023207	-0.05386	-0.049567	-0.102545	-0.004179	0.003756	-0.046182	-0.031116	-0.048072	0.00027
-0.043398	0.01496	0.00667	-0.046655	-0.028742	-0.031304	-0.0033	-0.06946	-0.002058	-0.02764	-0.0178	0.01471	-0.081947	-0.006459	-0.00981	-0.03991	0.02142	-0.025338	-0.027608	0.01743	-0.024205	-0.021288	-0.0319	-0.02629	-0.010854	0.00993	-0.012458	-0.00436	-0.067277	-0.01489	-0.01228	-0.04565	-0.014904	-0.04308	-0.042177	-0.027404	-0.035898	-0.02989	0.02067	-0.023729	-0.007594	0.006998	-0.020801	-0.061447	-0.027626	-0.00941	-0.005588	-0.00262	-0.093228	-0.04569
-0.073174	0.05142	-0.016517	-0.018672	-0.02056	-0.03521	-0.01914	-0.04959	-0.006275	-0.01832	-0.02167	0.0192	-0.052893	0.00059	-0.01797	-0.02389	0.02449	-0.0089	-0.02261	-0.011678	-0.020342	0.0063	-0.031119	-0.00885	-0.023247	0.00364	0.009039	-0.015011	-0.066369	0.00217	0.00969	-0.043291	-0.021198	-0.01787	-0.0149	-0.035822	-0.03303	-0.02687	0.06014	0.000203	-0.028188	-0.005509	-0.025118	-0.066023	-0.036063	-0.00371	0.002545	0.015806	-0.045046	-0.02943
-0.01366	0.07015	-0.02925	0.00261	0.008395	-0.025133	0.02691	-0.011798	0.001017	-0.00973	0.0342	0.0247	-0.01418	-0.00132	-0.023346	-0.013294	-0.012875	-0.00637	-0.035621	-0.03201	-0.01239	0.04099	0.01642	-0.020528	-0.013002	0.05576	-0.017341	-0.00043	-0.046388	0.0157	-0.00135	-0.02305	-0.0322	-0.023132	-0.00666	-0.0114	0.01023	-0.02984	0.058144	0.033469	-0.03357	-0.065797	-0.01293	-0.056573	0.000729	-0.000747	-0.011558	-0.026193	-0.02188	-0.016365
-0.112246	0.04633	-0.050161	-0.01328	-0.0281	-0.01495	-0.02472	-0.00222	-0.044675	0.00056	-0.00256	-0.00171	-0.104571	-0.02382	-0.00924	0.03681	0.02168	-0.045955	-0.04581	-0.02454	-0.057243	-0.021764	-0.02358	-0.027701	-0.040481	-0.02582	-0.00335	-0.05899	-0.104807	0.03358	-0.01298	-0.05698	-0.041282	-0.06981	-0.02024	-0.051758	-0.021968	-0.05565	0.02453	0.010669	-0.017766	0.010649	-0.040982	-0.110108	-0.064223	-0.008686	0.02261	-0.001763	-0.043757	-0.040255
0.00688	0.04106	0.0422	-0.025667	0.00298	0.00552	0.04409	-0.043145	0.01226	-0.00664	0.03226	0.03481	-0.007068	0.03593	-0.04617	-0.01292	-0.00964	0.020577	0.02084	0.00643	-0.02437	0.01791	0.01502	-0.038464	0.008794	0.02238	0.055537	0.01593	-0.058352	0.00241	0.05341	-0.01191	-0.01966	0.08427	-0.02147	0.00166	-0.00409	-0.0114	0.05359	-0.045084	0.021711	0.03509	-0.01138	-0.01913	-0.048892	0.00381	0.141799	0.02958	-0.01049	-0.03709
-0.079093	-0.01233	-0.03523	-0.026677	-0.019735	-0.027177	-0.01323	-0.02715	-0.006411	-0.00596	-0.03715	-0.01002	-0.100548	-0.036823	0.00422	-0.01329	0.02783	-0.01878	-0.04451	-0.004241	-0.032801	-0.026202	0.00271	-0.00973	-0.029675	-0.014251	-0.02566	-0.024524	-0.091819	0.01622	-0.01385	-0.057175	-0.01335	-0.04415	-0.06701	-0.029286	-0.04477	-0.01988	0.00345	-0.007027	-0.011949	-0.02157	-0.010726	-0.077715	-0.027412	-0.01797	0.016682	-0.017475	-0.059088	-0.02897
-0.03272	-0.001684	0.02198	-0.031173	0.00769	-0.0105	0.01313	0.01968	-0.00222	0.012654	0.03364	0.00456	0.02344	-0.00071	0.03645	-0.00397	0.00716	0.012971	0.014234	-0.050969	-0.02427	0.028402	-0.021086	-0.0087	0.001939	-0.0197	-0.000234	0.01564	-0.019947	0.0215	0.031804	-0.04569	-0.014828	0.004849	-0.007475	-0.017248	0.01984	-0.01098	0.01321	0.012883	-0.004508	-0.06869	-0.00819	-0.026965	-0.039	-0.005046	0.12213	-0.016115	0.017758	-0.059354
-0.046562	0.00162	-0.03764	-0.04273	0.003077	-0.003057	-0.02351	-0.002373	-0.003905	-0.051128	-0.00548	-0.0273	-0.04602	-0.028286	-0.027344	0.00959	0.047584	0.001789	0.019843	-0.049011	-0.03094	0.01184	-0.018959	-0.021625	-0.010832	-0.02647	-0.025562	-0.04945	-0.0617	0.01269	0.003903	-0.04517	-0.026367	-0.014582	-0.021704	0.00039	-0.00847	-0.026661	-0.00328	0.007047	-0.010713	-0.053794	-0.01077	-0.027332	-0.03698	-0.011027	-0.023413	-0.024076	-0.029128	-0.037022
-0.070372	0.06998	-0.015773	-0.01762	-0.03151	-0.05242	-0.02517	-0.06927	-0.018048	-0.02915	-0.0304	0.00233	-0.073812	-0.011289	-0.02038	-0.04335	0.02887	-0.01156	-0.02811	0.006255	-0.011831	-0.00391	-0.033544	-0.02903	-0.00376	0.006502	0.016086	-0.0229	-0.06829	-0.02917	-0.00665	-0.048978	-0.02689	-0.03385	-0.06168	-0.040327	-0.04799	-0.037753	0.03648	-0.020628	-0.031051	-0.026373	-0.040299	-0.05516	-0.046454	-0.01197	0.008055	-0.005106	-0.083828	-0.042555
-0.03424	0.01213	-0.00292	-0.008075	-0.00253	0.006021	0.01767	-0.01856	0.00107	0.03061	-0.007129	0.04888	-0.00063	-0.00862	-0.014346	-0.013192	0.0275	-0.015105	-0.03242	0.00748	-0.045985	-0.011508	0.03414	0.008729	-0.026317	0.0043	-0.023449	-0.01519	-0.022941	0.031009	0.00606	0.00703	-0.01075	-0.0439	0.010344	-0.01516	0.007746	-0.00626	0.00843	-0.00036	0.00848	0.00391	-0.01221	-0.04584	-0.00771	-0.0143	-0.026551	0.04018	-0.003693	0.01834
-0.091614	-0.0046	-0.038995	-0.033689	-0.040607	-0.049206	-0.02054	-0.035088	-0.027814	0.00193	-0.00729	0.00367	-0.08322	-0.006427	-0.036623	-0.036261	0.03259	-0.054456	-0.03109	0.00039	-0.008854	-0.044206	-0.022344	-0.02472	-0.02714	-0.01132	-0.016554	-0.043991	-0.079856	0.01091	-0.02236	-0.044311	-0.012009	-0.03768	-0.000759	-0.030991	-0.00409	-0.050894	0.000921	-0.014368	-0.026902	-0.017439	-0.033021	-0.108477	-0.040388	-0.022415	-0.013434	-0.021805	-0.062609	-0.032157
-0.063381	-0.04562	-0.029077	-0.01706	-0.01275	-0.04518	-0.029321	-0.05736	0.015825	-0.000327	0.00906	-0.024681	-0.07134	0.00642	0.00149	0.00687	0.038354	0.02789	-0.01007	-0.041452	-0.04196	0.011192	0.003589	0.0061	-0.01712	-0.01369	-0.010927	-0.0119	-0.10974	-0.01572	-0.01537	-0.017231	-0.037496	-0.07043	-0.02737	-0.029317	-0.01996	-0.038086	0.03197	-0.007479	-0.025454	-0.03624	-0.029144	-0.070645	-0.042553	-0.00999	0.032009	-0.018668	-0.050566	-0.028597
-0.03585	0.06639	-0.023544	-0.00708	-0.01251	-0.034406	-0.00833	-0.00988	-0.00224	-0.01632	-0.01273	-0.01781	-0.0383	-0.01286	0.01098	-0.00637	0.04461	0.064312	-0.00468	-0.001672	-0.00056	0.001839	0.009183	0.00059	0.01883	-0.01112	-0.006637	-0.022347	-0.09156	-0.02051	-0.01727	-0.005434	-0.02448	-0.03801	-0.02229	-0.001302	-0.002995	-0.010907	0.01896	-0.002411	-0.007631	-0.01437	-0.014822	-0.046934	-0.018775	-0.00848	-0.018905	-0.016668	-0.030224	-0.005867
-0.117202	-0.04063	-0.05196	-0.034848	-0.018447	0.010115	-0.04274	-0.0225	-0.065668	-0.01848	-0.026588	-0.0384	-0.094758	-0.055075	-0.01497	-0.0061	0.05679	-0.05619	-0.055049	-0.03911	-0.018156	-0.024	-0.00752	-0.0131	-0.0502	-0.0162	-0.015856	-0.03367	-0.147788	0.00385	-0.01236	-0.03464	-0.03	-0.053138	-0.018232	-0.021085	-0.02647	-0.05115	-0.0126	-0.044649	-0.014775	0.00649	-0.052492	-0.115189	-0.033032	-0.014073	-0.020791	-0.002619	-0.049496	-0.01739
-0.04895	0.05499	-0.01691	-0.00482	-0.0199	-0.020937	-0.01171	-0.00282	-0.01	-0.00693	-0.00561	-0.00189	-0.058199	0.00481	-0.00232	-0.01019	0.03687	0.009644	-0.04965	-0.00235	-0.012591	-0.026158	-0.01399	0.00091	-0.01692	-0.01289	0.003815	-0.0307	-0.100548	0.02701	-0.01175	-0.043166	-0.026383	-0.02866	0.00656	-0.033706	-0.026129	-0.03271	0.04345	0.000974	-0.007134	0.016416	-0.021735	-0.05038	-0.03691	0.00239	0.017908	-0.013504	-0.040854	-0.02974
-0.041096	0.00687	-0.01276	-0.041194	-0.015824	-0.02076	0.02543	-0.06902	-0.015025	-0.01432	-0.02976	0.03373	-0.030293	-0.016923	-0.01464	-0.04912	0.0158	-0.053631	-0.041993	-0.00409	-0.040691	-0.02574	0.02398	-0.004536	-0.030116	-0.00878	-0.021623	-0.0419	-0.050081	-0.03057	-0.00229	-0.02112	-0.014919	-0.06755	-0.023852	0.005857	-0.008374	0.0005	0.01926	-0.039048	-0.02957	-0.01012	-0.005769	-0.040137	-0.01835	-0.0169	-0.01353	0.00089	-0.053874	-0.025458
-0.038396	0.01741	0.01201	-0.011201	0.011189	-0.03272	0.00748	0.01549	-0.006856	0.0248	0.024693	0.01126	-0.02309	0.030754	0.019396	-0.036175	-0.0003	-0.018069	0.09318	-0.053874	-0.01199	-0.021216	-0.00052	0.00373	-0.004778	-0.0174	-0.006308	-0.01833	-0.022725	0.01477	0.014715	-0.00777	0.00733	-0.002958	0.014169	-0.010499	-0.00079	-0.00216	0.03781	-0.003852	-0.002305	-0.015848	-0.01418	-0.039151	-0.025305	-0.000199	0.202573	0.029792	-0.031641	-0.03136
-0.03637	0.00981	-0.02443	-0.021594	0.00462	-0.00689	0.02036	-0.02712	-0.01442	6e-05	-0.003999	0.03543	0.00261	0.0135	-0.023613	-0.022808	-0.00031	-0.015181	0.03247	0.00603	-0.053303	-0.031535	0.0299	0.00255	-0.017538	-0.01344	-0.021241	-0.03452	-0.040868	0.038952	-0.00237	-0.00956	-0.03445	-0.03242	0.001936	-0.01324	0.015995	-0.01635	-0.004614	0.00409	0.00817	-0.01869	-0.01125	-0.03244	-0.00041	-0.010089	-0.01555	0.0052	-0.016608	0.03294
-0.196405	-0.04345	-0.02705	-0.01761	-0.04634	-0.010417	-0.05202	-0.03914	-0.033835	-0.0361	-0.02609	-0.00637	-0.091169	0.00475	-0.04989	-0.02147	0.00553	-0.02905	-0.14027	-0.049388	-0.046948	0.00644	-0.03273	-0.022145	-0.09863	-0.01451	-0.00292	-0.05179	-0.1018	0.00677	-0.01999	-0.0451	-0.053658	-0.00268	-0.01733	-0.065737	-0.012	-0.06773	0.053748	-0.028285	-0.073291	0.004848	-0.06726	-0.196719	-0.042592	-0.01407	-0.023548	-0.0297	-0.05547	-0.017587
-0.06742	0.0151	-0.00058	0.000897	0.000779	0.001502	0.01106	-0.04268	-6e-05	-0.01125	-0.043328	0.01073	-0.03125	-0.027787	-0.02015	-0.00915	0.01029	-0.03266	0.03527	-0.0041	-0.005395	-0.0097	0.01996	-0.02173	-0.01304	-0.00156	-0.008087	-0.02367	-0.061096	0.01608	0.004737	-0.02732	-0.00751	-0.032992	-0.007644	0.001588	-0.00652	-0.02087	-0.01771	-0.020157	0.00976	-0.02657	0.00056	-0.03698	0.019956	0.012385	-0.03584	0.009442	-0.0397	-0.00226
-0.240616	-0.08204	-0.114625	-0.04218	-0.078968	-0.05463	-0.079531	-0.01656	-0.082888	-0.02164	-0.05069	-0.07414	-0.175186	-0.086028	-0.02529	-0.0477	-0.02454	-0.03256	-0.16581	-0.085577	-0.116171	-0.00574	-0.048051	-0.05042	-0.11444	-0.04712	-0.039511	-0.066997	-0.305847	-0.09399	-0.04	-0.063258	-0.074301	-0.13307	-0.089621	-0.058815	-0.03837	-0.093346	-0.03086	-0.144357	-0.075345	-0.06345	-0.072909	-0.140584	-0.065347	-0.07123	-0.01	-0.052751	-0.058953	-0.028502
-0.01457	-0.012229	0.04405	-0.02011	0.00244	-0.024586	-0.00039	0.05111	0.02595	0.05165	0.00164	0.03965	-0.04209	-0.01115	0.031903	-0.00265	0.05572	0.04889	0.00583	-0.00968	0.01903	0.02651	0.01705	0.00054	0.02153	0.01257	-0.01132	0.00552	-0.04854	-0.035656	0.014417	-0.02061	0.01765	-0.0248	-0.015656	-0.00863	0.00342	-0.01625	-0.02028	0.00935	0.007219	0.081514	-0.01431	-0.05344	-0.03178	0.01193	0.008362	0.02132	-0.00315	-0.01685
-0.01477	0.04968	-0.01837	-0.015596	-0.00341	-0.00809	0.02172	-0.02783	0.002183	0.01513	-0.012147	0.01234	-0.039964	0.004325	0.07524	-0.01512	0.02077	0.02992	0.00034	-0.02005	-0.012308	0.01305	-0.018651	-0.00322	-0.017745	-0.017768	0.007763	-0.030345	-0.051622	0.02778	0.00392	-0.02086	-0.027539	-0.01422	0.01906	-0.018584	-0.01232	-0.00109	0.066046	0.022193	0.00371	0.04367	-0.01387	-0.04959	-0.01866	0.04121	-0.020065	0.014836	-0.00828	-0.00074
-0.07689	-0.00342	-0.01763	-0.04317	-0.00553	-0.022	0.01764	-0.04083	-0.02189	-0.00941	0.04625	0.01993	-0.00073	0.03464	8e-05	0.00862	0.006286	-0.05295	-0.01925	0.05192	-0.01275	-0.02371	0.03583	-0.05778	-0.02625	-0.00031	0.03766	0.0231	-0.04385	0.02002	0.00437	-0.00721	-0.01381	0.019401	-0.03964	-0.01091	-0.00435	-0.02179	0.02988	-0.01416	-0.02179	-0.03614	-0.01422	-0.05471	0.00743	-0.00456	0.05743	0.02456	-0.05004	0.00116
-0.04659	-0.02026	-0.00232	0.0122	-0.00277	0.005989	0.01676	-0.04324	-0.0097	0.00998	-0.01538	0.0395	-0.02072	-0.01299	0.014292	0.008	-0.00019	-0.01747	-0.05163	0.02312	-0.00014	-0.0019	0.03542	0.03593	-0.02108	-0.00692	-0.02598	-0.01156	-0.06055	0.006731	-0.01668	-0.01121	-0.01253	-0.02787	-0.010115	-0.00801	0.00659	-0.01158	-0.007117	-0.02807	0.01086	0.00602	0.0052	-0.05675	-0.01372	-0.005062	-0.0192	0.0221	-0.01216	-0.00638
-0.124236	0.01175	-0.05033	-0.022447	-0.011205	-0.029053	-0.03285	-0.02334	-0.024091	-0.00756	0.00285	-0.0266	-0.070282	-0.01767	-0.0053	0.004393	0.02308	-0.013397	-0.00589	-0.068295	-0.042149	-0.009669	-0.01512	-0.01732	-0.040787	-0.05661	-0.021611	-0.06301	-0.023151	0.0052	-0.000659	-0.04026	-0.05112	-0.00194	-0.00784	-0.013079	0.000316	-0.037228	0.01205	-0.025521	-0.020023	-0.065034	-0.019422	-0.093935	-0.005999	0.00456	-0.044175	-0.031449	-0.009495	-0.01117
-0.04693	-0.04065	-0.01871	-0.07548	-0.01359	-0.01442	-0.01036	0.00603	-0.02075	-0.03618	0.00066	0.00468	-0.02806	-0.00164	-0.01716	0.03494	0.00206	-0.01097	0.03863	-0.00606	-0.00336	0.00319	0.01038	0.04178	-0.03955	-0.02627	-0.03565	-0.02467	-0.03793	-0.00114	-0.02269	-0.03606	-0.03962	-0.00458	-0.01346	-0.03596	-0.01629	-0.03119	0.00865	0.029	-0.00886	-0.02246	-0.01871	-0.05928	-0.03046	0.020236	-0.02976	-0.01945	-0.01082	-0.02661
-0.089024	0.01806	-0.04724	0.0127	-0.042024	-0.005424	-0.01741	0.01891	-0.033051	0.01508	-0.036969	0.00307	-0.04038	-0.036667	0.01379	-0.03644	0.00472	-0.03335	-0.071955	-0.04322	-0.039755	0.01939	-0.00423	-0.012024	-0.06616	-0.01107	-0.021541	-0.02912	-0.04723	0.03126	-0.027503	0.00406	-0.051624	-0.0753	0.006106	-0.05432	0.00175	-0.02736	-0.013855	-0.01294	-0.035397	-0.071571	-0.049242	-0.124072	-0.018625	-0.013035	-0.060446	-0.0034	-0.052581	0.016157
0.03151	0.06567	0.01296	-0.01708	-0.02184	-0.03115	0.08089	-0.04425	0.02537	-0.0053	-0.02437	0.00197	0.0517	0.0334	0.03663	0.00538	0.05297	0.02711	-0.02691	-0.016682	-0.05066	0.0106	0.01952	0.0538	0.01257	-0.00383	0.03107	0.03728	-0.04528	0.04802	-0.04726	0.036541	-8e-05	-0.00085	0.00626	-0.02702	0.00681	0.06767	0.04005	0.0197	-0.05123	0.04476	-0.04032	-0.09321	-0.03043	0.02258	0.02356	0.01655	-0.05561	0.0019
-0.08881	-0.03277	-0.04394	-0.0621	-0.01117	-0.01739	-0.03625	-0.04019	-0.06876	-0.03067	0.0079	-0.02625	-0.0776	0.00162	-0.02623	0.017164	-0.01807	-0.05701	-0.0118	-0.01471	-0.0224	-0.03039	-0.01171	-0.02702	-0.0716	-0.04379	0.00982	-0.03767	-0.0808	0.00064	0.00595	-0.05343	-0.0444	0.00318	-0.03055	-0.02299	-0.01903	-0.06338	0.00337	-0.07608	-0.00585	-0.02821	-0.02111	-0.08579	-0.05914	-0.018233	-0.00331	-0.02399	-0.02614	-0.06523
-0.010541	-0.00311	-0.01018	0.03238	0.02032	-0.02625	0.00465	-0.110389	-0.009774	-0.029422	-0.01375	-0.005934	-0.04372	-0.00264	-0.05003	-0.02332	0.03468	-0.03493	0.037585	-0.03724	-0.039859	0.0126	0.006838	-0.02022	0.000319	0.00815	0.00942	0.01832	-0.07513	0.0601	0.024341	-0.00982	-0.028853	-0.01815	-0.00401	0.010854	0.01473	-0.038851	0.0435	-0.042618	-0.027105	-0.00506	-0.00131	-0.01513	-0.024339	-0.01625	0.03959	-0.004034	-0.021717	-0.027493
-0.06715	0.0213	-0.02772	0.00114	-0.00071	-0.017519	-0.01373	-0.042626	0.012978	-0.025	-0.01052	-0.00646	-0.037827	-0.019207	-0.02887	-0.01993	0.031742	0.06283	-0.05016	-0.02966	-0.022356	0.023508	-0.00061	-0.0181	-0.00991	-0.02309	-0.019804	-0.05669	-0.09101	0.01292	0.003549	-0.03659	-0.023532	-0.01161	-0.0332	-0.026934	-0.01357	-0.0342	-0.01573	0.002372	-0.016046	-0.0476	-0.038825	-0.057681	-0.04026	0.0039	-0.004142	-0.017912	-0.01706	-0.035793
-0.10457	0.03948	-0.05128	-0.02007	-0.0051	-0.024315	-0.03773	-0.01663	-0.007292	-0.00498	-0.01488	-0.02086	-0.058111	-0.00989	-0.03808	0.008478	0.04528	0.022475	0.01008	-0.04067	-0.04959	-0.026064	0.0045	-0.06064	-0.041236	-0.05134	0.021136	-0.04943	-0.092843	0.10563	0.003636	-0.07979	-0.03573	0.002181	-0.025717	-0.021668	-0.029635	-0.05524	0.04985	-0.010227	-0.00947	-0.01778	-0.042336	-0.069845	-0.02494	0.064513	-0.013213	-0.0171	-0.021814	-0.01092
-0.091393	-0.015364	-0.07994	-0.015691	-0.00263	-0.0124	-0.07481	-0.108696	-0.09722	-0.12711	-0.03252	-0.05918	-0.01912	-0.03592	-0.049736	-0.0793	-0.04768	-0.05088	-0.05163	-0.04323	-0.041732	-0.05483	-0.07288	-0.048059	-0.06822	-0.02892	-0.043446	-0.00288	-0.014369	0.0027	-0.06506	-0.04929	-0.08453	-0.07942	0.033376	-0.073816	-0.04137	-0.16708	-0.019045	-0.11905	-0.136711	-0.03823	-0.064605	-0.098714	-0.168797	-0.004395	-0.054163	-0.013281	-0.107958	-0.07265
-0.02421	-0.03152	-0.00436	-0.03199	0.004684	-0.007416	0.01817	-0.00602	-0.00261	-0.00357	-0.027931	-0.00324	-0.048419	-0.02256	-0.01818	-0.01059	0.041241	-0.04553	0.026852	0.0009	-0.017072	-0.023433	0.00779	-0.02823	0.002307	-0.01505	-0.016987	-0.00988	-0.040205	-0.00899	0.01467	-0.02821	0.01467	-0.01769	-0.023525	0.009851	-0.00576	0.00194	-0.0171	-0.024347	-0.00836	0.02052	0.00697	0.009158	0.00019	-0.00503	-0.03293	0.0021	-0.02882	0.01364
[truncated: 158 more columns]

## Sheet: Fig.3d
Ctrl	RAD21(-)
0.20945	0.11932
0.46613	1.1275
0.69519	0.66712
0.36185	0.28542
0.6836	0.44068
0.22906	0.27932
1.3262	1.6393
0.16132	0.10441
0.40731	0.2522
0.54189	0.40407
0.26738	0.22847
1.6934	1.3315
0.2656	0.15729
0.21569	0.13966
0.33512	0.31119
0.2861	0.23797
0.1631	0.12949
0.38057	0.17627
0.24421	0.13492
0.33957	0.35661
0.18449	0.098305
0.33779	0.20339
0.45455	0.70237
0.17825	0.1539
0.40731	0.21627
1.2834	0.93288
0.19608	0.21898
1.0027	1.162
0.067736	0.030508
0.32531	0.31525
0.51337	0.39661
0.88414	1.2502
0.60784	0.61966
0.27451	0.11525
0.12656	0.17831
0.4385	0.45356
1.3708	1.2725
0.87968	1.021
0.23708	0.11119
0.051693	0.018983
0.33422	0.20814
0.07041	0.10102
0.46168	0.53085
0.25312	0.16136
0.1943	0.18847
0.34314	0.18508
0.094474	0.085424
0.34848	0.32407
0.30838	0.15932
0.24421	0.20407
0.31462	0.2
0.24421	0.27864
0.39127	0.1722
1.8262	2.1159
1.6898	1.9241
0.45455	0.2678
0.42246	0.37085
0.57576	0.47932
0.57487	0.33424
0.41711	0.49627
0.23886	0.19593
0.3369	0.30169
0.88859	1.2603
0.60963	0.55051
0.46613	0.36881
1.7888	1.8759
0.49465	0.25831
0.58111	0.44746
0.16488	0.19797
0.10606	0.04
0.11052	0.10441
1.852	1
0.66043	0.37288
0.63191	0.36339
0.44652	0.25559
0.13458	0.33627
0.10517	0.12542
0.15508	0.11186
0.0918	0.049492
0.12478	0.084746
0.15597	0.15119
0.35294	0.38102
0.19162	0.090169
0.45455	0.39525
1.0865	1.0603
0.016934	0.021017
0.22014	0.19661
0.28431	0.15797
0.45187	0.58034
0.062389	0.049492
0.26292	0.10169
0.98128	1.0569
0.20588	0.13966
0.39127	0.36678
0.49554	0.32678
0.46524	0.59797
0.43137	0.32678
0.090018	0.067119
0.25847	0.22847
0.29412	0.16136
0.85205	0.62305
0.1934	0.17085
0.44474	0.32678
0.27718	0.15186
0.38146	0.20271
0.061497	0.075932
1.4349	1.3376
0.77451	0.86305
0.19875	0.19932
1.3066	1.2169
1.8414	0.91458
0.45009	0.54576
0.1016	0.11322
0.21034	0.15119
0.40642	0.42508
0.21658	0.17695
0.45009	0.39254
0.22995	0.2061
0.61676	0.26237
0.73619	0.56
0.83779	0.50237
0.075758	0.13763
0.23619	0.14441
0.2852	0.35322
0.20143	0.11186
1.4439	1.48
2.459	1.5553
0.32799	0.24136
0.26114	0.11729
1.1613	0.66847
0.14884	0.21492
0.20766	0.13559
0.22638	0.30102
0.35829	0.12407
0.53476	0.52407
0.23797	0.20542
0.51693	0.55797
0.16132	0.07661
0.12032	0.091525
0.43405	0.40407
0.77986	1.2827
1.3957	0.90712
0.3975	0.3078
1.2959	1.198
0.44474	0.3261
2.6043	1.8997
0.4902	0.4339
0.16756	0.14441
0.38681	0.32475
0.44652	0.19932
0.86898	0.93831
0.27184	0.11932
0.60071	0.59932
0.29947	0.19186
0.79412	0.93831
0.91622	0.67864
0.27094	0.22508
0.44118	0.4522
0.19786	0.14576
0.28253	0.38441
0.35829	0.42102
1.0107	0.92949
0.28075	0.18983
1.0989	0.75525
0.40018	0.28746
0.459	0.23661
0.2148	0.23729
0.52941	0.49763
0.20677	0.24746
0.27184	0.42373
1.18	1.3288
0.35472	0.2061
0.71925	0.67051
0.5615	0.38237
0.3574	0.16407
0.31462	0.26237
0.31462	0.28949
0.43405	0.50169
0.25668	0.22237
0.35472	0.1939
0.37255	0.2678
0.41355	0.25085
0.1123	0.07322
0.29679	0.39322
0.73173	0.61831
0.27451	0.30441
1.5651	1.1098
1.0749	1.2841
0.22816	0.17153
0.46257	0.25492
0.31729	0.35119
0.41087	0.45966
0.1123	0.13695
0.48841	0.48136
0.33957	0.14169
1.1586	1.0102
0.64349	0.59661
0.28342	0.18441
0.11052	0.088136
0.14171	0.16203
0.7139	0.47322
0.35294	0.16881
0.065062	0.027119
0.42602	0.43729

## Sheet: Fig.3e
Ctrl	RAD21(-)
0.28205	-0.12833
-0.0077	-0.0044
0.08298	0.02429
0.2422	-0.13446
0.06886	0.11402
-0.01539	0.05835
0.30031	0.5489
0.14604	-0.0751
0.00826	0.11099
-0.02737	0.17058
0.3563	0.9863
0.37191	-0.33882
0.12012	-0.01858
-0.04724	-0.10762
0.047	0.7126
0.19758	-0.19918
0.04511	-0.09105
0.11806	-0.14879
0.02843	-0.15793
0.08685	-0.05999
0.28526	-0.12475
0.17622	0.5564
0.19447	-0.11183
0.1323	0.04788
-0.15039	0.08115
0.11141	0.19501
0.3612	0.6365
0.12414	-0.16851
0.254	1.0558
0.33741	0.19993
0.11862	0.31389
0.50977	0.91628
0.06995	0.65294
0.71339	0.5184
0.1501	-0.15672
0.138	0.37625
0.22054	0.46767
0.22413	0.02345
0.122	0.12359
-0.0198	0.38221
0.13435	0.3882
0.18824	0.86777
0.09497	0.0053
-0.46914	1.20869
0.05159	0.81016
-0.2618	-0.34084
0.0188	-0.03071
-0.04176	-0.09512
-0.26254	-0.20698
0.03103	0.00515
0.0553	-0.1939
0.09058	-0.12954
0.40055	0.03567
0.305	0.4047
0.18798	0.23738
0.18088	0.10767
0.02805	-0.05539
0.01759	0.02483
0.04656	0.02174
-0.00601	0.16497
0.02562	0.20238
0.02406	-0.02136
0.08015	-0.0195
0.08135	0.06999
0.04939	0.15799
0.02149	-0.06836
0.668	0.5635
0.15538	-0.0816
0.13592	-0.10998
0.18807	-0.31192
0.0307	0.21934
0.33351	-0.12961
0.18847	-0.18349
-0.15727	0.14611
0.25461	0.49375
0.14725	0.22652
-0.47046	-0.13879
0.1029	-0.06357
-0.7432	0.2154
0.31188	-0.20787
0.09997	-0.14094
0.17934	-0.54766
0.0595	-0.0889
-0.1078	0.0144
0.02038	-0.16305
0.28837	0.30675
0.27113	0.2851
0.32114	0.16491
-0.6045	0.5022
-0.02052	-0.10484
0.0529	0.1906
0.1465	1.0929
0.21964	-0.15382
0.11772	0.17066
0.00813	0.01965
0.08301	0.38463
0.1545	0.8241
0.09646	-0.08373
0.1439	1.0204
0.19223	0.36014
0.28277	0.49513
0.07594	-0.34788
-0.00565	0.11562
-0.10728	0.34922
0.1767	0.0424
0.2667	-0.1505
0.02857	-0.17313
0.0102	0.09324
-0.26706	0.08358
0.13122	0.35947
0.2385	0.0983
0.17481	-0.12697
0.1503	0.401
0.11351	0.03276
-0.32963	0.45926
0.0129	-0.29722
0.09997	0.06066
-0.08304	0.40381
-0.18601	0.07544
0.32309	0.3283
0.41479	0.41291
0.45851	-0.00243
0.22611	-0.10794
0.51485	-0.36223
0.22148	0.55706
0.3107	0.5322
0.17257	-0.06847
0.15162	1.29046
1.00753	0.7366
-0.21352	1.20449
0.27834	0.39512
0.19599	-0.05195
0.57098	-0.16013
0.8226	-0.3332
0.18869	0.52347
0.20503	0.561
0.3286	1.7508
0.06723	0.0765
-0.27133	0.21853
-0.23459	0.59113
-0.18593	0.55571
0.51951	-0.16487
0.27533	-0.18011
0.41379	-0.08579
0.2829	1.8536
0.15921	0.17155
0.24713	-0.05677
0.10739	0.0186
0.1662	1.1151
-0.14569	0.18838
0.23228	-0.01177
0.40471	-0.05391
-0.07333	-0.01999
0.7381	0.624
0.25253	-0.05093
-0.08568	-0.14749
-0.14069	-0.15959
-0.18057	0.12685
0.33321	-0.23349
0.2108	-0.16549
0.32877	0.024
-0.12588	-0.00926
0.06534	0.10593
-0.15411	-0.42993
0.09575	-0.03921
0.403	0.728
0.0694	0.0555
-0.2208	0.07611
0.34307	-0.28075
0.35491	0.20748
0.0958	0.9846
0.3894	0.3402
0.13194	-0.25296
0.219	-0.04721
0.06404	-0.19765
0.0387	0.3622
0.1565	0.7415
0.12684	-0.07771
-0.08285	0.3074
0.24964	0.05456
0.12876	0.28087
-0.14366	-0.20138
-0.03461	0.24848
0.25364	-0.05393
-0.0102	-0.2378
-0.1434	0.4395
-0.29167	0.2414
0.38412	0.04602
0.14963	0.10753
0.20764	0.00488
0.19026	0.3933
0.22062	0.07957
0.0227	0.57748
-0.07719	0.76791
-0.01596	0.5156
0.71663	0.2857
0.02685	-0.10163
-0.35852	-0.18419
0.4145	1.1871
-0.0276	0.72987
-0.17556	0.69181
-0.07167	0.09287
0.25544	0.39355
-0.0923	0.3875
0.25614	0.24082
-0.11243	0.49815
0.7355	0.7797
-0.27278	0.59316
-0.21594	0.12536
-0.01972	-0.04155
-0.05831	1.027
0.05604	-0.01787
-0.04526	0.29552
-0.39979	0.1851
0.05539	0.4995
0.1125	0.7991
0.09609	-0.01627
0.31716	0.48485
0.39775	0.87679
-0.05143	0.69687
-0.19455	0.07402
0.1228	0.17806
-0.05194	0.29611
-0.0433	0.284
0.10671	0.5686
-0.1838	0.6315
0.53042	1.21314
0.35421	0.42004
0.137	0.19672
-0.22571	0.51904
-0.05579	1.18859
-0.02486	-0.05542
0.05458	-0.15428
0.00449	-0.07935
-0.04598	-0.26429
-0.33967	0.04081
0.0546	0.1334
0.05078	-0.1251
-0.76993	0.2099
-0.13572	-0.12898
-0.19859	0.20327
-0.24887	-0.17655
-0.13502	0.07697
0.02355	-0.22055
0.05608	-0.40611
-0.1325	-0.009
-0.46831	0.26295
-0.1414	0.2411
-0.08155	-0.13815
0.05824	-0.24425
-0.35851	0.2611
-0.42586	-0.02507
-0.11577	0.33839
-0.35533	1.1769
0.12941	-0.10834
0.01287	0.20912
0.13582	0.07559
-0.02485	0.42188
-0.1193	0.7809
0.09187	-0.11535
0.21497	1.349
0.54205	0.62357
-0.12101	0.85391
0.1162	-0.58359
0.08939	0.13613
-0.00947	0.67315
0.2885	-0.0873
-0.3409	1.6211
0.0038	0.6791
0.74676	1.2343
0.1398	0.23213
-0.04184	0.7102
-0.36768	0.3412
-0.27197	0.6544
0.06388	0.7705
-0.14202	0.0965
0.587	0.333
0.1413	0.11073
-0.16749	0.19338
-0.3839	0.54194
-0.34432	0.4822
0.29317	-0.05772
0.16109	-0.22332
0.06376	-0.08635
-0.0778	1.4602
0.16772	0.20883
0.05161	0.06906
0.06125	-0.00154
0.1928	0.2906
-0.23894	0.19875
-0.07055	-0.05368
0.35825	0.02138
-0.30286	-0.07793
0.2432	2.0999
-0.1602	0.5797
0.17732	-0.0866
-0.12401	0.55822
0.0789	0.31053
-0.17167	-0.20451
-0.07279	0.28839
0.03117	-0.05677
0.01489	-0.05508
-0.01604	0.02599
-0.10617	0.13548
0.06024	0.20286
0.00564	0.18563
0.03164	-0.00712
0.05264	0.15364
0.1048	0.14249
0.08081	0.19096
-0.162	0.05349
0.00827	0.08341
-0.04006	0.06191
-0.09576	0.04843
0.05414	0.05764
0.03675	0.17829
-0.0079	0.16075
0.00077	0.11524
0.03829	-0.05495
0.00535	0.15939
0.01393	0.43342
-0.09061	0.30088
-0.05093	0.05154
0.04007	0.10619
-0.02782	0.06629
0.1986	-0.2348
0.19519	-0.15405
0.04718	-0.15463
0.09057	0.13884
-0.1223	0.0315
0.7094	-0.1405
0.29783	-0.24903
0.63576	-0.24932
0.80622	0.4755
0.38655	0.33438
-0.2854	-0.005
0.10218	-0.08153
0.20017	-0.16096
0.5851	-0.0145
0.51188	-0.2341
0.1332	-0.22264
0.9341	0.32
0.2734	-0.24117
0.45207	-0.30592
0.275	-0.2669
0.3075	0.7433
-0.0428	0.3811
-0.2135	-0.60142
0.207	-0.1731
0.25693	0.00252
-0.0295	0.02339
0.21743	-0.18733
0.0655	-0.06665
0.01037	-0.08835
0.01507	-0.01261
0.03644	0.00355
0.07196	0.03442
0.07983	-0.09691
-0.07506	0.05813
0.08298	0.01027
0.06649	0.07747
-0.04534	0.02078
0.00154	0.00844
0.06686	-0.14417
-0.02121	-0.01023
-0.00263	-0.02025
-0.12002	0.03481
-0.08406	-0.04822
0.04746	-0.0598
0.06959	-0.0878
-0.00188	-0.16223
-0.01686	0.20029
-0.09341	0.2068
-0.11109	-0.07254
-0.06418	0.04322
0.1051	-0.1051
-0.08673	0.09246
0.05867	-0.13041
1.6838	-0.3606
-0.23842	0.48613
-0.1439	-0.0298
-0.0521	1.3935
-0.2806	0.3939
0.3679	-0.69644
0.24701	-0.38058
0.23399	-0.40547
0.1134	2.2029
0.03898	1.06205
-0.6713	0.6838
0.09775	-0.06567
0.0717	0.3469
-0.3178	0.0638
0.01838	-0.49025
0.4423	0.2823
-0.86502	-0.2664
0.3742	1.3126
0.4071	-0.3284
0.29056	-0.54342
-1.6308	1.8421
0.17215	0.62926
-0.33317	-0.51049
0.3923	-0.0938
-0.7681	1.2088
-0.37415	0.20623
0.3136	0.1443
0.16085	-0.06043
0.06759	0.22026
0.0564	0.31582
0.04817	0.24632
0.46341	0.3855
0.24252	0.3196
0.26483	-0.06363
0.13909	-0.02839
-0.1336	0.1869
0.19966	0.72921
0.1127	0.23191
0.12436	0.10398
0.1854	0.02998
0.01658	0.21469
0.56909	-0.03844
0.42053	0.09961
-0.0504	0.09258
1.64845	0.18637
-0.1881	0.61667
-0.02329	0.26492
0.10879	-0.03711
0.1806	0.62946
0.29959	0.14005
0.21192	-0.02459
0.33962	0.25359
-0.03354	0.73281
0.11896	0.09614
0.62303	0.0944
0.14249	0.05097
0.15905	1.72395
0.00548	0.59806
0.22151	-0.1524
0.00474	0.0868
0.22396	-0.10557
-0.0685	0.5104
-0.5867	1.0004
-0.00903	0.05477
-0.5191	0.40429
0.17335	0.36435
0.03374	0.46168
-0.04649	0.22483
-0.05635	0.2074
0.27364	0.14571
0.1565	0.0201
-0.41852	0.37721
-0.55054	0.47095
0.40145	0.73248
-0.28638	0.12876
-0.1783	0.01892
-0.1941	0.3906
-0.16574	0.467
-0.11924	0.81458
-0.51266	0.1148
-0.40907	0.43059
-0.24123	0.07509
-0.05226	0.30878
-0.4148	0.2085
-0.0453	0.06445
0.33022	0.3348
0.30156	0.08221
0.30423	0.12014
0.09994	-0.04817
0.0349	-0.02862
0.17647	-0.05375
0.04859	0.161
-0.0225	0.18886
0.06211	-0.04263
-0.22291	0.2519
-0.05572	0.18272
-0.01064	0.25714
-0.10931	0.02492
-0.00139	0.05949
0.34495	-0.17244
0.19015	-0.02925
-0.15989	0.11979
-0.24346	0.17253
0.17846	-0.07934
-0.17167	0.10506
-0.08349	0.06471
-0.02322	0.10086
0.05632	0.21133
0.02707	0.26162
-0.10953	0.07281
-0.065	0.19181
-0.09855	0.05216
-0.09005	0.14098
0.14144	-0.01914
-0.04582	0.1587
0.03473	-0.00631
0.29432	0.03078
0.05827	0.13927
0.11359	0.50203
0.25922	-0.09126
0.02176	0.07992
0.03876	0.24178
0.09115	0.38894
0.3044	0.6675
0.06059	-0.05569
-0.1204	0.5286
0.1887	0.55248
0.25964	0.47579
-0.04891	0.03138
-0.02151	0.15186
0.01239	0.10329
0.0236	-0.1358
0.08319	0.29741
-0.09536	0.265
-0.05044	0.37416
-0.01291	0.2656
0.12844	-0.06831
0.062	0.3173
0.16903	0.426
-0.10624	0.64044
-0.13432	-0.02745
0.21262	0.3802
-0.14153	0.18214
-0.05084	0.19966
0.34613	0.0777
-0.04941	-0.03999
-0.48924	0.3364
0.19154	0.31671
-0.01901	0.31
0.0393	0.14763
0.03058	0.3418
0.14143	0.16943
-0.01862	0.16916
-0.13274	0.45956
-0.72152	0.4981
-0.14491	0.23473
-0.04371	-0.14602
-0.5854	0.35831
-0.3424	1.2318
-0.07778	0.48537
-0.33375	0.03161
-0.13663	-0.0023
0.14678	0.07712
-0.50123	-0.16677
-0.57615	0.1088
-0.37263	0.10705
0.24957	0.18737
-0.36221	1.05937
-0.64424	-0.25325
-0.29654	-0.27534
-0.3973	0.6076
-0.07051	0.43814
-0.46734	-0.23881
-0.38101	0.28669
-0.83258	1.01829
-0.11177	0.09497
0.01356	0.21952
-0.02322	-0.10357
-0.8141	1.3349
0.2501	0.80718
-0.0459	-0.13482
0.11459	-0.12002
-0.17148	0.28804
0.5428	0.6744
0.3526	-0.28461
0.17798	0.12544
0.5214	-0.52977
-0.0524	0.3854
0.6542	0.4202
0.11178	-0.1581
-0.06497	0.9048
0.6058	0.5326
0.07756	0.49209
-0.398	-0.3413
-0.04397	-0.04733
0.8614	-0.2077
0.5614	0.4002
0.0294	1.0329
-0.1391	0.3666
0.8255	0.3277
-0.07727	0.24079
0.06	-0.008
-0.1519	0.1416
0.1986	0.5195
-0.0063	0.8893
-0.1408	-0.2912
-0.8291	0.8749
-0.1218	0.14832
0.02477	0.09539
0.6995	-0.2899
0.01346	-0.07367
0.4974	-1.225
1.0117	0.23164
-0.2147	0.3377
0.34069	-0.15796
0.37248	0.2921
-0.0849	-0.0762
-0.005	0.0507
0.19886	-0.13401
-0.16094	0.06488
-0.07559	-0.05283
-0.077	0.2101
0.2887	0.5049
0.03746	-0.15977
-0.0836	0.2334
0.0486	0.355
0.10857	0.36125
0.14436	0.0281
0.01883	0.06496
0.059	0.01848
-0.1498	-0.2171
0.09487	0.2151
0.0794	0.2427
0.3701	0.58282
-0.15215	0.04715
0.11319	-0.19251
-0.1146	0.2156
-0.583	0.6336
-0.12606	0.73169
-0.42114	-0.14768
0.17364	0.2121
-0.38419	-0.09068
-0.06715	0.14322
0.1976	-0.0393
-0.08743	-0.02063
-0.8244	-0.3031
0.19751	0.26613
-0.40182	0.4005
-0.02499	0.18601
-0.2393	0.2515
-0.39185	0.10086
-0.0087	0.2539
0.20438	0.45264
0.12452	-0.06472
0.18541	0.10611
0.19664	-0.08228
0.10619	0.37646
0.19377	0.49999
0.0907	0.01482
0.07493	0.42938
0.23929	0.14848
0.15864	0.20861
0.0767	0.00673
0.01421	0.20273
0.3114	0.181
0.41361	0.01562
0.17057	0.37121
-0.1013	0.40377
0.33763	0.12132
0.01443	0.23574
0.06195	0.23314
0.41904	0.38742
0.20336	0.25097
0.08751	0.36738
0.11798	0.2119
0.1903	0.33505
0.00559	0.13737
0.00035	0.21909
0.41235	-0.0758
0.0913	0.04542
0.09519	-0.07757
0.27189	0.03519
0.17622	0.2793
0.11951	0.09912
0.18129	0.28859
0.12202	0.0099
0.41279	0.21376
0.10516	0.29181
0.15616	0.02513
0.1516	-0.11764
0.01192	-0.14095
0.11379	-0.11562
0.19783	-0.05547
0.52492	-0.07375
0.11082	-0.08019
0.20541	0.00905
0.26294	0.00556
0.15916	0.12699
0.20011	-0.09655
0.06897	-0.05101
0.24746	-0.08073
0.11981	-0.10083
0.2317	0.05858
0.25361	-0.02992
0.29779	0.02284
0.21031	0.0019
0.22767	-0.10066
0.20553	-0.0753
0.19182	0.00122
0.16511	0.03289
0.04607	-0.15502
0.1908	0.056
0.19548	-0.11792
0.04996	-0.02308
0.4571	-0.25646
0.07062	-0.11987
0.41859	-0.28463
0.20625	0.00602
0.05493	0.06644
0.09294	-0.01582
0.18427	-0.03964
0.08832	-0.06236
0.39967	-0.06136
-0.00173	-0.11535
0.15357	0.03145
-0.3732	0.9475
0.12144	-0.24654
0.03892	0.038
-0.28313	-0.59362
-0.1022	0.04723
-0.0586	0.459
0.08015	-0.0928
0.27878	0.49734
0.36716	0.1729
0.41903	0.12201
-0.4187	-0.6332
-0.0106	0.03041
-0.28556	0.3416
0.1546	1.7029
0.0155	0.6466
0.29322	0.157
0.7336	-0.61467
-0.0288	0.3279
-0.0161	0.5254
-0.28333	0.23983
-0.06251	0.29395
-0.0205	0.62502
-0.04926	-0.13084
-0.1813	0.3352
-0.16966	0.2704
-0.14352	0.09864
-0.1275	-0.6609
-0.10918	0.18835
-1.2577	-1.4935
0.37125	-0.03467
-0.05738	0.24191
0.05105	0.26337
-0.16683	-0.03838
-0.65998	-0.31503
0.0018	0.8559
-0.1346	-0.0014
0.10599	0.3504
0.11306	0.01063
0.0155	1.4333
0.50368	0.20989
-0.0046	0.2231
0.0289	1.2513
0.4506	0.0167
0.5061	-0.447
0.40468	-0.35019
-0.9059	-0.3288
0.454	1.5873
0.5404	0.8511
1.2041	1.1378
0.12344	-0.20584
-0.4085	1.6765
0.6713	1.7654
0.4968	0.5528
0.4919	0.5342
0.8724	2.386
0.5811	0.8272
-0.3158	0.3835
0.6831	-0.9205
-0.1853	2.3649
0.14652	1.7645
-0.5062	-0.75948
1.1863	2.7832
-0.1277	1.0507
0.25058	0.41245
1.65906	0.2623
0.16079	0.11659
-2.1666	5.8149
-0.36888	0.88763
0.1492	-0.04966
-0.22125	0.13896
0.6896	0.2189
-1.30907	1.3809
-0.4287	1.3612
0.0907	0.2605
0.40094	-0.00916
0.56972	-0.2421
1.7738	0.3394
0.2816	1.3111
0.1064	-0.15639
0.00657	0.11476
-0.04405	0.14336
-0.2297	0.7227
0.8186	1.5591
0.14447	-0.04575
0.3757	0.283
0.10185	0.6897
-0.21189	0.68806
-0.03377	-0.20115
0.03715	0.26369
0.02622	0.37951
0.0113	-0.0392
0.0337	0.7347
0.2086	0.5247
0.28691	0.68005
0.1878	0.2457
0.42877	-0.15819
-0.3984	0.7668
-0.0875	0.2773
0.1749	1.0907
-0.2086	0.349
-0.1131	0.8241
0.06525	0.26122
0.0067	0.19062
0.1847	0.1032
-0.00935	0.04349
0.0521	0.421
0.21489	0.19049
-0.31729	0.98125
-0.09688	0.26007
-0.05567	0.67246
-0.6358	0.50608
0.3861	0.5943
-0.1894	0.4069
0.09609	0.46959
0.22333	0.00577
-0.0541	0.2918
0.3547	-0.0462
0.3104	0.0031
0.26268	-0.03571
0.51917	-0.10407
0.3296	0.2506
0.41363	0.0301
-0.1678	0.8609
0.28181	-0.26597
0.26569	1.0844
0.93187	0.9108
0.44838	0.96044
-1.1216	-0.4977
-0.01097	-0.00388
0.3447	-0.52789
0.5078	-1.21966
0.18619	0.5407
-0.14844	0.16095
1.9876	0.3606
0.1208	0.4
1.0114	0.0374
0.2142	-0.1698
0.5095	0.2941
-0.2905	0.5394
0.1825	-0.64073
0.5286	0.9929
0.59024	0.34975
0.08563	0.07691
0.2916	-0.3342
-0.07618	-0.13004
0.0096	1.5784
0.39688	0.36067
0.2389	-0.1236
0.42155	-0.03247
-0.1898	0.0632
0.42037	0.6261
0.912	-0.0177
0.54662	-0.1244
0.34651	-0.08062
0.27106	-0.13366
-0.5607	-0.6463
2.14542	1.6587
0.357	0.4389
0.0001	-0.0695
0.14802	-0.17113
0.0627	-0.05234
0.07671	-0.21809
0.09449	0.36863
0.2375	0.5177
0.03217	-0.12401
0.27105	0.43374
0.33454	-0.09101
0.22421	0.24756
0.2069	-0.24521
0.03396	0.19795
0.07068	-0.10151
-0.1162	-0.46406
-0.0975	0.1888
-0.09482	0.22667
0.63113	0.28346
0.17991	-0.26455
0.03285	-0.30253
0.2328	0.4856
0.21071	-0.00919
0.01879	0.39554
0.18478	0.02491
0.18906	0.07833
-0.12351	-0.25506
0.02543	0.17249
0.4446	-0.21639
0.01454	-0.05321
-0.1854	-0.81232
0.2618	0.04105
-0.05156	0.4411
0.03004	0.176
0.05084	0.29106
-0.17794	-0.06052
0.455	0.188
-0.3421	0.0735
0.13456	0.39056
0.18321	-0.12716
0.07701	0.01333
0.5424	-0.39819
0.1156	0.4763
0.4457	-0.3684
0.2947	2.2969
0.17925	-0.10094
-0.10634	0.0801
0.23841	-0.10902
-0.1451	0.51825
0.39313	0.7588
0.32178	-0.20056
-0.08533	0.42711
0.10798	0.47765
0.19244	0.22827
0.31805	-0.20445
0.17868	0.19533
0.446	0.9455
-0.1799	0.4542
0.00821	0.72202
0.07272	-0.086
0.50316	0.20122
0.3595	0.9633
0.2355	1.5651
0.17744	0.52808
0.24695	0.16287
0.25158	0.82756
0.17858	0.00271
-0.03809	0.83081
-0.3515	0.2945
0.07343	0.02616
0.77308	-0.03368
0.14468	-0.05865
0.8328	-1.30121
0.08368	0.14857
-0.12604	0.50387
0.07805	0.27553
0.09458	0.32884
-0.15172	0.2117
0.43022	0.6279
-0.4537	-0.0546
0.19675	0.51242
0.18216	0.02522
-0.0628	1.15444
-0.0622	0.2273
0.20998	0.71244
0.88072	0.3848
-0.2795	-0.1197
0.1444	1.2194
0.46336	-0.28598
0.14653	-0.05667
0.34337	-0.51528
-0.1784	0.4339
0.1479	1.1966
0.18802	-0.19015
-0.65629	1.08581
0.597	0.4128
-0.00111	0.44687
0.3596	-0.28256
0.00481	0.0843
0.327	0.2749
0.4275	-0.029
0.3579	1.1145
0.0985	0.4522
1.4401	0.4257
-0.1893	0.2307
0.45098	0.5713
0.032	0.1325
0.0874	0.5277
0.0204	0.8976
-0.1988	-0.2591
-0.6209	1.0651
0.0538	0.0468
0.0969	0.09543
0.5864	0.0161
-0.03288	-0.02351
0.0214	-0.82736
0.75696	0.11301
0.1786	0.6548
0.04832	0.11349
0.1692	0.4449
-0.65551	0.03397
0.1931	0.8551
-0.341	0.1624
0.39548	0.33287
0.14734	0.0455
0.5376	0.9086
0.0498	1.2679
-0.4189	0.8532
1.23986	0.2632
0.59141	0.1035
0.5972	0.9745
-0.2015	0.8525
0.13354	-0.0074
-0.04359	0.10474
-0.28969	0.33993
-0.4897	0.4965
0.0479	0.498
0.03079	-0.13407
-0.0615	0.71319
0.0798	0.4551
0.18808	0.44322
-0.38869	-0.21635
-0.09289	0.0706
-0.1312	0.14453
-0.1972	-0.0935
-0.3479	0.9288
0.04636	0.43525
0.09663	0.02934
-0.11098	0.39917
-0.38203	0.17262
-0.1868	0.0822
-0.4387	0.3292
-0.02503	0.51297
-0.38116	-0.09412
-0.7462	0.7762
-0.38048	0.50019
-0.04821	0.03157
-0.2133	-0.0056
-0.02196	-0.07512
-0.9496	1.2764
0.2937	0.56659
-0.30621	0.08231
-0.04619	0.01201
0.10863	0.22949
-1.028	0.7551
-0.6211	0.5372
-0.27444	0.0403
0.12489	0.22115
0.10746	-0.05814
-0.4892	0.6577
0.3368	-0.0325
-0.2685	0.7831
0.015	0.3636
-0.01495	0.13273
-0.15241	0.49262
-0.534	0.3911
-0.4561	0.2339
0.12541	-0.385
-0.1393	-0.01098
-0.24386	-0.25812
-0.521	0.5913
-0.6826	1.5749
0.13638	-0.05525
0.0703	-0.47153
0.16596	-0.04143
0.27998	0.34287
-0.5242	0.4373
-0.10048	0.15416
-0.26734	0.13748
0.0473	0.0735
0.1245	-0.0743
-0.4935	0.496
0.5393	1.3533
-0.12731	-0.36443
0.02958	-0.44344
-0.3694	0.5131
-0.5958	0.9157
-0.97475	1.1408
-0.77	-0.0928
-0.0847	-0.1607
-0.12921	-0.26393
-0.17732	0.4443
-1.5942	0.3193
-0.0646	0.16613
-0.36017	-0.76126
0.4173	-0.05396
-1.084	1.3703
-0.226	0.30816
-0.104	0.095
-0.79982	-0.08352
-0.6681	0.4703
-0.6063	0.2362
0.04541	0.29055
0.11219	0.01369
-0.4173	-0.1103
2.02318	-0.93103
-0.9777	1.1427
-0.7644	-0.5036
0.1296	0.5446
0.41763	0.23887
0.3378	0.3951
-0.3441	-0.18643
0.12325	0.32576
0.19815	-0.025
0.09063	-0.0233
0.1132	0.1384
-0.09547	0.25327
-0.1907	0.595
0.08946	-0.05941
-0.41154	0.48727
0.30483	0.54255
-0.02033	0.58429
-0.24263	-0.10363
-0.00071	0.02653
0.27391	0.08614
0.3004	-0.23199
-0.03539	0.29635
-0.23103	0.02672
0.73999	0.1182
-0.16507	0.129
-0.02305	-0.33575
-0.02984	0.12584
0.1319	0.4696
-0.2641	0.41435
-0.3707	-0.21809
-0.1707	0.34149
-0.07735	0.21948
-0.02837	0.07863
-0.3101	-0.0353
0.05316	-0.05027
0.0566	0.6253
0.41576	0.10018
-0.068	0.2229
0.20644	-0.01066
0.08996	0.3494
-0.09854	0.37683
0.0041	-0.1019
0.0524	0.0233
0.2331	0.04308
0.1721	-0.01533
-0.15123	-0.39505
0.1138	0.7005
-0.13434	0.64193
-0.1398	0.341
0.3463	0.13831
0.2158	0.19884
0.3831	-0.2202
-0.25884	0.2343
-0.6986	-0.0974
-0.0346	0.8715
-0.10316	-0.04971
-0.09931	0.18865
-0.42168	0.23592
0.05234	0.50536
0.3009	0.8106
0.13734	-0.04786
-0.7014	0.7877
0.16254	0.82574
-0.10983	0.88301
-0.24523	0.15237
0.03969	0.1611
-0.21446	0.07728
-0.19532	0.15391
0.22067	0.40929
-0.18124	0.3707
-0.10326	0.97485
0.25578	0.21369
0.20411	0.2144
-0.01676	0.57966
-0.32279	0.97555
-0.1794	1.0464
-0.24637	0.0842
-0.15728	0.6283
0.15119	0.03651
-0.11731	0.24875
0.0452	0.4057
-0.12813	0.08881
-0.48356	0.4423
-0.02907	0.22671
-0.08453	1.05503
-0.04806	0.18795
-0.32438	0.69212
-0.10569	0.30601
-0.05525	0.74771
-0.33148	0.72103
0.0513	0.33731
0.09208	0.17152
-0.20252	0.22405
-0.1053	1.3251
0.18337	0.6658
-0.8434	0.8244
0.19176	0.44073
0.16018	0.60303
-0.45603	0.91069
-0.31346	0.39547
-0.58031	1.3562
-0.47195	0.61717
-0.4007	1.5392
-0.04762	-0.16405
-0.10621	0.22084
-0.0146	-0.27745
-0.29679	0.5534
-0.5714	1.0307
0.09419	-0.08704
0.24395	1.19913
0.58675	0.5604
0.09608	0.81663
-0.60539	-0.40631
0.00606	0.19405
-0.2465	0.3353
-0.7663	0.2106
0.0539	1.385
0.10623	0.50789
1.12595	0.2652
0.01472	0.361
0.17058	0.83888
-0.2824	0.682
0.03437	0.684
-0.2622	0.6522
-0.1008	0.1464
-1.0544	1.6286
0.03291	0.2588
-0.06133	0.17834
0.064	-0.1538
-0.21136	0.08435
-0.2736	-0.92761
0.45896	0.03411
-0.1519	0.6581
-0.07273	0.16569
0.05476	0.71839
-0.34185	0.05408
-0.2671	0.8035
-0.0495	0.4146
0.20384	0.46749
0.0969	0.18528
-0.6461	1.1844
0.24767	1.9102
-0.0335	0.858
-0.2842	0.41
0.0637	0.4181
0.34037	1.3344
-0.8451	1.7163
-0.5675	0.9699
-0.9234	0.6093
-0.0554	0.228
-0.4138	0.8124
0.1983	1.0977
0.15645	-0.09708
0.0293	0.2076
0.26467	-0.35005
0.1266	0.2003
0.32181	0.3745
0.20277	-0.17633
-0.19438	0.3387
0.1333	0.678
0.13116	0.24576
-0.1503	-0.0008
0.13689	0.05372
0.4316	0.5104
-0.0959	0.8679
0.14442	0.7025
0.16028	0.20049
1.37111	-0.30433
-0.118	0.8009
-0.2134	0.2875
0.1301	0.2417
-0.0001	0.5515
0.20718	0.3618
0.04015	-0.32603
0.0964	0.531
-0.3121	0.2902
0.03703	0.06853
0.72616	-0.16905
-0.00133	-0.06017
0.1328	-0.0988
0.29695	0.21703
0.1403	0.21009
0.24085	-0.02573
0.11655	0.19858
-0.2638	0.1101
0.6666	0.4151
-0.1145	-0.0774
0.22005	0.34011
0.11087	0.01575
0.2171	1.3115
-0.3285	1.9634
0.1844	0.4835
1.1123	-0.47
0.0277	-0.1244
0.3548	0.8468
-0.0772	0.836
-0.3254	0.5177
-0.07745	0.33379
0.45852	-0.2668
-0.07802	0.45413
-0.3819	1.3139
0.22102	0.4048
0.21938	-0.13904
0.07345	0.02177
0.11367	0.09763
-0.2607	0.4822
0.2026	1.48
0.08691	-0.05853
-0.94252	0.7625
-0.03364	0.60391
0.14	0.8516
0.1549	0.2887
-0.05278	0.17791
0.17063	0.12032
0.59852	0.2239
-0.0115	0.2714
-0.6547	0.5211
-0.36947	1.02666
0.01889	-0.07872
0.26871	-0.00285
-0.3283	0.3451
-0.3442	0.6036
-0.20723	1.14636
-0.7846	-0.1119
-0.275	0.3692
0.08027	0.13762
0.01539	0.22675
-0.4592	0.1829
-0.05289	-0.04672
-0.36185	0.51144
0.37048	0.08752
-0.6153	0.9309
-0.00425	0.25949
-0.0205	0.5211
-0.38634	0.39458
0.2341	0.5123
-0.497	0.3548
0.20105	0.22532
0.08374	0.06795
0.028	-0.1034
0.5292	-0.2011
-0.5887	0.9397
-0.9251	0.3031
0.25749	0.3942
0.23805	0.32803
-0.1297	0.5286
-0.154	0.2015
-0.6118	0.811
-0.16979	0.3566
-0.47709	1.2789
-0.192	0.9554
0.2676	0.38165
-0.1158	0.9455
0.06852	0.19339
-0.05277	0.21246
-0.18028	0.70497
0.10588	0.42124
0.2906	0.1744
0.15443	-0.0428
0.72464	0.21852
0.39569	0.73401
0.29775	0.3436
-0.52648	0.2135
0.02292	0.06371
0.04905	0.62823
-0.0538	0.161
0.15098	0.35388
0.28666	0.49221
0.4273	0.3463
0.28121	0.40765
-0.1449	0.45751
0.11314	0.23784
-0.19789	1.29763
0.1523	0.41187
0.17328	0.0188
-0.05315	0.70181
0.11165	0.58602
-0.0619	0.2385
0.011	0.1019
-0.01776	0.21815
-0.0917	3.1262
0.15452	0.72369
0.01664	0.33111
-0.06681	0.14478
0.1626	0.46434
0.11191	0.37962
-0.1771	0.2185
0.32371	0.46506
0.11092	0.21775
0.20291	0.00389
-0.3417	0.1835
1.16095	1.4581
0.29092	0.2415
-0.7074	0.4605
0.25737	0.16769
0.43839	0.63647
0.27209	0.57021
-0.20347	0.46219
-0.46421	0.15061
-0.13568	0.13114
0.11188	0.4814
-0.24443	0.54948
0.13245	0.36281
0.16167	0.48614
0.04698	0.04806
0.0353	-0.07051
0.02594	-0.00929
0.0536	-0.10723
-0.03291	0.01651
0.12056	0.03463
0.04627	-0.05508
-0.10446	0.06964
-0.00792	-0.08183
0.02319	0.08796
-0.03106	-0.03543
-0.04834	0.06517
0.04204	-0.0322
-0.03109	-0.11103
-0.10287	0.04532
-0.12597	0.10829
0.02462	0.00621
-0.00352	-0.03607
-0.04403	-0.02207
-0.06402	0.11272
-0.08234	0.03995
0.02787	0.10547
-0.17842	-0.03183
-0.07479	-0.00191
-0.06902	-0.08634
0.0101	0.04227
0.13425	-0.15627
0.01464	-0.03819
-0.04124	-0.11515
0.13932	0.00115
-0.11323	0.08404
-0.01379	0.00818
-0.01222	0.05061
-0.14695	-0.18096
-0.07618	-0.08905
-0.06783	0.01508
0.09257	0.11989
0.06118	-0.06126
-0.04562	0.04528
-0.18368	-0.15326
-0.00168	0.12637
0.22369	-0.19195
0.08438	0.05
0.11954	0.10874
-0.0486	-0.00061
-0.1799	-0.08954
-0.3639	0.10008
0.00929	-0.07891
-0.0015	0.13764
-0.06405	0.10006
-0.07846	-0.08903
-0.03967	0.0436
0.03289	0.06115
-0.07139	-0.05811
0.09041	-0.08637
-0.00094	-0.03146
0.01392	-0.08159
0.03227	0.06569
0.07548	0.13409
0.0268	-0.08342
-0.0974	0.05021
0.02945	0.07665
0.14833	0.11534
-0.10716	-0.08119
-0.03836	0.06606
-0.01845	-0.11494
-0.00823	-0.20915
0.03292	0.06562
-0.17498	0.15354
-0.10381	0.03005
-0.02678	-0.06024
-0.05779	-0.18859
0.00888	0.09114
-0.13215	0.13314
-0.0072	0.2034
-0.09057	-0.00676
-0.02553	0.03191
-0.07247	-0.02932
-0.06754	0.1236
0.10911	-0.15277
-0.01103	0.02011
-0.22036	-0.14203
0.17501	0.07117
-0.00522	0.10047
0.08365	0.06162
0.0447	0.03416
-0.03145	-0.15407
-0.01205	-0.08662
0.02322	0.03161
0.13179	0.1138
0.06084	-0.1121
-0.09601	0.00285
0.19409	-0.17082
-0.00332	0.16729
0.13397	-0.21926
0.05135	0.06121
0.10986	-0.03212
0.12502	-0.02505
-0.01763	-0.05633
-0.23417	0.1908
0.12429	-0.06328
-0.05097	0.14113
-0.16026	0.11376
0.04836	-0.08075
0.01896	-0.00544
-0.02352	0.10324
-0.01052	0.00418
-0.06455	0.44153
-0.02063	-0.05127
-0.02677	0.1318
-0.30923	0.19087
0.05356	0.34377
-0.0431	0.4506
0.08353	-0.01151
0.89148	0.56563
0.40229	0.83995
0.36431	0.69663
-0.35605	0.30961
-0.01185	0.19891
-0.15706	0.03106
-0.10317	0.05759
0.0439	0.23895
0.19924	0.27214
0.02266	1.00122
0.07889	0.16805
0.12116	0.00851
-0.03148	0.30971
-0.05388	1.24088
0.18535	0.6419
0.05602	0.12992
0.02346	0.3815
-0.17621	0.24905
-0.18154	0.27254
-0.43728	0.2808
-0.11275	0.11906
-0.33291	0.8448
0.36179	0.13674
-0.02396	0.73674
-0.00077	0.15436
0.06602	0.44796
0.18853	0.371
-0.2196	0.4622
0.01534	0.46851
0.18928	0.24235
0.22735	0.04194
-0.54655	-0.02395
1.06087	1.62856
0.20375	0.56843
-0.6621	0.7222
0.17395	0.36755
0.0294	0.32868
-0.02608	0.47593
-0.04891	0.23575
-0.89531	1.0843
-0.39485	0.38016
-0.0571	0.7658
-0.2236	0.209
0.11031	0.18868
-0.15024	0.82833
-0.52037	0.3051
-0.00946	0.11331
-0.02255	0.14138
0.0633	0.7347
0.20193	-0.20133
0.17223	0.09629
0.12811	-0.07392
0.00267	0.42757
-0.008	1.0619
0.11403	-0.12099
-0.21217	0.45615
0.27746	0.3445
0.10022	0.45061
-0.07012	0.08671
0.08243	0.1521
0.30101	0.4519
-0.0742	0.2766
0.2057	0.5604
-0.39482	0.3693
0.52332	0.82155
0.21615	-0.04179
0.20495	0.199
-0.1381	0.3306
-0.10398	0.7187
-0.2701	0.83169
-0.12299	0.20587
-0.00687	0.9023
0.33303	-0.1192
-0.06809	0.19287
0.0987	0.0851
0.02496	0.01343
0.06693	-0.36864
0.25337	0.08766
-0.26897	0.73575
-0.03348	0.23476
0.18614	0.31234
-0.03895	0.1599
-0.0857	1.106
-0.145	0.3912
0.13585	0.36028
0.12159	-0.0327
-0.09109	0.76215
0.2307	1.2695
-0.314	0.7922
0.02733	0.2776
-0.1022	0.3019
0.30329	0.5134
0.1942	0.8551
-0.04191	0.54875
-0.2609	0.8314
-0.15343	0.29529
-0.01698	0.71753
-0.2255	1.279
0.0387	0.7309
-0.3617	0.5955
-0.02894	0.43764
0.00098	0.09398
-0.04132	0.11376
-0.12897	0.70175
0.29254	0.8396
0.22687	-0.03181
0.04817	0.10896
-0.01569	0.25938
0.12034	0.59026
0.5863	0.8672
0.12705	-0.03092
0.1463	0.6036
0.24196	0.79653
0.30256	0.57432
0.09957	0.01278
-0.01756	0.18292
0.07374	0.18038
0.2523	0.0137
0.28829	0.54048
0.0933	0.2753
0.39372	0.49512
0.12848	0.47195
0.35668	0.07501
-0.0095	0.5916
0.10534	0.73236
0.06768	0.80318
0.06719	0.1436
0.15549	0.6446
0.06476	0.30616
-0.03052	0.24714
0.2684	0.2266
0.01142	0.06645
0.0592	0.5407
0.25815	0.21207
0.08409	0.65829
0.02955	0.189
0.2061	0.8612
-0.02955	0.58569
0.2212	0.4544
0.11108	0.5264
0.14939	0.35295
0.20711	0.02237
0.17534	0.26069
1.0632	0.5942
0.13702	0.8192
0.5444	0.4941
0.29239	0.43807
0.29284	0.67182
0.2025	0.5732
0.12988	0.43579
-0.0404	0.599
0.2591	0.5409
-0.1174	0.983
-0.0762	0.7707
0.17611	0.26458
0.0542	0.7709
0.22025	0.44671
-0.01885	0.10956
0.03344	0.11954
0.17978	0.49717
-0.00566	0.54475
0.2276	-0.0621
0.19694	-0.05172
0.12948	-0.07466
0.27922	-0.19455
0.16207	0.0375
0.10476	0.09196
0.1558	-0.1504
-0.2087	0.33676
0.05072	0.26528
0.13246	0.35765
-0.0211	-0.1714
0.07406	-0.04825
0.30766	0.14562
0.4067	0.0782
0.18414	0.04793
-0.17868	0.26888
0.28922	0.09257
0.04946	0.14143
-0.20205	0.04613
0.25078	-0.10354
-0.31521	0.20785
0.04985	0.26675
0.02055	-0.11158
0.12163	0.35747
-0.07719	0.05228
0.02559	0.03822
0.52583	-0.20419
0.13154	-0.03562
-0.355	0.3457
0.2543	0.12223
0.21475	0.01556
0.15128	-0.02987
0.22866	0.03237
-0.00976	-0.09149
0.27729	-0.05962
0.07849	-0.02859
0.31312	0.04251
0.16549	-0.06353
0.15748	0.09236
0.2577	0.9828
-0.01005	0.16727
0.42357	-0.21046
0.09148	-0.10953
0.14816	0.10599
0.63541	-0.09233
0.13502	0.11214
0.37401	-0.14048
0.3287	-0.10084
0.09207	0.20228
0.1456	0.20239
0.42209	0.1055
0.4421	-0.02234
0.2111	0.28478
0.04387	-0.08253
0.13641	-0.11052
0.21404	0.13564
0.18644	0.16735
0.33645	0.1082
0.28297	-0.0001
0.09075	-0.06626
0.05189	-0.06309
-0.12052	-0.12417
0.00344	0.05947
-0.00624	0.04732
0.08649	-0.03981
0.35032	0.15113
0.20824	0.18144
0.09443	0.26377
0.00844	0.02206
0.0061	0.0033
-0.00549	-0.10015
0.09687	0.06014
0.08473	-0.02026
0.04818	0.00545
0.32418	0.23833
0.08518	-0.04947
0.01685	-0.15598
-0.08726	0.04148
-0.02552	0.08779
0.05974	0.22531
-0.16639	0.01714
0.13866	-0.04011
0.02785	-0.01096
-0.07784	0.0505
-0.11934	-0.1065
0.00332	-0.00562
-0.24094	-0.12191
0.81288	0.21601
-0.136	0.12183
0.02196	-0.01616
0.01872	0.12886
-0.05565	0.01337
0.25041	0.16705
-0.03556	0.09264
0.10163	0.02227
0.16665	-0.04664
0.01666	-0.07596
0.33827	0.15458
0.05084	0.12664
0.04789	-0.12112
0.15986	0.09679
0.17817	0.00286
0.00702	0.03947
-0.09424	-0.03735
-0.55345	0.34028
-0.19667	-0.00087
0.01257	0.12689
-0.01268	-0.09438
0.18587	-0.07268
-0.09251	0.27886
-0.04325	-0.12466
-0.03308	0.00448
-0.02387	0.00445
-0.06458	0.3014
-0.02495	0.17267
0.07381	0.05497
0.08233	-0.03632
-0.21538	0.4328
0.11555	-0.07489
0.03572	0.025
0.04112	-0.18085
-0.04569	0.03948
-0.22774	-0.12281
0.09764	-0.07486
-0.1252	0.288583
-0.0416	0.37011
0.1046	0.12216
-0.21482	-0.06028
0.05763	-0.00811
-0.06565	0.1232
-0.0164	0.6441
-0.08047	-0.17373
-0.09058	0.02313
0.69657	-0.29396
-0.19518	0.61657
-0.14344	0.70034
-0.07966	-0.08272
-0.34767	0.11773
-0.12195	0.30351
-0.17177	-0.18088
-0.22312	0.1004
-0.19738	0.42289
-0.05552	-0.01324
-0.23317	-0.31364
0.07422	-0.03204
0.0435	0.375
0.46874	0.09981
-0.0145	-0.09237
0.22796	0.0807
-0.12815	0.00152
-0.13917	0.09679
0.28072	-0.08569
-0.23448	-0.07232
0.13792	0.07993
0.00166	-0.02752
-0.31244	1.1651
-0.50229	1.62519
-0.07356	-0.01704
0.24898	-0.01369
0.05515	-0.16259
0.04261	0.70209
0.31739	-0.0277
-0.19502	0.07768
-0.31547	-0.40917
0.20829	-0.23984
-0.22855	0.27846
-0.27024	0.23106
0.19967	0.27187
0.16067	-0.17597
-0.21348	0.17727
-0.02837	-0.02983
0.05914	-0.14212
-0.26023	0.08456
0.06855	0.06739
0.00161	0.14431
0.1642	0.0382
-0.1032	0.06684
-0.7113	0.5912
0.07691	-0.15322
-0.10088	-0.21747
-0.35841	-0.23738
-0.03299	0.14176
0.3488	0.386
-0.03681	-0.06811
0.18257	0.0282
0.04933	0.15252
0.22033	0.30572
-0.6091	0.1646
0.00875	-0.02482
-0.47809	0.0133
-0.8002	0.5217
0.15145	0.19481
-0.0446	-0.27013
-0.03569	0.18113
-0.00424	0.08609
0.0243	-0.18732
0.01081	-0.05192
-0.33132	0.2512
-0.02664	0.18889
0.12821	-0.28541
0.21025	0.35713
-0.30173	-0.12107
-0.15025	-0.10242
-0.0714	-0.1066
-0.03645	-0.1035
-0.6851	-0.2365
0.07161	0.03784
-0.22239	0.37607
0.01421	0.04793
-0.01117	0.00791
-0.321	0.17111
-0.0628	0.3259
-0.35364	-0.10106
0.07194	0.07421
0.07701	0.08833
-0.32007	0.0922
0.4354	0.241
-0.0825	0.2714
-0.0198	-0.1859
-0.12212	-0.1644
-0.41865	0.4745
0.1674	0.2969
-0.11806	0.12886
-0.0141	0.3351
-0.15445	0.09589
-0.03243	0.33441
-0.0687	0.5032
-0.2667	0.166
0.1152	0.1728
-0.07033	0.26014
0.04041	-0.06189
-0.06235	-0.16001
-0.0658	0.06739
-0.2384	0.1701
0.4281	0.1085
-0.12621	0.06976
0.02341	0.05498
-0.3153	0.21187
0.055	-0.0959
0.09139	-0.08396
-0.0015	-0.16368
0.17634	-0.1144
-0.00483	-0.02884
-0.0093	-0.03165
0.05985	-0.18008
-0.18039	0.08723
0.18907	0.0994
0.0582	0.08015
-0.13836	-0.10656
-0.0203	-0.06544
0.1427	-0.22767
0.17934	-0.32531
0.09388	-0.03605
-0.21136	-0.07893
0.27656	-0.00432
-0.16741	0.02199
-0.02053	-0.06933
0.23462	-0.19882
0.01634	0.0399
-0.10572	0.19372
-0.04394	-0.15861
0.05646	-0.03586
-0.20049	0.02712
-0.03585	-0.04224
0.03654	-0.24436
0.0069	-0.11456
-0.0157	-0.36647
0.20054	0.07185
-0.0152	-0.02416
0.06808	-0.09495
0.06117	-0.14119
0.11098	-0.0724
0.23799	-0.24272
-0.09372	-0.12969
0.19704	-0.10741
-0.04296	-0.17352
-0.04954	-0.08034
0.0482	-0.1229
-0.11754	0.08188
0.14063	-0.21636
0.05027	-0.14542
0.14693	-0.03053
0.261	-0.26178
0.04478	-0.12329
-0.08453	-0.04138
0.18368	-0.15494
-0.21842	0.13985
-0.02559	-0.00136
0.08229	-0.14445
-0.00574	-0.18876
-0.05316	0.02079
0.06805	-0.0987
0.01542	-0.16426
-0.03284	0.16936
0.04716	-0.07349
-0.08253	-0.05296
0.16664	-0.25512
-0.00924	-0.0207
0.12737	-0.07503
-0.12308	-0.26529
-0.002	0.3367
0.09625	-0.22597
0.00731	0.09174
-0.06113	-0.16699
0.04605	0.2378
0.0074	0.3699
0.04654	-0.09448
0.307	0.2168
0.36463	0.07168
0.15083	0.44203
-0.06041	-0.34715
-0.0059	0.18566
0.01261	0.11434
-0.0313	-0.30811
-0.055	0.4836
-0.0105	0.1876
0.19398	0.23921
0.23153	-0.20196
0.1704	-0.01739
-0.4226	0.481
-0.11476	0.19689
0.008	0.1772
-0.1115	0.1423
-0.1184	0.3456
0.11474	-0.23343
-0.10106	0.17223
0.0753	-0.1707
-0.11931	0.01323
0.18622	-0.47911
0.1796	-0.01495
-0.30673	0.3773
-0.0914	0.13708
0.07334	0.40377
-0.16462	-0.10112
-0.2721	0.3144
-0.0378	0.2424
-0.0039	0.40987
0.20582	-0.0312
-0.0354	-0.0189
0.53905	-0.37842
0.0618	0.5103
-0.0795	-0.173
-0.0025	0.4228
0.0658	0.38824
-0.1071	0.3724
-0.34517	0.17312
[truncated: 19,529 more rows]

## Sheet: Fig.3f
Ctrl	RAD21(-)
0.07095	-0.02847
0.043	-0.04957
-0.05549	0.08278
0.20392	-0.09885
-0.04333	0.00307
0.05793	-0.00665
0.06193	-0.10351
-0.0061	-5e-05
-0.02443	-0.02635
0.03162	-0.04949
-0.05972	-0.0803
0.00654	-0.00021
-0.03346	-0.03872
-0.03732	-0.03708
0.031193	-0.0121
8.4e-05	-0.03228
-0.02857	0.06118
-0.03431	-0.0211
-0.07975	0.13642
-0.00925	-0.01812
-0.0316	-0.03495
0.16448	-0.06405
0.013254	0.06442
0.07397	-0.00185
-0.14336	-0.04156
0.070384	-0.00695
0.058381	-0.01289
0.10392	0.01031
0.02156	0.00429
-0.02141	0.03403
0.011983	-0.00029
0.01894	-0.00551
-0.00395	-0.00195
-0.03357	-0.05782
0.02736	-0.01339
0.04248	-0.04968
0.09595	-0.01545
0.02116	0.00113
-0.07757	-0.01658
0.00351	-0.0113
-0.01777	-0.0071
-0.0021	-0.01188
0.05605	0.02958
0.053838	-0.02411
-0.01262	-0.01683
0.04543	-0.04794
0.02085	0.05325
-0.00109	-0.02947
0.063505	-0.00836
0.01911	-0.00592
-0.01132	-0.02924
0.08722	0.01731
0.133418	0.04246
-0.01349	-0.01211
0.01739	0.01058
0.077535	-0.0551
-0.0282	0.05087
0.018899	-0.00037
0.0294	0.03279
-0.00878	-0.00703
-0.03502	-0.02921
0.021575	-0.00186
0.04665	-0.0218
0.002962	0.021747
-0.02752	-0.00656
0.02183	0.02437
0.0617	-0.12981
-0.06729	0.03058
-0.00562	-0.08399
0.067518	-0.04529
0.02971	-0.0692
-0.07419	-0.09303
0.06591	-0.02895
0.181245	-0.08305
0.02165	-0.02221
-0.01393	-0.0181
-0.01215	-0.04147
0.03363	-0.04291
0.02352	-0.0537
-0.01643	-0.00084
-0.00337	-0.01763
0.04045	0.03014
0.01836	-0.02917
-0.02572	-0.04661
0.02442	0.02296
0.162832	0.10284
-0.02383	-0.0161
-0.0003	0.00676
0.016409	-0.01175
0.01596	0.02733
0.092728	-0.04563
0.02476	-0.05769
-0.00863	0.05085
-0.03906	0.00561
-0.04457	0.05027
-0.0147	-0.02298
-0.02195	-0.00937
0.0051	-0.02002
0.073041	-0.03123
-0.03117	-0.02272
-0.0209	0.01001
-0.01177	0.04999
-0.0183	-0.02584
0.08955	-0.06906
-0.01345	0.01155
0.16464	-0.07486
0.03069	0.01071
0.03577	-0.02524
-0.00724	-0.01513
0.01385	-0.00035
-0.00488	-0.00501
0.11605	-0.00069
0.048558	0.002108
-0.00821	-0.03924
0.00761	0.02543
0.029037	0.030337
0.0234	0.01638
0.08697	-0.07319
0.03804	0.01687
0.042416	0.013387
-0.02419	0.008501
-0.09736	-0.00893
0.03145	0.03386
-0.01922	-0.01606
-0.0296	0.019356
-0.06215	0.02617
-0.00994	0.06166
-0.0298	-0.09498
0.00831	-0.00132
0.023347	0.069633
-0.01971	0.05281
0.01736	0.06156
-0.01622	-0.02827
-0.01597	0.00779
-0.07507	0.00204
-0.05403	0.013119
0.02628	0.00021
-0.0494	0.04369
0.05067	-0.00567
-0.00353	-0.00811
0.006626	-0.00234
-0.00427	-0.05237
0.03428	0.03836
0.093333	-0.00075
0.004226	0.025988
0.02372	-0.0123
-0.02305	0.02107
0.02744	0.02025
0.04798	0.00542
-0.02287	0.01366
-0.03692	-0.04927
0.01005	-0.02407
-0.02703	-0.01814
0.02421	-0.10782
0.01405	0.10804
-0.03253	-0.0288
0.07166	0.04248
0.033269	-0.01816
-0.00592	-0.01866
0.04033	0.02447
0.138985	0.034628
-0.03042	0.02637
0.01864	0.090137
-0.00885	0.06063
0.00568	0.02632
0.06373	-0.10238
-0.00888	-0.02494
0.019749	-0.01063
0.02835	0.00187
0.019424	0.001793
-0.01753	0.01482
0.116665	-0.0629
-0.08696	0.02206
-0.01541	-0.02853
0.056932	-0.02247
0.01198	-0.03226
-0.02339	-0.03272
-0.00982	-0.02889
0.151001	-0.0061
0.013865	-0.02221
0.034079	-0.01376
0.033279	-0.00213
-0.01294	-0.01354
0.138702	-0.06712
0.059293	-0.02465
0.00635	-0.00836
0.06884	-0.00276
0.0268	0.06179
0.01777	0.02128
0.0696	-0.04273
0.08029	-0.08005
-0.01205	0.01972
0.017146	-0.0106
0.03845	-0.03458
0.046248	-0.02473
-0.00111	-0.01091
0.10454	-0.05879
0.08501	-0.03139
0.005169	-0.00649
0.01768	-0.02462
0.058333	-0.03196
0.07643	-0.02274
0.07563	-0.09369
0.08234	-0.03634
-0.01492	-0.00296
0.06105	-0.01696
0.04475	-0.02379
0.100783	-0.02553
0.11328	-0.04881
0.0649	-0.00666
0.04755	-0.02948
-0.09938	0.02751
0.03551	-0.00244
0.00028	-0.05219
-0.0025	0.024209
-0.01955	-0.02102
0.0509	0.0173
0.016962	0.01072
-0.00867	0.02909
-0.01472	0.00531
0.03387	-0.00795
-0.0312	-0.00684
0.066894	-0.03854
0.010408	0.01928
-0.03264	-0.01349
0.0104	0.00816
-0.02344	0.057069
0.007439	0.031728
0.006295	0.055639
0.04236	-0.00321
0.052396	0.026511
0.00604	-0.04968
-0.10428	0.02987
-0.0033	-0.01516
0.01317	0.0397
-0.04469	0.00306
-0.03079	-0.01467
-0.0188	0.00071
0.02281	-0.0419
-0.0157	-0.01301
0.002635	0.012828
-0.03199	0.0226
0.00424	0.01289
0.04544	-0.0402
-0.03058	0.008303
-0.00531	0.02632
0.01435	0.01699
-0.03919	0.0764
0.00794	-0.00435
-0.04728	0.04759
0.018116	-0.02308
0.00757	-0.02955
0.00089	0.02864
0.07975	-0.04966
-0.01757	0.01577
-0.05865	0.02683
-0.02033	-0.06484
-0.04442	-0.0244
-0.04795	-0.00518
0.01563	-0.00094
0.076656	-0.06418
-0.03653	-0.00073
0.01899	-0.03669
-0.02352	-0.01789
-0.02655	0.00248
0.16878	-0.03905
-0.02174	-0.02188
-0.01274	-0.02364
0.06133	-0.00892
-0.0163	-0.07668
-0.02538	-0.02388
0.05379	-0.02424
0.0001	-0.02141
-0.01775	-0.04415
-0.00623	-0.04297
-0.00277	0.01057
0.09686	-0.07973
0.01014	-0.0149
0.02009	0.00331
-0.00122	-0.07064
8.2e-05	-0.02564
0.007952	-0.0314
0.04942	0.01903
0.04302	-0.01905
0.000568	0.028891
-0.03242	-0.02643
0.00678	-0.05087
0.01432	0.01726
0.03005	-0.06659
0.022466	-0.02124
0.02101	-0.04429
0.01694	-0.035
-0.02256	0.025758
0.001986	0.010217
0.0143	-0.03783
0.02982	0.00351
0.043512	-0.06425
0.00747	0.033851
0.005937	-0.01259
0.00967	-0.03783
0.05786	-0.06775
-0.04486	0.05161
-0.00273	-0.00199
-0.01122	-0.00651
-0.02331	-0.03503
-0.00116	-0.00531
-0.02227	-0.02118
0.02174	-0.013
-0.0211	0.01781
-0.00322	-0.03227
-0.02625	-0.031
-0.00123	0.00565
0.04077	-0.07708
-0.02107	-0.01284
0.01394	-0.03227
0.04935	-0.0075
0.00659	0.0761
-0.00062	0.00574
-0.00489	-0.00574
0.002779	-0.00581
0.039372	-0.01085
0.01009	0.00157
0.00705	-0.01
-0.03799	-0.01113
0.00611	-0.0049
0.01585	-0.07228
-0.02055	0.012122
-0.02799	0.02064
0.0075	0.018241
0.007992	-0.0119
0.014441	-0.03131
0.04211	-0.01777
0.02977	0.00268
-0.01283	0.02258
0.04016	0.01939
0.011368	0.00804
-0.00042	0.034493
0.03838	-0.03638
0.018827	-0.00838
0.02388	-0.01517
0.06093	-0.01018
0.01005	0.02422
-0.00262	0.010371
-0.00291	-0.05314
0.013598	-0.00718
-0.00825	0.021172
0.001625	0.008228
0.00468	-0.01411
-0.02547	-0.01504
-0.00041	-0.0289
0.00552	0.00147
0.056681	-0.06062
-0.04778	0.03571
-0.01034	-0.01343
-0.05382	-0.05797
-0.01595	-0.05874
-0.01508	-0.03303
-0.03236	0.04704
0.08888	-0.00077
-0.01713	0.011825
-0.00021	-0.00368
0.01281	0.03311
0.00766	0.01332
0.04912	-0.0539
0.01032	0.04424
-0.00014	0.0185
0.05291	0.0101
-0.03223	0.02332
0.00456	-0.03894
-0.04517	-0.03398
-0.0021	-0.01223
0.04532	-0.03263
0.01548	-0.00106
0.009787	-0.00648
-0.01744	-0.00026
0.01311	-0.04025
0.021254	-0.00135
-0.01426	-0.02557
0.11095	-0.19955
-0.08004	-0.00158
0.04611	-0.09272
0.01892	-0.00644
0.14227	-0.08693
-0.02528	-0.12353
0.10505	-0.02433
-0.01055	-0.181
0.00025	-0.02151
0.04494	-0.09294
0.0065	-0.02656
0.07284	-0.03475
0.01383	-0.07491
0.06845	-0.09041
0.06723	-0.10612
-0.03891	-0.0677
0.02347	0.05432
-0.02032	-0.05357
0.14242	-0.03442
0.19875	-0.18129
0.01655	-0.07998
-0.0444	-0.03266
0.02779	-0.11682
0.09978	-0.12897
0.11138	-0.11854
0.02704	-0.07026
0.0066	-0.04319
0.12076	-0.14495
-0.16801	-0.11114
0.039325	-0.05447
-0.19755	-0.04923
-0.04933	-0.03989
-0.03793	-0.04584
0.042591	0.04286
-0.06055	0.02075
0.41637	0.07733
-0.13623	-0.08466
0.01142	-0.02637
-0.05029	0.03345
-0.13174	-0.01341
-0.13023	0.03599
-0.12011	-0.02646
-0.09675	-0.0065
-0.03165	0.01581
-0.02217	0.00053
-0.18616	-0.05122
-0.09255	0.04187
-0.04858	0.0154
0.07428	0.02827
-0.07554	-0.02185
-0.04483	0.01436
0.02078	0.02157
-0.07893	-0.07815
-0.08333	0.00708
0.025963	-0.00635
-0.06836	0.01473
-0.09845	0.00486
0.02121	-0.11704
-0.09413	0.0459
-0.02011	-0.03289
0.02278	0.02956
0.005942	0.001996
0.004907	-0.01387
0.01525	-0.03821
0.050904	-0.01583
-0.05101	-0.03229
-0.01343	0.01139
-0.00254	-0.01474
-0.02399	-0.01438
-0.03314	-0.07102
-0.01595	-0.01223
-0.05532	-0.00042
-0.00908	0.01234
-0.03108	0.072475
-0.01298	-0.02864
0.01012	-0.02983
0.05343	-0.03017
0.043054	-0.00428
0.008968	0.01456
-0.04573	0.00858
-0.07108	-0.0141
0.051499	-0.02941
0.00019	-0.00309
0.021504	0.013455
0.01374	0.00198
0.13075	-0.08819
-0.05244	-0.01624
0.035499	-0.06166
-0.04293	-0.00654
-0.00065	-0.01607
-0.0343	-0.02447
-0.00201	-0.04438
-0.07778	-0.04952
-0.01334	0.05246
-0.03642	-0.11716
0.006588	-0.00455
0.00314	-0.02301
-0.04164	0.01474
0.041394	0.00706
0.04279	0.00499
-0.01893	0.01511
-0.05662	-0.02263
-0.01991	0.00155
-0.05754	-0.01072
0.039453	-0.01739
-0.04238	-0.02334
0.013196	-0.02444
-0.00348	-0.05417
0.0421	-0.03246
0.005069	0.02152
-0.07733	0.00167
0.01561	-0.04193
-0.07183	-0.01413
-0.01607	-0.02472
0.003519	-0.02141
-0.00906	-0.0863
-0.10656	-0.01242
-0.03255	-0.02421
0.051152	-0.09789
-0.0307	-0.00087
-0.02458	-0.01427
-0.00592	-0.02417
0.01261	-0.02975
-0.00134	-0.01727
0.011186	-0.00432
0.04908	-0.0284
-0.02666	-0.02465
0.026778	-0.01274
0.019899	-0.02977
-0.02257	0.0078
0.091477	-0.05614
-0.02405	-0.02174
-0.00483	-0.02827
0.07079	-0.03206
0.030617	0.00505
0.00218	-0.01891
0.077864	-0.03415
-0.00095	-0.01144
-0.00388	-0.0248
0.022455	-0.02055
0.009288	-0.02481
0.0463	-0.07432
0.052516	-0.02599
-0.02245	-0.0195
-0.00115	-0.00734
-0.03561	-0.01894
0.04244	-0.10044
0.06178	0.00272
0.0211	-0.03168
-0.03514	-0.04038
0.09011	-0.1466
0.03135	-0.00895
0.03621	-0.05672
0.02265	-0.04772
0.024805	-0.00044
0.06127	-0.05443
0.05918	0.01268
0.124595	-0.06788
-0.03482	-0.01054
0.04077	-0.04904
0.04942	-0.01141
0.0573	-0.01059
0.04008	-0.06973
0.02788	-0.05175
0.03383	-0.06411
0.060917	-0.02532
-0.00881	0.020982
-0.01225	-0.03746
0.05303	-0.05563
0.15972	-0.0728
0.044626	-0.03416
-0.03942	-0.02249
0.01551	-0.05152
0.03256	-0.08803
0.064611	-0.05854
0.10095	0.00138
0.028956	-0.00624
0.1099	-0.0633
0.08414	0.01807
0.00534	-0.01485
0.033819	0.044954
-0.00846	-0.07536
0.03775	-0.0429
-0.01003	-0.15053
0.063132	-0.07114
-0.05264	-0.02829
0.024218	-0.01199
0.016217	-0.02862
0.011971	0.007352
0.04882	-0.03696
0.093265	-0.02051
-0.01645	-0.04268
-0.01829	-0.00912
-0.05656	-0.03373
0.02117	0.00645
0.05005	-0.10339
-0.02149	-0.03109
-0.05028	-0.01362
0.069705	-0.0163
-0.00425	-0.0593
-0.01601	-0.02079
0.00476	-0.03512
0.04759	-0.03112
0.026258	-0.02286
-0.00101	-0.01424
-0.02605	0.01327
-0.00883	-0.00921
0.14465	-0.07674
-0.00963	-0.03843
0.010691	0.003206
-0.00089	-0.02926
0.0803	-0.11486
-0.02508	0.003374
0.009029	-0.02608
-0.03589	-0.03452
0.02388	-0.0572
0.01976	-0.07076
0.03141	-0.13375
0.05576	0.01335
-0.03214	-0.01921
-0.0118	-0.03794
0.012187	-0.02161
0.01173	-0.01156
0.00557	0.00579
-0.00367	0.00413
-0.01292	-0.01266
-0.01623	0.01419
0.02819	-0.00434
0.00892	0.00067
0.08966	-0.09593
0.01144	-0.00965
-0.02397	-0.00585
0.09027	-0.01915
0.029963	-0.00491
0.01634	-0.01077
0.03581	-0.04249
-0.0228	-0.04265
0.020089	-0.0469
-0.00496	0.006228
-0.01315	0.00581
0.03697	-0.00427
0.035254	-0.02196
-0.03508	-0.0375
-0.01859	-0.02398
-0.02149	-0.03963
-0.00191	-0.12975
0.06108	0.0083
-0.00079	-0.00934
-0.00999	-0.03956
-0.01476	-0.03116
0.00267	-0.04352
0.00827	-0.03527
0.05339	-0.07377
-0.04213	0.04478
0.04135	-0.02184
0.01718	0.03306
-0.0269	-0.01651
-0.01582	-0.02803
0.0539	0.00266
0.03831	-0.0051
0.01445	-0.01519
0.04503	0.01785
0.007463	0.01593
0.02611	0.012
0.072678	-0.03692
0.02222	0.01411
-0.03711	-0.0073
0.00426	0.0092
-0.04165	0.04661
-0.01084	0.025099
0.00646	-0.03352
0.059824	-0.01641
0.02139	-0.01994
0.028098	-0.00915
0.02615	0.01113
-0.03838	0.00958
0.00139	-0.0132
0.03342	-0.02802
0.025219	0.00322
0.03817	-0.03966
-0.03716	-0.06536
-0.10305	0.01891
-0.04162	-0.01657
-0.00465	-0.01642
0.03472	-0.03892
0.02665	-0.04142
-0.01825	-0.01247
0.01969	-0.01242
0.009913	-0.04396
-0.00154	0.08719
-0.02421	-0.02496
-0.04953	0.03257
-0.0286	-0.03799
-0.0014	-0.03437
0.004257	0.006095
-0.00381	-0.00198
0.01765	-0.0219
0.00419	-0.02379
0.03771	0.00593
0.0332	-0.00733
0.0363	-0.05866
0.02231	-0.00372
-0.01799	-0.01714
0.05028	0.00056
-0.01824	-0.00414
0.04519	0.02311
-0.09482	0.0322
0.00909	-0.04079
0.04647	-0.02014
0.01507	-0.01287
-0.00618	-0.01403
-0.03914	-0.00541
0.00456	-0.00262
-0.01491	-0.03723
0.03138	-0.01658
-0.00112	0.02304
-0.03634	-0.11229
-0.09304	-0.01955
-0.04366	-0.04434
0.01845	0.03878
-0.0092	-0.04832
-0.01281	-0.0179
-0.0436	-0.01268
-0.03357	-0.00478
0.0331	-0.01977
0.00258	0.00829
-0.0177	0.04065
-0.03321	0.02875
-0.02603	-0.00984
-0.04891	-0.00711
-0.04594	-0.0302
0.03566	0.04401
0.00515	0.07139
-0.00283	0.01885
0.01508	0.01169
-0.00687	-0.00406
0.00595	0.08063
-0.05672	0.00856
0.029517	-0.00408
-0.00149	0.026405
-0.00733	0.01912
-0.02412	-0.03907
-0.07269	0.01765
-0.03977	-0.02944
-0.02765	0.01764
-0.03091	0.00495
-0.002	0.06598
-0.02429	0.05392
-0.00701	-0.02769
-0.00049	0.01994
-0.03076	0.09884
0.047724	-0.01678
-0.01494	0.06189
-0.01891	-0.05845
-0.07036	0.006272
-0.09856	0.0203
-0.06679	0.04538
-0.03513	-0.00627
-0.00323	-0.01306
-0.02191	-0.01567
-0.05196	0.02562
-0.05278	0.04862
-0.00228	0.04225
-0.03401	-0.02791
-0.00507	0.05794
-0.04799	-0.042
0.021175	-0.01086
-0.05448	0.015187
-0.02442	-0.06382
-0.01509	-0.02465
0.019604	-0.08807
-0.05005	-0.00478
-0.02718	0.004318
-0.03322	0.007329
-0.02555	-0.0143
0.06571	-0.03098
-0.04544	0.00033
0.009108	0.02226
-0.00159	-0.00836
-0.01286	0.015342
-0.03868	0.014161
-0.1004	-0.01621
0.056892	-0.01626
0.049791	-0.05263
0.03721	0.018194
-0.02113	-0.02479
0.039539	-0.00942
0.00451	-0.0035
-0.02978	-0.05214
0.008456	0.053379
-0.05279	-0.00431
-0.01172	-0.02587
-0.17199	-0.06277
-0.1225	-0.01654
-0.04624	0.02222
0.01789	-0.04213
-0.06616	-0.00955
-0.0738	-0.04886
-0.00643	-0.01739
0.02647	0.010842
-0.01688	-0.06902
-0.00306	0.036383
0.04247	-0.03719
0.03079	0.00521
0.01504	-0.02886
0.02498	-0.06536
0.016041	-0.00475
-0.01537	-0.01517
0.01702	-0.02395
0.057673	0.009618
-0.01232	-0.00656
-0.0748	-0.01437
0.04528	0.005327
0.00172	-0.02034
0.08373	-0.06945
0.04664	-0.0252
-0.0348	-0.00821
0.02001	0.021124
0.044666	0.0349
0.026111	-0.0053
-0.00597	0.02007
0.02338	-0.02748
0.015145	0.00629
-0.0052	0.014723
-0.00117	-0.0093
-0.02916	-0.00553
0.055568	-0.00894
0.01674	-0.00889
0.02664	-0.03806
-0.00616	-0.02433
0.05295	-0.06467
-0.03034	-6e-05
0.026066	-0.00723
0.02474	-0.04503
-0.02108	-0.02127
0.04124	-0.02453
0.020782	-0.00902
0.026231	-0.00682
0.02041	-0.00632
0.0243	-0.01615
-0.03619	-0.00648
-0.01168	0.005583
0.011745	-0.12939
-0.09163	-0.02306
-0.05599	-0.00545
-0.03386	-0.0201
0.03942	-0.04619
0.04627	0.01999
-0.03671	-0.0131
0.16264	-0.02441
-0.02155	-0.01561
0.063305	0.008773
0.03538	0.01216
-0.12702	0.0113
0.02292	-0.07955
-0.00784	0.03428
0.074576	-0.00691
0.09357	-0.00069
	0.04798
0.02385	-0.00428
0.06685	-0.09043
-6.1e-05	-0.01784
-0.05695	0.027983
0.02673	0.02323
0.01869	-0.03521
-0.01459	-0.04354
0.01518	-0.0848
-0.00132	0.01936
-0.04274	-0.00989
-0.06782	0.01125
-0.04672	-0.09735
-0.04523	0.065061
0.01185	-0.00775
	0.014
-0.05592	-0.03797
0.002	-0.04756
0.03949	0.01551
-0.03169	-0.05415
0.00927	0.00197
-0.01508	-0.05321
0.108309	0.05148
0.07407	-0.01482
0.02899	-0.01181
-0.00837	-0.11479
-0.00943	0.01654
-0.10405	-0.02341
-0.04652	-0.02171
0.005517	-0.0171
-0.04321	-0.03723
-0.05447	-0.0172
0.03775	-0.02408
-0.05038	-0.00938
-0.08404	-0.02424
0.00472	-0.02232
-0.07143	-0.01868
0.07993	-0.11907
0.010704	-0.02105
0.00933	0.00965
0.07267	-0.0064
-0.00131	0.041332
-0.01227	-0.01763
0.049816	-0.03854
-0.06067	-0.02446
0.038083	-0.03611
-0.00066	-0.01343
-0.01511	0.00398
-0.01152	0.00362
0.009378	-0.02024
-0.04291	-0.03214
-0.10322	-0.04279
-0.03183	-0.04299
-0.06468	-0.11252
-0.13495	0.04209
-0.04418	-0.02662
-0.07451	-0.05395
-0.05416	-0.03082
0.04205	-0.04647
0.01312	-0.06821
0.008131	-0.01072
-0.00185	-0.02477
-0.0859	-0.02561
-0.00116	0.01963
-0.06128	-0.00162
0.012541	-0.01386
-0.04152	-0.03692
-0.01738	-0.15267
0.0525	-0.06746
-0.06535	-0.0523
0.01533	-0.06148
0.03098	-0.03762
-0.01449	-0.05641
-0.00239	-0.03475
0.09799	-0.0331
-0.04409	-0.02559
-0.02507	-0.03182
-0.01015	-0.06884
-0.01902	-0.04767
0.0307	-0.11355
-0.01366	-0.06941
-0.00524	-0.02972
0.06648	-0.03561
-0.04929	-0.02427
0.007559	0.01891
0.01113	-0.05817
-0.04432	-0.05931
-0.00154	-0.10783
0.033418	0.034757
-0.01071	-0.00019
0.02075	-0.02331
0.010355	-0.02814
-0.01314	-0.05843
-0.02334	-0.09327
-0.00354	-0.06001
0.12545	-0.17885
-0.11102	-0.06365
-0.00919	-0.08074
-0.00474	-0.07966
-0.02285	-0.06251
0.0132	-0.12605
-0.01079	-0.14741
0.00523	-0.05825
0.0638	-0.03997
-0.01605	-0.05108
-0.02667	-0.03616
-0.11531	-0.05564
0.01954	-0.02193
-0.01406	-0.15226
0.00562	-0.04772
0.10252	-0.09052
0.008029	0.06426
-0.00108	-0.06339
0.06621	0.02162
-0.03243	-0.03255
-0.0522	-0.02191
0.062875	-0.0206
0.10063	-0.04744
-0.00934	-0.01141
0.01198	-0.02179
0.06809	-0.02256
0.03794	-0.01765
0.095059	-0.06854
0.027863	-0.01404
-0.0009	0.01264
0.1264	-0.02352
0.03549	-0.01852
0.05286	-0.02238
0.05903	-0.05982
0.06255	-0.06152
-0.09162	-0.03702
0.01402	-0.00888
-0.00301	-0.02619
0.029392	-0.00412
0.07354	-0.04359
0.01589	-0.03451
-0.00076	-0.00527
0.01818	-0.06777
0.0476	-0.08436
-0.06841	-0.00192
-0.1168	-0.00688
0.077425	-0.06445
0.0139	-0.0324
-0.03486	-0.07273
-0.04828	-0.00946
0.01525	-0.01669
0.061896	-0.02021
0.01693	-0.02819
-0.01197	0.02433
-0.0094	-0.01584
0.03813	-0.03798
-0.07966	-0.03967
0.04047	-0.02561
0.11704	-0.08126
0.03896	-0.08918
0.0016	0.01457
0.0162	-0.03636
0.0123	0.02672
-0.0027	0.009378
0.00527	-0.01718
0.0383	0.00288
0.068758	-0.04559
-0.00164	-0.01327
0.00352	-0.01526
0.052441	0.02181
0.01168	-0.00143
-0.03869	-0.04333
0.007327	-0.00628
0.015797	-0.01369
0.011398	0.016986
-0.01015	-0.01834
-0.02453	-0.01927
-0.02227	-0.00013
0.00952	-0.0448
0.01872	-0.00254
-0.00148	0.025856
-0.0183	0.00862
0.010374	-0.03693
0.00079	-0.01346
-0.02097	0.01152
0.015795	0.017032
-0.02113	-0.03313
-0.03728	-0.04625
-0.09756	0.01953
-0.01563	0.015571
-0.03229	-0.05521
0.04985	-0.03976
-0.00101	0.001722
-0.03297	-0.00905
-0.00164	-0.01062
-0.01844	-0.00805
-0.00022	-0.03245
-0.00896	0.015189
-0.01814	0.020773
0.00075	-0.01011
0.04125	-0.0217
0.00986	-0.00491
0.00254	-0.05669
0.003525	0.00102
0.05132	0.014863
0.040086	0.03122
-0.03339	0.00865
-0.07222	0.148699
-0.00108	-0.01493
-0.03896	-0.04612
0.00688	0.01431
0.13029	-0.00083
-0.00295	-0.0012
0.03295	0.042599
-0.03692	0.003014
0.00733	0.055615
0.17073	-0.03114
0.009123	-0.0188
-0.01124	0.015278
0.05964	-0.00042
0.033688	0.15375
-0.01339	-0.03613
0.00612	-0.05076
0.022215	0.038983
0.035614	0.001903
-0.0321	0.004953
0.010347	0.003706
-0.06064	-0.00296
0.10874	-0.00507
0.022263	0.037689
0.0054	-0.02346
0.00357	0.035786
0.06879
-0.05593	0.09278
0.008997	0.000444
0.01021	0.01606
-0.01268	0.006126
0.135265	0.01157
-0.00697	-0.0211
-0.0082	-0.0221
0.01502	-0.00953
0.03561	-0.00781
-0.04056	-0.00828
0.034507	-0.02381
-0.01647	-0.03586
-0.0489	0.005029
-0.02736	-0.01142
0.06442	-0.04053
-0.04733	-0.03831
-0.00997	0.01185
-0.0451	-0.06299
-0.07271	-0.00345
-0.02932	-0.00217
0.011524	0.013472
0.021167	-0.01711
0.007052	-0.00406
0.000985	0.02782
0.066479	0.04125
-0.05079	-0.00886
0.038048	0.01247
0.025522	0.02053
-0.03122	0.002752
0.01029	-0.01951
-0.01545	0.008583
-0.02218	0.01918
0.08917	0.00806
0.01399	0.02255
-0.00022	-0.00465
-0.01835	-0.0243
0.015247	-0.02561
0.005607	0.013393
-0.00065	-0.02461
-0.00058	-0.01623
0.02869	-0.0036
-0.01681	-0.0716
0.017479	0.00936
0.015673	0.02549
0.030909	0.01443
-0.00693	-0.05132
0.05684	0.039908
0.01627	0.015365
-0.00559	-0.00324
-0.02693	-0.01352
0.042506	-0.02627
0.012508	0.009484
-0.0077	-0.02388
-0.00337	-0.004
0.0205	-0.01536
-0.07721	0.06158
0.030359	-0.011
0.00601	-0.01782
-0.00582	0.013199
-0.0666	-0.04005
-0.11983	-0.11148
-0.04588	-0.00884
0.00211	0.033177
-0.01667	0.040425
0.16885	-0.10843
-0.02011	0.02599
0.10414	-0.07975
-0.01871	0.00971
0.00244	-0.00839
0.05865	-0.04583
0.1145	-0.03523
-0.01575	-0.02985
0.00659	-0.02824
0.02841	-0.03729
0.064811	-0.00463
0.02395	-0.01797
0.108167	-0.04561
-0.00289	-0.02091
0.00487	-0.05791
0.072566	0.01415
-0.05924	0.02972
0.073241	0.020336
0.09563	0.00527
0.09805	-0.06447
0.04518	-0.07752
0.056906	-0.02562
0.02408	-0.02999
0.08996	-0.07531
0.177331	-0.04435
0.03204	-0.06456
-0.01106	-0.01156
0.10219	-0.03488
-0.02931	-0.11557
-0.07469	0.11571
0.003549	-0.02031
0.03434	-0.06057
0.02306	-0.04499
-0.01535	-0.03946
0.05841	-0.07178
0.05684	-0.02258
0.042325	-0.02143
0.03011	-0.06103
-0.16243	0.00461
0.020579	-0.07949
0.108298	-0.03036
-0.01493	-0.02129
0.09986	-0.03526
0.19786	-0.06758
0.0586	-0.06369
-0.03647	0.04484
-0.02186	-0.0315
0.00882	-0.02835
0.05265	-0.04552
-0.0263	0.08462
0.0037	-0.04599
-0.00598	0.03378
-0.02628	-0.0318
-0.04813	-0.01637
0.056708	0.00273
0.12022	-0.0702
-0.01059	-0.00992
0.008979	-0.03426
0.01075	0.00682
-0.00928	-0.00565
0.09534	-0.04302
-0.03503	0.011714
-0.07669	-0.03228
0.0686	-0.02669
0.01923	-0.02211
0.01383	-0.009
-0.02811	-0.06118
-0.01608	-0.04437
0.00389	-0.0615
0.01168	-0.01051
-0.00383	-0.01015
-0.01742	-0.00782
0.05179	-0.03892
0.02351	-0.0144
-0.04796	-0.01989
-0.07935	-0.05742
0.02733	-0.08971
-0.13628	0.01539
-0.05564	0.00035
0.01434	-0.03669
-0.01335	-0.0525
-0.03403	-0.08018
-0.05427	0.00615
-0.00322	-0.00659
0.03071	5e-05
0.055556	-0.01108
-0.0121	0.01361
-0.04879	-0.07829
-0.00887	-0.0436
-0.0507	-0.02468
-0.02007	-0.0146
0.080195	-0.04393
0.001064	-0.02528
-0.04881	-0.0224
-0.02355	-0.01633
-0.06186	-0.01768
0.130113	-0.04975
0.080963	-0.0772
-0.03431	0.06234
0.03762	-0.03292
0.04159	-0.02853
-0.01047	-0.01445
0.02335	-0.03339
0.047497	0.00175
0.04932	-0.05281
0.009295	0.016096
0.0195	-0.01127
0.030161	-0.0015
0.057906	-0.00701
0.06042	-0.05506
-7.3e-05	-0.00276
-0.04436	0.00033
0.00886	-0.0298
0.03318	-0.00083
0.0123	0.01674
-0.01685	-0.04906
0.07223	-0.07082
0.05378	-0.04749
0.029506	-0.01106
-0.00948	-0.01019
-0.0189	-0.02742
0.03384	-0.03071
0.05269	-0.044
0.0025	0.007656
0.05567	-0.03775
0.03574	-0.08795
-0.17595	0.01338
0.00342	-0.03212
0.109554	-0.02038
0.011332	-0.05946
-0.02994	-0.02821
-0.05509	-0.03588
0.016487	-0.05776
0.03424	-0.02648
0.067256	-0.02663
-0.03869	0.04933
-0.01096	-0.00826
0.032279	-0.01714
0.00349	-0.03503
0.00633	-0.05665
0.03869	-0.07976
0.016909	-0.03337
-0.01571	-0.00263
-0.00975	-0.01729
-0.04815	-0.02252
0.03042	-0.08587
0.008381	-0.02033
0.14384	-0.04245
-0.06327	0.019049
0.02224	-0.00822
-0.00174	-0.01013
-0.01997	-0.00695
-0.00297	-0.0238
0.06833	-0.00993
0.07777	-0.04116
0.014689	0.00663
0.015046	-0.00542
-0.01144	0.016241
0.01364	-0.00753
0.16571	-0.03779
-0.00298	0.004792
0.00793	0.004601
0.04935	0.00308
-0.03885	0.039621
0.00332	0.01935
0.06279	0.02625
0.02783	-0.02316
0.01443	-0.00601
-0.03567	0.00931
-0.02649	-0.00737
0.00081	-0.01813
0.09435	0.02869
0.04357	-0.01299
0.002821	-0.00788
0.01724	-0.0202
0.07329	-0.07983
1e-05	-0.01179
-0.02593	-0.00588
0.03552	-0.02863
-0.00687	-0.0143
0.079803	0.00509
0.00413	-0.00726
0.02453	-0.00477
0.01054	0.00176
0.07687	-0.0205
-0.00752	0.0082
-0.00956	0.00369
-0.02299	-0.0485
-0.01951	-0.02756
-0.00993	-0.01602
0.12056	-0.04542
-0.00428	-0.0207
-0.02264	0.01261
0.008918	-0.00329
-0.01578	0.000296
-0.0292	-0.0594
-0.01158	-0.0277
0.03695	-0.00847
-0.09781	-0.05393
-0.05933	0.03033
-0.08413	-0.02558
-0.0345	-0.04858
-0.01358	-0.01575
0.00665	-0.00249
-0.01573	-0.00159
0.01885	-0.04159
-0.07238	-0.02387
-0.02281	-0.05458
-0.02287	-0.0157
-0.05221	0.00071
-0.0803	-0.05807
-0.07242	-0.01669
-0.05226	-0.00612
0.01072	0.01137
-0.05954	-0.03082
-0.06964	-0.02669
-0.03602	-0.02969
-0.04513	0.00113
0.02156	-0.05715
-0.03885	-0.05904
-0.05977	0.02067
-0.02305	-0.03767
-0.05088	-0.03452
-0.07136	0.00246
-0.06233	-0.0282
-0.05669	7e-05
-0.08466	-0.05338
-0.02671	0.02611
-0.02755	-0.02054
-0.12086	-0.06135
0.00598	-0.03406
-0.00625	-0.07121
-0.01533	-0.04789
0.0124	-0.02782
-0.06608	-0.01996
-0.0211	-0.03337
-0.07021	-0.02489
-0.0675	-0.05463
-0.04345	0.00029
-0.01222	-0.02343
-0.03	0.01295
-0.04316	-0.04209
-0.05166	-0.04506
0.00142	0.00787
-0.07572	-0.04606
-0.03093	-0.01474
0.02345	-0.02505
-0.0342	-0.02424
-0.06429	-0.04778
-0.05046	-0.05313
0.01971	-0.03903
-0.0295	0.06161
0.01804	-0.02318
-0.0572	0.07358
-0.06429	0.00393
-0.05953	-0.01238
0.0089	0.01201
0.00467	-0.02163
-0.02626	-0.01405
-0.03398	-0.00965
-0.02725	0.00463
0.00127	0.00215
0.01547	-0.05648
-0.0604	0.0168
-0.03432	0.01581
-0.00462	0.00283
-0.04221	0.07308
-0.00126	0.00579
-0.08048	0.01742
0.00389	-0.02594
0.00438	-0.04615
0.0194	0.01371
-0.03878	0.001028
-0.02246	0.02163
0.00076	0.01777
0.00113	-0.02005
-0.02324	0.0115
0.0054	0.0096
0.03391	-0.09715
-0.18735	-0.02471
-0.06614	0.0005
0.014	0.01032
-0.02197	-0.01739
-0.05252	0.01201
-0.03417	0.01461
0.01221	0.00082
-0.00156	-0.00978
0.0213	0.00874
-0.03919	0.06481
-0.09168	-0.02542
0.00092	-0.00212
0.03103	-0.02263
-0.03248	-0.01034
-0.00675	-0.00392
-0.02915	-0.02424
-0.02063	0.00485
-0.03938	0.00865
-0.06162	-0.02279
0.02143	-0.0258
0.00246	-0.01795
0.00078	0.004254
-0.03402	-0.00875
-0.10915	-0.00237
0.07141	-0.04206
-0.05468	0.06251
0.010568	0.001427
0.01691	0.02793
-0.0417	-0.00663
-0.0461	-0.02761
0.029045	0.01323
0.06656	-0.03543
0.005375	0.00763
0.01338	0.01103
-0.01801	0.02709
0.019515	0.019231
0.07689	-0.02237
-0.00565	0.040085
-0.00392	0.01925
0.01879	0.00105
0.00141	0.0822
-0.02449	0.02262
-0.0132	-0.02326
-0.00045	0.003985
0.0509	-0.00941
-0.00361	0.02391
0.013444	0.003335
0.01868	0.00405
0.02083	0.02008
0.02433	0.00864
-0.00836	0.01891
0.00444	-0.00391
0.00923	-0.04304
-0.17885	-0.00549
-0.01811	-0.00221
0.027901	-0.01428
-0.04018	0.005722
0.01391	-0.02409
0.01749	-0.01879
0.01687	-0.00535
0.01527	0.0036
0.05916	-0.01324
-0.03304	0.06771
-0.05425	0.00604
0.00982	-0.01598
-0.03918	0.0183
-0.02338	-0.01952
0.05169	-0.05101
0.03163	-0.0319
0.00913	-0.00143
-0.01904	0.046018
-0.02186	0.021343
0.03239	-0.0285
0.01477	-0.00455
0.066457	0.00214
-0.01962	-0.01046
-0.10245	0.00779
0.011654	0.008492
0.09406	-0.06739
-0.09128	0.01052
0.01077	-0.02349
-0.00656	-0.01881
-0.00118	0.011466
0.00578	0.00185
0.05012	-0.00663
0.1595	-0.02079
-0.03294	-0.01726
-0.01513	-0.02259
-0.01092	-0.02257
-0.01073	-0.00315
0.09897	-0.0267
-0.00823	0.00941
0.01282	-0.00219
0.045466	0.017189
-0.13659	0.01582
0.013137	-0.00656
0.0319	0.019457
0.052447	-0.02578
0.042654	-0.07413
-0.02686	-0.0095
-0.01015	-0.00964
-0.03103	-0.02406
0.082828	-0.00916
0.01552	0.00394
-0.02963	-0.01221
-0.06964	-0.03282
0.03444	-0.09093
-0.00566	0.069797
0.003423	0.016556
-0.0657	-0.01053
-0.00259	-0.03025
0.00041	-0.02302
0.014775	-0.01081
0.00768	-0.00101
-0.00347	-0.00225
0.02681	-0.03765
-0.04099	0.03256
0.022467	0.016647
0.02156	-0.00323
0.03596	-0.02366
0.01919	-0.0071
0.155801	-0.03638
-0.0273	-0.02927
-0.01377	0.001702
-0.0153	-0.01349
-0.03499	0.00557
0.024363	-0.0223
0.018939	-0.02998
0.046304	-0.00836
-0.03726	-0.02148
-0.0016	-0.00214
-0.04139	-0.01151
-0.01345	0.00776
0.133683	-0.08355
-0.08312	0.0477
-0.01775	-0.02629
-0.02508	-0.05344
-0.02202	-0.04206
-0.05029	-0.04127
0.0352	-0.05204
0.076411	-0.01713
-0.01043	-0.01078
-0.01059	-0.01602
0.02701	-0.0122
-0.00995	-0.01977
0.13272	-0.07626
0.06169	-0.01844
0.00452	0.02059
0.03297	-0.0258
-0.02722	0.01777
0.029	0.00451
0.04539	-0.06758
0.017829	-0.02416
0.023262	-0.01876
0.017967	-0.01502
0.01091	-0.01864
0.00513	0.00309
0.07851	-0.01918
0.030417	0.001655
-0.02902	-0.01869
0.021569	-0.02084
0.12597	-0.15586
-0.10831	-0.03404
-0.05089	-0.03148
0.0185	-0.02227
-0.04453	-0.04255
0.02847	-0.07787
-0.01672	-0.0392
0.00271	-0.0529
0.03284	-0.02498
-0.00746	-0.04727
0.01538	0.027
0.0111	-0.00215
0.026433	-0.03187
-0.00613	-0.04845
-0.01925	-0.03788
0.13891	-0.11713
0.053309	-0.03647
0.01852	-0.00623
0.005526	-0.00626
-0.04886	-0.00692
0.04463	-0.06632
0.00363	-0.0279
0.094901	-0.05455
-0.02802	-0.00943
-0.05313	-0.05278
-0.00996	-0.03201
-0.00513	0.00382
-0.02428	-0.00722
0.010814	-0.01822
-0.0696	0.026
-0.01009	-0.01229
-0.00659	0.00354
-0.00895	-0.01851
-0.01848	-0.0193
0.006313	0.001342
0.062497	-0.01698
-0.0195	-0.01477
-0.00363	-0.00029
-0.00133	0.00694
-0.00271	0.004739
0.076846	-0.02977
-0.01211	0.020589
-0.03254	-0.02369
0.05334	0.00984
-0.00756	0.04369
0.015987	0.018001
0.00093	0.01207
-0.00132	0.000658
-0.00729	-0.00535
0.044427	-0.00601
0.004252	0.00326
-0.0316	-0.03522
0.01156	0.00531
0.005789	-0.01783
0.007365	0.026201
0.001694	-0.01055
-0.02421	-0.0361
-0.02302	0.03794
0.0036	-0.00986
0.019303	-0.01554
-0.03136	-0.01829
0.03772	-0.04553
-0.01703	-0.01121
-0.03183	-0.00693
0.032859	-0.00161
0.0011	-0.03379
-0.06039	0.04482
0.0285	0.00032
0.02506	-0.01187
-0.00978	-0.01778
-0.05393	-0.01319
-0.01568	-0.01989
0.017485	-0.01687
0.02232	-0.02095
-0.02564	0.030884
-0.00562	-0.00014
0.032948	-0.02551
0.000694	-0.03262
0.0219	-0.01727
-0.02145	-0.00767
-0.07568	-0.02413
-0.00954	-0.01048
-0.0239	0.007123
-0.01854	-0.01462
-0.01017	-0.01736
0.04873	-0.0753
-0.05808	-0.01135
-0.00366	-0.03708
-0.00309	0.0285
-0.01122	-0.00349
-0.00801	-0.03939
0.03717	0.0075
0.06255	-0.03083
-0.00558	-0.00595
0.009742	-0.01656
0.011549	0.030812
0.038623	0.0166
0.07406	-0.04916
-0.00723	0.009788
-0.04537	0.03742
0.01507	0.01563
0.0052	-0.00035
0.00347	0.02355
0.02339	0.01244
0.049564	-0.02502
0.065187	-0.08375
-0.02044	0.01828
-0.01363	0.005174
0.00634	0.01616
0.01752	0.01016
0.06016	-0.01537
0.01887	0.03935
0.02662	0.04336
0.02399	-0.06186
-0.08571	0.02619
0.00436	0.00252
0.00551	0.03171
-0.01639	-0.02641
0.01795	-0.04339
-0.01078	-0.00963
0.028062	-0.01182
0.059944	0.00252
0.0618	-0.00942
0.00162	0.06222
-0.05203	0.000302
0.04592	-0.02796
-0.00935	-0.01528
0.0194	-0.02367
0.0503	-0.03382
0.078266	-0.02936
0.01127	0.02224
0.00368	0.09411
-0.03162	-0.03291
0.0769	0.00412
-0.00253	0.025722
0.039239	-0.02392
0.00109	-0.00344
-0.07537	0.00879
-0.0464	0.00287
0.011575	0.019732
0.021129	0.0393
0.03095	-0.02556
0.014226	0.007563
-0.02561	-0.11378
0.05012	-0.07553
0.03612	-0.03774
-0.00127	-0.01191
0.0208	-0.00464
0.037558	0.01657
0.05641	0.00612
0.0294	-0.04815
0.02736	-0.0287
0.00851	-0.02867
0.02741	-0.07993
0.04231	0.05027
-0.02932	0.04564
-0.01154	-0.05988
-0.02338	-0.04444
-0.00731	0.00667
-0.04787	0.04995
-0.04453	0.0064
-0.00085	-0.05417
0.07432	0.01004
0.07406	-0.07804
-0.02637	0.00409
0.01497	-0.00145
0.02229	-0.08983
-0.00251	-0.02483
0.0315	-0.02513
0.02579	-0.00986
0.04123	-0.07594
-0.00098	-0.04047
0.002588	0.016544
0.02973	-0.02491
0.03601	-0.03023
0.04454	-0.05017
0.02567	0.03863
0.029833	-0.01941
0.02769	-0.07435
0.0051	0.00763
0.06375	-0.04004
-0.04175	0.01661
0.03726	-0.0036
0.02734	0.01973
0.15161	-0.08277
-0.02969	-0.07213
-0.01681	-0.13274
0.00914	-0.04696
0.0082	0.07071
0.00798	-0.05094
0.09275	0.04793
0.00275	-0.03613
0.03853	-0.01833
0.03589	-0.08218
0.03607	0.00487
-0.01749	-0.0656
-0.00695	-0.00021
0.0412	-0.02004
-0.01174	-0.02136
-0.01347	-0.03288
0.03424	0.0061
-0.03239	-0.00331
0.15692	-0.06099
0.02501	-0.01725
0.11373	0.01689
0.15302	-0.03342
0.0533	-0.02681
-0.05473	-0.05279
0.07922	0.07556
0.00352	-0.14436
-0.00437	-0.00267
-0.0463	-0.00334
0.077508	0.034441
0.0963	0.05582
0.185761	-0.09515
0.091405	0.02434
-0.12409	0.0841
0.06373	0.02484
-0.2137	-0.02764
0.0053	-0.04492
0.090277	-0.02422
0.08994	-0.02175
0.151313	-0.11633
0.04187	0.04416
-0.09112	0.03718
0.080851	0.01787
0.10252	-0.06541
0.02481	-0.06875
0.005078	0.013174
0.05422	0.05264
0.190293	-0.12167
-0.02197	0.03165
-0.01299	-0.01147
0.0583	-0.00368
-0.11288	-0.07273
0.16338	-0.09363
0.07666	-0.03016
0.03792	-0.03279
0.099952	-0.01295
0.03919	0.10072
0.05572	0.01709
0.030498	0.009976
-0.03125	-0.14556
	-0.0057
0.121246	-0.0077
0.1691	-0.08699
0.11443	-0.02198
0.000786	0.0497
0.046344	-0.01287
-0.11241	-0.01575
0.12725	-0.09719
-0.04359	-0.00902
0.10262	-0.01882
-0.1102	-0.01017
-0.04657	0.03639
-0.10769	0.01021
0.00772	0.04511
-0.01849	0.05985
0.11051	-0.04487
0.0098	0.00525
0.004106	0.015957
0.01978	-0.01787
0.068113	-0.04114
-0.03662	-0.02536
-0.00705	0.00475
-0.02049	0.02987
0.00385	-0.02245
-0.03383	-0.04151
0.01654	0.006449
0.09057	-0.0214
-0.00667	-0.01426
0.02076	-0.02292
0.027182	-0.01051
-0.00278	0.0315
0.06785	-0.04162
0.055901	-0.02216
-0.00264	-0.0185
0.01236	-0.00345
-0.01633	0.079821
-0.02258	0.02555
-0.00877	-0.0035
0.018651	-0.00725
-0.01065	0.00784
-0.00744	0.01197
0.00539	-0.02687
-0.00373	-0.01858
0.07655	0.012
0.04204	-0.00649
0.038462	-0.01139
-0.01396	0.02182
0.0157	-0.04797
-0.08812	-0.06248
-0.01814	-0.04893
0.0064	0.03377
-0.01694	-0.01587
0.03982	-0.03416
0.00268	-0.07519
0.01467	-0.0238
0.03001	0.01695
0.01742	-0.00793
0.0086	0.03013
-0.05567	-0.03632
0.01795	-0.02497
-0.01986	-0.02321
-0.00921	-0.0446
0.07533	-0.08956
0.058292	-0.03172
0.0187	-0.02588
0.018536	-0.00093
-0.01672	0.032851
0.04714	-0.02757
0.00772	-0.01812
0.087118	0.00263
0.01804	-0.03071
-0.03666	-0.012
-0.01061	0.01556
0.006886	0.013392
-0.04095	-0.02802
0.030938	-0.02275
-0.00708	-0.00204
0.0203	-0.02772
-0.03227	-0.0256
-0.03617	0.09662
0.079115	-0.00192
-0.05691	0.06697
0.01295	0.006537
0.02351	0.01206
-0.0126	-0.0191
-0.01906	-0.07752
0.03419	0.0454
0.02957	-0.04523
0.01302	0.009925
-0.00935	0.00821
0.01997	-0.01973
0.033207	0.01054
0.09309	-0.03734
0.01163	0.02644
0.02067	0.03121
0.04735	-0.05303
0.00958	0.02353
0.06534	0.01172
0.0116	-0.01061
0.018135	-0.02804
-0.00145	-0.01458
0.03235	-0.03183
0.00386	-0.00933
0.01629	0.02799
0.05731	0.01225
0.01073	0.00058
-0.03221	-0.00614
0.032426	0.02154
0.03031	-0.10548
-0.14889	-0.03269
-0.03975	-0.03973
0.048122	0.01131
-0.03556	-0.01557
-0.00624	0.04861
-0.00304	-0.02663
0.02354	-0.02446
0.04806	-0.02883
0.025164	0.0433
-0.017	0.03674
-0.07544	-0.02286
0.03876	-0.04948
-0.06919	-0.03835
0.00721	-0.02185
0.09617	-0.08204
0.054426	-0.03108
0.02196	0.01019
-0.00637	-0.00256
-0.04293	0.01225
0.03835	-0.06639
0.010359	-0.01812
0.076049	-0.01978
0.01172	-0.01533
-0.0746	-0.02037
0.008084	0.01819
0.008225	0.015304
0.0024	-0.00193
0.023583	-0.02132
0.00951	-0.00922
-0.01514	-0.00474
0.06215	-0.03966
-0.01774	0.04626
0.00463	0.01875
0.099674	-0.01335
-0.07356	0.02282
0.01994	-0.01002
-0.02612	0.028181
-0.02471	-0.00786
-0.04967	-0.01571
0.03097	-0.01253
0.03302	-0.01304
-0.00602	0.001277
0.01754	0.00012
0.00961	0.02816
0.019392	0.002244
0.05366	-0.01157
0.00051	-0.00333
-0.02405	0.0019
0.05804	0.01688
-0.05003	0.00752
0.026804	0.036429
-0.01758	0.01061
0.022674	-0.00569
0.026896	-0.00026
0.019219	-0.00439
0.00402	0.00616
-0.0229	-0.01047
0.06275	0.016809
0.021996	-0.00416
-0.01585	0.004032
0.014129	-0.00316
0.06037	-0.07906
-0.19135	-0.03432
-0.05841	-0.01806
0.01546	-0.01208
-0.01606	-0.02208
0.0054	-0.03926
-0.01988	-0.02346
0.00258	-0.00819
0.02043	-0.00222
0.022	-0.02054
-0.03721	0.03262
-0.03481	-0.01569
0.011304	-0.00205
0.022485	0.027823
-0.03189	-0.01927
0.06689	-0.04588
0.00961	-0.02654
-0.02927	-0.00363
[truncated: 19,495 more rows]
