# Supplementary material for: Cohesin prevents cross-domain gene coactivation
Source: Nat Genet. 2024 Jul 24;56(8):1654–64. doi: 10.1038/s41588-024-01852-1 (PMC11319207; doi:10.1038/s41588-024-01852-1)
Supplement: Supplementary file 13 — Statistical source data. [file 41588_2024_1852_MOESM13_ESM.xls]

## Sheet: Fig.4d
Ctrl	auxin
1114.39	1650.45
1095.62	1400.11
1041.36	1236.19
979.161	1169.67
964.841	1164.28
959.423	1160.12
914.726	1140.28
909.322	1121.88
816.941	1104.43
811.159	1099.28
809.585	1096.41
809.284	1082.96
790.22	1071.93
772.438	1056.19
768.874	1043.53
768.127	1039.89
759.898	1037.49
728.852	1023.38
728.134	982.07
722.023	977.831
711.212	945.83
706.23	885.712
685.798	875.977
683.109	870.257
681.495	860.181
675.65	841.884
668.572	834.497
641.714	808.156
619.45	805.024
617.946	798.884
601.918	797.112
595.988	779.777
595.918	778.153
574.491	772.543
572.634	763.994
567.889	750.712
566.282	746.496
565.209	731.913
564.491	729.993
563.927	725.088
558.306	718.925
551.218	708.61
550.319	703.926
548.641	686.614
540.46	685.296
539.605	681.468
538.803	681.106
537.619	677.666
536.103	675.085
534.987	660.746
531.339	653.856
526.247	649.811
525.88	643.217
525.591	630.574
520.31	628.029
513.342	627.235
507.367	623.456
504.538	621.927
502.217	613.994
502.049	611.742
501.538	603.968
492.197	602.269
491.105	593.288
490.745	591.943
489.442	591.633
487.19	590.904
486.376	585.207
486.073	583.193
485.958	580.023
484.519	571.418
483.453	570.87
477.236	556.931
476.315	552.356
466.212	551.529
464.656	551.263
464.12	541.337
463.998	538.598
462.798	537.013
459.143	536.295
457.385	534.267
456.738	533.898
456.29	532.856
455.817	532.812
454.819	529.628
454.436	527.117
443.78	526.071
442.173	523.048
440.307	521.947
439.71	516.32
438.759	515.069
435.952	513.113
435.429	508.435
435.429	508.028
433.845	507.264
432.467	504.868
432.205	503.839
431.878	503.786
431.658	503.535
428.976	503.289
428.309	502.901
427.178	500.554
421.986	496.024
418.275	494.985
418.059	494.875
416.955	490.238
414.671	488.774
411.373	488.029
409.757	487.402
409.078	484.875
407.45	484.83
407.398	483.05
405.097	481.745
404.284	480.807
403.772	480.651
401.988	479.697
400.668	479.256
399.182	477.319
399.159	476.575
399.021	476.238
398.794	475.292
398.466	473.063
397.944	473.056
397.136	471.755
395.23	469.911
394.243	468.386
392.196	468.047
392.14	466.801
391.275	466.749
390.877	465.617
389.635	465.211
389.546	464.374
387.098	462.883
386.968	462.412
386.949	461.688
385.409	459.971
384.711	459.487
384.684	458.651
384.046	457.138
383.113	457.121
381.682	455.617
380.854	454.453
379.526	452.651
378.906	451.186
377.887	446.937
376.571	446.121
376.049	444.909
375.631	444.856
375.119	443.251
374.761	443.064
373.541	442.597
372.466	441.679
371.789	440.461
371.61	440.351
370.778	439.712
370.608	439.361
370.043	438.311
369.719	436.409
369.338	436.35
367.762	435.905
367.634	435.86
365.602	435.618
364.351	434.548
363.538	433.56
363.155	433.101
362.34	431.929
361.055	431.504
359.934	430.739
359.841	428.875
359.428	427.463
359.163	426.472
358.426	426.456
358.309	423.858
356.192	420.416
355.74	418.81
354.558	417.692
354.171	417.453
353.818	416.647
353.105	416.442
351.659	416.256
351.626	415.319
350.741	414.524
350.519	414.206
349.888	413.669
349.365	413.404
348.992	411.168
348.914	409.868
348.521	408.591
348.11	408.435
347.914	408.306
347.765	406.919
347.072	405.917
346.578	405.549
346.528	404.452
345.04	401.785
344.438	401.014
344.395	400.402
343.821	399.25
343.35	397.011
342.524	396.413
342.281	395.734
342.253	395.066
341.425	393.08
340.802	391.988
340.794	391.929
340.112	391.012
339.832	388.479
339.653	386.571
339.554	385.563
339.278	384.878
338.409	384.41
337.733	384.07
337.26	383.982
336.805	383.845
336.598	383.048
336.51	382.562
336.468	382.066
336.42	381.551
336.346	381.369
335.829	379.867
335.515	378.751
335.379	378.09
334.88	377.582
332.97	377.374
332.542	377.108
332.26	376.236
332.148	376.171
331.45	375.77
331.192	375.753
331.087	375.741
330.853	375.384
330.508	373.117
330.47	373.083
330.211	372.546
330.2	372.397
330.129	371.381
329.812	371.092
329.496	370.73
329.44	370.372
328.961	369.68
328.748	368.223
328.55	367.62
328.541	367.363
327.822	367.302
327.82	366.842
327.296	366.417
327.231	366.414
326.356	365.88
325.701	365.097
324.98	364.522
324.933	363.553
324.764	363.53
324.494	363.333
324.316	363.183
324.088	363.04
323.69	361.27
323.515	361.196
323.446	361.157
323.094	359.784
322.957	359.024
322.911	358.372
322.545	357.486
322.188	357.231
321.848	357.048
321.481	356.974
321.277	356.64
320.925	356.616
320.905	356.174
320.813	355.51
320.562	354.874
319.899	354.659
319.426	354.481
319.335	354.227
319.211	354.116
318.933	353.493
318.742	353.414
318.288	353.308
317.958	353.297
317.706	352.135
317.525	351.82
316.998	350.916
316.976	350.913
316.446	350.662
315.368	350.548
315.192	350.398
315.119	348.701
314.493	347.214
313.769	347.056
313.586	346.697
313.136	345.949
310.471	345.875
309.607	345.588
308.982	344.822
307.335	344.808
307.125	344.805
307.018	344.615
306.767	343.401
301.732	343.041
	342.594
	342.361
	341.137
	341.128
	340.801
	340.341
	340.279
	340.066
	340.044
	339.637
	339.196
	338.964
	338.885
	338.703
	338.514
	338.368
	338.231
	338.177
	336.663
	336.346
	335.511
	334.913
	334.852
	334.764
	334.727
	334.673
	334.469
	333.946
	333.816
	333.641
	333.566
	333.446
	333.353
	333.25
	333.095
	332.129
	331.769
	331.034
	330.793
	330.496
	329.762
	329.507
	329.497
	329
	328.976
	328.518
	328.099
	327.627
	327.348
	326.783
	326.082
	325.767
	324.205
	323.893
	323.526
	323.204
	322.517
	322.332
	322.211
	321.797
	321.43
	321.309
	321.086
	320.822
	320.141
	319.789
	319.724
	319.719
	319.641
	319.544
	319.224
	318.795
	318.376
	317.884
	317.205
	316.048
	315.832
	315.715
	315.521
	314.388
	314.006
	312.805
	312.404
	312.161
	311.226
	310.406
	309.961
	308.483
	307.85
	307.815
	307.811
	305.505

## Sheet: Fig.4f
	Ctrl			RAD21(-)
Macf1	0.385714	0.571429	0.585714	0.371429	0.5	0.457143
Foxj3	0.314286	0.3	0.328571	0.242857	0.314286	0.185714
Gpc1	0.885714	0.885714	0.928571	0.671429	0.857143	0.8
Gbx2	0.457143	0.442857	0.242857	0.628571	0.742857	0.785714
Nf2	0.486667	0.513333	0.56	0.552542	0.542373	0.616949
Efemp1	0.073333	0.096667	0.066667	0.0881356	0.040678	0.105085
Tead1	0.466667	0.493333	0.506667	0.616949	0.60339	0.664407
Nkx1-2	0.03	0.08	0.086667	0.108475	0.111864	0.142373
Trim33	0.566667	0.51	0.736667	0.59661	0.538983	0.6
Pitx2	0.136667	0.163333	0.16	0.128814	0.122034	0.149153

## Sheet: Fig.4g
	Ctrl			RAD21(-)
Macf1/Foxj3	0.242424	0.171429	0.229056	1.14027	0.654545	0.692308
Gpc1/Gbx2	0.0725806	0.074922	0.0923077	0.174081	0.207692	0.163636
Nf2/Efemp2	0.0224159	0.0161218	0.0214286	0.101935	0.1125	0.0765686
Tead1/Nkx1-2	0.075789	0.060811	0.036437	0.086538	0.061287	0.052478
Trim33/Pitx2	0.01033	0.00960384	0	0.0430622	0.0377358	0.01849

## Sheet: Fig.4h
Macf1/Foxj3		Gpc1/Gbx2		Nf2/Efemp2		Tead1/Nkx1-2		Trim33/Pitx2
ctrl	RAD21(-)	ctrl	RAD21(-)	ctrl	RAD21(-)	ctrl	RAD21(-)	ctrl	RAD21(-)
0.9877	0.8347	0.9119	0.8773	0.9847	0.9708	0.9854	0.9807	0.9927	0.9891
0.9363	0.7635	0.8751	0.8683	0.9264	0.7253	0.9297	0.9418	0.9801	0.9369
0.9313	0.6442	0.7781	0.7472	0.9142	0.5909	0.8849	0.7995	0.8852	0.7655
0.8972	0.6251	0.739	0.5877	0.9072	0.569	0.8638	0.7549	0.8635	0.6744
0.8608	0.5556	0.7004	0.5788	0.8223	0.4438	0.8339	0.6981	0.6889	0.4638
0.8066	0.4966	0.6971	0.5187	0.8019	0.4329	0.675	0.6189	0.6299	0.4447
0.7209	0.4264	0.6628	0.4891	0.6432	0.3329	0.6531	0.5232	0.5308	0.4366
0.6718	0.4089	0.6195	0.417	0.5987	0.3105	0.6489	0.4931	0.4495	0.4068
0.6593	0.3841	0.5709	0.368	0.3976	0.2958	0.6407	0.4545	0.3361	0.3896
0.457	0.2822	0.5082	0.3452	0.267	0.2937	0.4754	0.3764		0.3368
	0.1971	0.384	0.3294		0.2777	0.4561	0.3635		0.2511
	0.185		0.323		0.2512	0.4529	0.3333		0.2439
	0.1331		0.3019		0.2338	0.3848	0.2925		0.2235
			0.2779		0.2207		0.2338		0.2037
			0.2247		0.154		0.216		0.1438
							0.2097
							0.2024
