# Supplementary material for: Cohesin prevents cross-domain gene coactivation
Source: Nat Genet. 2024 Jul 24;56(8):1654–64. doi: 10.1038/s41588-024-01852-1 (PMC11319207; doi:10.1038/s41588-024-01852-1)
Supplement: Supplementary file 14 — Statistical source data. [file 41588_2024_1852_MOESM14_ESM.xls]

## Sheet: Fig.5c
Ctrl				RAD21(-)
715.234	782.749	862.77	896.089	982.664	1010.49	1059.33	1088.25
711.102	767.341	848.137	806.739	978.513	982.41	1053.29	826.176
666.659	763.516	699.379	737.281	966.533	914.996	898.185	749.398
646.159	758.103	678.473	698.938	874.617	869.513	808.802	707.314
547.454	687.827	586.732	648.318	846.092	752.887	764.937	658.845
524.064	683.214	584.221	606.366	839.848	707.754	666.355	656.631
509.36	652.095	567.1	555.486	675.686	661.451	603.726	600.882
506.129	609.423	555.612	529.548	624.278	661.225	572.084	587.79
501.064	591.458	537.705	515.637	608.151	646.195	543.956	587.212
453.114	535.513	537.666	515.074	594.835	638.096	526.142	566.294
444.15	515.524	501.152	512.724	544.588	613.478	520.162	552.35
441.059	511.721	496.638	510.38	532.873	605.304	512.772	532.053
433.054	497.418	485.217	470.392	513.842	605.072	508.703	518.689
427.876	474.07	484.719	455.811	503.666	589.813	498.342	511.465
387.585	462.532	479.827	441.479	498.194	588.558	490.478	491.564
382.413	448.467	458.798	428.257	497.135	584.531	475.429	489.181
372.072	426.312	447.44	421.933	468.063	549.883	474.754	482.542
363.912	420.559	440.918	421.577	456.233	514.182	468.724	480.206
342.681	407.271	419.928	358.638	452.317	501.417	462.649	464.767
340.744	387.217	382.034	346.892	440.437	479.486	444.078	464.173
336.83	376.183	379.429	331.274	431.961	456.5	429.8	463.669
335.814	369.265	375.466	326.393	428.097	451.956	412.384	460.521
332.046	366.467	364.146	325.792	415.632	445.405	400.814	450.736
331.313	363.663	361.648	317.071	410.793	418.939	398.973	446.901
329.197	358.311	361.587	315.003	409.088	415.077	380.968	435.334
319.322	352.068	355.921	308.027	406.458	407.289	374.667	434.495
316.011	338.552	351.05	305.393	405.245	398.568	373.083	422.95
314.473	328.391	346.219	303.547	403.627	396.056	370.188	415.568
314.007	326.836	343.096	288.136	393.638	382.728	362.909	409.02
311.879	312.459	341.076	286.957	393.379	367.991	350.48	405.423
309.623	299.506	331.442	285.364	390.529	366.269	346.349	398.06
300.69	293.565	326.158	283.292	377.319	365.254	344.719	387.28
297.972	289.187	325.953	277.086	376.593	364.425	339.209	381.168
280.059	287.232	320.376	276.476	369.565	363.62	334.428	380.07
275.795	284.474	319.021	274.757	348.462	362.237	331.375	376.13
272.738	278.925	301.527	274.323	347.942	350.56	328.685	372.818
271.027	278.881	296.811	273.713	334.385	350.259	325.805	365.346
267.507	268.184	285.062	268.093	332.538	348.873	323.606	360.756
267.159	265.377	272.996	260.788	332.237	343.958	319.568	352.015
266.903	264.881	272.767	260.611	329.899	342.856	318.892	350.701
265.432	263.934	268.063	257.527	327.236	329.901	313.305	350.529
255.7	251.03	263.663	254.351	324.408	328.061	310.206	349.786
253.57	248.752	252.919	253.248	321.858	320.965	308.672	342.037
250.623	248.166	252.67	249.245	321.6	316.21	307.159	341.354
247.947	244.496	251.036	248.353	318.9	308.948	306.403	339.446
247.39	242.798	242.34	248.309	313.507	304.159	302.622	330.749
245.672	241.478	234.296	243.963	304.214	300.075	299.601	315.163
241.083	239.006	233.47	243.179	296.028	299.237	297.923	312.753
235.676	234.477	230.783	239.656	295.048	298.178	297.737	308.395
232.883	234.068	228.214	236.51	291.214	297.976	295.047	308.096

## Sheet: Fig.5d
Ctrl				RAD21(-)
630.92	615.325	633.181	823.033	1109.15	897.813	877.715	957.402
616.052	584.448	546.678	669.598	897.218	890.982	817.865	878.376
570.403	555.462	528.125	622.377	838.86	835.172	753.842	782.701
531.567	528.178	495.747	613.894	814.06	741.118	716.753	694.927
482.414	523.919	461.483	613.734	799.473	737.495	712.377	670.852
469.771	469.839	460.278	595.541	689.303	689.176	684.789	659.507
450.327	462.813	432.368	540.424	647.291	660.633	675.201	647.327
448.013	442.014	430.946	537.296	641.038	646.696	664.537	638.698
391.368	440.925	420.486	511.995	594.753	623.005	661.079	638.423
383.599	440.193	415.4	492.584	577.856	593.891	648.4	634.432
381.899	438.077	405.779	488.035	551.593	581.939	640.607	627.771
353.402	399.557	380.143	478.571	538.338	577.795	609.762	621.28
351.603	395.723	375.556	475.964	523.135	571.399	609.396	611.532
348.397	374.081	359.16	475.142	522.936	569.859	596.439	605.676
340.82	370.276	354.249	464.32	503.542	537.497	594.16	603.765
332.21	337.125	353.5	444.542	501.436	533.749	585.497	600.322
322.732	336.143	344.721	431.404	486.184	533.154	566.618	585.692
321.467	328.096	344.061	418.223	481.399	523.086	564.751	579.805
306.516	321.763	343.905	416.155	476.305	516.067	540.554	578.822
306.295	319.242	333.914	415.168	474.084	499.018	538.163	573.258
305.331	317.752	329.117	406.012	461.124	493.811	524.493	560.771
300.641	310.712	319.065	393.41	453.496	477.854	515.312	532.876
294.842	308.958	317.11	387.016	438.633	471.099	513.893	513.885
292.955	303.938	315.983	376.945	426.046	470.99	508.667	512.594
291.854	303.573	315.163	370.731	425.411	470.938	498.82	507.396
287.8	302.95	313.45	369.871	424.269	457.589	489.811	499.711
287.692	294.474	311.334	360.456	419.371	447.675	488.363	494.716
279.768	293.201	308.09	358.172	416.518	446.346	466.442	492.553
278.952	283.381	305.408	357.952	415.953	433.296	454.929	488.274
277.842	270.127	304.238	356.128	412.976	432.312	449.237	484.726
267.386	269.129	298.677	352.125	409.533	426.638	449.092	482.925
256.932	269.114	290.919	342.273	406.382	421.119	440.873	481.195
256.002	260.424	284.33	342.024	398.804	417.785	439.551	467.325
253.764	260.13	284.103	318.708	395.646	416.112	436.603	464.028
252.551	251.479	281.596	318.143	394.422	406.101	436.309	452.2
250.682	250.634	279.787	309.728	393.739	390.922	431.754	450.161
241.658	250.358	277.356	309.125	383.712	390.321	422.397	448.895
241.116	247.333	272.109	303.32	383.238	390.257	417.471	448.108
238.107	246.808	268.142	301.018	369.036	388.097	414.538	437.697
233.36	244.294	267.739	298.891	365.91	379.255	409.99	436.855
229.196	243.621	263.813	298.053	365.424	376.454	406.534	435.313
227.465	241.486	260.115	297.191	365.414	375.268	405.321	431.519
226.35	237.833	258.765	296.826	361.563	372.339	400.82	430.825
223.639	235.821	258.117	296.546	359.176	370.941	397.767	423.791
223.432	234.429	253.151	293.186	346.502	367.173	393.965	420.688
219.72	233.885	251.14	292.644	345.044	363.908	391.33	418.121
218.842	230.225	247.353	291.209	344.388	356.219	390.926	407.868
217.611	229.577	243.98	289.968	338.231	353.951	389.584	395.6
217.398	229.269	243.415	288.882	336.409	353.221	387.916	388.509
217.197	226.49	241.228	286.768	335.12	350.149	382.052	387.828

## Sheet: Fig.5e
RAD21 residue level	MED6 hub radius
1.956	438.205
2.705	365.144
2.66	482.539
2.938	436.281
3.36	424.289
2.113	382.315
1.82	411.242
1.626	400.96
2.241	477.521
2.788	391.597
3.486	377.924
2.229	384.062
1.212	454.176
1.153	375.544
1.035	417.783
0.849	375.971
0.825	352.043
0.723	473.562
0.636	364.054
3.136	446.561
2.957	420.446
1.521	346.562
7.476	464.239
6.366	412.01
9.219	483.773
7.355	433.572
9.013	403.254
8.6	373.88
13.025	390.234
15.667	363.336
16.793	367.833
19.012	340.355
27.907	351.176
53.151	334.728
45.508	325.586
42.762	325.904
33.783	333.75
22.106	329.383
22.708	356.137
21.252	320.637
21.835	373.36
21.932	360.342
27.322	319.666
22.605	325.228
25.397	375.577

## Sheet: Fig.5g
Time (h)	Med hub size		RAD21 level
	mean	SE
0	250.251	8.4797	69.122
0.5	260.325	9.00297	41.257
1	267.486	10.1023	15.358
1.5	273.61	9.39862	12.675
2	282.499	10.5083	10.027
2.5	283.93	10.0592	6.127
3	287.721	10.9013	3.968
3.5	289.419	8.7813	3.033
4	293.222	11.4108	2.747
4.5	302.648	12.8427	2.364
5	308.551	11.6722	1.977
5.5	314.266	10.8295	1.854
6	313.317	11.2156	1.339

## Sheet: Fig.5j
ctrl	auxin
723.055	1354.79
709.684	1286.13
656.733	1221.23
650.916	1170.11
624.772	1104.92
620.027	1087.4
616.756	956.41
608.37	948.273
589.927	937.523
581.097	915.778
572.164	905.573
564.454	888.304
563.62	881.942
530.393	876.879
516.907	866.206
515.837	863.074
507.096	855.433
501.58	830.735
499.877	818.545
499.589	813.915
491.699	773.713
480.903	746.979
471.646	672.659
470.823	651.685
453.222	649.236
447.815	643.889
446.163	640.23
446.089	637.633
428.358	635.289
428.326	617.882
425.4	615.024
422.935	605.523
422.302	604.103
421.82	599.936
414.596	599.726
412.186	589.824
411.057	588.494
410.069	580.899
409.967	575.811
409.569	572.946
401.063	560.526
387.589	553.668
386.59	549.979
384.325	540.159
379.716	534.433
378.849	532.775
378.813	523.857
376.919	520.176
376.27	510.117
374.339	509.899
374.231	506.839
374.021	504.25
373.309	504.221
371.464	496.695
370.949	495.934
368.336	495.222
366.976	494.188
364.748	493.808
364.253	493.243
363.162	492.701
362.642	492.289
361.714	490.524
360.482	489.234
360.038	487.869
359.959	486.232
359.841	486.125
358.683	485.029
358.56	480.476
354.289	479.649
349.862	478.899
349.28	477.296
347.788	474.326
346.619	462.885
345.939	458.271
344.781	457.416
344.122	456.93
342.553	454.614
336.894	448.148
331.442	443.829
331.183	441.188
330.416	440.486
329.408	439.495
326.485	439.033
325.584	438.709
324.182	436.287
323.738	435.012
323.349	433.914
322.994	433.722
322.96	432.843
319.481	432.785
319.188	431.986
317.817	431.648
314.895	431.389
314.151	431.23
313.199	429.409
312.747	423.013
309.705	420.103
308.987	418.279
308.194	417.05
305.422	416.829
305.306	416.501
304.878	414.847
301.995	413.443
300.828	412.69
299.389	411.452
298.603	411.319
297.185	408.621
296.785	408.498
296.438	406.852
294.675	406.722
290.287	406.324
290.052	406.311
289.421	401.073
289.154	400.485
288.224	398.381
287.823	397.792
287.752	395.482
287.738	394.269
287.67	392.96
285.039	391.16
284.776	389.112
284.352	388.199
284.143	388.006
282.625	387.198
282.561	387.153
281.857	385.153
281.522	384.416
281.073	384.062
277.453	383.652
276.231	380.62
275.233	380.022
274.981	377.914
274.438	372.741
274.202	370.341
273.217	370.069
272.644	369.365
271.583	367.996
270.101	367.036
269.175	364.933
266.86	364.675
265.704	363.327
263.479	363.007
256.295	362.954
248.296	361.731
244.849	359.626
	356.993
	356.205
	356.136
	355.183
	354.73
	354.295
	354.062
	353.532
	353.441
	349.356
	348.631
	347.96
	346.665
	346.535
	345.848
	345.681
	345.196
	344.745
	344.67
	343.802
	343.647
	342.822
	340.805
	338.538
	338.5
	337.999
	337.601
	335.971
	334.87
	333.55
	332.593
	332.393
	327.023
	326.6
	325.692
	325.335
	323.429
	323.412
	323.099
	323.02
	322.719
	322.387
	322.055
	321.514
	321.339
	320.708
	320.638
	320.591
	320.57
	319.584
	318.827
	318.689
	318.473
	318.418
	318.404
	318.356
	318.281
	317.274
	316.283
	315.459
	315.268
	315.191
	315.063
	312.656
	311.773
	310.175
	307.509
	307.414
	307.247
	306.889
	306.392
	305.559
	305.241
	304.651
	303.333
	302.904
	302.611
	302.426
	302.241
	302.135
	302.041
	301.681
	301.37
	301.025
	300.984
	300.59
	299.749
	298.568
	298.361
	297.667
	297.201
	296.05
	295.719
	295.169
	293.866
	292.982
	292.224
	292.123
	291.377
	290.837
	290.808
	290.784
	290.207
	290.161
	290.099
	287.647
	287.362
	287.308
	286.707
	286.474
	286.156
	285.951
	285.486
	285.467
	285.25
	284.748
	284.666
	284.325
	283.753
	283.685
	283.572
	283.511
	283.493
	283.336
	283.333
	282.636
	282.087
	281.738
	281.194
	280.407
	280.378
	280.154
	278.772
	278.639
	278.516
	277.889
	277.4
	276.468
	276.386
	275.803
	275.787
	275.662
	275.579
	272.746
	272.635
	272.558
	272.229
	268.815
	268.034
	265.906
	263.352
	262.297
	261.168
	261.117
	260.918
	260.392
	259.998
	259.215
	259.005
	239.026

## Sheet: Fig.5l
	Ctrl			RAD21(-)
Cd9/Mlf2	0.606061	0.692308	0.725	0.558824	0.638889	0.606061
Pou5f1/Abcf1	0.642857	0.692308	0.703704	0.653846	0.666667	0.645161
Macf1/Foxj3	0.533333	0.571429	0.458333	0.806452	0.75	0.772727
Gpc1/Gbx2	0.6	0.545455	0.586207	0.774194	0.851852	0.818182
Nf2/Efemp2	0.269231	0.241379	0.190476	0.451613	0.5	0.434783
Tead1/Nkx1-2	0.434783	0.363636	0.419355	0.655172	0.615385	0.692308
Trim33/Pitx2	0.233333	0.2	0.136364	0.5	0.444444	0.473684
