# Supplementary material for: Cohesin prevents cross-domain gene coactivation
Source: Nat Genet. 2024 Jul 24;56(8):1654–64. doi: 10.1038/s41588-024-01852-1 (PMC11319207; doi:10.1038/s41588-024-01852-1)
Supplement: Supplementary file 15 — Statistical source data. [file 41588_2024_1852_MOESM15_ESM.xls]

## Sheet: Fig.6c
	MED1	MED6	BRD4	Oct4	mTBP	H2AZ	H2B
0.018	0	0	0	0	0	0	0
0.02	-0.00013	2.27e-05	0.000106	0.000115	9.33e-05	6.81e-05	-2.11e-05
0.022	-0.00025	2.54e-05	0.000187	0.000227	0.000181	0.00015	-5.38e-05
0.024	-0.00038	1.87e-05	0.000243	0.000331	0.000265	0.000241	-0.00012
0.026	-0.00049	8.73e-06	0.000286	0.000436	0.000372	0.000345	-0.0002
0.028	-0.00057	-2.76e-06	0.000319	0.000552	0.000496	0.000462	-0.0003
0.03	-0.00061	-1.3e-05	0.000337	0.000709	0.000633	0.000553	-0.00041
0.032	-0.00063	-4.63e-06	0.000363	0.000914	0.000824	0.000651	-0.00055
0.034	-0.00062	3.65e-05	0.000407	0.001166	0.001073	0.000757	-0.00072
0.036	-0.00057	0.000114	0.000489	0.001486	0.001404	0.000856	-0.00094
0.038	-0.0005	0.000202	0.000621	0.001865	0.00186	0.000948	-0.00117
0.04	-0.00043	0.000315	0.000825	0.002298	0.002459	0.001024	-0.00136
0.042	-0.00035	0.000464	0.00113	0.002798	0.003239	0.001087	-0.00154
0.044	-0.00026	0.00066	0.001532	0.003369	0.004223	0.001136	-0.00173
0.046	-0.00014	0.000927	0.002028	0.004024	0.005457	0.001211	-0.00199
0.048	9.63e-06	0.001281	0.002635	0.004796	0.006968	0.001327	-0.00233
0.05	0.000192	0.001744	0.003372	0.005685	0.008764	0.001526	-0.00276
0.052	0.000445	0.002315	0.004243	0.00666	0.010835	0.001761	-0.00325
0.054	0.00077	0.002992	0.005287	0.007755	0.013142	0.002014	-0.0038
0.056	0.001168	0.003785	0.006524	0.008981	0.015605	0.002284	-0.00442
0.058	0.001668	0.004693	0.007901	0.010336	0.018221	0.002518	-0.00509
0.06	0.002286	0.005698	0.009415	0.01179	0.020969	0.002577	-0.00579
0.062	0.003007	0.006791	0.011072	0.013336	0.023803	0.002451	-0.00651
0.064	0.003808	0.007988	0.012902	0.015018	0.02672	0.002175	-0.00727
0.066	0.004631	0.009262	0.014888	0.016781	0.029717	0.001763	-0.00809
0.068	0.005461	0.010589	0.017006	0.018591	0.032777	0.001306	-0.00896
0.07	0.006278	0.011953	0.019249	0.020438	0.03591	0.0009	-0.00987
0.072	0.00707	0.013358	0.021605	0.022234	0.039145	0.000551	-0.01076
0.074	0.007816	0.01481	0.024053	0.023928	0.042457	0.000206	-0.01162
0.076	0.008553	0.016287	0.026555	0.025535	0.045845	-0.00017	-0.01244
0.078	0.009302	0.017782	0.029117	0.027038	0.049266	-0.00056	-0.01319
0.08	0.010065	0.019291	0.031747	0.028465	0.052636	-0.00095	-0.01383
0.082	0.010855	0.02081	0.034438	0.029748	0.055963	-0.00141	-0.01438
0.084	0.011705	0.022361	0.037138	0.030894	0.059218	-0.002	-0.01487
0.086	0.012651	0.023921	0.039763	0.032015	0.062374	-0.00263	-0.01532
0.088	0.013645	0.025462	0.042243	0.033085	0.065291	-0.00331	-0.01567
0.09	0.014682	0.026987	0.044551	0.03414	0.067944	-0.00398	-0.01592
0.092	0.015739	0.028476	0.046679	0.035096	0.070264	-0.00452	-0.01603
0.094	0.016781	0.029909	0.048609	0.035898	0.072228	-0.00495	-0.01593
0.096	0.017767	0.031284	0.050322	0.036515	0.073855	-0.00532	-0.01565
0.098	0.018706	0.032593	0.051836	0.036903	0.075195	-0.00563	-0.01522
0.1	0.01959	0.033853	0.053186	0.036996	0.076235	-0.00594	-0.01462
0.102	0.020422	0.035038	0.054411	0.036783	0.077012	-0.00614	-0.01385
0.104	0.021162	0.036159	0.055569	0.036258	0.077502	-0.00621	-0.01295
0.106	0.021762	0.037223	0.056623	0.035483	0.077782	-0.00621	-0.01193
0.108	0.022247	0.038219	0.057574	0.034589	0.077945	-0.00611	-0.01085
0.11	0.02265	0.039188	0.058388	0.033696	0.077937	-0.00587	-0.00973
0.112	0.022998	0.04009	0.059039	0.032882	0.077736	-0.00551	-0.0086
0.114	0.023328	0.040893	0.059467	0.032138	0.077305	-0.00502	-0.00747
0.116	0.02368	0.041598	0.059664	0.031494	0.076619	-0.0045	-0.00639
0.118	0.024022	0.042141	0.059618	0.030954	0.075635	-0.00399	-0.00536
0.12	0.024305	0.042504	0.059357	0.030433	0.074385	-0.00352	-0.00442
0.122	0.02444	0.04271	0.058884	0.02985	0.072964	-0.00314	-0.00349
0.124	0.024406	0.042732	0.058244	0.029201	0.071414	-0.00277	-0.00256
0.126	0.0242	0.042584	0.057482	0.028452	0.069815	-0.00242	-0.00161
0.128	0.023816	0.042277	0.056603	0.027585	0.068153	-0.00223	-0.00062
0.13	0.023313	0.041867	0.05562	0.026677	0.066486	-0.00216	0.000376
0.132	0.022752	0.04138	0.054561	0.025753	0.064837	-0.00215	0.001378
0.134	0.022138	0.040797	0.053438	0.024879	0.063181	-0.00219	0.002348
0.136	0.021484	0.040151	0.052269	0.024114	0.061439	-0.00226	0.003256
0.138	0.020789	0.039465	0.051081	0.023447	0.059649	-0.00234	0.004105
0.14	0.020097	0.038751	0.049902	0.022847	0.057794	-0.00242	0.004936
0.142	0.019425	0.03806	0.04872	0.022277	0.05585	-0.00247	0.005722
0.144	0.018769	0.037421	0.04752	0.02166	0.053801	-0.00248	0.006434
0.146	0.018145	0.036824	0.046326	0.020957	0.051695	-0.0024	0.007046
0.148	0.017532	0.036249	0.045146	0.020123	0.049596	-0.00231	0.007516
0.15	0.016939	0.035684	0.043959	0.019152	0.047548	-0.00227	0.007859
0.152	0.016349	0.035098	0.042763	0.018098	0.045578	-0.00227	0.008096
0.154	0.015771	0.034487	0.041527	0.017011	0.043679	-0.00226	0.008215
0.156	0.015179	0.03386	0.040225	0.015986	0.041889	-0.00229	0.008206
0.158	0.01455	0.033195	0.038849	0.015011	0.040207	-0.00235	0.008087
0.16	0.013881	0.032485	0.037419	0.014122	0.038628	-0.00244	0.007909
0.162	0.013207	0.031729	0.035997	0.013345	0.037151	-0.00257	0.007714
0.164	0.012561	0.030926	0.034599	0.012646	0.035769	-0.00272	0.007538
0.166	0.01197	0.030088	0.033259	0.011949	0.034457	-0.00289	0.007376
0.168	0.011407	0.029232	0.031984	0.011252	0.033214	-0.00303	0.007275
0.17	0.010872	0.028356	0.030772	0.010539	0.032004	-0.00315	0.007234
0.172	0.01038	0.027445	0.029617	0.009791	0.030831	-0.00326	0.007236
0.174	0.009933	0.026491	0.028524	0.009036	0.029674	-0.00337	0.007268
0.176	0.009515	0.025554	0.027458	0.00832	0.028504	-0.00347	0.007285
0.178	0.009119	0.024671	0.026393	0.007644	0.027329	-0.00356	0.007289
0.18	0.008734	0.023861	0.025325	0.006988	0.026158	-0.0036	0.007264
0.182	0.008363	0.023137	0.024254	0.006363	0.025013	-0.00358	0.007206
0.184	0.00798	0.022471	0.023191	0.005796	0.023918	-0.00354	0.007103
0.186	0.00758	0.021855	0.022119	0.005277	0.022882	-0.00349	0.006944
0.188	0.00718	0.021283	0.021072	0.004798	0.021923	-0.00345	0.006727
0.19	0.006799	0.020761	0.020068	0.00435	0.021033	-0.0034	0.006498
0.192	0.006437	0.020313	0.019087	0.003912	0.020224	-0.00335	0.006272
0.194	0.006085	0.019921	0.018136	0.00349	0.019484	-0.0033	0.006048
0.196	0.005744	0.019577	0.017216	0.00312	0.018796	-0.00325	0.005851
0.198	0.005423	0.019238	0.016328	0.002797	0.01813	-0.00322	0.005693
0.2	0.005123	0.018873	0.01546	0.0025	0.017456	-0.00321	0.005556
0.202	0.004831	0.01845	0.01462	0.002226	0.016772	-0.00323	0.005446
0.204	0.004557	0.017989	0.013835	0.001969	0.016071	-0.00326	0.005344
0.206	0.004281	0.017509	0.013102	0.00175	0.015354	-0.00332	0.005212
0.208	0.004015	0.017029	0.012408	0.00158	0.014631	-0.0034	0.005045
0.21	0.003766	0.016544	0.011755	0.001474	0.013892	-0.00348	0.004859
0.212	0.003528	0.016061	0.011139	0.001418	0.013156	-0.00357	0.004664
0.214	0.003294	0.015575	0.010555	0.001389	0.012438	-0.00362	0.004445
0.216	0.003071	0.015083	0.010003	0.001379	0.011757	-0.00363	0.004219
0.218	0.002861	0.014564	0.009456	0.00139	0.011126	-0.00359	0.004023
0.22	0.00265	0.014027	0.00891	0.001397	0.010552	-0.0035	0.003861
0.222	0.002432	0.013489	0.008377	0.001382	0.010019	-0.00336	0.003733
0.224	0.00222	0.01297	0.007875	0.001335	0.00951	-0.00319	0.003629
0.226	0.002014	0.012469	0.007429	0.001256	0.009039	-0.003	0.003544
0.228	0.001836	0.011981	0.00704	0.001173	0.008587	-0.00278	0.003455
0.23	0.001684	0.011506	0.006698	0.001115	0.008143	-0.00256	0.003383
0.232	0.001541	0.011038	0.006409	0.001076	0.007709	-0.00234	0.003332
0.234	0.001403	0.010578	0.006178	0.001088	0.007288	-0.00212	0.003296
0.236	0.001272	0.010143	0.005981	0.001149	0.006857	-0.00189	0.003265
0.238	0.001137	0.009723	0.00581	0.001242	0.006413	-0.00166	0.003246
0.24	0.000984	0.009308	0.005647	0.001346	0.00596	-0.00145	0.003219
0.242	0.000804	0.008893	0.005475	0.001436	0.005519	-0.00125	0.003165
0.244	0.00063	0.008494	0.00527	0.001492	0.005115	-0.00106	0.00307
0.246	0.00048	0.008134	0.005047	0.001492	0.004744	-0.00089	0.002946
0.248	0.000356	0.007798	0.004809	0.001445	0.004374	-0.00075	0.002806
0.25	0.000253	0.007469	0.004565	0.001372	0.004001	-0.00066	0.002658
0.252	0.000148	0.007147	0.004319	0.001276	0.003649	-0.00059	0.002501
0.254	3.33e-05	0.006845	0.00407	0.001177	0.003319	-0.00054	0.00234
0.256	-7.76e-05	0.006559	0.003828	0.001082	0.003006	-0.0005	0.002179
0.258	-0.00018	0.006283	0.00359	0.000996	0.00272	-0.00046	0.002017
0.26	-0.00028	0.006006	0.003366	0.000922	0.002473	-0.00043	0.001862
0.262	-0.00036	0.005711	0.00315	0.000866	0.002251	-0.00041	0.001707
0.264	-0.0004	0.005404	0.002933	0.000808	0.002057	-0.00039	0.001537
0.266	-0.00041	0.005073	0.002708	0.000731	0.001885	-0.00038	0.001353
0.268	-0.00038	0.004723	0.002476	0.000644	0.001749	-0.00036	0.001167
0.27	-0.00035	0.004348	0.002246	0.000558	0.001651	-0.00036	0.000999
0.272	-0.00032	0.003947	0.00202	0.000464	0.001582	-0.00038	0.000876
0.274	-0.00029	0.003534	0.00179	0.000362	0.001513	-0.0004	0.000793
0.276	-0.00026	0.003116	0.001567	0.000267	0.001433	-0.00041	0.000751
0.278	-0.00023	0.002702	0.001371	0.000175	0.001358	-0.00041	0.000742
0.28	-0.00019	0.002304	0.001195	9.53e-05	0.001276	-0.00042	0.000745
0.282	-0.00017	0.001934	0.001045	4.48e-05	0.001177	-0.00042	0.000739
0.284	-0.00016	0.001608	0.00092	1.69e-05	0.001059	-0.00041	0.000711
0.286	-0.00016	0.001332	0.000808	3.9e-06	0.000932	-0.00037	0.000656
0.288	-0.00015	0.001086	0.000693	9.04e-07	0.000801	-0.00031	0.000574
0.29	-0.00014	0.000863	0.000586	7.08e-06	0.000668	-0.00024	0.00047
0.292	-0.00015	0.000655	0.000477	1.55e-05	0.000527	-0.00016	0.000354
0.294	-0.00013	0.000469	0.000363	1.99e-05	0.000381	-9.67e-05	0.000249
0.296	-0.0001	0.000299	0.000248	2.48e-05	0.00024	-5.27e-05	0.000154
0.298	-5.84e-05	0.000145	0.000131	1.7e-05	0.000116	-1.83e-05	7.28e-05
0.3	-6.66e-16	8.88e-16	4.44e-16	4.44e-16	3.33e-16	3.33e-16	3.33e-16
