# Supplementary material for: Cohesin prevents cross-domain gene coactivation
Source: Nat Genet. 2024 Jul 24;56(8):1654–64. doi: 10.1038/s41588-024-01852-1 (PMC11319207; doi:10.1038/s41588-024-01852-1)
Supplement: Supplementary file 16 — Statistical source data. [file 41588_2024_1852_MOESM16_ESM.xls]

## Sheet: ED_Fig.1a
Ctrl Repeat #1	Auxin Repeat #1	Ctrl Repeat #2	Auxin Repeat #2
6347	7437	6226	7235
5586	6571	6132	6190
5453	5934	5582	6895
4763	6275	7367	6139
6574	5463	5758	6252
4591	5641	7413	8009
6204	4864	9718	6819
5599	5197	7001	6776
6418	5256	6688	5537
7151	6021	7146	6265
6359	4250	7290	7010
5607	5821	6198	6462
6062	5502	6061	6356
6282	6650	6436	6909
6820	5997	7584	6022
5318	5392	6637	6677
4306	6647	7779	7477
5060	4754	7189	3284
5158	6679	6238	7716
5034	5186	6721	7092
4762	5023	7270	5161
6284	5907	6139	7563
6282	5834	5913	6626
6904	5956	5484	5392
6185	6944	6376	5544
4890	5526	6547	7966
4701	5617	6573	6219
6038	6198	6808	7721
6739	6147	6858	6142
5140	5957	7332	7829
5468	6132	6161	8598
5758	6670	7296	5789
6336	5497	6836	7047
6127	5525	8369	7470
7040	5082	7606	8847
6614	6002	6894	7190
4911	5155	5019	6685
5859	3239	6808	6515
5243	6177	6041	5672
5874	5275	6292	2943
4831	5291	6403	7976
6247	5219	7551	6179
6516	4428	6421	3085
5483	6713	5475	6976
5472	4158	6895	5821
5418	6087	7118	6637
6194	5664	6543	7215
6113	5368	7968	3142
6535	6781	6016	6932
5724	5281	6395	4674
5554	4321	6418	7037
6758	7095	6856	7142
5383	6875	3397	8010
4913	4710	6943	5531
5630	6370	6630	6845
5118	4502	7593	3460
6670	5089	7745	8606
6137	4776	7419	6644
2903	5474	5848	5799
5106	6161	7148	7774
6761	2946	6660	7663
6186	5924	6975	7262
7032	5346	5789	7726
5321	5782	6559	3022
5138	3590	6677	7200
5971	5565	6727	8207
5731	6225	7175	8067
5373	6139	6820	6610
5624	6028	5954	9934
6250	6784	7769	7986
6496	5972	5616	10463
6104	5828	7452	2661
5728	5999	7485	7784
5602	6158	6188	10460
5493	6385	5731	7302
7028	6486	5991	6510
6032	6219	6286	6019
5482	6006	7598	7497
6059	4994	6037	5803
7390	6322	4492	2812
6027	4137	6570	6428
4587	6004	6499	7107
6108	6552	7103	7557
3878	5464	6868	6996
5794	5296	6667	6639
6039	4797	6189	6901
6061	5089	5575	7956
5434	5687	3027	3055
5603	7111	6487	6891
4394	4686	7731	6571
5602	6164	7675	4813
6552	7261	7894	3793
6440	5236	6610	6083
6667	5628	7027	7086
5903	5784	6555	7684
5221	4763	7394	7391
4801	5243	7457	7354
4596	7274	5886	6500
8602	6343	6494	5503
6816	6010	7304	9032
5942	3664	5936	9535
5451	5379	7519	7220
5320	5255	8278	6493
3679	6908	6134	5161
6859	6834	5900	5451
7225	6228	5163	6500
5699	6274	2873	5988
5840	6438	6647	7579
6038	5994	7854	6881
6146	4872	7174	6031
3234	4819	6015	6479
6681	5743	10202	6867
5126	5520	6331	6040
5523	6033	7565	3296
6177	7894	5696	6695
7344	4395	6486	6764
5572	7019	7022	5756
7923	6699	6466	8940
4550	6341	5985	7574
6291	6226	8981	7639
6057	5732	2630	5680
5667	7436	5560	7654
6300	6372	5036	7535
5348	4848	7993	5593
6189	4770	7292	5509
4594	7266	6108	8269
4739	6458	6096	5582
5123	4726	6743	6402
6592	6293	5341	3790
5163	5764	6676	7462
5370	8623	6813	6296
6307	5207	7014	6615
5117	5445	7214	6750
5346	7474	6331	6550
5602	6668	6332	6074
5853	6033	5592	6726
5336	4445	6103	6753
4159	5489	7603	8790
6300	6099	7268	6038
4523	6294	6115	6007
6391	6801	8696	6858
7942	6243	6754	5545
4388	4161	6954	6893
4400	4514	7131	3870
4830	4587	6812	8008
4188	5578	6297	7534
6186	3708	7826	6450
5961	7641	7052	5766
6085	6379	7510	6361
4950	4589	7376	9512
6129	5484	8457	6621
2630	6795	6952	3391
6315	7002	6271	8800
4859	7475	2761	6956
5619	5831	6007	7319
6043	6329	8092	7561
6294	6736	7950	6718
5720	7144	6326	6535
6158	6220	7477	7873
5655	5284	7270	2626
5708	6279	6343	6953
6510	4662	4213	7572
7408	6765		7738
5809	5421		8674
3598	5901		5079
5898	5374		7236
6002	6203		4539
6262	6751		9429
7144	6649		4727
5848	7111		7220
6909	7452		7551
7008	5350		8416
5234	4468		6371
			5408
			7681

## Sheet: ED_Fig.1c
bin	counts
0.1	0
0.2	1
0.3	1
0.4	8
0.5	13
0.6	84
0.7	238
0.8	148
0.9	59
1	49
1.1	32
1.2	34
1.3	25
1.4	21
1.5	11
1.6	15
1.7	12
1.8	3
1.9	3
2	8
2.1	5
2.2	1
2.3	3
2.4	3
2.5	1
2.6	1
2.7	0
2.8	1
2.9	0
3	0
3.1	1
3.2	0
3.3	0
3.4	0
3.5	1
3.6	0
3.7	0
3.8	0
3.9	0
4	0

## Sheet: ED_Fig.1d
log2(acd.fold)	name	group
-0.317849	LAD	LAD
0.414437	A	AB
-0.776495	B	AB
3.45014	E1	ChromHMM
-1.75593	E2	ChromHMM
-0.74987	E3	ChromHMM
2.47912	E4	ChromHMM
-1.03128	E5	ChromHMM
3.82679	E6	ChromHMM
5.14859	E7	ChromHMM
4.09609	E8	ChromHMM
2.65473	E9	ChromHMM
-1.39645	E10	ChromHMM
1.07442	E11	ChromHMM
