# Supplementary material for: Cohesin prevents cross-domain gene coactivation
Source: Nat Genet. 2024 Jul 24;56(8):1654–64. doi: 10.1038/s41588-024-01852-1 (PMC11319207; doi:10.1038/s41588-024-01852-1)
Supplement: Supplementary file 17 — Statistical source data. [file 41588_2024_1852_MOESM17_ESM.xls]

## Sheet: ED_Fig.3a
Distance (Mbp)	Ctrl		RAD21(-)
	mean	SE	mean	SE
2.5	0.098947	0.002828	0.128502	0.002674
7.5	0.098422	0.002401	0.127703	0.002283
12.5	0.096022	0.002267	0.126263	0.002138
17.5	0.094894	0.002317	0.124913	0.002165
22.5	0.096091	0.00231	0.12606	0.002156
27.5	0.094646	0.002347	0.12455	0.002194
32.5	0.094867	0.002418	0.12488	0.002271
37.5	0.096503	0.002407	0.125903	0.002228
42.5	0.095255	0.002588	0.125079	0.002311
47.5	0.093419	0.002666	0.123689	0.002382
52.5	0.092907	0.003167	0.123481	0.00279
57.5	0.090704	0.003936	0.122037	0.003319
	mean	SE

## Sheet: ED_Fig.3b
ctrl-ctrl	RAD21(-)-ctrl
1	-1
0	0.333333
0	0.333333
-1	0.5
0.5	0
-0.2	0
0	0.285714
1	0.6
0.428571	1
-1	0.142857
0	-0.333333
1	0
-1	0
0.5	0
0	1
-1	0
1	0
0	0
-0.666667	0.5
-0.666667	-0.5
0	0
0	0.5
1	0
0	1
1	0
-0.333333	0
0	-1
-1	0
0	-1
-0.5	-1
-1	0.5
0.2	0
0	1
-0.3	0
0.166667	0
0.5	0.142857
0	0.166667
0	0.333333
1	0
0.5	0
0.5	0
0.5	1
-0.2	0
-0.5	0
0	0.5
0	0
-1	-0.125
-0.0769231	-0.285714
-0.333333	-0.5
-1	0
0.2	0
0.333333	0
0	0
0.5	0
0.4	0.166667
0	0
0	0.5
0.333333	0.6
-1	0.666667
0	1
-0.25	0
0	0
-0.5	-0.333333
0	0
1	0
0	0
-0.142857	0
1	0
0	-0.2
-1	0.25
0	0
0.5	1
0	1
0.25	0
0	0
-0.5	0
1	0
-0.5	-0.5
0.5	0.5
0.25	1
0.5	0
1	0
1	0
0.75	-0.25
0	0.333333
0.2	0.5
0	-0.5
-0.666667	0
-1	0
0	1
1	0.4
0	0.5
0	1
0.142857	0
-0.5	0
0	-1
0.444444	0.333333
0.333333	0
0.666667	0
1	1
0	-1
0.166667	-1
-0.333333	-0.166667
0	-0.4
-1	-0.142857
0	0.5
0.0714286	0
0.2	0.0909091
1	0.111111
0.25	0.333333
-1	0
0.5	-1
0.5	0.666667
-0.333333	0
0	0
0.333333	0
0	0.333333
0	-0.285714
0.363636	0
0.333333	0
0	0.25
0.5	-0.5
1	1
-1	1
-0.5	0
-0.5	0
0	-1
1	0.5
0.125	0
0	0
0.333333	0
0	-0.333333
0.5	0.428571
0.333333	0.2
0.333333	0
0.2	-1
1	0
0	0
0.125	0
0	0
-0.125	-0.25
0.666667	0
0.333333	1
0.5	0.333333
0.157895	0.666667
-1	0
0	0.5
0.5	0
0	0
1	0.142857
1	-0.2
0	0
0	-0.111111
0	0
0	0.5
0.5	0
0.666667	-0.111111
1	-1
-0.333333	-0.5
0	0
1	0
-1	-1
0	-1
0	0.6
-0.5	0.5
0.571429	-0.333333
1	1
-0.5	1
0	0
0.428571	0
0	0.5
0	0
0	1
-0.333333	0.5
-1	0.5
0.0555556	1
-1	0
1	0
0.2	0
0	0
0.75	-0.5
1	0.5
0	-0.5
0	-0.285714
0.333333	1
0	0.333333
-0.5	0.666667
-1	0.333333
1	0
0.25	0.666667
0.5	0.222222
0.36	0
0	0
0.5	1
-0.5	-0.05
-1	0.5
1	1
0	0
-1	-0.5
0	1
0	0.4
0.25	-1
0	0
-1	0.333333
0	0.333333
1	0.333333
-0.5	0.5
-1	-1
-1	0
0	0.25
-0.5	0
0.25	0.222222
-0.333333	-1
-0.333333	0.5
0	-0.5
-1	0
0	0
-0.25	0
0	-1
0	1
-0.166667	0
0	0.25
1	0
-0.5	0
0.181818	0
0.285714	0.111111
1	1
-1	0
0.285714	0
-0.5	1
0.166667	-1
0.125	0.5
0	-0.375
0	0
0	0.4
-0.2	0
-0.666667	-1
-0.333333	1
1	0.75
-0.666667	1
0.666667	0.285714
1	-0.25
-0.333333	-0.4
0	-1
-0.166667	0
-0.5	0.0833333
1	-0.285714
0	0
0	1
1	0.142857
0	0.5
0	0
0	-0.222222
-1	0
0.5	-0.5
-0.666667	0.666667
0	0
0.25	0
-1	1
-1	-0.333333
1	0
0	0
-0.666667	0.333333
1	0
1	0
1	0.142857
-0.5	-0.666667
-0.5	0.5
0	-0.5
-0.2	0
0	0.666667
0.625	-0.666667
0.0625	0.333333
0.25	0
0.5	0
0.666667	0
0	-1
-1	0
0	-1
1	0.666667
-0.333333	1
0	0.6
-0.333333	0
0	0.5
0.26087	0.5
0	0
0.1	1
-0.166667	0
0.25	0.333333
0.444444	0
0.333333	0
0.5	-1
-0.0909091	-1
-0.3	0
-0.2	0
0.666667	-0.2
0.428571	0
1	0
0.5	1
0	-0.25
0.666667	-0.133333
0.285714	-1
0	0.6
0	-1
-1	0
0.0666667	0
0.166667	0.333333
0	0
-0.5	0
0	-0.25
0	0
0.8	0
0	0.25
0.4	-0.0833333
1	0.5
-0.4	-0.1
0.333333	0
0	0.75
0.5	0.444444
0.4375	0
1	-0.25
0.6	0.0869565
1	0.1
-0.5	0
1	-0.666667
1	0.142857
-0.166667	-1
-0.0666667	1
0.307692	1
0.277778	0.5
0	-0.333333
0.5	0
0.333333	0
1	0.2
0.416667	-1
0	1
1	0.0666667
0.5	0.333333
1	0
0	0
0.333333	-0.5
0	-0.25
0.0909091	1
0	-0.5
1	-0.4
0.5	1
1	-0.4
0.333333	-0.5
0	-0.5
0	0.333333
-1	0.111111
-0.5	0
-1	-0.2
0	-1
1	0
0.428571	0
-0.666667	0
-1	0.25
-0.666667	0
0.2	0.235294
0.2	-0.214286
1	0.388889
0.52381	0
-0.333333	0.5
-0.333333	0.5
1	1
0.333333	-0.0666667
0.333333	-1
-0.111111	0.5
0	0.1
-0.333333	-1
1	0.25
0.111111	0
-0.333333	-0.333333
-0.333333	1
-0.333333	0.166667
0.333333	0.5
0.166667	0
0.333333	0
0.111111	-0.5
1	1
-0.333333	0
-0.333333	1
-0.333333	0.25
-0.333333	-0.25
-0.133333	1
-0.142857	0.5
-0.133333	0
-0.444444	-1
0	-1
-1	0
0.333333	0
0.333333	0
-0.333333	0.777778
0.666667	0.666667
0.111111	0.333333
-0.466667	0.555556
-0.666667	0.714286
-0.111111	0.733333
-0.333333	1
-0.333333	0.619048
-0.435897	0.777778
-0.333333	0.333333
-1	0.333333
-0.2	0.333333
0.111111	0.333333
-0.333333	0.333333
-0.666667	0.833333
-0.2	0.333333
-0.333333	0.333333
-0.333333	0
-0.777778	1
0	0.666667
-0.333333	0.333333
-0.166667	0.333333
-0.166667	1
0	0.666667
-0.333333	1
1	0.666667
-0.333333	1
-0.285714	0.333333
-0.666667	0.666667
-0.666667	0.666667
-0.333333	1
-0.52381	-0.333333
-0.333333	0.8
0.333333	0.619048
-0.666667	0.555556
0	0.777778
-1	0.777778
-1	0.333333
0	1
0	0.333333
0	0.333333
0	0.777778
-0.333333	0
-0.333333	1
0.5	0.416667
-0.333333	0.904762
0.2	1
-0.333333	0.555556
-0.111111	0.333333
-0.333333	0
1	1
1	-0.333333
-0.0666667	0.555556
-0.111111	0.466667
-0.238095	0.666667
-0.666667	1
-0.333333	0.777778
0.333333	1
-0.259259	0.333333
0.111111	0.333333
0	1
0.333333	1
0	1
-0.777778	0.777778
0.333333	0
-0.333333	0.666667
0.111111	0.6
0	0.666667
-0.6	0.333333
0.333333	0.666667
0.166667	1
-0.666667	-0.333333
0	0.666667
1	0.333333
0.333333	0.511111
1	0.333333
0.777778	0.666667
0	0.333333
-0.238095	0.666667
-0.212121	1
-0.555556	1
-0.6	0.833333
0.166667	0.333333
0.333333	0.666667
-1	0.666667
0.333333	0.666667
-0.666667	0.333333
-0.25	1
1	0.6
0.25	0.666667
-1	1
-0.111111	1
0	0.777778
-1	0.333333
0.111111	0.444444
0	0.666667
-0.333333	0.111111
1	1
0.333333	-0.333333
-0.0833333	0.333333
-0.444444	0.555556
-0.583333	0.466667
0.111111	0.619048
-0.333333	0.666667
0.333333	1
-0.403509	0.454545
-0.333333	0.703704
-0.666667	1
0	1
-0.333333	1
0.333333	0.333333
-1	0.333333
0.333333	1
1	0.666667
0.333333	0.888889
-1	0.714286
0.333333	0.866667
0.222222	1
-0.333333	0.666667
-0.777778	0.666667
-0.333333	0.666667
1	0.666667
-0.333333	0.555556
-0.666667	0.333333
1	0.666667
0	1
-0.333333	0.666667
-0.333333	1
-0.666667	0.555556
-0.111111	0.777778
-0.333333	0.238095
-0.333333	0.6
0.333333	0.333333
-1	-0.333333
0.111111	0.666667
-0.333333	-1
-0.222222	1
-0.333333	-0.333333
0.333333	0.333333
0.0666667	0.62963
-0.333333	0.333333
0.166667	0.481481
1	0.111111
-1	1
0.111111	0.333333
-0.333333	0.666667
-0.333333	0.555556
-0.333333	0.714286
-0.333333	0.733333
0.333333	0.666667
0	0.703704
0.5	0.444444
-0.36	0.75
-0.333333	0.666667
-0.166667	0.703704
-0.333333	0.333333
-1	1
0.666667	1
-0.333333	0.592593
-0.333333	0.333333
-0.333333	-0.333333
-1	0.6
0.333333	0.666667
-1	0.333333
-1	1
-0.166667	1
-1	1
-0.666667	1
-1	0.333333
-0.333333	0.333333
0.333333	1
0	1
0.0833333	0.333333
0.111111	0.333333
-0.333333	0.555556
1	0.333333
-1	0.333333
-0.333333	0.333333
-0.166667	0.666667
1	-0.333333
-0.333333	0.333333
-0.444444	0.428571
-0.6	0.333333
0.333333	0.555556
0.333333	0.555556
-0.393939	0.777778
0.333333	1
0.333333	0.777778
-0.333333	0.62963
-0.238095	0.5
-1	0.555556
-0.333333	0.333333
-0.25	0.7
-0.444444	0.666667
0.666667	-0.333333
0	0.714286
-0.333333	1
-0.111111	-0.333333
0.111111	0.6
-0.333333	1
0.111111	0.666667
-0.555556	0.555556
-1	0.555556
-0.222222	1
-0.333333	0.333333
-0.111111	0.333333
-0.333333	0.5
-0.333333	0.333333
-0.333333	0.333333
0.555556	0.604938
0.333333	0.333333
1	0.5
-0.333333	0.333333
-1	1
-0.333333	0
-0.333333	1
-0.777778	1
0.333333	0.666667
-0.833333	-0.333333
-0.333333	-0.166667
0	-0.333333
-0.333333	1
-0.333333	1
-0.333333	0.333333
-0.333333	1
-0.333333	0.666667
1	0.333333
0	0.333333
-0.333333	0.333333
0.6	0
-0.333333	0.833333
0.333333	0.777778
0.25	0.866667
-0.291667	0.333333
-0.333333	-0.333333
-0.333333	1
-0.111111	1
-1	1
-0.333333	0.619048
-0.333333	0.666667
0.333333	0.866667
-0.333333	1
0	0.333333
-0.555556	0.666667
0	0.904762
0.0434783	0.666667
-0.166667	0.333333
-0.133333	0.904762
-0.111111	0.666667
-0.5	0.428571
-0.185185	0.555556
0.111111	0.555556
-0.5	0.666667
-0.121212	0.555556
-0.666667	0.333333
-0.6	1
-0.333333	-0.333333
-0.428571	0.555556
0.333333	1
0	0.333333
-0.166667	0.111111
0.111111	1
-0.047619	1
-0.0666667	0.428571
-0.333333	0.555556
-1	0.777778
-0.244444	0.666667
-0.666667	0.333333
-0.333333	0.555556
-0.666667	0.111111
-1	0.777778
-0.333333	0.333333
0.333333	0.333333
0.333333	-1
0.333333	1
0.333333	0.333333
-0.0666667	0.333333
0.111111	0.555556
0	0.333333
-0.666667	0.733333
0	0.333333
0.333333	0.333333
-0.333333	0.5
0.333333	0.333333
0.333333	1
-0.666667	1
0.111111	1
-0.222222	1
-0.155556	0.333333
0.128205	0.333333
-0.0740741	0.333333
-1	0
0	0.666667
0.555556	0.866667
0.333333	1
0.222222	0.777778
-0.333333	1
0	0.333333
0.0833333	0.6
-1	1
-0.166667	0.466667
-1	0
-0.333333	0.555556
0.151515	1
0.333333	0.555556
-0.333333	0.666667
0.333333	0.777778
0.666667	0.5
-0.333333	0.666667
0	0.333333
-0.166667	1
0.333333	0.611111
-0.333333	0.833333
-1	0.733333
-1	0.619048
1	0.333333
-1	1
0	0.5
0.5	0.5
0.2	0.652174
0	0.866667
0	0.733333
0.285714	1
0	0.809524
-1	1
0	0.666667
0	0.333333
0	1
0.333333	1
0	0.583333
0	0.333333
1	0.866667
0	0
-0.666667	0.333333
-1	0.511111
0	0.666667
0	1
0.5	1
-1	0.333333
0	0.333333
0	1
-1	0.333333
-1	0.6
-1	1
0	0.2
-0.1	0.5
0	0.666667
-0.1	0.333333
0.333333	0.555556
0.5	0.333333
-1	1
1	1
1	1
-0.5	0.333333
0.5	0.333333
-0.5	0.833333
0.4	0.692308
-0.5	0.803922
0	0.47619
-1	0.666667
1	1
-0.0769231	0.166667
1	0.666667
0	1
-0.6	0.511111
-0.333333	1
-1	0.333333
0.5	0.866667
-0.4	1
-0.5	0.833333
-1	0.333333
-0.333333	0.555556
-0.5	-0.333333
0.5	0.722222
0.25	1
0	1
0	0.666667
-0.5	1
0	0.333333
0	0.777778
0.0714286	-0.333333
1	0.666667
0	0.666667
-1	0.333333
-0.285714	0.333333
-0.5	1
-1	0.333333
-0.5	1
-0.5	-0.333333
-0.5	1
-1	-1
0.25	-0.333333
-1	-1
-0.25	0.333333
0	-0.047619
0	-0.2
-1	1
0.25	-0.428571
0	0.111111
-0.2	-0.333333
-1	0
-1	0.333333
-1	0.333333
-1	-0.333333
0	0.5
-0.2	-0.333333
0	0.333333
-0.142857	0.666667
-0.5	-0.555556
0	-0.333333
0.222222	-0.333333
-0.111111	-0.333333
0	1
-0.5	0.166667
-1	-0.333333
-0.333333	-0.166667
-0.666667	0.333333
0	-1
-1	0
-0.5	-0.333333
0	0.333333
-0.4	1
0	0.133333
0	0.333333
-1	0.166667
-0.5	0.333333
0.5	0.111111
-0.333333	-1
0	1
0	1
-0.5	1
-0.285714	-0.111111
-0.363636	0.333333
-0.166667	1
0.2	-0.0833333
0.25	0.714286
1	-0.333333
0	-0.111111
-0.5	0.333333
-0.5	1
0	-0.333333
1	-0.333333
0.125	0.333333
0	0.2
0	0
1	0.2
0	-0.111111
0.333333	0.333333
0.166667	0
-0.2	1
1	0.333333
1	0.333333
-0.125	0.333333
-0.5	0.333333
-0.5	0.666667
0	0.166667
-0.222222	-0.2
-0.5	0.333333
-0.105263	0.111111
-1	0.333333
-0.25	1
1	0.333333
-0.333333	0
-1	-0.333333
-1	0.111111
0	0
1	0.333333
0	-0.333333
0	0.133333
-0.5	-0.666667
0.333333	0.333333
-1	-0.166667
-1	0.777778
0	-0.333333
1	-0.333333
0	-0.666667
-0.5	-0.333333
0.5	0.333333
-1	0.2
0	0
0	-0.333333
-0.5	0.333333
-0.666667	0.111111
-0.142857	1
-0.75	0.555556
0	0
-1	0.333333
0	0
0	0.333333
-0.111111	0.333333
-1	0.555556
-1	0.0666667
-0.2	0.428571
-0.5	0
-0.25	-0.333333
1	0.393939
-0.5	0.333333
-0.333333	0.777778
0.666667	1
0	0.333333
0	0.222222
0	-0.777778
1	0.333333
0	0.333333
0.25	0
-0.16	0.333333
-1	0.466667
0	0.333333
0	-0.166667
-1	0
0.5	0.666667
0.5	0.333333
0	0.333333
-1	-0.333333
0	0.333333
0.75	0.666667
-1	-0.166667
0	1
-0.125	0.222222
-1	0.333333
0	-0.238095
-1	0.2
0	1
1	-0.333333
-1	-0.666667
0.125	-1
-0.333333	0.333333
-0.666667	1
0	-0.333333
-1	0.185185
0	1
-1	-0.037037
0	-0.111111
-0.166667	-0.166667
-0.5	0.333333
-0.4	-1
-1	-0.111111
0	-0.428571
-0.636364	-0.6
0.142857	0.333333
1	0.037037
-1	0.111111
0	-0.333333
-1	0.5
0.333333	0.62963
-0.5	-1
-0.5	0.333333
0.5	1
-0.5	0
0.2	-1
0.333333	-1
0.333333	-0.333333
0	1
-0.333333	0.111111
-0.666667	1
0	-1
-0.5	-0.333333
-1	0.333333
-0.333333	0
-0.5	-0.333333
1	-1
0.5	0
0.333333	-0.222222
-0.333333	0
1	-0.111111
1	-0.333333
-1	-0.333333
0	1
0	-1
-1	0
-0.5	0.333333
-0.75	0.333333
-1	0.333333
0	0.333333
-0.333333	0.333333
-1	0.185185
-1	1
0	0.111111
0	-0.185185
0	-0.5
0.5	-0.111111
0.5	0.333333
0.2	0.333333
-0.6	-0.333333
0	-0.333333
0.125	0.047619
-0.375	0
0.25	1
-0.5	0.733333
0.333333	1
0	-0.666667
-0.666667	0.111111
-0.5	0.333333
-0.5	0.333333
-0.333333	0.666667
-0.5	-1
0	0.166667
-0.25	0.166667
-0.217391	0.333333
-0.5	0.259259
0.1	-1
-0.333333	-0.333333
-0.5	0
-0.333333	-0.333333
0	0.333333
-0.5	-0.555556
-0.409091	-0.333333
-0.7	-0.333333
-0.8	1
-0.333333	0.166667
-0.285714	1
0	1
0	0.333333
0	-0.111111
-0.333333	-0.333333
-0.142857	0.666667
-0.4	1
1	1
-1	0.333333
-0.333333	0.666667
-0.333333	0.416667
-1	-0.777778
1	0.0666667
-1	0.333333
-0.333333	1
0.2	0.333333
1	0.333333
0	-0.333333
1	-0.047619
0.4	0.416667
0.333333	0.333333
0.5	1
-0.5	1
0	0.388889
1	0.619048
0	0.333333
0	-0.333333
0	0.238095
0	0.333333
0.666667	0.142857
-0.166667	0.037037
-0.6	0.444444
-0.307692	0.333333
0.111111	0.555556
0	0.0666667
-0.25	-0.111111
0	1
-0.5	-0.111111
-0.25	1
-1	0.166667
-1	-0.111111
0	-0.333333
0	-0.333333
0	0.238095
-0.666667	0.777778
1	0.444444
0.272727	0.666667
-1	1
0	0.555556
0	0.111111
0.5	0.333333
-0.333333	0.333333
0	0.333333
0.25	1
-1	1
-1	-0.333333
-1	-0.666667
-1	0.111111
-1	-0.666667
-1	0.466667
-1	0
-0.2	-0.333333
0.2	0.5
1	1
0.428571	1
1	-1
-1	0.777778
1	1
1	1
-1	1
0.333333	-0.333333
-1	0.333333
1	0.333333
-1	0.466667
-0.333333	-0.333333
-0.333333	0.777778
-1	1
-1	0.166667
1	0.0222222
0	-1
-1	0.0666667
0.333333	0.333333
1	0.555556
-1	-0.666667
1	0.555556
0	-0.666667
1	-0.555556
-0.2	0.166667
-0.714286	0.333333
-0.2	0.111111
-0.333333	0
1	0.194444
-1	0.833333
-1	0.133333
-1	0.428571
1	0.5
1	0.481481
0.333333	1
0.2	0.666667
0	0.391304
-0.333333	0.466667
-1	0.2
-1	0.111111
-0.846154	0.428571
0.333333	0.333333
-1	0.333333
0.2	0.333333
-0.333333	-0.166667
1	0.333333
-1	0.25
-1	1
0	-0.466667
1	-0.666667
-0.333333	1
1	-0.2
0	0.333333
0.5	1
-1	0.333333
0	0
0	0
1	0.166667
0	1
0	1
0	0.333333
0	0.466667
-1	0.5
-0.714286	0.333333
-1	1
-1	-0.111111
0	-1
-1	-0.2
-0.5	-0.333333
1	-0.333333
-1	0
0	-0.333333
0.5	0.833333
-1	0.230769
-1	0.254902
-1	0.238095
-0.5	0.481481
-1	1
0.2	-0.5
-1	0.333333
0.333333	0.666667
-1	0.288889
1	0.333333
1	0
0.6	0.666667
0.333333	0.333333
-0.142857	-0.166667
0	-1
1	0.333333
-0.777778	0.333333
-0.111111	0.222222
-1	0.333333
1	1
1	0.333333
-0.333333	0
-1	1
1	0.333333
-1	1
0	-0.166667
-0.142857	0.166667
-0.2	-0.333333
1	0.666667
0	-1
0	-0.333333
1	-0.333333
1	-1
1	1
1	0.333333
1	0
0	1
0.142857	0.428571
-0.454545	0
-0.666667	1
-0.6	-0.142857
-1	0.333333
1	-1
-1	0.5
-1	0
-1	1
-0.75	-0.5
-1	0
-0.25	-1
-1	1
-0.333333	1
0	0
0	0.25
-0.333333	1
0	0
-0.2	1
1	0
1	1
-0.5	0.25
-1	0
0	0
0.333333	0
-0.333333	0
0	1
-0.578947	0
-1	0.2
0	0.571429
0	0.25
-1	0.333333
1	1
-1	0
-1	1
1	0
1	1
-1	0.666667
0	0
-0.666667	1
-1	0.125
-0.333333	0.857143
-1	0.5
1	0.333333
1	1
-1	0.5
0	1
0	-1
0.142857	0.5
-1	0.2
1	0.5
0.333333	0.2
-1	0
0.5	0
-0.6	-0.5
-1	1
0.333333	0.333333
-1	0
-0.444444	0
1	0
1	0
-0.2	0
-1	0
-0.5	0.25
1	0.333333
-1	1
-0.333333	0
-0.333333	-1
-1	0
1	-1
-1	0.2
1	0
-1	0
0.5	0
0.12	0.2
1	0
0.5	0
-1	-0.25
1	0.666667
0	-0.25
-1	-0.5
-1	0.25
-1	0
1	0.5
0.5	0
1	0
-1	0
-0.5	-1
-1	1
1	0
-1	0.666667
-1	-0.5
-1	0
0	0.5
0.25	0
-0.333333	0
-1	0.833333
1	0.6
-1	0.571429
-1	0.5
0.5	-1
-1	0.363636
0	0.111111
-0.333333	0.333333
0.2	1
1	-1
0	0.5
0.454545	0
0.714286	0
-1	1
-1	0
0.714286	0.285714
0	0.6
0.333333	1
-0.25	0.25
0.333333	0
0	0.5
-1	0.5
-0.6	0.333333
0.333333	0
-0.333333	1
1	0.5
0.333333	0.125
-0.333333	1
-1	0.0833333
-1	0.333333
0	0.142857
-0.333333	0.4
-1	1
1	-1
-1	0
0.333333	1
0.333333	0
1	1
1	0.25
1	0.333333
1	1
-1	0.222222
0.333333	0.666667
-1	0
-0.5	0
-1	0
-1	-0.333333
1	0.285714
1	-0.2
-0.333333	0.5
-1	-0.111111
-1	0.5
-1	0.25
0	0.25
0	0.222222
0.2	0
0.6	1
1	0
0	0.388889
-0.125	-1
0	0
0	0
0.333333	0.5
-1	0.666667
-0.333333	1
-1	0
0	0
1	1
-1	1
-0.333333	0
-1	0
0.130435	-0.5
0	0.166667
0	0.5
-0.333333	-0.333333
0	0
-0.111111	1
1	1
0.5	0
0	0.5
-0.2	0.5
-1	0.428571
0.333333	0
0.142857	0.333333
1	0.333333
1	-0.111111
0	0
-1	0.333333
-0.428571	0.333333
0.2	0
1	0.333333
-1	0
-0.6	0.5
0.333333	0
-1	-1
0	0.571429
-1	0.5
-0.333333	1
-0.6	0.6
1	1
-0.2	-0.5
-1	-0.666667
0.2	0.333333
-0.333333	0.666667
0	1
-1	0
0	-0.25
1	0.5
0.2	0
-1	0.148148
0	1
0	0.5
-0.333333	0
-0.5	1
-0.6	0.5
0.230769	0
-0.222222	0
-1	0
0.5	1
1	-0.25
1	0
-0.333333	1
-1	1
1	0.222222
0.25	0
-1	0
-0.5	-1
-0.333333	1
1	0
-0.272727	1
0	0.5
-1	-0.333333
0	0.6
0	-1
0.333333	0
-1	1
0.5	0.75
-1	1
0	0.142857
1	-0.125
-1	0.6
1	1
-0.333333	0
0.4	0.416667
-0.2	0.428571
0	0.5
-0.285714	-1
0	-0.142857
1	0.5
0	0.428571
1	0
0	0.333333
-0.333333	1
0.5	0.666667
0	0.2
-1	0
0.333333	1
0	-0.333333
0	0
0	-0.25
1	0
0	1
-1	0
0	0.428571
0	0.333333
0	0.333333
0	0.5
-0.5	1
0	0
-0.1	0.333333
-0.285714	0.333333
0.1	0
0.166667	1
0	-1
-1	0
1	1
0	0
0	1
0.5	-1
0.166667	0.6
-0.2	0.5
-0.5	-0.5
-0.333333	0.5
0	1
-1	1
-0.0769231	0
-0.666667	0.333333
-1	1
0	0
0	0
1	0
0	0
-1	0
-0.5	0.4
0	-1
-0.333333	0.833333
0.5	0
-0.5	0.375
-1	0.333333
0	-1
-0.5	0.4
-1	0.5
0	0.333333
0.5	0.5
-0.571429	1
-1	0
-0.5	0.333333
-1	-0.25
-0.142857	0
-0.5	0.666667
0	0.5
-0.75	0.25
0	0.5
0	0.5
-1	0.428571
-0.25	0.25
-0.5	0.666667
-0.5	0.5
0	0.5
0.5	0.391304
1	0.5
0	0.6
1	0.333333
-0.6	0.428571
-0.5	0
-0.333333	0
-1	1
0	0.25
0	0.666667
-1	0.125
-0.333333	1
0	0.2
-0.5	0
-1	0
-0.333333	0.266667
-0.111111	0
-0.333333	0
-1	0
0	1
-0.666667	0.5
-0.333333	0
0	0.5
1	0.4
-0.333333	1
-0.571429	0.6
-1	0.25
-1	0.5
-0.5	0.333333
0.5	0.166667
-1	-1
-0.5	0.8
-0.333333	0
-1	-1
0.333333	-0.5
0	0.5
-0.142857	0.75
-0.181818	0.0769231
-0.5	0.352941
-0.4	0.285714
0.25	0.722222
0	1
-1	0
-0.5	0.5
-1	1
-0.75	0.6
1	0
-0.75	-0.5
1	0.6
-0.666667	1
1	0
-0.5	0
0.333333	0.333333
0.166667	-1
-0.2	0.0833333
0	0.5
0	1
-0.375	0.5
-0.333333	0.5
-0.625	0
0	0.333333
-0.333333	0
1	0.5
-0.631579	0.25
0	0
0	0.5
0.5	0
-1	0
0	-1
1	-1
-1	1
-1	1
-1	0.333333
1	0
-1	0
-0.166667	1
0	0.142857
-0.666667	0
0	0
0	0
-1	-1
0	1
0	0
-1	0.5
-0.428571	0
-1	0
-1	1
-0.333333	-0.333333
-0.428571	0
-0.75	0
-0.2	0
-1	-1
-0.333333	-0.25
-1	-1
-0.333333	-0.25
-1	0
1	-1
-0.6	0.5
-1	0
-0.75	0
1	0
-1	-0.2
-0.333333	0
0.333333	-0.333333
-1	0.166667
0	0
-1	0
0	1
-0.25	0
-0.25	1
-0.36	0
0	0.5
-0.5	1
0.5	0.25
0	0.428571
0.5	0
-1	0
-1	1
0	0
0	1
0	1
-1	0.166667
1	0
-0.125	-0.5
-1	0
0.5	-0.333333
-1	0
1	-0.5
-1	-1
0	0
-0.625	0
0	-1
-1	0.333333
-1	0
0	0.25
0	0.4
-0.25	0
0	-0.333333
-0.5	0.5
-0.5	-1
-0.2	1
-1	-0.5
0	0
-0.545455	0.133333
-0.142857	-0.5
0	0
-1	1
-0.714286	-0.3
-1	-0.5
-0.166667	0
-0.125	0
-0.666667	0
-0.5	-0.25
-0.25	-0.5
-0.2	-0.25
-0.333333	1
0	-0.5
-1	0
-0.666667	-1
-0.666667	-0.5
0	0
-0.5	-0.333333
-0.5	0
-0.5	0.333333
0	-0.5
1	0
-1	-0.5
-0.666667	1
0	0
1	0
1	0.4
-1	0.142857
-1	-0.5
0.5	1
-0.666667	0.181818
0	-0.222222
0	0
0	-0.5
0	1
-0.333333	0.5
0	-0.333333
0	-1
-1	0.5
-1	-0.5
0	-0.142857
0	-0.2
0	0
-0.2	0
-0.2	0.5
0	0
0.125	-0.5
-0.5	0
-0.25	0
-0.5	0.5
0	0
-1	0.25
0	-1
-0.5	0.333333
0	0.166667
0	0.285714
-1	0.6
0	-1
0	1
-0.608696	0
0.25	1
-0.1	0
-0.166667	-1
-0.5	0.25
-0.222222	0.111111
-0.666667	0
0	-0.222222
-0.5	0.333333
-0.6	-0.25
-0.8	0
-1	0.5
-0.428571	0
-1	0.285714
0.5	0
-0.75	-0.5
0	-0.111111
-0.857143	0.166667
-0.2	-0.25
-1	0.25
0	0
-0.466667	-1
-0.833333	0.5
-1	1
0	-0.111111
0	0
-1	1
-0.2	0.2
-1	0.5
-0.4	-0.333333
-1	0
0	0
-0.666667	0
-0.5	0
-0.5	0
-0.4375	0
0	0
-0.8	-1
-1	-0.166667
0.5	0
-0.5	-1
-0.666667	-1
-0.5	1
-0.266667	-1
-0.307692	0.5
-0.5	0.5
-1	0
-0.25	-0.142857
-0.333333	-1
-0.5	-0.333333
-0.5	-0.333333
-1	-0.333333
0	0
-0.25	0.166667
0	0
-0.75	0
0.333333	0.666667
1	0
0.0909091	0.2
-0.5	0
0	0
0	-0.285714
0	0
-0.666667	0
-0.25	0.4
-0.25	0
-1	-1
-1	-0.333333
1	0
0	0
-1	0.5
0.454545	-1
0.2	0
0.2	-0.25
0.542857	-1
0.2	-0.185185
0.6	0
0.6	0.75
0.6	0.5
0	0
0.466667	0.5
0.2	-0.333333
-0.2	0
0.6	0.5
0.6	1
0.0666667	0.25
0.6	0
0.6	1
0.2	0
0.5	0.111111
0.2	-1
0.2	-0.5
1	0
-0.2	1
0.2	0
-0.2	0.5
-0.2	0.125
-0.16	-0.333333
0.0857143	0.2
0.04	-1
0.466667	-1
0.4	0
0.2	0
0.6	0
0.6	0
-0.4	-0.5
0.6	0.6
0.266667	0
0.36	1
0	-0.416667
0.2	0.571429
-0.2	-0.5
-0.2	0
-0.292308	-0.571429
0.0666667	-0.5
-0.6	-0.142857
0.28	-0.111111
-0.333333	-0.333333
0.2	-0.5
0	-0.666667
0.04	0.2
0	-0.666667
-0.6	1
0.0666667	-0.333333
0.2	0
0.2	-0.5
0	-0.333333
-0.1	0
0.2	0
-0.4	-0.285714
0.6	0.333333
0.2	0.333333
0.257143	0
0.2	0
0.4	-0.333333
-0.2	0.333333
-0.142857	0
-0.2	0
0.6	1
-0.1	1
-0.4	0
-0.3	1
-0.2	0
0.3	0
-0.2	-0.5
0.3	0
0	-0.5
0.4	0
-0.2	0
-0.1	1
-1	1
-0.12	1
-0.4	0
-0.333333	0
-1	0
0.2	0
-0.2	-1
0.44	0
0.0666667	0
-0.0285714	-0.2
-0.4	-1
-0.6	0.166667
0.0666667	-1
0.0666667	0.5
0.466667	-0.0666667
0.4	0
-0.2	0
0	1
-0.2	-0.333333
-0.2	0
0.6	-0.333333
-0.2	0
0.171429	0
0.28	0.25
0.2	0.5
0.1	0
-0.6	0.25
-0.4	-0.166667
0.4	0.5
-0.333333	0.1
1	-0.571429
0.733333	0.25
-0.2	0
-0.0857143	0.75
0.0545455	0.25
-0.133333	-0.0869565
0.2	-0.5
0.1	0
1	-0.666667
-1	-0.285714
0	0
-0.4	0
0.1	0
0.6	-0.25
0.1	0
0.2	-0.125
0.0666667	0
0.6	-0.2
0.6	0.5
-0.2	-1
0.4	-0.333333
0.12	-0.833333
-0.2	-1
-0.2	0
-0.2	1
0.133333	-0.5
-0.25	0
0.2	1
0.2	-0.2
0.2	0.5
0.0315789	-0.2
0.2	0
-0.3	0
0.4	0
0.2	-0.111111
0.2	0
-0.2	0
-0.2	0
0.6	0
-1	0
-0.2	0.5
0.2	0.5
0.4	-0.384615
1	0.0588235
0.0666667	-0.0714286
0.6	-0.166667
0.6	-1
0.2	0
0.6	0.25
0.6	0
0.2	-0.0666667
0.257143	-1
0.6	0.5
0.4	-0.4
-0.333333	-1
0.142857	-0.5
-0.1	0
0.04	0.333333
0	-1
0.2	-0.166667
-0.2	-0.5
-0.0222222	1
-0.2	0.5
1	0
0.12	1
-0.4	-0.333333
0.2	1
0.2	-0.75
0.2	-0.25
0.333333	0
-0.333333	0
0.6	0
0.2	1
0.6	0
1	-1
-0.2	0
0.3	1
0.072	0.619048
-0.2	0.866667
0	1
0.2	0.714286
0.2	1
0.2	0.333333
-0.2	0.333333
0.6	0.333333
-0.2	1
-0.6	0.666667
0.1	0.5
-0.2	0.666667
-0.6	0
0.15	0.666667
-0.2	0.111111
-0.2	0.333333
-0.6	-0.333333
0.2	1
0.2	1
-0.2	1
-0.05	0.333333
0.6	0.666667
-0.2	0.333333
1	0.333333
-0.2	0.666667
-0.6	0
-0.5	1
0.2	0.333333
-0.333333	0.533333
-0.2	0.333333
-0.28	0.5
-0.6	0.444444
0	1
-0.272727	-0.333333
0.6	0.333333
0.6	1
0.2	0.333333
-0.0285714	1
-0.8	1
0	-1
0.05	0.5
0.333333	0.619048
1	0.333333
0.1	0.333333
0.44	0.333333
-0.0666667	0.333333
0.2	1
0.2	0.333333
[truncated: 74,944 more rows]

## Sheet: ED_Fig.3c
0.241968	0.197314	0.221597	0.205292	0.2076	0.243497	0.215078	0.215134	0.218212	0.222775	0.19255	0.215022	0.199393	0.213982	0.21354	0.186263	0.213227	0.232876	0.213552	0.209566
0.197314	0.191051	0.204574	0.191239	0.194564	0.215294	0.200211	0.197342	0.201551	0.206153	0.183616	0.197143	0.185585	0.199496	0.199842	0.181311	0.200749	0.208319	0.199433	0.193618
0.221597	0.204574	0.2434	0.212532	0.215114	0.237595	0.221862	0.222512	0.223608	0.230476	0.197513	0.220266	0.20551	0.221662	0.220986	0.204064	0.220928	0.240375	0.21913	0.215877
0.205292	0.191239	0.212532	0.207802	0.202706	0.223282	0.207729	0.204183	0.208858	0.21308	0.190952	0.206114	0.19346	0.206505	0.207399	0.189108	0.208003	0.217235	0.20677	0.200917
0.2076	0.194564	0.215114	0.202706	0.210754	0.226015	0.210431	0.206903	0.211149	0.216846	0.194264	0.207609	0.195906	0.210766	0.211452	0.192889	0.211586	0.220006	0.210437	0.203744
0.243497	0.215294	0.237595	0.223282	0.226015	0.280507	0.233755	0.232699	0.234977	0.240899	0.209073	0.231429	0.2163	0.230101	0.229826	0.197582	0.230161	0.248314	0.230765	0.228451
0.215078	0.200211	0.221862	0.207729	0.210431	0.233755	0.220249	0.21337	0.218186	0.222635	0.198717	0.213554	0.200289	0.214825	0.216458	0.196259	0.217468	0.226386	0.215291	0.209925
0.215134	0.197342	0.222512	0.204183	0.206903	0.232699	0.21337	0.234393	0.216908	0.220825	0.176907	0.21224	0.197758	0.21317	0.208973	0.188347	0.210747	0.245034	0.20855	0.207242
0.218212	0.201551	0.223608	0.208858	0.211149	0.234977	0.218186	0.216908	0.227146	0.224269	0.196794	0.21576	0.201118	0.216322	0.216761	0.19509	0.218666	0.230168	0.214587	0.211349
0.222775	0.206153	0.230476	0.21308	0.216846	0.240899	0.222635	0.220825	0.224269	0.23626	0.203378	0.220398	0.206611	0.222119	0.22255	0.203295	0.223569	0.235143	0.222023	0.216238
0.19255	0.183616	0.197513	0.190952	0.194264	0.209073	0.198717	0.176907	0.196794	0.203378	0.218027	0.193633	0.183327	0.195309	0.203481	0.189389	0.205077	0.176979	0.204898	0.18965
0.215022	0.197143	0.220266	0.206114	0.207609	0.231429	0.213554	0.21224	0.21576	0.220398	0.193633	0.224487	0.198674	0.213133	0.212345	0.193043	0.214067	0.226856	0.210859	0.208946
0.199393	0.185585	0.20551	0.19346	0.195906	0.2163	0.200289	0.197758	0.201118	0.206611	0.183327	0.198674	0.195378	0.199446	0.200497	0.181034	0.201568	0.21202	0.198043	0.194478
0.213982	0.199496	0.221662	0.206505	0.210766	0.230101	0.214825	0.21317	0.216322	0.222119	0.195309	0.213133	0.199446	0.227842	0.215998	0.197865	0.216164	0.226427	0.215593	0.208968
0.21354	0.199842	0.220986	0.207399	0.211452	0.229826	0.216458	0.208973	0.216761	0.22255	0.203481	0.212345	0.200497	0.215998	0.225924	0.201073	0.219177	0.220388	0.217106	0.207779
0.186263	0.181311	0.204064	0.189108	0.192889	0.197582	0.196259	0.188347	0.19509	0.203295	0.189389	0.193043	0.181034	0.197865	0.201073	0.206437	0.19972	0.195	0.199986	0.188192
0.213227	0.200749	0.220928	0.208003	0.211586	0.230161	0.217468	0.210747	0.218666	0.223569	0.205077	0.214067	0.201568	0.216164	0.219177	0.19972	0.227246	0.219678	0.21739	0.209366
0.232876	0.208319	0.240375	0.217235	0.220006	0.248314	0.226386	0.245034	0.230168	0.235143	0.176979	0.226856	0.21202	0.226427	0.220388	0.195	0.219678	0.292382	0.217763	0.222622
0.213552	0.199433	0.21913	0.20677	0.210437	0.230765	0.215291	0.20855	0.214587	0.222023	0.204898	0.210859	0.198043	0.215593	0.217106	0.199986	0.21739	0.217763	0.230225	0.206542
0.209566	0.193618	0.215877	0.200917	0.203744	0.228451	0.209925	0.207242	0.211349	0.216238	0.18965	0.208946	0.194478	0.208968	0.207779	0.188192	0.209366	0.222622	0.206542	0.211698

## Sheet: ED_Fig.3d
chr	cis	trans
1	0.338898	0.297491
2	0.290248	0.287111
3	0.338118	0.304056
4	0.307044	0.293679
5	0.300222	0.292764
6	0.375692	0.314724
7	0.30797	0.297078
8	0.312903	0.288677
9	0.301685	0.291212
10	0.317276	0.300268
11	0.295405	0.264349
12	0.330359	0.302133
13	0.297111	0.287073
14	0.328314	0.301611
15	0.301166	0.289992
16	0.267139	0.260619
17	0.29477	0.287945
18	0.384785	0.305509
19	0.30421	0.287123
X	0.311554	0.295043

## Sheet: ED_Fig.3e
Cell number
Ctrl	RAD21(-)
32	51
55	98
85	199
0.186047	0.146552
0.319767	0.281609
0.494186	0.571839

## Sheet: ED_Fig.3f
G1_CR	G1	S_CR	S	G2M_CR	G2M
-0.5	0	1	1	1	0
-0.33333	-0.33333	-0.66667	0.75	0	0.66667
-0.42857	0.42857	-0.14286	0.25	-0.25	1
0.33333	0.25	-0.5	-0.25	0	0.2
-0.11111	0	0	0.5	0	-0.06667
-1	-0.42857	-0.28571	0.076923	0.42857	0
0	0	0.66667	1	-0.33333	0.33333
-0.33333	0	0.11111	0.33333	0.11111	0.33333
0.55556	-0.25	-0.33333	0	-0.16667	-0.06667
0.71429	1	-0.71429	0.5	0.75	1
0	0.5	0.5	0.5	-1	-0.5
-0.33333	0	0.33333	0.5	-1	-0.33333
-0.66667	-0.25	-0.25	-0.5	-0.5	-0.4
-0.33333	-0.5	-0.33333	0.66667	-0.33333	-0.66667
-0.5	-0.33333	-1	0.5	-1	1
-0.66667	0.33333	0	0	-0.33333	-0.33333
0.11111	0.55556	-0.11111	0.5	0.11111	-0.11111
-0.11111	0.5	0	0.33333	-0.5	0.33333
0.77778	0.66667	-0.11111	1	0.11111	0.33333
0.33333	-0.33333	-0.33333	0.33333	-1	-0.66667
0.42857	0.42857	-0.71429	0.14286	0.14286	0.11111
-0.125	-0.14286	-0.28571	0.375	0	0
-0.25	0.047619	0.2381	0.625	-0.2381	0.16667
-0.33333	0.35714	-0.07143	-0.1875	-0.07143	0.05
-0.08333	-0.42857	-0.2381	0.41667	0.2381	0.16667
-0.625	0.14286	-0.28571	0.25	-0.42857	-0.375
0.25	0.2381	0.33333	0.58333	-0.2381	0.16667
-0.31148	0.3913	0.14894	0.25424	-0.13043	0.15254
1	-0.4	-0.8	1	-1	-1
-1	-0.06667	0.33333	0.5	-1	0.33333
-0.33333	0.3	-0.6	-0.5	0.5	0.2
-1	0.2	-0.2	-1	1	-1
0	0	-0.6	0	-1	0
-0.33333	0.73333	-0.6	-0.33333	0.33333	-0.33333
0	0.2	0.2	-0.75	-0.14286	-0.25
-0.6	0.52381	0.047619	0.2	-1	0.4
-0.33333	0	0	0.3	0	0.6
-0.33333	0.33333	0.33333	0.1	0.066667	0.52
-0.46667	0.5	-0.5	0.33333	0.1	-0.33333
-0.4	0	0.33333	-0.2	0.066667	-0.4
0.6	-1	1	0.46667	-0.2	0.2
-0.1	-0.33333	-0.33333	0.15	-0.06667	0.1
0.2	0.42857	-0.14286	-0.2	0.14286	-0.6
-0.21739	0.6	0.6	-0.82609	-0.2	-0.36364
1	1	-0.125	0	-0.18182	-1
1	0.125	0.083333	0	-1	1
0.33333	0.66667	-0.1875	1	0.33333	0.6
0.33333	0.625	0	1	1	1
-1	0.5	-0.25	0	0.33333	1
1	0.25	-0.16667	1	1	-0.33333
0.5	0.33333	0.25	0.25	-1	0.5
-1	0.25	0	1	0.14286	-1
-1	0.55	0.5	0.2	1	0.6
-0.125	0.25	0.25424	-0.125	0.2	0.375
-0.16667	0.59322	0.25	0.5625	0.375	0
-0.41667	0.33333	0.16667	-0.1875	-0.08333	-0.05
0	-0.33333	0	-0.25	0.3125	0.083333
-0.125	0.5	0	0	0	-0.125
-0.16667	0	0.25	0.41667	0.25	0.41667
-0.21875	-0.33333	0.66667	0.125	-0.25	0.3125
0.25	0.33333	0.21429	-0.25	0.14286	0.25
-0.15	0.2381	-0.1	-0.35	-0.25	0.4
0.25	0.33333	0	0	0.15	0.25
-0.18644	0.33333	0.1875	-0.33333	0.5	0.38983
0	0.41667	0.076923	0	0.32203	-0.25
-0.33333	-0.33333	1	0.875	0.25	0.5
0.33333	-1	-0.33333	0.25	-0.33333	0.3
0.11111	-0.33333	-1	0.66667	-0.25	0.33333
0.33333	-1	-1	0.5	0	0
0.55556	0	-1	1	0	-0.16667
0.16667	-1	0.33333	0.375	-0.66667	0.125
-0.33333	0.33333	-0.42857	0.5	-0.14286	0.5
-0.06667	-0.42857	-0.6	0.5	-0.5	0.2
0.33333	-1	-1	0	0.2	0
-0.08333	-1	-1	0.375	0.5	0.5
-0.11111	-0.75	0.5	0.38462	0.25	0.84615
-1	0.33333	0	1	-0.33333	-1
0.33333	1	0.33333	0.5	1	0.33333
0.33333	1	-0.5	1	-0.33333	-0.2
0.33333	0	0.33333	1	-0.5	0.33333
1	1	-1	1	0.33333	0
-1	-1	-0.33333	1	-1	-1
0	1	-0.14286	0.5	-1	-0.25
-1	0.71429	0.2	1	-0.42857	-1
0.2	0.6	1	1	1	-0.2
1	1	1	1	-0.2	1
0.25	0.5	0.5	0.5	1	-0.75
0.33333	0.33333	1	0.5	0.5	-0.5
0	-1	0.5	0	0.5	0
0.33333	1	0.33333	1	1	0.33333
-0.33333	-1	-0.5	1	-0.33333	0.2
-0.33333	0.33333	0.33333	0.33333	0.5	-1
0	1	-0.5	0	0.33333	0
-1	-1	0.66667	1	1	0.33333
0	0	0	0.5	1	0.25
-1	1	-0.2	-1	0.42857	1
-0.2	0.14286	0	0.2	1	-0.6
-1	0.2	0.25	1	0.2	-1
-0.75	1	-0.25	-0.5	1	0.25
-0.33333	0.5	-1	1	0.5	0.5
1	1	1	1	1	-1
-1	-1	-1	0	1	0.5
0.33333	-1	1	0.75	0	0.66667
0.66667	1	0.33333	0.25	0.33333	0.8
0	-1	-1	0	1	0.66667
0	-0.33333	-0.33333	0	0.33333	0
0	0.5	-1	0.66667	1	0.66667
0	1	-1	0.5	0.33333	0.625
0	0	0.14286	-1	0.71429	0
0.4	1	-0.2	0.2	0	0.2
1	0.42857	1	1	-0.2	1
0.25	0.6	-0.25	0.625	0	0.5
0.33333	1	0	0	0.625	1
0	0.5	-1	1	0.25	0
1	1	1	0	0	0
1	-1	-1	-1	1	1
0	-1	1	0	0.33333	0
-0.33333	1	1	0.5	1	1
-1	0	0	0.75	-0.33333	1
0.33333	0.33333	0.33333	0	1	0.33333
-1	1	0	0	0.33333	-1
-0.33333	0	-0.33333	-0.66667	-1	0.33333
-0.75	0	-0.14286	0.375	0.33333	0.5
-1	0.33333	0.6	0	0.71429	-1
-1	0.71429	1	0	1	0.2
-1	1	0.5	0	0.2	1
-0.5	-1	0.5	0.125	1	0.25
1	0.5	-1	0.75	0.5	0.5
1	0.33333	1	1	0	1
-1	-1	1	0	1	-1
0	1	1	0	1	1
0	-1	-1	0.33333	1	1
0.33333	1	-0.5	1	1	0
0.33333	0	0.33333	-0.5	0	1
0.33333	0	0	1	0.33333	-0.2
1	0.25	0	1	0.75	-0.33333
0.33333	0	-0.5	1	-0.33333	0
-0.25	1	-0.33333	0.33333	0	0.33333
-1	0.33333	0.14286	0.5	-0.33333	-0.25
0.2	0.57143	0.2	-1	-0.14286	1
1	0	0	1	-1	0.2
0.25	0	0	1	-0.2	1
0.33333	0.75	-0.25	0.5	0	-0.25
-1	1	0	0.5	0	0.5
-1	-1	1	-1	0.25	1
-1	0	0.5	1	0	1
1	1	0	0	0	0
1	1	0	0	1	1
-0.5	1	-1	-1	0	-0.5
-0.33333	1	0	0	-0.33333	0.66667
0.33333	0	0.2	-0.25	-0.5	0
-0.33333	-0.33333	0.1	-0.5	-0.44444	0
0	-0.125	0.46667	0	0.083333	0.5
0.66667	-0.75	0.2	0.5	0.33333	0.33333
-0.125	-0.25	-0.06667	0	0	0.625
1	0	-0.02857	0.25	0.11111	0
0.6	-0.14286	0.04	-1	0.14286	0
0	-0.1	-0.6	-0.6	-0.66667	1
0	-0.5	0.1	1	0.46667	0.375
0	0	-0.3	-0.375	0	0.5
0	-0.16667	-0.2	0.5	0.29167	0
0	-0.5	0.6	1	0.25	0
0	0.5	0.2	1	0.66667	0
-1	1	0.2	0	0.33333	0
0	-0.5	0.6	0	0.16667	1
1	0.5	0.2	1	0.33333	1
-0.25	0	-0.27273	-1	0.16667	0
0.16667	0.076923	0.5	-0.14286	-0.0303	0.33333
-0.16667	-0.5	0.33333	0.14286	-0.5	0.13333
0.5	0	-0.25	0.42857	-0.33333	0.11111
0	0.5	0.66667	0.52381	0	-0.33333
0.33333	0	-1	0.57143	0.33333	0.22222
-0.0625	-0.5	-0.33333	0.33333	-1	-0.08333
0.5	0	-0.28571	0.57143	-0.33333	-0.66667
-0.2	0.57143	-0.4	0.42857	-0.28571	0.13333
0.5	0.2	-1	0.42857	0	0
0.125	1	0.125	0.71429	-0.4	0.33333
-0.16667	0.25	0	0.60714	1	0.33333
-0.5	0.33333	0	0.64286	0	0
0	-1	0	0.71429	-0.25	0
-0.5	1	0.5	1	0	0.66667
0.5	1	-1	0.57143	0	0
0.5	0	1	0.57143	0	0
0.25	0	0	0.42857	0	0.16667
0.85714	0.5	-0.8	0.71429	-1	0.058824
0	0	-1	0.043478	-0.16667	-0.5
0	-1	0.66667	0.5	-1	0
0.33333	-1	0.33333	-0.25	-0.33333	0.2
0.33333	-0.33333	-0.33333	-0.5	0.33333	-0.66667
-1	-0.25	0.33333	0.66667	0.33333	0.5
0.66667	-0.5	0	0.5	0.33333	0.33333
-0.25	-0.5	-0.11111	0.33333	-0.33333	0.125
1	-0.33333	-0.14286	-0.375	0.11111	0
-0.2	-0.14286	0.066667	-1	0.71429	0.6
1	-0.6	1	0	1	0
-0.375	-1	0	1	0.6	0.125
-0.66667	0.375	-0.16667	-0.125	0.33333	0.25
1	0	0.33333	0.5	0.5	-1
-1	0	0.33333	1	0.5	0
0.5	-1	0.66667	0	0.33333	0
-1	-1	0.33333	0	1	1
0	-1	0.33333	0	1	1
0	1	0	0	0.33333	0.5
0.5	-0.5	0.2	-0.5	-0.33333	0
-1	0.25	0.33333	0.42857	0.55556	-1
0.33333	0	-0.42857	1	0.66667	0
0.55556	1	0	0	0.71429	1
0.11111	0	0.66667	0.66667	0.5	0.33333
0.55556	0.55556	0.5	0.33333	0	0.33333
-0.33333	0.33333	-0.33333	0.55556	0.5	-0.66667
0.33333	1	-0.5	0.33333	-0.33333	0.11111
0.16667	-1	-0.33333	-0.11111	-1	0.25
0.33333	0.77778	-0.14286	0.5	0	-0.33333
0.6	0.047619	0	0.33333	0.57143	-0.06667
0.33333	0.2	0	0.33333	-1	0.33333
0.16667	0.33333	-0.25	1	0.4	-0.08333
0.33333	0.5	0.5	0.58333	0	0.16667
-1	0.77778	0	0.5	-0.125	0.33333
-0.33333	-0.33333	1	1	0	-0.33333
0.33333	0.33333	-0.5	1	0	1
0.33333	1	-1	0.33333	0	1
0.33333	1	1	0.66667	1	-0.33333
0.33333	0.33333	-0.5	0.33333	0	0
0.16667	1	0.2	0.66667	0	0.33333
0	-0.33333	0	0.33333	0.16667	0.66667
0.71429	1	0.33333	0.66667	0	0.14286
-0.33333	0	0.33333	0.5	0.66667	0.5
0.11111	0.71429	0.5	0	1	0.66667
0.77778	-0.25	-0.33333	0.16667	-0.5	0.4
0.33333	0.16667	0.125	-0.16667	-0.16667	-0.66667
-0.33333	0.625	0.33333	0.77778	0.125	0.5
0.33333	0.25	0.5	0.33333	-0.5	0.66667
-0.08333	0	0	0.11111	0	0.125
-0.33333	0.5	0.071429	0.41667	0.5	0
0.066667	0.5	-0.1	0.33333	0	0.4
1	0.5	0.5	0.2	0	0
0.33333	0	0.25	0.33333	-0.1	0
-0.11111	0.125	-0.125	0.25	-0.5	0.25
0.33333	0	-0.5	0.5	0	0
-0.33333	-0.5	-0.5	0.33333	-0.5	0
0.33333	-0.5	0.25	1	0	0.5
-0.33333	0.5	0	0.33333	0	0
-1	0.5	0	0	0.75	0
0.33333	1	-0.25	0.33333	0	0.5
0.16667	0.5	-0.1	0.33333	-0.25	-0.16667
0	0.375	-0.5	-0.14286	-0.08333	0.5
0.55556	0.5	0.33333	0	-0.5	0.66667
0.71429	-0.75	0.5	-0.11111	0.16667	-1
0	0.33333	0.53846	0.5	0.25	-0.33333
0	0.28571	-0.25	0.33333	-0.14286	0.77778
-0.5	-0.25	0.33333	0.66667	0	-0.33333
0.66667	0	-0.125	0	0	0.11111
0.25	0.125	-0.16667	-0.11111	-0.125	0.66667
0.33333	0.25	0.5	0.33333	0	-0.11111
0.3125	0	0	0.33333	-0.5	-0.16667
1	0.5	0.57143	0.16667	0.16667	-1
0.2	0	-0.1	0.33333	-0.35714	-0.2
0.5	-0.1	0	-0.2	-0.5	1
0.125	0	0.25	0.33333	-0.2	0.25
0	-0.0625	0.375	0.083333	0	0.33333
0.5	0.33333	-1	-0.16667	-0.25	0.33333
-0.5	-1	0	1	0	1
-0.25	0	0	0.33333	0	0
0	0	0	0.33333	0.5	-0.33333
0	-0.5	1	0	0.75	-1
0.75	1	0.25	0.33333	-0.5	-0.33333
0.375	0.25	0.3	0.33333	-0.25	-0.22222
0.25	-0.25	1	0.71429	0	0
0.5	0	0.33333	0	-0.5	0.11111
0.16667	0.25	0.75	1	0.33333	-0.33333
0.69231	0.16667	0	0.55556	-0.25	0.33333
0	0	-0.84615	-0.14286	0	-0.25
-0.16667	0	1	0.25	-1	0.33333
-0.5	0	1	0.625	1	0
0	0.33333	-0.5	-0.25	0.33333	0.33333
-0.25	1	-1	0.33333	0	0
0.5	1	0	0.75	-0.33333	0.16667
-0.3125	-1	-1	0.16667	-1	0.125
0.5	0.33333	-0.71429	0.25	0.33333	-1
-0.1	0.42857	-0.2	0	-0.14286	0.2
-0.5	0.6	-1	-0.1	1	0.5
-0.0625	1	-0.25	-0.5	0.2	0.125
-0.33333	0.75	0.5	-0.1875	1	0.25
-0.5	1	-1	0.625	-0.5	-0.5
-0.5	-1	1	0.5	-0.5	0.5
0.5	-1	0	0.5	-1	0.75
-1	1	-1	0.25	1	-0.5
0.5	1	1	0.75	0	0
-0.25	1	0	0	-1	0.25
0.25	1	0.2	0.75	-1	0
-0.5	0	-1	0.57143	0.66667	-0.25
0.16667	1	1	0	-1	0
-0.16667	0	-1	0.33333	0.33333	-0.25
-0.25	1	-0.5	0.5	0	0.66667
0.076923	0.5	-0.5	0.5	1	0
0	-0.5	-1	0.57143	1	0
0.33333	-1	0.33333	-1	0	0.33333
0.33333	0.33333	-0.5	0	-1	-0.6
-0.33333	0	-0.33333	-0.5	0	-0.33333
0	0	0	0.33333	-0.33333	1
0.33333	0	0.33333	0	-1	0.33333
-0.25	-0.33333	0.71429	-0.33333	-0.33333	0
1	0.14286	-0.2	-0.25	0.14286	1
-0.2	-0.6	1	-1	1	-0.6
-1	1	0.25	-0.2	-0.2	-1
-0.25	0	0	-1	1	0.25
0.33333	-0.33333	-1	0	-0.5	0
1	1	1	0.5	0	1
-1	-1	1	-1	1	1
1	1	-1	1	-1	0
-1	-1	1	-1	1	-1
1	1	0	0	-1	1
0	1	-0.6	1	-1	0
-0.5	-0.5	-1	-1	0.33333	-0.33333
-1	1	-0.33333	0.42857	-1	0
1	1	-1	-1	0.33333	-0.33333
0.33333	-0.33333	-0.5	1	0	1
0.5	-0.5	-0.5	1	0	1
-0.5	0	-1	-0.33333	0	0
-1	-1	1	0.5	-1	-1
-1	0	0.33333	1	1	0.33333
-1	-0.33333	-0.5	0.5	-1	-0.6
0.33333	1	-0.33333	0.5	0.5	0.33333
0.33333	-1	-1	-0.33333	0.33333	1
-1	0	0.33333	0	1	-0.33333
1	1	0.14286	1	-0.33333	0.25
0	0.14286	0.6	-0.25	0.42857	1
-1	-0.2	-1	-1	1	0.2
-0.6	1	-0.5	-1	0.2	1
-1	-0.5	0.5	1	1	0
-0.25	1	-1	-0.75	0.25	0
-1	1	-1	0.5	0.5	-1
-1	-1	1	1	-1	-1
-1	1	-1	1	-1	-1
0	-1	-1	1	0	-1
-1	1	1	0	-1	-1
-1	0	0.2	1	1	0
0	0.5	0	0	0	0
-0.5	1	-0.33333	0.71429	0	1
-1	-1	1	0	1	0.33333
0.33333	1	0	1	1	0
-0.33333	0.5	-1	1	1	-0.33333
-0.5	0.5	-1	-0.33333	0.5	1
-0.5	1	-1	0	-1	1
-1	-1	0	-1	1	1
1	0.25	0.5	1	-0.5	0
-0.5	0	-0.375	1	0.33333	0.33333
0	0.125	0.33333	0	0.625	1
-0.16667	-0.25	-0.25	0.33333	0	0.33333
-0.33333	0	-0.16667	0	0	-1
-0.25	0.33333	0.21429	0.33333	-0.33333	0.33333
0.5	0.35714	0	0.5	-0.14286	0.75
-0.25	0.1	-0.5	1	-0.5	1
0	0	0.0625	-0.2	0.2	0.6
0.3	0.1875	-0.25	1	0	1
0.5	0	-0.5	-0.25	-0.125	0.25
-0.0625	-0.5	0.5	0.5	-0.125	1
-0.16667	-0.5	0.25	1	-0.5	1
0.5	0	0	1	1	1
-0.5	0.5	0.5	1	0.5	1
0.25	0	0.25	1	0.5	-1
-1	0.5	0.3	1	0.25	1
0	-0.125	0.5	0	0.25	1
0	0.25	0.16667	0.71429	-0.25	0.33333
0	0	0	1	0.83333	0
0.25	-0.16667	0.5	1	0.5	0.33333
0	-0.25	0.125	0.33333	0	0
-0.16667	0.125	0	-0.33333	-0.375	0.33333
0.25	0.5	-0.5	0	0	0.5
-0.125	0	-0.5	1	0	1
0	0.5	-0.42857	-1	0.5	-1
-1	0.38462	0	1	0.076923	-0.5
-0.07692	0	0.33333	0	0	0.5
0	0.33333	-0.5	0.875	-0.33333	0.2
0.33333	0	-1	-0.125	0.5	-0.33333
0.33333	1	-1	0.5	-0.33333	0
1	0	-1	0.5	1	0
0	-0.33333	0.42857	0.5	-1	0.25
0.33333	-0.14286	0.6	0.625	0.14286	0
0.25	0.6	1	-1	-1	0.2
-1	1	-0.5	0.1	1	0
0.2	0	0.5	0	1	0.4375
1	1	-1	-0.0625	0	0.75
0.25	-1	-1	0.25	0.5	-0.5
0.33333	1	-1	1	-1	0.5
-1	1	1	0.5	1	0.5
1	-1	1	0.25	1	1
1	1	1	0.5	1	0
1	0	0.2	1	1	0
1	0.5	-1	0.25	0.33333	-0.08333
1	1	0.33333	0.5	0	0.25
0.5	1	0	0.5	0.33333	0.33333
1	1	1	0.33333	1	0.75
0.33333	0.5	0.5	0	1	0.33333
0.33333	-0.5	1	-0.33333	1	0.125
-0.5	1	1	-0.375	-1	0
-0.5	-1	1	0	-1	0
1	1	1	0	1	0.5
1	0.5	-1	0.5	1	0.33333
1	1	0.25	0.2	-1	0
-1	-0.2	-0.5	-1	-0.25	-1
0	-0.2	-0.25	0.5	-0.16667	-0.2
0.33333	0.1	0	0	0.5	-1
-0.66667	0.4	0.25	0.33333	0.5	-1
0	0.2	-0.16667	-1	-0.5	-0.33333
0	0.33333	-0.07143	-0.33333	-0.5	-0.75
0.16667	-0.08571	-0.6	0.5	0.35714	-1
0	0.12	0	-1	0.5	-0.2
0.5	0.2	-0.3125	0.6	0.4	-1
-0.1	0.4	0.25	1	0	-0.5
-0.5	-0.2	-0.5	0.25	0.0625	0
-0.25	-0.2	-0.5	0	0.5	1
0.16667	-0.2	0	1	0.5	-1
0.5	0.2	-0.5	1	0.5	0
0	0.2	0.5	0	0.75	-1
0.5	0.2	0	1	0	-1
-0.5	0.4	-0.1	-1	-0.25	-1
0	0	0	0	0	-0.33333
0.25	0.4	0.16667	0.71429	-0.25	-1
0.125	0.4	0	1	0.5	0.33333
0	0.33333	0.375	0.33333	0.5	0
0.5	0.4	0.375	0.33333	0.375	-0.33333
0.33333	0.2	0.5	1	0	0
0.375	-0.2	0.5	0.5	-0.5	-1
-0.125	0.6	-0.5	1	0	-1
0.5	0.2	0	1	1	-1
0.5	0.2	0.5	1	0.125	-0.5
0.375	0.2	0.125	0.5	1	-1
0.5	0.090909	-1	1	0.71429	-0.2
0	0	-0.33333	-0.25	-1	0.2
-1	-0.33333	0.5	0.125	0.33333	0.44
0.33333	0	0.33333	-0.25	1	0.33333
-0.33333	0	1	0	-0.33333	0.6
0.33333	-1	-0.33333	-0.5	1	0.066667
-1	-0.33333	0.42857	0.66667	-0.33333	0.45
0.33333	0.71429	0.6	0.125	0.14286	-0.2
-0.25	-1	-1	0	-1	0.44
1	-1	0	-0.1	-0.2	0.6
0.6	-0.5	0.5	0.5	1	0.25
-1	-0.33333	-1	-0.1875	0.75	0.6
0.5	1	-1	0.5	0	-0.6
-0.33333	-1	0	0.5	-1	0.6
1	-1	1	0	1	0.8
-1	1	1	0	0	0.6
1	1	1	0	1	0.2
-1	1	0.6	0	0	0.6
1	0	0	0	0.33333	0.13333
0	1	1	0.35714	-1	0.4
0	-1	1	-0.25	0.33333	0.33333
0	-1	1	0.33333	1	0.2
1	-0.5	0.5	0.5	0	0.6
0.33333	-0.5	1	-0.66667	-0.5	0.4
0	-1	-1	0.25	-1	0.6
-0.5	-1	1	0.5	1	0.2
-1	-1	-1	-0.5	1	0.6
1	0.5	1	-0.5	0.5	0.5
0	1	0	-0.5	1	-1
1	-0.2	0.33333	0.5	0	1
-0.5	1	-0.11111	0.33333	-1	0
1	-0.5	0	-1	-0.66667	1
-1	-0.66667	-0.55556	0	0.11111	0.2
0.66667	-0.5	0.33333	0	-0.66667	0.33333
0	-0.5	-0.33333	1	-0.33333	-1
0	-0.5	0.33333	0	0.33333	-0.33333
0	-0.33333	-0.2	0.33333	0.11111	0.25
0	-0.28571	-0.33333	0.5	-0.2381	1
-0.25	0	0.41667	1	0.33333	0.2
0	0	0.16667	-0.2	-0.2	-1
0.4	0	-0.33333	-1	-0.33333	0.75
0	0	-0.33333	0.25	0.083333	0
0.125	0	0	1	-0.33333	-1
0	-1	-0.33333	1	-1	1
0	0	0.33333	1	-0.33333	1
-1	0	0.33333	1	0.66667	-1
0.5	0	-0.2	1	-0.33333	1
0	0.5	0.33333	1	-0.33333	1
0	0	0.55556	-1	-0.22222	0.33333
0.5	0	-0.33333	0.71429	-0.66667	0
0	0	-0.16667	0	0.33333	0.33333
0	-0.66667	0.33333	1	-0.33333	0
0.33333	0	0.33333	1	-0.5	0.33333
0	-0.25	0.33333	-0.33333	-0.5	0.5
-0.25	1	0.33333	0.5	-1	-1
0	0	0.16667	-1	-1	1
0	0	0.33333	-1	-0.33333	1
0	0	-0.16667	1	-0.66667	0
-0.25	1	1	-0.5	0.33333	-1
0	-0.4	0.33333	1	-0.16667	0.2
0.5	0	0	1	-1	0
0	-0.33333	0.33333	-0.25	0.25	0.5
0.5	0	-0.5	0.625	0	-0.6
-0.5	-0.33333	-1	0	-0.33333	0
-0.33333	0.5	0	0.66667	0	-0.5
-0.33333	1	1	0.5	-1	0.16667
0	0	-0.42857	0	-1	0
-1	0.33333	0.6	0.0625	-0.33333	0
0	0.42857	1	-0.5	-0.42857	-0.3
0.125	0.2	0	0.2	-1	-0.5
-1	0	0	0	-0.2	0.25
-0.2	0.625	1	0.4375	-1	0.125
0	0.33333	-1	0.125	0	-0.5
-0.125	0	-1	0.5	0	0
-1	1	-1	1	-1	0.25
0	1	1	-0.25	1	0
0	1	0	0.75	1	0
1	-1	0.6	0.5	1	-0.25
0	0.5	-1	0	-1	0.083333
0	-0.75	-1	0.35714	0	-0.25
0.5	0.5	1	0.5	-1	0.33333
0.25	0	0.5	0.33333	0.33333	-0.5
0.5	1	0.5	0.5	0	-0.5
0.33333	-0.5	1	0.33333	-0.5	0.375
-0.33333	-0.25	1	0.375	-1	0
-0.25	0	-1	-0.5	-1	0
-0.25	0	-0.5	0.5	-1	-0.5
0	0	-1	0.5	1	-0.25
1	0.25	-1	0.5	-1	-1
0	0	1	0	1	-0.3
1	0	0.33333	0.125	0	0
-0.25	0	-0.33333	0	-1	0.42857
1	-0.5	-1	0.6	-0.33333	-0.5
0	0.33333	1	0.5	-0.33333	0.33333
0.33333	1	0	0.75	1	-0.2
1	-1	-1	0.5	1	0
1	-1	0	0.33333	1	-1
-1	-1	0	0.5	-1	0.66667
1	-1	0	0.66667	0.5	0.125
0	1	0.33333	0.375	-1	1
1	0	-0.36364	0	0	0.4
1	1	-0.09091	0.8	0.33333	0
-1	1	0.45455	0	0.27273	0.375
0.18182	-1	0.090909	0.5	0.27273	0.25
0.090909	-0.25	0.24561	0.75	0.27273	0
0.27273	-0.5	-0.44444	1	0.36364	1
0.18182	0	-0.33333	1	0.20721	1
-0.14783	0.5	-0.11111	0.5	0.25	1
0.375	0.1	0.11111	0.5	0.25	0
0.25	0.42857	-0.0101	0	-0.5	0.5
0.5	-0.42857	-0.30667	1	-0.125	0.5
0.5	0.42857	-0.41176	0.42857	0.18182	1
-0.13636	0.42857	0.058824	0.5	0.050847	0.33333
0	0.19048	0.76471	0.66667	0.05	0
0	-0.06667	0.058824	-0.33333	0.3	0.66667
-0.25	-0.125	0.13369	0.66667	0.2	0.25
0.25	-0.125	-0.22876	0.25	-0.05	0
0.4375	0	0.14388	0	0.16364	0
-0.15909	0	-0.5	1	0.05	1
-0.0625	0.083333	-0.66667	1	0.13247	0.25
-0.09016	0.089286	1	1	0.16667	0
0.5	0.13469	0.16667	1	0	0.2
0	0	0.24242	0.75	-0.33333	0
-0.33333	0	-0.22222	1	-0.5	0
0.16667	0.66667	0.11765	0.25	0.48485	0.33333
0.090909	0.66667	0.54839	1	0.29167	1
-0.04167	0.16667	-0.5	1	0.16667	1
0.25	0.14286	0	0	0.35294	-1
0.3125	0.16667	0.5	1	0	1
0.5	0.22581	0	0	0.5	-1
0	0.5	0.13636	-1	0	-0.5
0	0	-0.11111	1	0.25	-1
0.25	1	0.088235	0	0.27273	0
0.13636	-1	0.33333	1	0.1875	0
0	0.16667	-0.14286	-1	0.1	0.33333
0.0625	0.42857	0	-0.08333	0.083333	0.33333
0.083333	0.1875	-1	0.83333	0.71429	0.33333
0.23077	0.33333	-1	0.16667	0	0
0	0.38462	1	0.58333	1	0.19118
1	-1	-0.27273	0.014925	-1	0.11111
-1	1	-0.55556	0	0	0.33333
0	1	0.058824	1	0.45455	0.33333
-0.81818	-1	0	0.33333	0.25	0.22222
-1	0.16667	0	0.11111	0.2	0.11111
-0.5	0.14286	-1	0.22222	0	0.10811
0	-0.375	-1	0.14667	0.5	0.10526
1	-0.66667	-1	-0.21053	0	0.57895
-1	0.5	1	0.47368	1	0.15789
0	-1	0.81818	0.26316	-1	0.26316
1	0	-0.33333	0.31579	0	0.11404
1	-1	0.058824	0.15789	0.45455	0.064327
-1	-1	0.66667	0.29825	0.75	0.12644
-0.27273	1	-0.5	0.18857	0.3	-0.16667
0.5	-0.5	-1	0.57143	0.66667	0.33333
0	0.14286	-1	0.42857	1	-0.33333
-0.33333	-0.375	-0.5	0.14286	1	0.16667
-0.5	-0.66667	0	0.28571	0	0.25
-1	0	0	0.19048	0	0.44444
1	-1	0.5	0.49206	0	0.4386
-1	0	0	0.38346	0.5	0.51515
1	-1	-0.33333	0.74468	0.45455	-0.25
-1	1	-0.23529	0.75	0.5	0
0.45455	-1	0.16667	0.5	-0.05	0
0	-0.16667	0	0.5	0.66667	-0.25
0.5	0.42857	-1	0.75	0	0
0	0.25	1	0.25	0	0
0.5	0.33333	0.33333	0.61111	1	0
1	1	-0.33333	0.39474	1	-0.08333
-1	-1	-0.33333	0.35714	0	0.14286
-1	-1	-0.33333	0.46667	-0.33333	0
-1	-1	0.33333	-1	-1	1
1	-1	0.63636	1	0	1
1	1	0.25926	-1	0.090909	-1
0.090909	1	0.17647	0	-0.16667	-0.16667
0.25	0.16667	0.33333	-0.83333	-0.1	-0.77778
-0.125	-0.14286	0	-0.11111	0.33333	-0.47368
0.33333	-0.375	-1	-0.15789	0.33333	-0.33333
0.5	0.66667	-0.33333	-0.42857	0.33333	-1
1	0	-0.66667	0	1	0
-1	-1	1	0	0	1
1	1	-0.66667	1	-0.33333	1
0.66667	-1	-1	-1	0	-1
0.33333	-0.33333	-0.33333	1	1	0.33333
1	0.33333	0	0.83333	0.33333	-0.11111
0	-0.33333	0.33333	0.55556	0.33333	0.36842
0.27273	0.33333	-0.03704	0.47368	0.15152	0
0.25	0.38889	-0.17647	0.71429	0.083333	0
0.29167	-0.04762	0.22222	0	0.3	1
0	-0.25	0	1	0.44444	1
0.5	0.22222	0.33333	1	0.16667	-1
0.33333	-0.16667	0.33333	0	0.33333	1
0.33333	-1	0.33333	1	1	1
1	0.33333	0.11111	1	0.33333	0
0.33333	-0.33333	-0.42857	1	0.55556	0.5
1	-0.33333	0	0.33333	1	0.55556
0.66667	-0.42857	-1	0.33333	-1	0.26316
0.33333	0.33333	1	0.47368	-1	0.66667
1	-0.33333	1	0.14286	-1	0
0	0.33333	0.27273	-1	-1	-1
0.39394	1	0.55556	-1	-0.45455	1
0.25	0.22222	0.29412	1	-0.25	-1
0.125	0.2381	0.33333	1	-0.5	0.5
0.22222	-0.125	0.5	0.5	-0.33333	1
0.66667	0.44444	-1	0	-0.5	0
-0.33333	0.33333	1	1	-1	0.5
0.33333	0.33333	0	0	1	0.083333
1	-0.33333	1	0.5	-1	0.33333
0.33333	-0.33333	1	0.44444	-0.33333	0
0.55556	0.33333	1	0.42105	0.33333	0.66667
1	0.33333	-0.57143	0.57143	0.16667	0
1	0.33333	-0.42857	0.75	1	-1
1	1	0.14286	1	0	0
1	1	0	1	0.33333	1
1	1	-0.03896	1	0.51515	0
-0.63636	-1	-0.14286	-1	0.29167	0.66667
0.5	0.16667	-0.12605	0.66667	0.2	0.33333
0.25	0.14286	-0.09524	0.33333	0.38889	-0.33333
0.66667	0.25	-0.21429	-0.33333	0.16667	-0.66667
0	0	-0.14286	0.33333	0	0.38889
1	0.5	0.14286	-0.05556	0.66667	-0.18519
-1	1	0	0.33333	0.5	0.26316
1	-1	0.14286	0.19298	0.77778	0.66667
1	-1	0.14286	0.2381	0.66667	0
0.33333	-1	0.42857	0.33333	0	1
1	0.33333	-0.13636	-0.33333	0.6875	1
0.125	0.33333	-0.5	1	0	1
0.25	-0.25	0	0.33333	0.2	0.33333
-0.25	-0.25	0.5	0.66667	0.2	0.14286
0	0.25	0	-1	0	0.66667
-0.31818	0.5	-0.11364	1	0.18182	1
-0.21875	-0.16667	-0.25	0	-0.05	1
-0.09375	0.10714	0.10294	1	0.08	-0.66667
0.041667	-0.01563	0.29167	0	0.16667	0.22222
-0.0625	0.20833	0.1875	0.25	0.1	0.25926
-0.5	0.375	-0.25	0.33333	0	0.15789
0.25	-0.5	0	0.10526	0.4	0.22222
0.25	-0.25	0.125	0.14286	0.5	0
0.25	0.25	0.16667	0.75	-0.06667	0.33333
0.25	-0.5	0.083333	1	0.4	1
0.16667	0.5	-0.25	1	-0.2	1
0	0.16667	-0.17857	1	0.36667	-0.33333
-0.38983	1	-0.01695	1	-0.13684	0.55556
0.14286	-0.13793	-0.5	0	0	1
0.42857	-0.42857	-1	-1	1	1
0.14286	0.14286	1	0	0	1
0.28571	0.42857	-1	1	0	1
0.038961	0.42857	-0.36364	1	0.27273	0
0.21429	0.02381	-0.55556	0	-0.25	0.66667
-0.01786	0.26531	0.11765	-0.16667	-0.05	0.55556
-0.14286	0.23214	-0.16667	0.33333	0.16667	0.36842
0.071429	0.19048	0.25	0.36842	0.25	0.33333
0.14286	0.57143	-1	0.71429	0	0
0.14286	-0.42857	0	-0.5	0	1
0.71429	0.14286	0	1	0.5	1
0.14286	-0.14286	0.33333	1	0.33333	-1
0.33333	0.42857	0	1	0.66667	0
0.33333	-0.14286	0	1	1	-0.33333
-0.14286	0.047619	-0.28571	-0.33333	0.16667	0.33333
-0.10714	0.14286	0.125	1	-0.1	0.125
0.27273	-0.10714	1	-1	0	0.75
1	0.17391	-0.66667	0.25	0	0.25
0	0	-0.33333	1	0.33333	0.25
0	0	-0.33333	0.25	0.33333	0.10417
0	0	-0.33333	0.375	0	0.16667
0.45455	1	0.15152	0.041667	0.39394	0.23684
-0.375	0.58333	-0.03704	0.25	0.33333	0.16667
-0.125	0	0.13725	0.15789	-0.13333	-0.1875
-0.33333	0.1875	0.11111	0.10714	0.22222	0
0	0.33333	0	0.1875	0	0.75
1	-0.25	-1	0	0.33333	0.25
0	0	-0.33333	0.75	0.33333	0.125
0	0	0.33333	0	1	0.33333
-1	0	0.33333	0.5	0.33333	0.33333
-0.66667	-1	0.11111	-0.33333	0.55556	1
0.66667	-0.33333	0.33333	0.5	-0.33333	0.25424
1	0	-0.2381	0.5	0.55556	0
0.125	0	-0.08333	-0.1	0.46667	1
0	0	0	0	-0.66667	-1
1	0.57143	0.42857	0.6	0.5	-1
-0.33333	1	0	0.2	1	0.33333
1	-0.66667	1	0.5	1	0.11111
1	0.33333	0	0.25	0	-0.36842
0.66667	-0.33333	0.5	0.22222	0.5	-0.33333
0.030303	1	-0.09091	0.30526	0.18182	1
-0.08333	-0.33333	-0.22222	0.71429	0	1
0.125	0.33333	-0.11765	0.45	0.15	1
-0.22222	0.29167	0.16667	-0.6	0.16667	-1
0.16667	0.22222	0	0.2	0	-1
-0.33333	0.16667	-1	0.2	0	1
-0.33333	-0.33333	-1	0.4	-1	-0.33333
0.33333	-0.33333	0	0.26667	0	1
0.33333	-0.33333	0.33333	0.8	-0.66667	0.75
-0.11111	1	0	0.4	0.33333	-0.125
0.55556	0.33333	0	0.425	0	0.75
1	0.55556	-0.28571	0.56044	0.33333	0
0	0.33333	0.125	-0.5	0.2	0.625
-0.04762	0.16667	-0.5	1	0.5	0.22917
0	-0.04762	1	0	0	0.22222
0.5	0.33333	0.5	0	-1	0.25
0	0.33333	-1	0.5	1	0.625
1	0	1	0.33333	1	-0.125
1	-1	1	0.52632	1	-0.5
0	0	0	0.71429	0	0
0	0	0.45455	0.5	0.63636	1
0	0	-0.55556	0	-0.25	0.375
0.3125	-0.14286	-0.05882	1	0.1	0.16667
-0.16667	0.125	0.33333	1	0.33333	0.25
-0.25	0.33333	0.5	0.5	0.5	0.25
0	0	1	0.66667	1	0.25
0	0	1	1	-1	0.5
0	-1	0	1	-1	0.51724
0	0	1	0.625	1	0.5
-0.33333	1	-0.33333	0.9	1	0
0	0	-1	1	1	1
-1	-0.66667	0.14286	-0.33333	-0.33333	0.5
0	-1	0.25	1	0.4	-0.16667
0.42857	0.125	1	0.33333	-1	-0.22222
0.5	0.28571	0.33333	1	-0.33333	0
0	-0.5	-1	-0.11111	1	0.16667
0.33333	0.33333	-1	0.33333	0	0.5
0	-1	0	0.052632	-1	-1
1	1	-1	0.71429	-1	1
1	1	1	-0.16667	0	0
1	1	1	-1	0.090909	0.5
0.81818	1	0.27273	1	-0.5	1
0.25	0.5	0.33333	0.33333	-0.2	0.33333
0.5	0.71429	-0.05882	0.33333	0.66667	1
-0.33333	0.5	1	-0.55556	-0.5	0
0.5	0.33333	1	0.66667	-1	0
1	0	1	1	1	0.375
1	1	1	-0.08333	0	1
-1	-1	1	0.46667	-0.33333	-0.33333
-1	1	-1	0.66667	-0.33333	0.33333
0.33333	-1	0.33333	-0.25	1	0.33333
-0.33333	0.33333	-1	0	-0.33333	-0.33333
1	0.33333	-0.14286	0	-0.4	0.16667
0.5	1	0.25	0	-1	0.11111
0.14286	0.75	0	0.5	0.33333	0.15789
-1	-0.42857	1	0.16667	0	0.44444
0.33333	-1	1	0.11111	-1	0
1	-0.33333	1	0.15789	-1	-1
0	1	-0.21429	0	-1	0.33333
-1	0	-0.14286	0	-1	0.33333
1	-1	0	1	0	-0.33333
0	1	-0.14286	-1	0.27273	0.11111
0.27273	1	0.051948	1	0	0.77778
0.25	0.16667	-0.15873	-1	-0.7	1
0	-0.14286	-0.13445	-0.33333	0.33333	0.25
0	0.375	-0.09524	0	0	1
-0.5	0.66667	-0.17857	-1	-1	0.41667
-1	0.5	0	-0.25	1	0
-1	-1	-0.28571	0.2	1	0.33333
-1	1	-0.14286	0	-0.33333	0
-1	-1	0	0	0.33333	-1
1	1	-0.33333	-0.33333	-1	1
0.33333	-0.33333	0.57143	0	0	1
-1	-0.33333	-0.12245	0	-0.6	-0.08333
-0.5	-1	-0.01786	0	-1	0
0.14286	-0.5	0.071429	-0.5	0.33333	0.052632
0	0.71429	0.047619	0.41667	0	0.33333
-0.33333	1	0.071429	0.11111	-1	-0.25
1	1	0.14286	0.15789	-1	-1
1	0	0.14286	0.28571	1	0
1	1	-0.22581	0.25	0.28571	0
1	1	-0.4	1	0.71429	-0.5
1	-0.30769	-0.6	1	0.42857	0
-1	0.23077	-0.2	1	0.071429	0
1	0.076923	0	-1	0.20779	0
0.090909	0.23077	-0.09091	0	0.14286	0.25
0.25	0	-0.33333	0	-0.00714	0
0	0.20879	-0.05882	0	0.2619	0.25
0	0.057692	-0.06667	0.625	-0.03571	0.5
0	0.38462	0.3	0	-0.14286	-0.33333
1	0.15385	-1	0	0.42857	1
1	-0.23077	0.6	1	-0.07143	0
1	0.076923	-0.2	0.5	0	1
-1	0.38462	0.2	-0.5	0.33333	1
1	-0.07692	-0.33333	0	-0.42857	0
-0.33333	0.12821	-0.6	1	0.14286	-0.16667
-1	0.33333	-0.31429	1	0.014286	0.33333
0	0.53846	-0.3	0	-0.5	0.052632
-0.14286	-0.13462	0.2	0.66667	-0.09524	1
1	0.12088	-0.73333	0.77778	0	0
0.33333	0.23077	0	0.36842	-0.57143	-1
0	0.17949	0.2	0.42857	-0.28571	1
-1	0.38462	0.2	0	-0.57143	1
1	0.38462	0.028571	1	-0.28796	0
-0.08333	0.23077	0.047619	1	-0.2	0.33333
0.16667	0.2561	-0.5	1	1	-0.33333
-0.16667	0.16667	1	-1	0.2	-1
0.33333	0	1	1	-0.4	0.5
-0.09091	0.66667	0.5	1	0.090909	1
0.20833	0.33333	-0.09091	1	0.25	0
-0.10417	0.11111	-0.33333	0.25	0.26	0
0	-0.09524	0.35294	0.8	0.26667	-0.33333
-0.125	0.16667	0.16667	0	0.3	0
-0.16667	0.27778	-0.25	1	0.2	1
0.16667	0.33333	-1	0	0.2	1
0.33333	-0.33333	-1	1	0.2	1
0.66667	-0.33333	1	-1	0.33333	-0.5
0.11111	1	0.66667	0	0.33333	0.083333
0.38889	0	0.66667	-1	0.6	0.11111
0.33333	-0.11111	0	-1	0.66667	0.052632
-0.14583	0.22222	-0.14286	1	0.04	0.33333
0.2381	0	0.375	0	0.6	0.25
-0.08333	0	0.5	0.55556	0.73333	1
-0.11111	0.095238	0.33333	0.36842	0	0
0.25	0.16667	0.5	-0.14286	0.6	0
0	0.44444	1	1	-0.6	0.5
0	-0.16667	0	-1	-0.2	0.66667
0.33333	0.66667	0	1	0.028571	0.33333
-0.08696	0	0	-1	-0.09091	0
-0.5	0.12821	1	1	0	0
0.66667	0.39394	-0.28571	-0.33333	1	1
0	-1	0.14286	0	-0.33333	0.25
0.5	1	0.42857	1	0	-0.5
-0.09091	0	0	0.25	0.030303	0.33333
-0.08333	1	0.11688	0.6	-0.16667	-0.5
-0.16667	0	-0.42857	1	0.033333	0
-0.22222	0	-0.17647	1	0.22222	1
0.083333	-0.0625	0	-1	0.33333	0
-0.33333	0.33333	0.28571	-1	-0.33333	1
1	0.5	0.14286	1	1	1
0.33333	-1	-0.14286	-0.13333	0.66667	0
0.33333	1	-0.14286	0.73333	0.33333	-0.16667
0.11111	1	0.2381	0.066667	0.11111	0.11111
0.22222	0	-0.04762	0.6	1	-0.57895
0	0.66667	0.14286	0.066667	-0.11111	0
-0.125	0	-0.10204	0.33333	0.26667	0
-0.04762	0	-0.03571	0.22105	0.33333	1
-0.33333	-0.25	-0.28571	0.33333	0.33333	1
0	0.42857	-0.04762	0.4	0	-1
0.16667	0.5	-0.57143	-0.6	1	0
0.33333	0.33333	-0.14286	0.73333	-1	-0.33333
-0.33333	1	0.42857	0.2	-0.33333	-0.33333
0	0	-0.22449	0.4	-0.14286	-1
0.027778	1	-0.14286	-0.02222	0.2	0.5
0.17647	0.38462	-0.28571	0.2	0.25	-1
0	0.16667	-0.24444	0.46667	0.16667	-0.25
-1	0	0.66667	0.28333	1	-1
0	-0.28571	-0.33333	0.45333	-0.33333	0.33333
0	-0.42857	0.33333	0.53333	0.16667	-1
-0.27273	0.42857	-0.66667	0.022222	0.33333	-1
-0.375	0.42857	0.090909	0.26667	0.083333	1
0.1875	0.16667	-0.18519	0.46667	0.016667	-0.07143
-0.16667	0.061224	-0.09804	0.6	0.44444	0.85714
-0.5	0.10714	-0.22222	-0.06667	0.66667	0.71429
0	0.28571	-0.16667	0.22936	1	0.42857
0	0.28571	0.33333	0	1	0.19048
-1	0.42857	0.33333	1	0.33333	0.15873
0	0.14286	-0.33333	0.6	0.33333	0.022556
0	0.14286	-0.11111	0.6	0.66667	0.38095
-0.33333	0.14286	-0.55556	0.2	0	0.10714
1	0.14286	0.33333	0.55556	0.55556	-0.57143
-0.125	0.33333	-0.2381	0.30526	0.1	0.42857
-0.28571	0.42857	-0.08333	0.2	-0.16667	0.71429
-0.5	-0.07143	0.66667	0.5	0.33333	0
0	-0.22449	0.11111	0.2	0.33333	0.47619
0.5	0.14286	0.66667	1	0.33333	0.33333
0	0.14286	0.33333	0.6	0	0.28571
0	-0.14286	0.33333	0.8	-0.33333	0.19643
-1	0.14286	-0.19048	-0.06667	0.02381	0.42857
0	0.42857	-0.2	0.4	0.46667	0.32143
-0.16667	0.098901	-0.66667	1	0.11111	-0.35714
1	0.19048	-0.33333	0.4	0.63636	0.38095
0.28571	0	0.5	0.16	-0.33333	0.21429
0.42857	0.045455	-1	0.6	0.33333	0.14286
-0.42857	-0.33333	-1	-0.33333	0.33333	0.21429
0.14286	-0.33333	1	0.2	0	0
-0.16883	0.33333	0	0.2	0.21212	-0.00529
-0.17857	1	0.45455	0.6	0.58333	0.8
-0.16071	0	-0.33333	0.6	0.16667	1
0	-0.04762	0.058824	0.33333	0.77778	0.2
0.28571	0.16667	-0.33333	0.52381	0	-0.6
-0.42857	0.55556	0.5	0	1	0.13333
-0.42857	0.5	1	0	1	0.28889
0.42857	-1	-1	-1	0.33333	0.17895
-0.14286	-0.33333	-1	0.5	0.33333	0.13333
0.33333	0.33333	0.33333	0.41667	0.11111	0.4
-0.04762	0.33333	1	0.55556	1	0.2
0.14286	0.33333	1	0.26316	0.44444	0.2
-0.25	0.33333	0.14286	0.71429	0.33333	1
0.14286	0.33333	0	0	0	0
-0.14286	0.083333	-1	-1	0.33333	0.46667
0.14286	0.52381	-0.33333	0	0.33333	0.066667
0	1	-1	1	0.33333	0.6
0.71429	0.33333	1	1	0.33333	0.35
-0.14286	0.66667	1	0.33333	-0.33333	0.6
0.42857	0.33333	-0.28571	0.5	0	-0.1
0	1	-0.6	0	0.46667	0.4
-0.2381	0.28205	1	0.125	0.55556	0.46667
-0.14286	0.66667	-0.42857	0.2	0.44444	-0.4
-0.28889	0.66667	-0.33333	0.5	-0.55556	0.2
0	-0.33333	0.66667	0	0	0.6
-1	-0.5	0.33333	0	-1	-0.2
0.33333	0	-0.33333	0	1	0.2
0.33333	-1	0.66667	1	0	0.047619
-0.15152	1	0.15152	0	0.27273	0.33333
-0.16667	-1	0.25926	0.26667	-0.5	0.33333
-0.08333	0.33333	-0.01961	0.4	-0.2	0.33333
0	0.14286	0.22222	1	-0.66667	0
0.16667	0	-0.16667	0	0.5	0.22222
1	0.66667	1	0.75	-1	0.18519
0.33333	0.5	-1	0.75	1	0.40351
-0.33333	-1	1	0.5	1	0.55556
-1	1	0.77778	-0.0625	-0.33333	0
0.33333	-1	0.33333	0.25	0.33333	-0.33333
0.55556	-1	0.33333	0.27632	-1	1
-0.33333	-0.33333	0.33333	0.42857	1	1
-0.33333	-0.33333	0	0.1875	-0.2	-0.33333
0.047619	1	0.33333	-0.5	0	0.77778
0	0.25	0.55556	0.5	-0.33333	0.33333
0.33333	-0.14286	0.33333	0.5	0	0.33333
-0.66667	-1	-0.33333	0.625	-1	0.33333
0.33333	-0.33333	0.33333	0.083333	-1	-0.33333
0.33333	-1	0	0.75	-1	0.41667
-0.33333	1	0.066667	0.5	0	-0.33333
0.11111	-1	0.33333	0.21875	-0.2	0.77778
-0.33333	0.53846	0.14286	0.55	0.33333	-0.33333
-0.66667	-0.33333	0.33333	0.75	-0.33333	-0.33333
-0.14286	0	0.33333	0.5	1	0.33333
-0.33333	0.71429	0.42857	0.125	-0.66667	0.33333
0	-0.33333	-1	0.25	1	0.2381
1	0	1	1	1	-0.06667
-1	-1	1	0.25	0.33333	-0.33333
0	1	0	0.26667	0.27273	0.375
-0.27273	1	0.63636	0	0.33333	0.5
-0.75	0.33333	-0.11111	0.125	0.33333	0.75
0.125	0.28571	0.17647	0.5	0.33333	-0.125
-0.66667	-0.1875	0.66667	0	0.5	0.22917
0	0	0.5	0.33333	0.33333	0.083333
-1	0.25	-1	-0.33333	1	0.039474
-1	-1	-1	0.66667	0.66667	0.5
-1	1	0	-0.05556	0.33333	-0.0625
1	-1	1	0.11111	0.11111	0
-1	0	-0.33333	0.15789	0.33333	0.5
0.33333	0	1	0.52381	0.11111	0.5
-1	1	0.42857	0.5	0	0
-0.25	1	0.25	-1	0.33333	0.33333
-0.71429	0.25	0	0.33333	0.33333	0.5
1	0.14286	-0.33333	1	-0.33333	0.5
-0.33333	0	-1	0.66667	-1	0.09375
0	0.33333	-1	0.33333	-1	0
-1	0	-1	0.33333	-0.33333	0.15625
1	0	0.14286	-0.33333	0.28571	-0.25
-1	0	-0.6	-0.08333	-0.06667	0.5
-0.16667	-0.15385	0	0.33333	0.33333	0.25
-0.33333	-0.33333	-0.42857	0.66667	0	0.25
0	0	-0.33333	-0.11111	0.33333	0.625
-0.42857	0.42857	1	0	-0.33333	-0.5
-0.33333	0.33333	0.33333	1	0	0.14286
0.5	0	1	1	-1	0.15
0	-0.33333	-0.125	-0.33333	-1	0.33333
0	0	0	0.28889	-1	0.32203
0	-1	-0.5	-0.06667	0	0.33333
-0.27273	1	0.375	0.33333	0.45455	1
-0.125	1	0.15909	0.083333	0	1
-0.3125	-0.16667	-0.08333	1	0.4	0.66667
0.33333	0.14286	-0.02941	0	-0.66667	0.16667
0.25	0.125	0.125	1	0	0.33333
-1	0.66667	0.1875	1	1	0.33333
1	-0.5	0	0	1	0.44444
0	-1	0	0	0	-0.16667
-1	1	-0.125	0.33333	0.33333	-1
0	-1	0.083333	0.26316	1	1
0.66667	1	-0.16667	0.42857	1	0.33333
0	0.33333	0.5	0.5	0.33333	0.66667
-0.625	0.33333	-0.10714	-1	0.4	0.55556
0.14286	1	-0.03125	1	1	0.33333
0.5	-0.25	0.125	-1	0.33333	1
0	0.42857	0.16667	0	1	0.41667
0	-1	-0.125	0.33333	1	0.33333
-1	-0.33333	0.5	0	1	0.58333
-1	1	0.5	1	1	0
-1	-1	0	-0.75	0.71429	0.55556
-0.25	1	-0.35	0.8	0.2	0.33333
-0.5	0.076923	-0.25	1	0.33333	0.33333
0	0	-0.07143	-0.33333	0.66667	0.33333
0.14286	0	0	0	0.33333	-0.33333
-0.33333	0.14286	-0.25	1	1	0.33333
0	0.33333	0.5	1	0.33333	0.73333
-1	-1	0	1	0.33333	0.55556
0	-1	0	0.46667	0.11111	0.33333
-1	0.125	0	0.6	0.55556	0.42857
1	-0.5	1	1	-0.22222	1
1	0.25	1	0.5	0.19192	1
0.63636	0.5	-1	0.33333	0.027778	-1
0.5	-0.02083	0.18182	0.33333	0.044444	-1
0.875	0.17857	-0.22222	0.33333	0.37037	-0.16667
0.66667	0	0.11765	0.33333	0.44444	0.33333
0.5	0.29167	-0.16667	1	0.77778	-0.05263
1	0.25	0	-0.16667	0.55556	0
1	0	0	0.037037	0.33333	0
-1	-0.5	-1	0.052632	0.18519	1
-1	0.25	0.5	0.33333	0.33333	-1
1	0.5	0.66667	0.16667	0.11111	1
0.33333	0.33333	0.66667	-1	0.18519	-1
1	0.16667	1	0.33333	0.11111	0.33333
0.25	0.5	0	0.33333	-0.11111	0.33333
0.42857	-0.125	0	0.66667	-0.11111	-1
-1	0.28571	0	-0.11111	0.33333	0
0.33333	0.125	0.33333	0.33333	0.33333	1
0	0.33333	0.5	-0.33333	-0.11111	0.25
1	0.25	1	0	-0.11111	0
1	0	1	0.46667	0.095238	0.33333
-1	0.5	0.071429	0	0.24444	0
0.5	0.21154	0.4	0.11111	0.18519	-1
1	0.16667	0.5	0	0.18519	0
0	0.25	-0.14286	0.33333	0.7037	1
0.71429	0.10714	0	0.33333	-0.55556	0.14286
0.33333	0	0	0.33333	0.18519	0.2
1	0.5	0.33333	0.24444	-0.11111	1
-1	0.25	-1	0.2	0.16883	0
1	0	-0.25	0	0	0.33333
0.25	0	1	0	-1	-0.33333
0.5	0	0	0.55556	0	1
-0.5	0	-1	0.33333	0	0.33333
0.125	0	-1	1	-0.18182	1
-0.04546	-1	0	0	0	0.27778
-0.03125	0.083333	0.27273	1	0.15	0.33333
0.046875	0.42857	0.11111	1	0	0.4386
-0.04167	-0.3125	0.29412	1	0.25	0.44444
0.125	0.33333	0	0.5	1	0.33333
0	0	1	0.55556	1	-1
-0.75	1	1	0.052632	1	0.33333
0.75	-1	1	0.71429	0	-0.33333
0.25	0	1	1	0.66667	0.66667
0.5	-1	-0.33333	-1	0	0.33333
0.5	0.33333	-0.33333	1	0.33333	0.55556
0.25	0	1	1	0.1	0.33333
0.0625	1	0.14286	0	-0.5	0
-0.07143	0.375	-0.25	1	-0.66667	1
0	-0.28571	-1	1	0	0.58333
0	0	-0.33333	-1	1	0
0.25	0.33333	-1	0.25	0	0.33333
0.25	-0.5	1	0.6	-1	0
0	1	1	0	-0.07143	0.33333
0	-1	-0.28571	0.33333	0.2	0
0.16667	-0.15385	-1	1	0.33333	-1
0.041667	0.16667	0	0	-0.16667	0
-0.375	-0.5	-0.42857	1	0.66667	0.066667
-0.32143	0.42857	-1	1	-1	0.11111
0.083333	0	-1	0.6	0	0.083333
0.5	1	-0.33333	0.6	1	-0.11111
0	-0.5	1	1	-0.22222	-1
0.25	0	-0.25	0.75	-0.5	-0.71429
-0.11475	-0.5	0	0.33333	-0.5	-1
0	1	1	1	1	1
1	0	-1	0.33333	0	-1
1	1	0.5	0	1	1
1	1	0	0.75	0.090909	-0.16667
-0.45455	1	-0.5	0.75	0.5	0.33333
-0.375	0	0.13636	0.125	0.45	0.68421
-0.1875	-0.71429	-0.33333	0.22917	0	0.66667
0	-0.25	-0.05882	0.44444	0.25	-0.5
-0.25	0	0.083333	0.26316	0	-1
0	0.5	0.375	0.42857	1	-1
0	-1	0	0.5	0.5	1
1	-1	0	-0.25	0.33333	1
1	1	0	1	1	0.33333
0.33333	1	0.33333	0	-1	0.33333
0	1	0.16667	0.5	0.83333	-1
0	0.33333	0.5	0.16667	-0.1	0.25
0.125	1	-0.14286	0.5	0	-1
0.14286	0.25	0.0625	0.5	0.66667	0.5
1	-0.42857	-0.5	0.21875	0.5	0
0.33333	0	-0.5	0.725	1	0.33333
1	0.33333	-0.25	0.875	-1	1
1	0	0	0.083333	-1	1
-1	1	-0.5	0.125	0	0
1	1	-0.17857	0.375	0.4	-1
-0.16667	-0.38462	0	1	0.33333	0.57143
-0.33333	1	0.25	0.5	0.5	0.6
0.5	0	-0.14286	0.43333	0.66667	0.33333
-0.28571	-0.42857	-0.16667	0.25	-1	0.25
0	0.33333	0.5	0.375	0.66667	1
-1	1	0.16667	0.46875	1	-1
0.5	1	0	0.25	0.55556	0.33333
1	1	0.0625	-0.5	0	1
0	0.5	-0.5	0.25	-1	0.11111
1	-1	0	0	0.2	0.11111
1	-0.5	-0.2	0.77049	0.2	0.11111
1	0	-0.2	-0.5	0.2	0.22222
-1	0.5	-0.6	1	0.2	0.074074
0	1	0.2	-1	0.090909	0.1358
-0.45455	0.125	-0.2	0	0.1	0.1345
-0.25	0.14286	-0.12727	0.16667	0.08	0.48148
-0.25	0.3125	-0.2	0.44444	0.4	0.33333
-0.33333	-0.08333	0.035294	0.36842	0.3	-0.77778
0.5	0.375	-0.2	0.42857	-0.2	0.77778
1	-0.5	-0.2	0.5	0.6	0.55556
-1	0	0.2	-1	0.4	0
1	-0.5	0.2	0	0.33333	0.11111
1	0	-0.4	0	0.2	0.18519
0.33333	-0.16667	0.33333	1	-0.2	0.11111
1	0.66667	0.066667	0.33333	0.4	0.083333
-1	0.5	0.2	1	0.2	-0.11111
-0.5	0	0.028571	1	0.4	0.30556
0.71429	0.21429	-0.05	0.625	0.066667	-0.33333
0	-0.25	-0.8	0.5	-0.2	-0.03704
-0.33333	0.5	0.2	0.5	0.6	0.33333
0	0.5	0.2	0	-0.2	0.33333
-1	0.5	-0.2	-0.5	-0.2	0.33333
-1	1	1	0.5	0.11429	-0.11111
1	0.26923	-0.11429	1	0.2	0.095238
0.16667	0.33333	0.28	1	0.066667	0.42222
-0.33333	-0.25	-0.4	0.26667	0.13333	0.40741
-1	0.14286	-0.08571	0.4	0.33333	0.13889
-0.14286	0.33333	0.2	0	-0.2	0.11111
-0.33333	0	0.2	0.5	0.46667	0.33333
-1	0	-0.06667	0.33333	1	-0.11111
-1	0.5	0.2	1	0.24444	0.55556
-1	0.375	0.1	0.66667	-0.2	0.012987
-0.25	-0.25	0.2	0	0.8	0
0	0	-0.2	0.625	0.56522	0
1	0	-0.3	0.33333	0	1
0	-0.25	-0.36364	0	0.5	0
0.5	0	-0.5	1	1	0.083333
0.5	0.5	-0.33333	1	0	0.22222
0.5	1	0.66667	1	0.36364	0.21053
0.045455	-0.25	-0.16667	0	0.375	0.83333
-0.25	-0.07143	0.090909	0.33333	0.3	0.25
-0.0625	-0.21875	0.074074	0.47368	0.5	0
0.083333	0.33333	0.098039	0.42857	0.5	1
0.375	0.25	0.38889	0.5	0	0
-0.5	-1	0.25	-1	1	0.5
1	0	0.33333	1	0.75	1
0	0	-0.33333	1	0.33333	1
0	0	0.16667	1	0.16667	1
0.66667	-0.16667	0.77778	-0.33333	0	0.375
0.33333	0	-0.22222	1	0.41667	0
0.5	0.5	0.66667	1	0.25	0.75
-0.0625	-0.375	0	0.25	0.25	-0.5
-0.21429	0.21429	0.16667	1	0.66667	0.33333
0.25	-0.25	0.16667	1	0	0.5
0	0	0	1	0.5	1
0	0	0.5	0	0.5	0.5
1	0	-0.33333	1	0	1
-0.5	0.5	0.33333	1	0.14286	0.42857
1	-0.03846	0	-1	0.3	0.4
0	0.16667	0	0.46667	0	0.33333
0.083333	-0.25	0.16667	1	0.58333	0.875
-0.5	-0.21429	0.095238	1	0.66667	0.66667
-0.35714	-0.33333	-0.44444	0.5	0	0
0.16667	0	0.33333	0.33333	0.83333	0.33333
0.5	0.5	-0.11111	-1	0	0
-0.5	1	1	0.33333	0.44444	0.22222
0.5	-0.1875	0.041667	1	0	0
-0.0625	-0.75	0	0.5	0.5	0
0.25	0	-0.33333	1	0.6	-1
-0.5	0.25	0	-1	0	-1
-0.69231	0.23077	0.13333	0.2	0.14286	1
0.2	-0.6	0.090909	1	0.14286	-0.16667
-0.6	-0.6	-0.6	1	0.14286	0.11111
-0.2	0.2	0.6	0.6	0.57143	0.15789
0	0.6	0.6	-0.1	0.14286	0
-0.23636	0.1	-0.2	0.28889	0.10714	0
0	0.2	0.16364	0.28421	-0.04286	-1
-0.075	0	-0.24444	0.48571	0.19048	1
-0.06667	0.066667	-0.03529	-0.1	0	1
-0.3	0.3	0.33333	-0.6	0.14286	0
-0.6	-1	0.4	0.6	0.42857	0.33333
-0.6	-0.6	-0.2	0.6	0.14286	0.33333
-0.6	0.2	1	0.2	-0.14286	1
-0.6	0.2	0	-0.33333	0.52381	0
0.2	-0.2	0.33333	0.6	-0.42857	1
0.066667	0.73333	-0.46667	0.2	0.42857	0.75
0.6	0.2	0.2	0.05	0.11429	0
-0.35	-0.2	-0.2	0.36	0	0.33333
-0.08571	0.14286	0.05	0.6	0.14286	0
0	-0.2	0	0.2	0	1
0.066667	-0.06667	0.2	-0.2	-0.14286	1
0.4	0.6	0.2	0.4	-0.14286	-1
-0.6	0.2	-0.6	0.6	-0.71429	0.14286
0.2	0.6	0.6	0.6	0.081633	0.6
-0.2	0.046154	-0.22857	0.12	0.085714	1
-0.26667	0.4	0.04	0.2	-0.14286	-0.25
-0.2	0	0.2	-0.2	0.14286	0.33333
-0.6	-0.14286	-0.31429	0.25	0.047619	-1
-0.02857	0.2	0.066667	0.33333	0.14286	0.33333
-0.33333	0.6	-0.2	0.2	0.2381	-1
-0.6	0.2	0.2	0.066667	0.71429	0.33333
0	0.2	0.6	1	0.2381	1
-0.2	-0.15	-0.2	0.45	-0.28571	0.2
0	0	0.2	0.4	0.28571	0.6
-0.2	-0.2	0.2	-0.2	0.14286	0.6
-1	0	0	0.2381	0.42857	0.6
-0.4	0.1	-0.12	-0.2	-0.15556	0.43333
0.18182	0.47826	0.066667	0.2	0.6	0.066667
-0.2	-0.4	0	-0.6	1	0.094737
0.6	-1	-0.5	0.4	0.6	0.066667
-0.6	0.2	-0.5	-0.03333	0	0.2
0.4	1	0	-0.02222	0.27273	0.6
-0.34545	0.066667	0	0.11579	0.1	0.6
0	0.14286	-0.04546	0.2	-0.02	1
-0.2	0.025	-0.44444	0.6	0.2	0
-0.13333	0.13333	-0.02941	-0.2	0.3	0.6
0	0.4	-0.33333	0.2	0.2	0.6
-0.2	0.2	0.125	-0.2	1	0.2
-0.2	-0.2	0	0.4	0.4	0.1
-0.2	0.6	0.5	0.2	0.2	0.2
0.6	-0.2	0	0.4	0.6	0.35
-0.33333	0.066667	0	0.6	-0.6	0.2
0.066667	0.33333	-0.16667	0.15	0.4	0.86667
1	0.6	0	0.16	0.28	-0.4
-0.45	0	-0.28571	0.6	0	-0.2
-0.25714	0.085714	-0.0625	-0.06667	0.066667	-0.4
0.2	0.4	-0.25	-0.6	0.8	0.6
-0.2	0.33333	-0.16667	-0.4	0.2	0.31429
0.4	0.2	-0.75	0.2	-0.2	0.28
-0.2	-0.2	0	0.6	0.2	0.066667
-0.2	0.6	0.5	0.12	0.028571	0.45
0.2	0.29231	-0.21429	-0.12	0.12	0.066667
-0.06667	-0.2	0.1	0	0.2	-0.2
0.2	0.4	0.25	0.5	0.2	0.066667
-0.8	-0.02857	-0.28571	-0.2	0.46667	0.2
-0.08571	0.066667	-0.16667	0.6	0.6	0.28889
-0.33333	0.2	0	0.066667	0.46667	0.6
0.2	0.4	0	1	0.2	0.6
0	-0.2	0	0.25	0.33333	0.6
0.2	0.2	-0.5	0.2	-0.2	0
-0.45	0.2	-0.25	-0.6	0	-0.2
-0.2	-0.6	-0.5	0.12	-0.12	0.2
-0.6	0	-0.5	-0.09091	0.1	0.8
-0.1	-0.2	-0.5	-0.16667	-0.02857	0.066667
-0.36	-0.2	0	0.33333	-0.04762	0.28889
0	0.36364	0.2	-0.33333	0.25	0.36842
0	-0.25	-0.33333	0.5	0.5	0.33333
0.66667	-1	-0.5	0.19444	0	0.7
-0.33333	0.5	0	0.25926	-0.5	-0.6
0.83333	0	-0.5	0.2807	0	0.2
-0.24242	-0.125	0.25	0.38095	-0.0625	0.2
-0.29167	0.071429	0.27273	0.58333	-0.1	0.6
-0.29167	0	-0.27778	-0.66667	0.25	0.2
-0.55556	0.16667	0.088235	0	-0.125	0.33333
-0.08333	0	0.083333	0	0	0.2
0.33333	-0.5	0	0.33333	0.5	-0.15
-0.66667	-0.5	0.5	0.11111	0.25	-0.2
0.66667	-0.5	0	0.66667	-0.16667	0.85
0.33333	0.5	-0.5	0	0.33333	-0.2
0	0	0.16667	0.083333	-1	0.6
0.44444	0.33333	0	0.6	0.66667	0
0.33333	-0.5	0	0.33333	0.2	-0.2
-0.20833	-0.5	-0.57143	0.22222	0.25	0.4
-0.09524	0.14286	0.125	-0.33333	-0.33333	0.2
-0.16667	0	-1	0	0.25	0.11429
0	0.33333	0.16667	0.33333	-0.5	-0.04
-0.16667	0.75	0.5	0.66667	-0.5	0.2
0.33333	-0.5	-0.5	0.24444	-1	0.2
0.33333	0.5	0	0.26667	-0.21429	0.46667
0.33333	0.34615	-0.07143	0.33333	0.2	0.6
0.055556	0.083333	-0.2	0.41667	-0.33333	0.2
0	-0.25	-0.25	0.44444	0.16667	0.2
-0.5	0.071429	-0.07143	0.33333	0.16667	0.022222
-0.2381	0.16667	0	-0.11111	-0.5	-0.2
0.11111	-0.5	-0.5	0.66667	0	-0.2
-0.33333	0.25	0.16667	0.5	0	-0.12
-0.33333	0	0	-0.16667	0.11111	0.18182
-0.33333	0.25	0	0.66667	-0.75	0.14286
-0.20833	0.25	-0.5	0.33333	0.5	0.71429
0	0.5	0	0.2	0.2	-0.71429
0.33333	0.25	0	0.4375	0.25	0.42857
-0.33333	-0.375	0.2	-0.16667	-0.14286	-0.07143
-0.46667	0	-0.08333	1	-0.2	0.015873
-0.4	0.1	0.2	0.66667	-0.71429	-0.03759
0.21212	-0.33333	-0.5	1	0.33333	0.19048
-0.5	0	0.076923	-0.22222	0.33333	0
0	-1	-1	0.40741	1	-0.71429
0	0	-1	0.070175	-0.33333	0.14286
1	0.5	1	0.2381	0.21212	1
-0.22727	0.125	-1	0.5	0.16667	0.28571
-0.125	0.35714	-0.09091	-0.66667	0.16667	0.14286
-0.03125	0.21875	-0.55556	0.66667	0.44444	0.61905
-0.25	0.25	0.17647	-0.33333	0.5	-0.14286
-0.125	0.25	0.33333	0.66667	1	0
-0.5	-0.5	0.5	-0.22222	1	-0.14286
0.5	0	1	0.66667	0	0.42857
-0.5	-0.5	-1	0.33333	-0.11111	0.14286
0	0.5	1	-0.04167	0.55556	0.047619
0.16667	0.33333	1	0.23333	-0.33333	0
0.83333	0.33333	1	0.33333	0.66667	0.14286
0	0	1	0.11111	0.2	0.42857
-0.125	-0.0625	-0.71429	0.16667	0	-0.42857
0.21429	0.21429	0.5	0.33333	-0.11111	0.12245
0.25	-0.5	1	0.66667	0.66667	-0.2
0.5	0.33333	-0.33333	0.66667	-0.33333	0.2381
0	0	0	0.088889	-1	0.035714
0	-0.5	-1	0.066667	-0.33333	0.61905
0	0.5	-1	0.5	-0.38095	0.14286
0.5	0.15385	-0.71429	0.20833	0.33333	0.14286
0.041667	0.083333	-0.6	-0.55556	-0.33333	0.71429
0.16667	0	0	0.33333	0.22222	-0.07937
-0.5	0.35714	0.14286	0.11111	0.33333	0
-0.07143	0.16667	0.33333	0.66667	-0.33333	-0.14286
-0.16667	0.5	1	0.29167	0.11111	0.14286
0.5	-0.25	1	0.33333	0.33333	0.085714
0	-0.5	-1	0.33333	-0.03704	-0.02222
0.5	0	0	-0.13333	0.33333	-0.33333
0.125	-0.25	0	0.2	0.66667	0.66667
0.75	0	1	0.055556	-0.06667	0.66667
0	0.125	0.5	0.4375	0	-0.66667
0	0.125	0.6	0	0.14286	0.16667
-0.5	0.2	0.66667	0.5	0.33333	-0.03704
-0.2	0.2	0.2	0	0	0.035088
-0.08333	0.25	-0.5	0.75	-0.33333	0
-0.28571	1	-0.5	-0.20833	0	-0.08333
0.66667	0.33333	1	0.16667	-1	0.33333
0.33333	1	-1	0.078947	-1	0.33333
0.33333	-1	-1	0.28571	1	0.66667
0.33333	0	1	0.625	0.090909	-0.16667
0.090909	-1	1	-0.5	0	0.44444
-0.16667	-1	-0.09091	1	0.3	0.33333
0.041667	0.66667	-0.77778	-0.5	0.66667	0
-0.22222	-0.33333	0.17647	0.75	0	0.20833
0.16667	-1	0	0	1	0.33333
0.33333	-0.42857	0.5	0.75	1	0.083333
-0.33333	1	1	0	0	0
0.33333	1	1	0	1	0
-0.33333	1	1	0.15	0.33333	0.16667
0.33333	1	-0.33333	0.5	-1	-0.33333
0.11111	1	-1	0.5	0	0.16667
-0.33333	1	1	0.25	-0.6	0.66667
-0.33333	1	-0.14286	0.25	1	0.02381
-0.2381	1	0	0.5	1	0.26667
0.33333	-0.33333	0	0.5	0	0.33333
-0.11111	1	-0.33333	0.2	1	0.33333
0	0	0	0.1	-1	0.11111
-0.33333	-1	-1	-0.25	-1	0
-0.33333	1	1	0.1875	0.28571	0.11111
-0.33333	0.33333	0.14286	0.33333	-0.2	-0.33333
0.22222	1	-0.2	0	0.33333	0.074074
0.11111	-1	-1	0.33333	0	0.5
-0.33333	1	-0.14286	0.5	1	0
0.33333	0.46667	0.33333	0.0625	1	0.4
-0.11111	0.33333	-1	0.5	-0.33333	0.13333
-0.33333	-0.6	-1	0	-1	-0.09524
0	0.022222	1	0	-0.11111	-0.125
-0.33333	0.73333	-0.25	-0.3	0	0.25
0.16667	-0.2	-1	0.16667	1	1
0	0.33333	-1	0.41667	1	0
-0.33333	0.23148	0	0	0.5	0.25
-0.33333	0.5	0.2	0	0.14286	0.25
0.46667	0	1	1	-0.2	0.33333
-0.46667	-1	0.2	1	1	0.34211
-0.33333	0.66667	-0.5	0.4	0.33333	0.41667
-0.16667	0	0.5	0.3	1	0.375
0.33333	0	1	0.42222	0	-0.5
1	0	0.33333	0.13684	-1	1
-1	0.46667	0	0.25714	1	1
-1	1	-1	0.6	1	0.5
1	0.5	0	-0.2	0	0.5
0.27273	0	1	0.6	-1	1
-0.5	0	1	0.6	-1	0.5
-0.125	0	1	0.4	-0.33333	0.375
-0.66667	0	0	-0.06667	0	0.5
0	0	-1	0.6	-1	0.5
-1	0	-1	-0.2	-1	0.25
-1	0.26667	1	0.3	-1	0.5
-1	0.5	-1	0.28	-1	0
1	1	0	0	-1	0.5
0.33333	0	1	0.2	1	0.75
1	1	1	0.4	1	0
-1	1	1	0.4	1	0.5
-0.75	1	-1	0.6	-1	0.3
0.14286	-1	1	0.6	-1	0.33333
1	1	1	0.12	-1	0.3125
-0.33333	1	-1	0.52	0	0.33333
1	0.066667	-1	0.6	1	0
1	0	0	0.3	1	0.16667
-1	0	-1	-0.33333	0	0
-1	0.66667	-1	0.2	-0.125	0.33333
-0.5	0.33333	1	0.6	-0.625	0.5
0	0	-0.06667	0.2	0.0625	0
-1	0.055556	-0.06667	0.45	0.375	0.7
0.14286	0.5	-0.06667	0	0.25	0.7
-0.33333	-0.33333	0.2	0.2	-0.5	0.14286
1	0	0.066667	-0.04	-0.08571	0.41667
1	0.055556	0.33333	-0.12	-0.5	0.46667
-1	0.25	-0.6	0.33333	0	0.2
-0.25	-0.16667	-0.23364	0.26667	-1	1
0	-0.5	0	0.2	0	0.6
1	0.051852	0	0.56522	0	-0.2
-1	1	-1	-1	0	0.13333
-0.2	-1	-0.5	1	-1	0.28889
0.2	-1	1	-1	-0.375	0.22105
-0.33333	-0.33333	1	0	1	0.6
-0.5	1	-1	-0.33333	-0.5	0.3
-0.33333	-1	-0.33333	0.33333	0	-0.6
-0.33333	-1	-0.33333	-0.05263	0	1
-1	0.33333	0.5	0.42857	-1	0.6
-1	0	0	-0.5	1	0.2
-1	1	0	1	0	0.46667
-1	-1	0	1	-1	-0.06667
0	0.33333	-1	-1	-0.5625	-0.6
0	1	1	0	0.5	0.3
0	0	-1	-0.33333	1	0.2
0	-1	0.066667	1	-1	0.6
0	-0.66667	0.5	1	1	0
-1	1	1	0.5	-1	0.6
1	0	0	0.4	0	0.6
0	0	1	0	1	-0.6
1	0.33333	1	0.33333	-1	0
0	0.5	1	-1	1	0.6
-1	-0.5	1	1	-0.25	-0.11429
1	0	1	1	-1	0.2
1	-0.25	1	-1	0	0.2
1	0	0.066667	-0.2	-1	0.25
-1	-0.33333	1	0.2	0	0.73333
-0.3125	1	0	0	0.38462	-0.2
-0.25	1	-1	0.75	-0.53846	-0.2
0	1	0.083333	1	-0.46154	0.6
0	-0.33333	-0.5	1	0.38462	0.066667
-0.125	1	0	0.33333	0.23077	0.2
0.125	-1	0.58333	1	-0.38462	1
-0.08871	1	0.16667	0.25	-0.19231	0.28
-0.5	0.066667	0.16667	0	-0.23077	0.36
0	1	-0.33333	1	0.076923	0.14286
0	-1	-0.05556	0.2	0.23077	0.2
-1	1	0.083333	0.2	-0.09091	0.6
-1	-0.16667	0.16667	-0.33333	1	0.27273
0	-1	0.33333	0.33333	1	-1
-0.25	0	0.11111	0.5	-1	1
-1	0.6	1	-0.6	1	1
0	0.2	1	1	1	0
0	-0.2	1	0	1	0.5
1	0.33333	0	1	-1	0.11111
-0.5	0.6	-1	1	0.375	0.15789
0	-0.6	-1	1	0	0.66667
0	-0.2	-1	0.66667	1	0.5
0.0625	0.36	-0.06667	0.11111	1	1
-0.5	0.4	1	0.36842	0.38462	1
0.33333	-0.2	1	0.71429	-0.33333	1
0	0.6	1	0.5	-0.33333	-1
-1	0.2	0	1	-1	1
1	0.6	1	1	0.33333	0.33333
-1	0	1	1	1	1
1	0.2	0	0	1	0.25
1	0.043478	0.5	0.33333	-0.33333	1
-0.25	0.33333	0	0	-0.33333	-0.5
1	-0.33333	1	1	0	0
1	-0.33333	-1	0.75	-0.66667	1
-1	0.77778	0.066667	0.2	-1	0
0	-0.33333	-0.5	1	-0.23077	1
-0.33333	-0.33333	1	1	1	0
0	1	0	1	-0.71429	1
-0.08333	0.11111	0.66667	-1	1	0.71429
-0.16667	0	0	1	1	0.6
0.5	0	0.5	1	-1	0.33333
-0.17708	-0.33333	-1	0.6	0	0.5
0	0.055556	-1	1	1	1
0.16667	-0.33333	1	1	1	1
0.66667	0.66667	0	0	-1	0.33333
-0.06667	0.33333	1	1	0.375	-1
0	0.2	-1	1	0	0.33333
1	-0.42857	-1	1	-1	1
-1	0.5	-0.46667	-1	1	1
-1	0	-1	0.5	0.69231	1
1	-0.5	-1	1	1	1
1	0.33333	-1	1	1	0.14286
-0.375	1	0	0.2	0	0.33333
0	0.5	1	0.6	0.2	0
-1	0.5	1	0.66667	-0.2	0.2
-1	0.33333	-0.4	0.66667	-0.2	1
-0.33333	0.5	0.2	0	0.6	1
0	0	0.6	1	0.2	-1
0	0	0.6	1	-0.2	0
0	0.125	0.6	-1	-0.15	1
-1	1	0.2	1	-0.4	0.33333
-1	0.25	0.2	1	0	-1
1	0.5	0.093333	1	-0.6	0.33333
0.125	0.3	0.6	-1	-0.13846	-0.75
-0.5	0	-0.2	-1	1	0
0	0.38462	0.6	0.66667	-0.46667	-1
1	-1	-0.06667	0.33333	0.6	-1
-0.33333	-1	1	-1	-0.27273	-0.33333
0	1	0.8	0.33333	0.33333	-1
-1	0.33333	-0.2	1	-1	0
-1	1	-0.18182	1	-1	-1
1	-1	0.33333	-1	0.33333	1
1	1	-1	0.33333	1	1
0	0.33333	0.33333	1	-0.33333	-1
-1	1	0	-1	-0.33333	-1
-1	1	1	1	0	-1
-0.75	-1	-0.33333	-1	-0.33333	-1
-1	0.16667	-0.33333	-0.33333	0	-0.33333
1	-1	-0.2	1	0.33333	-1
1	-1	0.33333	1	0.23077	1
-0.5	-1	0.66667	0	1	0.1875
1	-0.2	0.33333	-1	0.33333	0
0	-0.33333	0.38889	1	1	0.125
0.2	0.5	0.33333	0.33333	0.066667	0.125
0.2	-1	0.66667	1	0.33333	-0.25
0.2	0.46667	-0.33333	1	0	0.5
-0.6	0.5	-0.06667	0.3125	0.5	0
0.2	-1	0.33333	0.375	-1	0.25
1	0.5	-0.25	-0.125	0	0.5
-0.075	1	0.5	0.083333	1	-1
-0.4	0.33333	0	0.25	0	1
-0.2	1	0	-0.125	0	0.33333
-0.2	1	0.5	-0.375	-0.40625	0
-0.13333	-0.5	1	0.3527	0.5	1
0.6	0.5	-1	0.5	0.25	-1
-0.4	0.3	-0.03333	0	-0.5	-0.0625
-0.2	0.6	-0.5	-1	0	1
-0.27273	0	0.25	0	1	-0.5
-0.66667	-0.2	1	1	-0.33333	1
0.33333	0.2	0.125	0	0.5	1
0.33333	0.25	0	0	-0.3	0.33333
0.33333	0	0.5	-0.125	0	0
0.33333	1	0	-1	-0.42857	1
0.33333	0	0	0.5	-0.5	1
0.16667	-0.2	0	1	0	0.4375
-0.33333	1	0.33333	1	0	1
0	0.25	-1	-0.33333	0.5	1
-1	1	1	0	0	1
0.055556	0.5	-1	0	0	1
0.33333	1	0	0	1	1
0	0.8	1	0.1875	-0.375	0.33333
-0.33333	1	-1	-0.5	-0.5	1
0.33333	0.33333	-1	1	-1	1
0	0.5	0.066667	1	-1	1
0	1	1	1	-0.07692	0
-0.5	1	0	-1	1	-1
0	1	-1	0.33333	-0.33333	1
-0.5	1	0	1	-1	1
0.5	0	-1	-1	-0.8	0.35714
-0.5	0	1	1	-0.33333	0
0.15625	0.5	-1	0.75	0	0.28571
-0.75	1	-0.2	1	1	0.095238
0	0.75	-0.33333	0	-0.85714	-0.14286
0	0.25	0.5	0.25	0	0.14286
-0.25	0.4	1	-0.16667	-0.5	-0.28571
0.5	0.25	-0.07692	0.33333	1	0.10714
-0.5	0.5	-0.5	0.55556	-0.75	-0.07143
1	0.5	-1	1	-1	0.35714
-0.4	0.57143	0	0	0	0.14286
-0.16667	0.5	-1	-0.33333	-0.5	-0.01075
0.57143	0	0.25	0.27083	0	1
0	0.5	0	-0.08333	1	1
-1	1	0	-0.08333	-1	-1
0	0.4	-1	0.66667	-1	0.33333
0.5	0.5	-0.5	0.093525	-1	1
1	0	-1	0	-1	1
0	1	-1	-1	1	-1
-0.0625	0.5	0	-1	-1	0.25
-0.5	1	1	1	-1	-1
0.5	0.33333	-0.5	-1	-1	0
0	0.66667	1	1	-0.14286	1
0.083333	0.33333	-1	-1	0.14286	0.14286
-1	0.5	1	0.25	-0.42857	0.33333
-0.5	0	1	-1	-0.14286	0.33333
1	0.5	1	0	-0.42857	1
-0.4	0.16667	-0.33333	-1	-0.71429	0.11111
-0.33333	0.33333	-0.33333	0.16667	0.13636	1
0.25	0.41667	0	0	-0.83333	0.33333
0.5	0.83333	-0.16667	1	0.33333	0.33333
-0.38462	0.23529	-0.66667	0.33333	-1	0.33333
-1	0.16667	0	-0.33333	-0.33333	1
-1	0.33333	-0.29412	0.33333	0.33333	0.66667
-1	0	0	-1	-0.33333	0.33333
-1	0.33333	-0.33333	-1	0.047619	0.2381
1	0.066667	-0.33333	0.125	-0.77778	0.33333
0.25	0	-0.33333	-0.66667	-0.5	1
0	0	0.33333	0	0.33333	0
0	1	-0.33333	1	-1	-1
-0.5	0.33333	-0.44444	0.055556	0	1
1	0.33333	0.14286	-1	0.33333	-0.33333
1	-0.11111	0	0.14286	-1	1
1	0.5	-0.33333	0	-0.04762	1
1	0	-0.33333	1	-0.33333	1
1	1	0	1	0.71429	0.625
0	-0.33333	0.33333	0.33333	-0.5	1
0.6	-0.66667	-1	1	1	-1
-0.6	0.2	0.11111	-1	1	-1
-0.4	-0.33333	0.11111	1	0	0.28571
0.2	0	0.14286	0.375	1	1
0.16667	0.33333	0.5	-1	-1	1
0	0	-1	0	-0.14286	0
-0.33333	-0.33333	-1	-1	0.33333	-0.2
-0.33333	-0.44444	1	-0.16667	0.33333	0.2
-0.33333	0.11111	-1	1	-1	-0.2
0.33333	0.75	-1	-0.33333	0.25	-0.6
0.066667	0	0	-0.2	1	-0.2
0.75	1	0.33333	0.2	0.5	0.2
-0.5	0	0.33333	0.6	0.25	0.25
-0.33333	0.5	1	0.6	0	0.2
-1	0.2	-0.2	0.6	-0.5	0.6
0.66667	0.5	-0.6	-0.2	-0.07143	-0.2
-0.33333	0	-1	0.2	0.5	-0.05714
-0.06667	1	0	-0.1	0.33333	0.6
-0.33333	0.5	0.2	-0.8	0.5	0.2
-0.33333	0.5	-0.6	-0.6	0.57143	0.2
-0.5	-0.16667	-0.2	-0.2	-0.33333	0.043478
-1	0.33333	0.2	0.2	-0.33333	0.5
-1	0	-0.2	-0.2	0.33333	-0.5
1	1	0.2	-0.2	-0.33333	0.5
-1	1	-0.33333	0.2	-1	0.16667
0.2	1	0	-0.13043	0.33333	0.5
-0.33333	1	-1	0	-0.14286	0
-0.33333	0	-1	-0.5	0.11111	0.5
-1	-0.6	1	0	-0.11111	0.28125
0	0	1	0	-0.33333	-0.25
-0.33333	1	-1	0.5	-0.16667	0.75
1	1	0.33333	-1	-0.71429	0.5
0.66667	0	1	0.5	-0.14286	0.17857
0.33333	0	-1	0.3125	0.71429	-1
0.2	0.66667	-1	0	-0.42857	0.66667
-0.11111	-0.33333	-0.2	0.25	-0.28571	0.5
-0.11111	0.33333	-0.07143	0.5	-0.42857	0.7
-0.33333	1	-0.71429	0.20833	-0.14286	0.71429
0.25	0.5	-0.42857	0	-0.10204	-0.25
0.5	1	-0.14286	0.5	-0.04762	0.5
0	0	-0.14286	0.5	0.14286	0.5
0	-1	-0.42857	0.1	-0.14286	-0.16667
-1	-0.2	0	0.66667	0	0.5
0	0	0.2381	-0.25	-0.14286	0.5
0.4	0	0.047619	0.5	-0.09091	-0.5
-0.33333	1	-0.14286	1	-0.5	0.125
0.66667	0	0.37143	0.16667	1	0.5
1	-1	-0.42857	1	0	0.75
1	0.66667	-0.04348	-0.5	-0.5	0
-1	-0.33333	-0.25	0.5	0	0
-0.41667	0.33333	-1	0.21875	-1	1
0.66667	1	0	-1	0.28571	0.16667
0	-1	0	-0.5	-0.66667	0
0.16667	0.5	-1	0.5	0.33333	0.1
0.33333	0.75	-1	0.16667	1	0.5
0.13333	0.5	0.5	0	-0.25	0.33333
0	0.5	-0.33333	-0.16667	-0.66667	0.5
0	-0.05	0.66667	0	0.14286	-1
0	0	0	-0.3	1	0
0.33333	0.125	0.2	0.375	0	0.33333
0.5	-0.25	-1	-0.66667	1	0
-0.29032	0.4375	-0.42857	0.5	-0.33333	1
0	0.375	1	1	0.33333	1
1	0.25	0	0	1	0
-0.33333	0.083333	-1	0.66667	-0.33333	0
0.33333	0.083333	-0.33333	0	0.047619	-0.5
-0.33333	-0.25	-0.33333	-1	-0.11111	1
-0.46667	0.5	-0.33333	0	0.77778	0.28571
-0.55556	0.25	-0.33333	-0.4375	1	1
0.11111	0.10345	-0.44444	-0.5	0	0
-0.33333	0.7	0.33333	-0.5	0.33333	0
0.11111	1	-0.11111	0	0.14286	-0.2
0.66667	0.4	-0.33333	-0.25	0.33333	-0.5
0.11111	-0.4	0.066667	1	0.5	0.25
0.14286	0.04	0.33333	-0.66667	-0.25	1
0	0	-0.2381	-1	0	-0.21739
0.33333	-0.6	-0.33333	-0.4	-1	-0.4
1	0.2	0.14286	-0.25	-1	-1
0.66667	0.1	-0.25	-0.25	1	0.2
-0.33333	0	-1	-1	0	0.5
0.2	-0.26667	0	0.076923	-0.57143	-1
-0.11111	-0.2	0.5	0.5	-1	-0.6
-0.11111	-0.06667	1	0	0	1
1	-0.2	1	-1	-1	0
0.33333	0.6	-0.16667	0	-0.5	1
1	0.2	-0.33333	0.75	0	-1
0.11111	-0.15	0.66667	0	-0.14286	1
0.33333	-0.42857	0	0	-0.5	-1
0.14286	0.31818	0.6	-1	-0.33333	-1
0	0.27273	0	0	-1	0.6
0	0.27273	-0.14286	-1	-0.5	1
0	0.090909	0.5	0	1	0
0.5	-0.09091	0.33333	1	-1	-1
-1	0.18182	1	0.5	1	1
0.4	0	0.5	-1	1	-1
0.66667	0.45455	-1	0	-1	-0.2
0	0.45455	-1	1	-0.14286	-0.57143
0	0.27273	1	-1	1	-0.14286
0.66667	0.15152	-1	1	-0.33333	0.71429
0.5	0.27273	1	0.42857	1	-0.14286
-0.33333	0.030303	-0.66667	0.42857	0.5	0.14286
-0.66667	0.090909	0.33333	0.57143	-1	-0.43478
-0.33333	1	-0.33333	0.85714	-0.14286	-0.46667
-1	0.45455	1	0.71429	0	0
-1	0	-0.2	1	0.33333	0
-1	-0.2	-1	0.2381	0	-0.33333
1	0.071429	-0.71429	0.625	1	0.33333
1	0.5	1	0.5	-1	0.33333
-1	1	0.33333	0	-1	-0.14286
-0.6	0	-1	0.5	-1	1
-0.33333	0.66667	-0.5	1	0	-0.33333
-0.33333	0.33333	-1	-0.5	1	-0.33333
-1	0.33333	-1	0.35714	-1	-1
0.33333	0	-1	0.14286	-0.42857	0.33333
0	1	1	0.16667	0.33333	1
-1	0.16667	1	0.33333	0.33333	-0.33333
-1	1	-1	0.33333	1	-0.42857
-0.33333	-0.11111	-1	0.66667	1	0.11111
0	-0.55556	0.33333	1	0.33333	-0.5
-1	-0.77778	-1	1	0.14286	1
-1	-0.33333	-0.2	0.33333	-1	0
1	-0.33333	1	1	-0.33333	-1
-1	0.33333	0.14286	1	0	1
1	0.33333	0	-0.5	-1	1
1	0.066667	-0.33333	1	-0.05556	-1
0.2	0.090909	0	0	0.11111	0.14286
-0.33333	0.14286	-1	0	-0.11111	1
0.33333	0.5	1	1	-0.33333	1
1	1	0.21429	-1	-0.55556	0.2
0.33333	1	-0.14286	0.42857	-0.55556	0.25
1	0	0.42857	0	0.14286	-0.25
0.33333	1	0	-0.33333	-0.03704	0.5
0.33333	1	0.14286	-0.125	0.33333	0.5
-0.33333	1	0.42857	0.5	-0.11111	-0.5
1	-1	0	0	0	-0.14286
-1	1	-0.2381	0.25	-0.25926	0.16667
1	0	0.2381	0.5	0.20635	0
0.125	0.33333	0.42857	-1	-0.33333	0
-0.25	0.33333	-0.08571	0.35714	0.18519	0.38462
-0.5	1	0.42857	0.375	-0.55556	-0.2
0.25	0	0.18367	-0.5	-0.33333	0.5
0.25	-1	0.14286	-0.5	-0.11111	0
0.35	-1	0.33333	0.2	-0.06329	0
0	0.25	0.42857	0.25	-0.16667	1
0.25	-0.2	0.14286	0	0.66667	0
0.5	0.63636	-0.71429	0.5	0	-0.14286
0.16667	-0.33333	-0.02222	0.5	-0.66667	0
0	1	0.083333	1	0	-0.33333
0.41667	0.45833	-0.66667	1	-0.33333	-1
0.083333	0.83333	-0.66667	0.28571	0	0
-0.25	0.33333	-0.16667	0.5	0.11111	0.5
0.375	0.58333	0	0.33333	0	0.31429
-0.75	-0.03333	0	0	-0.33333	0.28571
0.75	0.41667	0.055556	0.5	0.083333	0.57143
-0.01754	0.16667	0.22222	-1	0	0.14286
0.083333	0.5	0.66667	0.5	-0.04762	0.42857
0	0.29167	0.33333	0.14286	-0.33333	0.42857
0	0.41667	0.13333	0.14286	0.11111	0.42857
0	0.25	0.33333	0.57143	-0.33333	0.42857
0	0.16667	0.19048	0.71429	0	0.14286
0.13333	0.055556	0.33333	-0.14286	0.33333	0.71429
-0.44444	0.083333	0.11111	0.34694	0.14815	0.42857
-0.22222	0.66667	0.33333	0.21429	0.1875	-0.71429
0	0.5	0.33333	0.42857	-0.33333	0.72727
0.33333	0.083333	0.33333	-0.14286	0.11111	0
0	0	0.52381	0.42857	-0.77778	-0.5
0.055556	0.15152	0.48387	-0.42857	-0.11111	0.5
0.11111	0.16667	0	0.42222	-0.33333	1
-0.11111	0.5	-0.55556	1	-0.33333	1
0.16667	0.028986	-0.55556	-1	-0.01587	0
-0.66667	0.16667	0.22222	1	-0.33333	-0.14286
0	-0.55556	-0.11111	1	0.25926	-0.33333
-0.08333	0.22222	0.55556	1	0.11111	0.33333
0.058824	0.22222	0.037037	-1	0	1
-0.05556	0.2	-0.11111	1	-0.11111	-0.25
-0.55556	0.22222	-0.03704	0	0.079365	-0.5
-0.33333	0.33333	0.11111	0.33333	-0.44444	0.57143
0.33333	1	0.28889	1	0.25926	0
-0.11111	0.55556	-0.11111	1	-0.44444	0.73333
0.066667	0.22222	0.015873	1	0.55556	-0.66667
0.11111	0.22222	0.22222	0.71429	0.11111	0.66667
0.037037	0.25926	-0.18519	-0.25	0.20988	-0.33333
-0.33333	0.25926	0.22222	-1	-0.18519	1
0.48148	0	0.33333	-1	-0.02632	0.33333
0.11111	0.55556	0.11111	0.5	0	0.047619
0.14815	0.77778	0.20635	0	0	0.77778
0.25926	0.027778	0.25926	-1	-0.5	0.77778
-0.18519	-0.15556	-0.06494	0.85714	0	0.33333
0.22222	0.11111	0.5	0.5	0	0.5
-0.33333	0.48148	-0.33333	0.33333	0	0.33333
0.11111	0.77778	-0.33333	-1	0.21429	0.42857
0.16667	0.25926	0.66667	0.25	-0.33333	0.33333
0.074074	0.2	-0.33333	0	0.66667	0.33333
-0.05263	0.5	-1	0.14286	-0.5	0.6
-0.2	0.33333	0.55556	1	0.375	-0.5
0.6	0.33333	-0.33333	-0.33333	0.16667	0.5
0.6	-0.66667	0.11111	0.16667	-0.14286	1
0	-0.33333	0.33333	-0.33333	0	1
0.6	0.66667	0.066667	0.66667	-0.5	1
0.2	0.66667	0.33333	0.33333	0.25	-0.28571
-0.2	0.33333	-0.14286	-0.33333	0.5	0.33333
-0.06667	0.33333	0	0.33333	-0.5	-0.33333
-0.2	0.33333	0.11111	0.52381	0.22222	1
0.46667	-0.11111	0	-0.5	-0.16667	-0.5
0.2	0.55556	-0.33333	0.77778	-0.27778	0
0	0.11111	-0.33333	-0.33333	0.69231	0.71429
0.066667	0.66667	0.047619	0.66667	-1	0.5
0.066667	1	0.55556	0.33333	1	0.33333
0	1	-0.03704	0.42857	-1	1
-0.2	0.25	1	-0.33333	0	-0.2
0.2	-0.33333	0	0	1	0
-0.05	-0.0303	-1	0.14286	-1	1
0.066667	0.11111	-1	-0.5	-0.42857	1
0.022222	-0.33333	0	1	-0.33333	-1
0.083333	0.27778	-1	0	-0.33333	-1
0.5	0.25926	-1	0.5	-1	-0.71429
1	1	-0.33333	1	-1	-1
1	0	-0.33333	-1	0.33333	-1
1	-1	-1	0.42857	-0.14286	1
-1	0	-1	0	0	0.5
0.6	0	-0.2	-0.33333	-0.33333	-1
0.33333	-0.6	1	0	-1	0.71429
0.33333	-1	-0.42857	0.25	-1	0
1	-0.5	0	-0.5	1	0.33333
1	-1	-1	0	-0.11111	0
1	-0.25	0	1	-0.33333	0.6
0.33333	-0.5	-1	0	-0.33333	0
0.33333	-0.16667	-1	0	-0.5	0
-0.33333	0.33333	0.71429	-1	-0.15385	1
1	0.33333	0	-0.5	-0.23077	1
-1	0	-0.33333	-1	0.38462	-1
-1	0	-0.33333	1	-0.15385	-0.14286
0	0	0.13636	0	-0.23077	0.33333
0.33333	-0.25	-0.27273	1	-0.07692	0.33333
0.33333	0.2	-0.45455	1	-0.07692	1
0.2	0	0.27273	0.42857	-0.12821	0
-1	-0.33333	-0.09091	0	0.17949	1
-0.03846	1	-0.09091	0.33333	0.076923	0.71429
-0.07692	-0.25	-0.18182	1	0.076923	1
-0.07692	0.11111	-0.09091	-0.5	-0.4359	1
0.30769	0	0.090909	0	0.010989	1
0.23077	-0.5	-0.27273	-0.14286	-0.46154	1
0.076923	-1	-0.09091	1	0.33333	0.37778
0.17949	1	-0.09091	-1	-0.30769	0.44444
0.025641	0	-0.16883	0.33333	0.076923	-0.11111
0.076923	0	0.18182	0	0.38462	0.33333
0.28205	0.2	0.030303	1	0.042735	0.55556
0.38462	-1	-0.36364	1	0.051282	0.11111
0	-1	0.090909	-1	-0.02564	0.20635
0.076923	-1	-0.09091	1	-0.07692	0.11111
-0.12821	0	0.064935	0	0.38462	0.33333
-0.15385	-1	0.060606	-1	-0.2561	0.33333
-0.38462	0	0.010101	1	-0.27778	0.27778
0.38462	-0.33333	0.030303	0.42857	0.55556	0.33333
-0.11538	-0.33333	-0.45455	0	-0.11111	0.2381
-0.05128	-1	0.017544	1	-0.22222	-0.22222
0.008547	-1	-0.27778	1	-0.11111	0.25926
-0.10769	1	-0.55556	-0.5	-0.11111	0.11111
0.69231	0	-0.33333	0	-0.07937	-0.11111
-0.03068	-1	-0.22222	0.71429	-0.40741	-0.11111
-0.11111	-0.09091	0.11111	-1	0.11111	0.21053
-0.11111	-0.33333	0.11111	-1	0.55556	0.14286
-0.33333	1	-0.11111	1	0.055556	0.28571
0.44444	-0.16667	-0.11111	1	-0.18519	-0.71429
0.55556	-0.33333	0.18519	-1	-0.07937	-0.14286
0.2	-0.33333	0.55556	-1	-0.33333	0.71429
-0.25926	0	0.37778	0.42857	0.11111	0.42857
-0.03704	0.33333	0.11111	0.14286	-0.77778	-0.26531
0.33333	0	-0.04762	0.14286	0.11111	-0.14286
0.25926	0.16667	-0.11111	0.71429	0.55556	-0.2381
0	0.5	-0.18519	0.71429	-0.08642	0.14286
0.14815	0	0.33333	0.42857	-0.33333	-0.14286
0.18519	-0.16667	0.33333	0.5102	-0.1358	0.14286
0.18519	0.5	0.11111	0.71429	-0.11111	0.30612
0	0.33333	0.015873	0.2381	-0.33333	0.14286
0.11111	0.58333	0.18519	0.14286	-0.07692	0.14286
0.77778	0.66667	0.012346	0.35714	-0.17333	0.14286
0.11111	0.055556	-0.11111	0.57143	-0.125	-0.42857
0	0	-0.11111	0.42857	0.5	0.14286
-0.06173	0.11111	-0.07071	0.42857	0	-0.01587
0.15556	-0.66667	0.18421	0.42857	0	0
0.11111	0	0.125	0.33333	0.5	0.12727
0.17949	0	-1	0	0.5	-0.27273
0.20513	0	-0.5	0.14286	0.35714	0.090909
0.125	-0.33333	0	0.42857	0.33333	0.090909
0	0	-1	0.72727	0.66667	0.63636
-0.5	-0.33333	-0.5	-0.35714	1	0.81818
0.5	0	0.083333	0.42857	0.375	0.14286
-0.5	0.055556	-0.33333	0.28571	-0.5	0.090909
-0.2	0.22222	-0.33333	0	-0.14286	-0.0303
0	0.11111	-0.5	-0.14286	0.25	0.63636
-0.5	-0.33333	0.1	-0.14286	0.16667	0.045455
0	-1	0.5	0.18367	0.25	0.090909
0.5	-0.3125	-0.14286	0.14286	0.5	0.4026
-0.25	0.14286	0	0.14286	0.5	0
-0.08333	1	-1	-0.14286	0.11111	0.27273
0.33333	1	0	-0.07143	-0.08333	0
-0.33333	-0.11111	0.5	0	-0.16667	0.090909
-0.25	0.33333	0.5	0.18367	0.5	0.090909
-0.5	-0.33333	0.14286	1	0	0.21212
-0.5	0.42857	0.33333	-0.14286	0.26923	0.16883
-0.125	0.14286	0	0.14286	0.11111	0.13514
0.083333	0.047619	0.5	-0.42857	-0.53846	0.5
-0.11111	0.023256	-1	-0.42857	0.16667	0
-0.1	0.33333	0.045455	0.14286	1	0
0	0.73333	0.055556	0.38776	-0.33333	0
0.038462	-0.06667	0.53846	-0.21739	0	0.5
0	0.085714	0.16667	0.45	1	0.5
0.46667	0.19444	1	0.6	1	0.21429
0.5	0.066667	0.33333	0.1	0.2381	0.16667
0	0.6	0.66667	0.6	-0.55556	0
0	0.066667	-0.33333	0.6	0.33333	-1
0.5	-0.08571	1	0.2	-0.33333	0.125
1	0.17333	-0.11111	0.34286	0.16667	0.25
0.4	-0.04762	-0.11111	0.45	0.33333	0.78571
0	0.33333	0.33333	-0.06667	0.2381	0.25
0.66667	1	1	0.2	0.33333	0.5
1	-0.11111	0.2	0.2	0.11111	0.25
-0.33333	0.2381	-0.33333	0	0	-0.5
-0.5	0.28889	0.047619	0.31429	1	-0.5
-0.16667	0.46667	-0.33333	0.6	1	0.27778
0	-0.14286	-0.55556	-0.2	0.40741	0.14286
0.33333	0.33333	0.33333	0.4	0	0.27273
0.5	1	0.33333	-0.2	0.037037	0.42857
-1	-0.33333	0.33333	-0.2	0.66667	0.6
1	-0.14286	0.61905	0.8	-0.33333	0
0.5	0.6	-0.33333	0.51429	0.076923	0
-0.16667	-0.6	-0.48148	0.28571	-0.03704	1
0.22222	0.33333	-0.11111	0.41304	0	1
-0.2	0.5	0.33333	0.75	-0.75	1
0	0.5	-0.0303	0.5	-0.5	-0.42857
0.38462	0.16667	-0.11111	0	-1	-0.33333
0.66667	0.28571	0.5	0.25	-1	0.33333
0.75	0.3	0.14286	1	-1	1
-1	0	0	0.5	-1	0
-0.5	0.5	1	0.14286	1	-1
1	-0.5	-1	0.375	-0.14286	0.42857
-1	0.2	0	0.16667	-0.33333	0
0	0	-1	0	-1	0.33333
-1	0	-1	0.25	-1	1
0.6	-0.33333	-0.66667	0.25	1	-1
-0.33333	-0.57143	-0.33333	0.57143	0.33333	-1
-1	0	-0.33333	1	-0.42857	-0.11111
-1	0	-1	0	-1	-0.14286
1	-0.33333	-0.6	0.16667	-0.33333	0.45455
1	0	-1	0.25	-1	0.5
0.33333	-0.25	-0.14286	0	1	1
-0.33333	0	-1	1	1	0.23077
1	0.33333	-0.33333	0.64286	-0.11111	0.23077
0	1	-1	0.14286	-0.33333	0.15385
1	0.33333	-1	0.25	0.11111	0.076923
1	0.42857	1	1	-0.5	0.38462
-0.5	0.066667	-0.14286	-0.5	-1	0.84615
0.33333	0.6	-0.66667	-1	-0.23077	0.076923
0.11111	0.33333	-0.33333	-1	-0.77778	0.23077
0.2	1	-1	1	-1	0.076923
1	0.5	-1	1	-1	0.84615
0.53846	-1	-0.45455	1	1	0
0.55556	0	-0.55556	0.71429	-0.375	-0.07692
-0.5	1	-0.5	0.5	0	0.49451
0	0	-1	0.33333	0.5	-0.46154
1	-0.14286	1	-1	-0.5	0.4359
-0.42857	-0.06667	-0.25	0	-0.25	0.30769
0.71429	0.2	-0.33333	0	-0.75	0.38462
0.42857	-0.33333	0	0.14286	-0.03571	0.53846
0.42857	-1	0.5	1	-0.25	0.31624
-0.14286	0	-0.33333	0	0.33333	0.23077
0.25714	-0.5	0	0.33333	-0.5	0.46853
-0.33333	0	0.16667	-1	0.1875	0.46154
-0.42857	-1	0.66667	1	-0.33333	0.53846
-0.42857	0	0	1	-0.14286	0.34568
0.047619	1	0.33333	0.14286	-0.25	0.42222
0	-0.33333	0	-0.42857	-0.16667	0.22222
-0.04762	-0.42857	0.66667	0	-0.5	0
-0.42857	0.4	0.28571	-0.5	0	0.33333
0.14286	-0.2	0	1	-0.5	0.77778
-0.42857	0	0.11111	0.41667	0.027778	0.11111
-0.71429	0	0.33333	0	-0.125	0.047619
1	0.75	-0.33333	0.25	-0.11111	0.11111
0.035714	0	-0.33333	0.41667	0.125	0.18519
-0.28571	0	0	0.83333	-0.25	0.77778
0.015873	0.5	0.16667	0.16667	0.038462	0.22222
-0.14286	-0.33333	0.11111	0.33333	-0.16667	0.11111
0.71429	1	0.55556	0.58333	-0.0625	0.42857
-0.16484	1	0.33333	0.33333	0	0
0.079365	-0.33333	0.15152	0.33333	0	0.77778
-0.14286	0.71429	0.18519	0.29167	-0.13333	0.44444
-0.14286	0.73333	0.25	0.58333	-1	0.11111
0.14286	0.2	0.11111	0.16667	0.85714	1
-0.18182	0.33333	-0.33333	0.66667	1	0.33333
-1	1	-0.16129	0.33333	0	0.14286
-0.5	0.5	0.71429	0.22222	-1	0.39394
-0.71429	-1	0.25	0.41667	-0.375	0.61111
1	1	1	0	-0.5	0.55556
-0.5	1	0.25	0.66667	-0.28571	0.65812
1	1	0	0.52381	-0.14286	0.28767
-0.5	0.44444	-0.25	0.02381	0.071429	0.52
-0.625	1	-0.41667	0.33333	0.14286	0.8
0	0.11111	0.16667	0.16667	-0.35714	0
[truncated: 3,102 more rows]

## Sheet: ED_Fig.3g
660.925	9.82871	4.39465	2.64697	0.138988	0.521344	0.618818	9.93504	2.06657	-1.12982	1.48749	1.54796	0.023268	-0.482329	-1.33151	1.27591	0.757717	0.0141283	0.306753	0.995368	0	0	0	0.58394	-0.345377	1.0946	0.0399798	0	0	-1.06431	0.0233844	-0.845272	0	-1.36748	-0.708877	0.17503	-1.38609	-0.00312235	0.492684
9.82871	685.465	11.8352	2.99782	0.679802	1.33857	5.87992	4.67024	0.204654	2.53595	0.439823	2.49629	5.42538	2.48662	2.63634	4.4869	1.42979	-0.83807	0.31609	1.87738	-0.369578	0	0.989468	0.731855	0.677536	1.03227	0.623781	0	0	0.187467	0.832757	1.64986	0	-0.288141	0.689387	0	0.0428211	-0.788841	1.03607
4.39465	11.8352	209.684	2.71332	3.56697	1.19019	0.524882	5.30571	1.35851	3.12965	0.52913	1.42016	1.4643	1.94903	1.58557	1.14922	0.440764	1.05704	0.949034	0.88123	1.29866	2.14528	0.928899	0.417048	0.543394	0	0.0635237	0.104643	0	-0.471872	0.229011	-1.12428	0.137631	-0.332738	0.718382	0.224027	-0.419546	0.219102	-0.192537
2.64697	2.99782	2.71332	269.168	10.9592	8.64155	3.30016	-0.459859	4.03135	-1.76509	4.0651	2.65848	1.68149	1.01703	0.0981854	0.650568	1.02036	-0.00492244	0.676079	0.655039	-0.0217281	-0.562905	-0.525124	1.28619	0.3752	0.789747	0.470991	0.413734	0.0818887	0.0714321	0.279232	0.0516877	-0.147465	-0.0860975	1.18129	0.551257	0.620325	0.199221	0.501455
0.138988	0.679802	3.56697	10.9592	360.294	14.7331	7.21716	3.77529	1.72582	2.09402	1.1865	0	1.28306	0.907708	-0.154962	0.401022	0.805023	0.507315	1.29212	0.494344	-0.0788186	-0.603702	0.639526	3.40098	0.285941	-0.238893	0.822268	0.181614	0	1.39657	-0.708997	-0.650296	0.242025	-0.335484	0.192096	0.299415	0.422327	0.417778	0.989302
0.521344	1.33857	1.19019	8.64155	14.7331	127.565	7.85777	6.51378	3.82423	0.526004	1.53775	1.48607	1.21418	0.340845	0.234154	1.31219	2.55198	0.461998	0.556579	0.254991	0.478797	0.0462478	-0.534933	2.89921	0.582376	-0.23437	0.680052	0.118379	0.330354	-0.245875	0.228513	-0.341403	0.17774	0.643996	0.711014	0.316005	0.536828	1.53513	2.0632
0.618818	5.87992	0.524882	3.30016	7.21716	7.85777	242.928	0.517597	0.733155	-0.0374952	3.41652	0.760242	2.87594	0.926443	0.00901215	0.915752	2.80769	2.04829	1.25319	1.37835	-0.13856	0.589385	0.195849	0.0457851	0.365331	-0.392652	0.346141	1.27165	-0.484857	-0.187161	0.481839	0.16358	0.0119578	1.66981	1.51244	1.06924	-0.101893	0.0726097	0.992707
9.93504	4.67024	5.30571	-0.459859	3.77529	6.51378	0.517597	443.811	-2.84232	5.94496	1.01131	0.038477	3.43196	6.20431	1.02461	-0.040543	0.338415	2.72011	1.94149	2.16204	0.611199	1.63967	0.768778	0.365567	0.860552	0.802033	-0.1061	1.79321	0	0.0181867	0.449703	-0.00894245	1.57226	0	-0.291339	0.987526	-0.169938	0.174632	0.122222
2.06657	0.204654	1.35851	4.03135	1.72582	3.82423	0.733155	-2.84232	423.757	17.2667	0.435517	0	1.19256	-0.556793	0.177367	3.96424	1.37194	1.62172	1.53346	0.095318	0	0	1.92487	0.422222	-0.635688	0	0	0.562434	0	0	0	0	0	0	-1.27078	0.679828	0.878842	0	0
-1.12982	2.53595	3.12965	-1.76509	2.09402	0.526004	-0.0374952	5.94496	17.2667	535.847	0.820507	4.89666	0.532365	4.37629	0.104891	1.20618	-0.606311	1.56459	1.75935	1.18808	0.027895	-1.31649	2.50469	2.80956	1.73097	0	0.655732	1.94999	0	1.36262	0.706445	1.04409	0	-0.80286	-0.832377	1.14606	0.0204591	-1.00303	-0.839103
1.48749	0.439823	0.52913	4.0651	1.1865	1.53775	3.41652	1.01131	0.435517	0.820507	520.203	0.275793	7.49508	6.47127	0.0955607	6.032	0.0571572	3.73814	1.20107	-1.79831	0	2.23274	0	0.0131604	1.78524	0	1.17184	1.91076	0	0.100251	0.563736	0.0483106	1.05244	-1.29392	-1.27294	-0.0134567	0.321189	0	-0.446815
1.54796	2.49629	1.42016	2.65848	0	1.48607	0.760242	0.038477	0	4.89666	0.275793	450.291	0.0579011	2.69048	5.03837	2.39673	0.139005	1.00519	2.52116	1.22905	3.76804	2.67433	2.46552	1.54656	0.193581	2.67833	0.222783	-0.528058	0	-1.22358	0.653069	0	-1.19277	0	-0.215521	0.692754	0.379354	-0.816667	0.289437
0.023268	5.42538	1.4643	1.68149	1.28306	1.21418	2.87594	3.43196	1.19256	0.532365	7.49508	0.0579011	223.488	9.21919	0.118873	3.05827	0.755515	3.03882	3.77271	2.09231	2.63458	2.3195	0.302735	1.16501	1.23118	-0.279006	-0.0982548	2.85912	-0.7247	-0.304815	0.760043	-0.511063	-0.300351	2.00521	-0.0258497	1.44003	-0.570838	-0.629735	0.703481
-0.482329	2.48662	1.94903	1.01703	0.907708	0.340845	0.926443	6.20431	-0.556793	4.37629	6.47127	2.69048	9.21919	209.456	-1.75598	3.6264	1.91906	2.46498	3.61131	1.97023	0.419319	1.06256	2.33526	0.0718006	0.874516	1.17326	0.734294	3.04627	0.127574	2.84061	1.01579	2.19572	0.596034	-1.2882	0.33117	0.175203	0.917733	0.542562	0.216019
-1.33151	2.63634	1.58557	0.0981854	-0.154962	0.234154	0.00901215	1.02461	0.177367	0.104891	0.0955607	5.03837	0.118873	-1.75598	516.577	-51.5877	2.79281	3.15226	4.39441	0.0299878	1.10487	1.40282	0.0705433	-1.38628	0.747156	1.35824	1.28992	0.00172593	-1.51604	-2.69004	2.54366	0.0172131	1.33131	0.780778	0.250124	0.00485665	0.042763	0	1.11252
1.27591	4.4869	1.14922	0.650568	0.401022	1.31219	0.915752	-0.040543	3.96424	1.20618	6.032	2.39673	3.05827	3.6264	-51.5877	228.429	4.30608	1.4225	5.30413	1.4783	-1.35634	5.82159	2.23616	2.99693	1.68045	2.50576	1.52559	1.89559	0.584283	0.287677	3.65018	0.626332	0.5025	1.76069	3.18523	0.676147	1.15925	2.70981	0.0829437
0.757717	1.42979	0.440764	1.02036	0.805023	2.55198	2.80769	0.338415	1.37194	-0.606311	0.0571572	0.139005	0.755515	1.91906	2.79281	4.30608	198.809	2.35122	2.90882	0.795058	0.927771	0.294994	3.48213	6.72164	3.31287	1.24684	2.53449	1.14376	-0.353346	-0.134302	2.31072	-0.464836	2.4969	-0.297921	3.29648	2.27191	2.41813	0.590782	2.58666
0.0141283	-0.83807	1.05704	-0.00492244	0.507315	0.461998	2.04829	2.72011	1.62172	1.56459	3.73814	1.00519	3.03882	2.46498	3.15226	1.4225	2.35122	161.23	4.84909	10.0206	4.90317	1.14625	5.36067	0.448826	1.84483	0.573867	1.99517	4.47112	0.693027	-1.08439	3.33411	1.66442	4.85857	2.32012	0.833222	0.221053	1.03965	-0.494483	0.670136
0.306753	0.31609	0.949034	0.676079	1.29212	0.556579	1.25319	1.94149	1.53346	1.75935	1.20107	2.52116	3.77271	3.61131	4.39441	5.30413	2.90882	4.84909	88.7579	6.31663	5.2092	2.40513	2.09518	1.69738	2.37195	4.74105	4.41473	2.52933	0.995048	2.41815	2.22486	1.59328	-0.276521	2.29924	1.93995	1.48687	1.63707	-0.786084	0.175654
0.995368	1.87738	0.88123	0.655039	0.494344	0.254991	1.37835	2.16204	0.095318	1.18808	-1.79831	1.22905	2.09231	1.97023	0.0299878	1.4783	0.795058	10.0206	6.31663	406.238	3.02139	10.0347	5.73397	0.546333	2.90486	3.8689	1.45209	2.55233	-3.37912	3.09324	2.85727	5.40903	6.63633	-1.32361	1.93784	0.785292	1.00982	1.66854	0
0	-0.369578	1.29866	-0.0217281	-0.0788186	0.478797	-0.13856	0.611199	0	0.027895	0	3.76804	2.63458	0.419319	1.10487	-1.35634	0.927771	4.90317	5.2092	3.02139	324.461	4.51168	6.38326	2.44174	1.90276	-0.470725	1.18094	-0.134362	-2.00541	7.51611	1.2352	4.50925	3.35779	2.12434	-1.1721	0.0106742	0.464647	0.425269	0.604581
0	0	2.14528	-0.562905	-0.603702	0.0462478	0.589385	1.63967	0	-1.31649	2.23274	2.67433	2.3195	1.06256	1.40282	5.82159	0.294994	1.14625	2.40513	10.0347	4.51168	435.182	-19.4219	3.53109	2.43839	2.29433	1.74129	4.30844	-1.32147	4.61352	1.81398	2.57281	1.02376	1.62751	0.184538	0.771763	-1.14206	-0.0303646	0.661935
0	0.989468	0.928899	-0.525124	0.639526	-0.534933	0.195849	0.768778	1.92487	2.50469	0	2.46552	0.302735	2.33526	0.0705433	2.23616	3.48213	5.36067	2.09518	5.73397	6.38326	-19.4219	415.762	4.21405	2.28602	2.17986	2.86362	-1.79722	-1.07882	3.18997	0.646775	1.76173	12.1911	1.01045	0.706207	0.917096	1.02045	0.959182	0.181803
0.58394	0.731855	0.417048	1.28619	3.40098	2.89921	0.0457851	0.365567	0.422222	2.80956	0.0131604	1.54656	1.16501	0.0718006	-1.38628	2.99693	6.72164	0.448826	1.69738	0.546333	2.44174	3.53109	4.21405	214.219	9.15708	1.01022	2.23605	1.79897	0.774574	2.99581	2.00408	0.826564	1.60069	2.07208	2.98652	3.22124	1.76662	1.60034	3.96773
-0.345377	0.677536	0.543394	0.3752	0.285941	0.582376	0.365331	0.860552	-0.635688	1.73097	1.78524	0.193581	1.23118	0.874516	0.747156	1.68045	3.31287	1.84483	2.37195	2.90486	1.90276	2.43839	2.28602	9.15708	162.376	9.7581	2.94047	5.1635	1.294	2.24799	3.82047	2.02822	2.58263	2.79808	1.24615	2.32796	1.01686	1.00479	0.859734
1.0946	1.03227	0	0.789747	-0.238893	-0.23437	-0.392652	0.802033	0	0	0	2.67833	-0.279006	1.17326	1.35824	2.50576	1.24684	0.573867	4.74105	3.8689	-0.470725	2.29433	2.17986	1.01022	9.7581	532.072	6.24968	1.01346	0.184647	14.6389	3.44026	4.32987	2.14892	7.06324	2.86119	1.85862	0.538537	4.6763	-0.238461
0.0399798	0.623781	0.0635237	0.470991	0.822268	0.680052	0.346141	-0.1061	0	0.655732	1.17184	0.222783	-0.0982548	0.734294	1.28992	1.52559	2.53449	1.99517	4.41473	1.45209	1.18094	1.74129	2.86362	2.23605	2.94047	6.24968	167.533	7.66053	3.29313	3.84723	3.98893	4.05727	-0.530869	1.15586	1.53537	3.46989	3.38912	3.2511	1.98176
0	0	0.104643	0.413734	0.181614	0.118379	1.27165	1.79321	0.562434	1.94999	1.91076	-0.528058	2.85912	3.04627	0.00172593	1.89559	1.14376	4.47112	2.52933	2.55233	-0.134362	4.30844	-1.79722	1.79897	5.1635	1.01346	7.66053	281.911	7.87702	-2.45633	4.08212	7.04346	7.20143	2.0055	2.70472	3.65769	2.91881	0.543834	0.354212
0	0	0	0.0818887	0	0.330354	-0.484857	0	0	0	0	0	-0.7247	0.127574	-1.51604	0.584283	-0.353346	0.693027	0.995048	-3.37912	-2.00541	-1.32147	-1.07882	0.774574	1.294	0.184647	3.29313	7.87702	580.053	3.29508	4.29273	2.1306	2.53929	1.04872	-0.817142	0.666316	2.82659	-1.18907	0.275842
-1.06431	0.187467	-0.471872	0.0714321	1.39657	-0.245875	-0.187161	0.0181867	0	1.36262	0.100251	-1.22358	-0.304815	2.84061	-2.69004	0.287677	-0.134302	-1.08439	2.41815	3.09324	7.51611	4.61352	3.18997	2.99581	2.24799	14.6389	3.84723	-2.45633	3.29508	594.519	5.8599	2.06688	5.55446	2.42217	0.6406	4.06019	0.127268	-1.56736	1.81303
0.0233844	0.832757	0.229011	0.279232	-0.708997	0.228513	0.481839	0.449703	0	0.706445	0.563736	0.653069	0.760043	1.01579	2.54366	3.65018	2.31072	3.33411	2.22486	2.85727	1.2352	1.81398	0.646775	2.00408	3.82047	3.44026	3.98893	4.08212	4.29273	5.8599	138.142	9.74766	5.33872	5.65874	3.04862	2.39359	3.5228	1.86876	2.5093
-0.845272	1.64986	-1.12428	0.0516877	-0.650296	-0.341403	0.16358	-0.00894245	0	1.04409	0.0483106	0	-0.511063	2.19572	0.0172131	0.626332	-0.464836	1.66442	1.59328	5.40903	4.50925	2.57281	1.76173	0.826564	2.02822	4.32987	4.05727	7.04346	2.1306	2.06688	9.74766	482.702	5.85665	9.44639	3.8839	1.97545	3.13612	5.39366	3.202
0	0	0.137631	-0.147465	0.242025	0.17774	0.0119578	1.57226	0	0	1.05244	-1.19277	-0.300351	0.596034	1.33131	0.5025	2.4969	4.85857	-0.276521	6.63633	3.35779	1.02376	12.1911	1.60069	2.58263	2.14892	-0.530869	7.20143	2.53929	5.55446	5.33872	5.85665	454.12	3.39833	6.29374	2.29369	4.72405	0.797296	1.4314
-1.36748	-0.288141	-0.332738	-0.0860975	-0.335484	0.643996	1.66981	0	0	-0.80286	-1.29392	0	2.00521	-1.2882	0.780778	1.76069	-0.297921	2.32012	2.29924	-1.32361	2.12434	1.62751	1.01045	2.07208	2.79808	7.06324	1.15586	2.0055	1.04872	2.42217	5.65874	9.44639	3.39833	298.694	9.81226	5.52451	3.26735	1.80824	1.41064
-0.708877	0.689387	0.718382	1.18129	0.192096	0.711014	1.51244	-0.291339	-1.27078	-0.832377	-1.27294	-0.215521	-0.0258497	0.33117	0.250124	3.18523	3.29648	0.833222	1.93995	1.93784	-1.1721	0.184538	0.706207	2.98652	1.24615	2.86119	1.53537	2.70472	-0.817142	0.6406	3.04862	3.8839	6.29374	9.81226	314.667	8.44615	5.90091	6.83523	3.41545
0.17503	0	0.224027	0.551257	0.299415	0.316005	1.06924	0.987526	0.679828	1.14606	-0.0134567	0.692754	1.44003	0.175203	0.00485665	0.676147	2.27191	0.221053	1.48687	0.785292	0.0106742	0.771763	0.917096	3.22124	2.32796	1.85862	3.46989	3.65769	0.666316	4.06019	2.39359	1.97545	2.29369	5.52451	8.44615	58.9554	5.46595	4.07745	5.04026
-1.38609	0.0428211	-0.419546	0.620325	0.422327	0.536828	-0.101893	-0.169938	0.878842	0.0204591	0.321189	0.379354	-0.570838	0.917733	0.042763	1.15925	2.41813	1.03965	1.63707	1.00982	0.464647	-1.14206	1.02045	1.76662	1.01686	0.538537	3.38912	2.91881	2.82659	0.127268	3.5228	3.13612	4.72405	3.26735	5.90091	5.46595	148.413	13.4467	6.68338
-0.00312235	-0.788841	0.219102	0.199221	0.417778	1.53513	0.0726097	0.174632	0	-1.00303	0	-0.816667	-0.629735	0.542562	0	2.70981	0.590782	-0.494483	-0.786084	1.66854	0.425269	-0.0303646	0.959182	1.60034	1.00479	4.6763	3.2511	0.543834	-1.18907	-1.56736	1.86876	5.39366	0.797296	1.80824	6.83523	4.07745	13.4467	373.816	7.35083
0.492684	1.03607	-0.192537	0.501455	0.989302	2.0632	0.992707	0.122222	0	-0.839103	-0.446815	0.289437	0.703481	0.216019	1.11252	0.0829437	2.58666	0.670136	0.175654	0	0.604581	0.661935	0.181803	3.96773	0.859734	-0.238461	1.98176	0.354212	0.275842	1.81303	2.5093	3.202	1.4314	1.41064	3.41545	5.04026	6.68338	7.35083	256.549

## Sheet: ED_Fig.3h
Distance (Mbp)	Ctrl		RAD21(-)
	mean	SE	mean	SE
2.5	4.92847	0.277936	8.11509	0.251079
7.5	4.3185	0.21627	7.18112	0.201338
12.5	3.87706	0.17269	6.53087	0.164673
17.5	2.5444	0.0343	4.73825	0.070141
22.5	2.21218	0.027482	4.0249	0.054213
27.5	2.02325	0.024078	3.63506	0.049119
32.5	1.88433	0.023216	3.37665	0.047364
37.5	1.74782	0.021915	3.05886	0.041392
42.5	1.65279	0.027569	2.82633	0.042101
47.5	1.59453	0.032167	2.62305	0.042316
52.5	1.54422	0.038975	2.48578	0.048124
57.5	1.53747	0.051359	2.40383	0.059271

## Sheet: ED_Fig.3i
Average CP	Ctrl		RAD21(-)
	mean	SE	mean	SE
0.25	0.099812	0.001678	0.136695	0.002308
0.75	0.097307	0.001532	0.132211	0.001817
1.25	0.096618	0.001422	0.12948	0.001586
1.75	0.096091	0.001375	0.128056	0.001487
2.25	0.09376	0.001525	0.124271	0.001549
2.75	0.092907	0.002038	0.120399	0.001745
3.25	0.094055	0.002485	0.118969	0.001985
3.75	0.094065	0.003221	0.118976	0.002281
4.25	0.094706	0.00412	0.119626	0.002514
4.75	0.091802	0.005526	0.123472	0.002576
5.25	0.090147	0.006988	0.125358	0.002894
5.75	0.08944	0.008817	0.125543	0.003316
6.25	0.094235	0.010716	0.126784	0.003992
6.75	0.108303	0.01277	0.125708	0.005283
