# Supplementary material for: Cohesin prevents cross-domain gene coactivation
Source: Nat Genet. 2024 Jul 24;56(8):1654–64. doi: 10.1038/s41588-024-01852-1 (PMC11319207; doi:10.1038/s41588-024-01852-1)
Supplement: Supplementary file 18 — Statistical source data. [file 41588_2024_1852_MOESM18_ESM.xls]

## Sheet: ED_Fig.4b
cis_ctrl	cis_auxin	trans_ctrl	trans_auxin
0.086723	0.207061	0.022147	-0.00520215
0.0655124	0.221241	0.0505024	0.0517191
0.101642	0.243643	-6.71e-05	0.0311768
0.0641459	0.194338	-0.0122065	0.00744082
0.0929069	0.259476	0.0341952	0.00796329
0.0647619	0.317192	0.0145419	-0.00298732
0.0448888	0.11305	-0.01111	0.0193208
0.113971	0.258474	0.000843164	-0.0414332
0.0500577	0.138776	-0.0229969	0.0369926
0.0532269	0.156384	-0.0487997	-0.0381879
0.0656372	0.193951	0.012938	0.0134826
0.0854913	0.227159	0.0185579	0.0150629
0.126471	0.265759	0.0152793	0.0412116
0.123005	0.310719	0.0588135	0.0608766
0.0424942	0.176521	-0.0139159	-0.0441584
0.0121246	0.0810959	0.0341314	0.0196086
0.0533928	0.137615	0.0229916	0.0210547
0.0203371	0.0482738	0.0261803	0.0293891
0.0120611	0.0365536	-0.0112921	-0.0613053
0.0760979	0.182052	-0.00589283	-0.00961794
0.00604953	0.0852742	0.0341272	-0.0074319
0.0305777	0.155438	0.032429	0.0050335
0.072498	0.186129	-0.0017505	-0.00633024
0.0735339	0.212612	-0.0102281	-0.00904233
0.0589293	0.216902	0.0330311	0.0185802
0.0302225	0.128943	0.0603159	-0.00471133
0.0828364	0.205827	0.00468782	-0.00379133
0.0148017	0.0908517	-0.0605481	-0.0293548
0.064957	0.12524	0.0384203	0.0247762
0.075054	0.18851	0.00150214	0.0341967
0.0610427	0.239744	0.0512784	0.0579546
0.093154	0.212432	-0.0411955	-0.062299
0.0692219	0.155308	-0.0360053	-0.0702932
0.0881633	0.216761	0.0172203	0.0483326
0.0403666	0.0957883	0.0333185	-0.0165442
0.0682017	0.174172	0.017646	0.0210604
0.0265845	0.147092	-0.0174044	0.0036105
0.00239888	0.135163	0.0296151	0.0217099
0.0823887	0.246891	-0.00361497	-0.0673984
0.1156	0.298819	0.0587914	0.0414499
-0.00541506	0.105545	-0.0131103	-0.0274263
0.104706	0.278464	0.0343479	0.0199861
0.0266633	0.0559146	0.024607	0.046794
0.0732476	0.237876	0.0419534	-0.0117982
0.0990801	0.222067	0.0642248	0.0236116
0.0466126	0.0665934	-0.0200413	-0.0350228
0.13306	0.179529	-0.0297438	-0.0216897
0.00436076	0.0663904	-0.0269671	-0.0574769
0.0154274	0.0720935	0.0397313	0.0562008
0.0921206	0.208391	-0.00344889	0.0355109
0.0418151	0.101706	-0.0452234	0.00560241
0.067213	0.216848	-0.00131986	-0.0155603
-0.00508665	0.0485739	0.0582028	0.0747486
0.0511726	0.109474	-0.0492671	-0.0265972
-0.00494776	0.0763597	-0.0341314	-0.0718278
0.0540554	0.0957275	0.0848412	0.115043
0.0540512	0.22122	-0.0122526	-0.0442546
0.0118609	0.101041	0.0172741	0.12146
0.0345169	0.0854351	-0.0414742	-0.0400279
0.0678754	0.194298	-0.00326903	-0.0133081
0.00983446	0.0908241	-0.0814479	-0.0950371
0.0730654	0.240058	0.102738	0.165929
-0.0327666	0.121086	0.0456342	0.124306
0.0193059	0.0938632	-0.00527291	0.0414969
-0.018681	0.0637709	0.0354131	0.0795917
0.105274	0.274642	-0.0715382	-0.0876333
0.0651558	0.162081	0.0714828	0.156966
0.0932367	0.260756	0.00836543	0.00319724
0.0797513	0.207018	0.0325761	0.13913
0.065958	0.187134	-0.065998	-0.105741
0.0958412	0.16982	-0.0429987	-0.0587155
0.0659289	0.209808	0.0468801	0.115528
0.00093717	0.0615264	0.0184841	0.00354172
0.046307	0.161812	0.0272639	-0.00703506
0.0622023	0.180241	-0.0309159	-0.0444167
0.0150343	0.213369	0.051027	0.0762162
0.0674897	0.138333	0.0376711	0.123689
0.0523061	0.144488	0.0597665	0.101692
0.017154	0.08838	-0.0413613	-0.0615005
0.106545	0.187043	0.0511172	0.179525
0.0375788	0.0977711	0.0404968	0.0994915
0.0256276	0.0997526	-0.00630264	0.0307987
0.0717563	0.203214	-0.0668992	-0.0717158
0.0707747	0.0945036	-0.0800187	-0.0880098
0.0616441	0.122847	0.0488565	0.0888102
-0.00180385	0.0740963	0.0429002	0.0785951
0.0558194	0.122813	0.00880888	0.0499756
0.010894	0.0705622	-0.0296509	-0.00748342
0.08727	0.184903	0.02303	0.161061
0.0617223	0.189638	-0.0129679	-0.145185
0.0880912	0.202969	0.0396046	0.0591551
0.0136129	0.0969209	-0.0142065	-0.084565
0.0120581	0.0902968	0.0415049	0.0906707
0.11358	0.196379	0.0691454	0.0991667
0.1154	0.244128	-0.00935273	-0.0496503
0.0105937	0.0987588	0.0254925	0.124932
0.0657607	0.206047	-0.0438606	-0.082815
0.00086972	0.0313992	-0.0440011	-0.0416049
0.0595637	0.218709	-0.0177237	-0.0663823
0.0849388	0.173297	0.0551038	0.0252539
0.143741	0.327998	-0.0150323	-0.0309452
-0.0208969	0.0556128	-0.0639083	-0.0338027
-0.0128038	0.0592242	0.0104986	-0.0079459
0.0572184	0.157434	0.045279	0.0393859
0.0352717	0.0826004	-0.0047582	-0.0290179
0.0451707	0.0794099	-0.0413226	-0.0866325
0.0751251	0.175353	0.0379285	0.0714655
0.00345242	0.0464401	-0.00233107	-0.0262013
-0.00922095	0.0440207	0.0147683	0.131786
0.070543	0.168071	0.00259281	-0.0669661
-0.00454724	0.0831943	-0.0112532	-0.0172367
0.0536878	0.164692	-0.0456221	-0.0726809
-0.00184785	0.0329143	0.0775677	0.134944
0.0190862	0.0454657	0.0582892	0.109035
0.00196848	0.0338651	-0.00707904	-0.00549287
0.0994772	0.230359	0.0359927	0.079611
0.0838608	0.149479	-0.023815	-0.0526006
0.0537117	0.129195	0.0606871	0.127145
0.0653452	0.214558	0.00418429	-0.0205824
0.00457043	0.0331106	0.0423736	0.118269
0.0604705	0.142459	-0.0624309	-0.0922218
0.0749504	0.162712	-0.0429926	-0.0623519
0.059036	0.155922	-0.0102837	0.0899764
0.0230609	0.186766	0.0152116	0.000473269
0.063594	0.102191	0.0178642	-0.0428941
0.0620927	0.148731	-0.0327897	-0.0679252
0.0142987	0.045087	0.0318741	0.115184
0.0626059	0.124645	0.0368222	0.104452
0.0563932	0.19047	0.0573758	0.134881
0.0311479	0.168832	-0.0336164	-0.0615591
0.0731104	0.0790471	0.0221774	0.0988418
0.0152718	0.0964325	0.0316279	0.0367444
0.0821522	0.20648	0.0252413	-0.0146078
0.0806202	0.111475	-0.016	-0.0690069
-0.0191545	0.12565	-0.0368823	-0.0816894
0.0468234	0.083279	0.0317801	0.0718041
0.0469581	0.08824	0.0652317	0.0921623
0.0916264	0.19566	0.0216554	0.0151885
-0.00603437	0.0958978	0.0163464	-0.0353697
0.0348692	0.0766974	0.0322559	0.111302
0.0866879	0.21184	-0.00256262	-0.0704524
0.0353019	0.109467	0.0491634	0.0346432
0.0733763	0.219806	-0.0159812	-0.0751956
0.011868	0.135971	0.0453225	0.0650824
0.046616	0.131095	0.00788675	0.0761173
0.00605964	0.108714	-0.00519142	-0.0638246
0.134585	0.30142	0.0220928	0.0920725
0.086303	0.234126	-0.0201283	-0.0530256
0.0704108	0.191323	0.0023599	-0.0680242
0.0715348	0.18301	-0.0122949	-0.0675256
-0.0161632	0.12278	0.0232405	0.00927969
0.0739738	0.230373	-0.0104139	-0.0233178
0.0710544	0.152727	-0.023388	-0.0522107
0.0728242	0.146925	0.0242196	0.0160204
0.0481648	0.126172	0.0998962	0.0534483
0.107321	0.252758	-0.00129072	-0.0383147
0.155805	0.303566	-0.027103	-0.0380805
0.0161111	0.108089	0.0690165	0.041707
0.128266	0.302661	-0.00793954	-0.036407
-0.00052425	0.0595736	0.0578761	0.00463903
0.0949114	0.228699	-0.00750941	-0.0155564
0.0788398	0.230838	-0.00595913	-0.0201286
0.204079	0.412299	-0.0900537	-0.0930429
0.0062174	0.0673978	0.0711945	0.062707
-0.0196424	0.0629555	0.047282	0.0581916
0.103975	0.249597	0.0212717	0.0261488
0.0465437	0.0923483	0.0202959	0.0519574
0.137631	0.340603	-0.0644431	-0.126976
-0.0152895	0.0504855	0.0564516	0.0832701
0.0400864	0.17061	0.0375901	0.0548412
0.06669	0.143292	0.0667416	0.00757581
0.0426115	0.115694	-0.0731883	-0.12948
0.036516	0.136482	-0.0385148	-0.0593255
0.091214	0.245357	0.0561718	0.0318998
0.074044	0.220742	0.0265482	0.0035031
0.0357919	0.110179	0.000342821	-0.00788696
0.0733406	0.237718	-0.00998833	-0.0449994
0.00166598	0.0311487	0.0574664	0.0086672
0.0695654	0.146238	0.0192221	0.00822735
0.0902833	0.179048	0.0567589	0.00375398
0.155808	0.288642	-0.053186	-0.122428
0.0384706	0.0520942	0.0710749	0.0605529
-0.00857454	0.0517382	0.0722916	0.0716082
0.0785099	0.202287	0.0441703	-0.0102369
0.0192955	0.0944341	-0.0403052	-0.158091
0.112553	0.253634	-0.0567942	-0.138331
0.0285857	0.0426798	0.0127107	0.00632673
0.0477159	0.138588	0.0166886	0.0272588
0.0517372	0.119605	0.0457452	-0.00548191
0.142118	0.304511	-0.0233696	-0.0719693
0.00016905	0.0810369	0.0699985	0.0402964
0.105591	0.183385	-0.0622081	-0.0762292
0.00583961	0.0471044	0.0470152	0.0103242
-0.0205419	0.0585913	-0.0401137	-0.119975
0.0769629	0.163587	0.0430477	0.029781
0.0506246	0.0624271	0.0643865	0.0283205
0.0645704	0.158838	0.00232315	-0.0557131
0.00834515	0.0788697	0.0696294	0.0643423
0.0436252	0.0653053	-0.0154477	-0.0772387
0.0112341	0.00852128	-0.025343	-0.0743266
0.0970671	0.204501	-0.056243	-0.113078
0.0832055	0.206922	0.0433586	-0.00131244
0.0497625	0.135194	0.0379978	-0.000664637
0.0950674	0.144021	-0.0140239	-0.0506645
-0.0239059	0.0378888	0.0278796	0.00513148
0.0446389	0.202708	0.0307705	0.0551925
0.0569648	0.13457	-0.0217024	0.00519341
0.0908784	0.191115	-0.0289208	-0.0357776
0.0379865	0.0305087	0.0131359	0.0623132
0.0179136	0.0409817	0.0151774	-0.0204152
0.0432877	0.109003	0.0485185	0.0482271
0.074985	0.148465	0.00630939	0.0138866
0.0352437	0.147458	-0.0326507	-0.000777434
0.0256054	0.134982	-0.0162649	-0.0450862
0.0247627	0.101804	0.0527953	0.0610162
0.0476889	0.135367	0.0553437	0.0720353
0.0231981	0.0304137	-0.0105921	-0.00163871
0.00698444	0.0962553	0.000164922	0.0158056
0.0452209	0.151295	-0.0412475	-0.0893839
0.0182302	0.107389	0.0384504	0.0560499
0.0466013	0.0696963	-0.000447274	-0.0110428
0.0331731	0.0854533	0.039772	0.0202246
0.0428181	0.13751	-0.0212193	-0.0896555
0.0596883	0.105462	-0.00871907	-0.0379869
0.00571036	0.100949	0.0481182	0.0400978
0.0483842	0.0543807	0.0192272	-0.0100337
0.041784	0.174942	0.00847818	-0.0260341
0.0511731	0.090459	-0.00137681	-0.0306184
0.0214407	0.140665	0.057757	0.0526892
0.0347074	0.118274	0.0568588	0.0439377
0.0497582	0.0857497	0.00699815	0.0156944
0.063691	0.119222	-0.0119265	-0.0540769
0.0835675	0.152648	0.0557835	0.0496844
0.0647892	0.154233	0.0209925	0.0171855
0.0189052	0.15542	0.021204	-0.012077
0.0362682	0.076046	-0.0174921	-0.0650807
0.0631874	0.178436	-0.0329766	-0.10421
0.0508793	0.0304855	0.00959823	0.0335282
0.10259	0.174093	0.01164	0.058214
0.0889498	0.154128	-0.00532601	0.00125311
0.0449979	0.16972	-0.0239297	-0.0274713
0.0532453	0.0510036	0.0615875	0.0311918
-0.0101327	0.0770934	-0.0111535	-0.05314
0.0445784	0.201297	0.0176755	-0.0167143
0.044028	0.0653954	-0.0315286	-0.0436792
0.0545322	0.157346	0.0696063	0.0294515
0.0286359	0.014862	0.027255	0.0476963
0.0414624	0.12414	0.0208387	-0.0378259
0.0578488	0.0796716	0.0180257	0.0674773
0.00799135	0.214418	-0.0221484	-0.0292046
0.0444073	0.165579	-0.0392251	-0.0258147
0.0199488	0.0625672	-0.0375735	-0.0813494
0.054754	0.114106	0.00755037	0.0122765
0.0348384	0.12777	0.00947813	-0.00522372
0.0449886	0.144455	0.0263281	-0.032089
0.103705	0.218475	-0.02007	-0.0061073
0.0967258	0.261289	-0.0157421	-0.0479984
0.0283105	0.10837	-0.0220448	-0.00356227
0.089444	0.21909	0.0484638	0.0375463
0.0150781	0.0508588	-0.040641	-0.0536869
0.0538634	0.193866	-0.00744313	-0.00114824
0.0571829	0.164119	-0.0468277	-0.0668538
0.117369	0.233889	-0.00545335	0.0436903
0.0317469	0.0929212	-0.0177861	-0.0826968
-0.00219285	0.0668319	0.0187229	-0.0309212
0.0457979	0.15886	-0.0501336	-0.0919403
0.0212556	0.0863646	-0.0169712	-0.0719729
0.0613707	0.212226	-0.0187552	-0.0707866
0.00157709	0.0499906	-0.0381699	-0.0645199
0.0588714	0.165287	0.0324988	0.0057051
0.0103326	0.112439	-0.0119808	-0.0816283
0.126921	0.334004	-0.00688911	-0.04851
0.105664	0.229969	-0.0482153	-0.112447
0.0126407	0.0546737	0.00106658	-0.0303442
0.01165	0.106422	-0.0118238	-0.0342379
0.0529195	0.208179	-0.0325507	-0.0271562
0.0158299	0.0512279	-0.0262921	-0.0174669
0.0571531	0.152557	-0.00917495	-0.0119051
0.00597331	0.0719524	-0.0048521	0.00205127
0.0156617	0.0711899	-0.00836875	-0.0252374
0.0563581	0.147757	-0.0389167	-0.0510347
-0.00449768	0.0604611	-0.0513744	-0.0807127
0.0826588	0.144499	-4.58e-05	-0.0158564
-0.0113139	0.0720527	-0.0570954	-0.117897
0.00222158	0.0572192	-0.027075	-0.0528606
0.00066098	0.060169	-0.017141	-0.0669786
0.0607188	0.215359	0.0195083	-0.0478259
0.10109	0.134532	-0.00959049	-0.0305954
0.0470444	0.0846753	-0.0172236	-0.0538217
0.0618873	0.150271	-0.0349702	-0.0675957
-0.0109795	0.0637956	-0.0202931	-0.0646089
0.0806036	0.132395	-0.00386076	-0.0530292
0.02846	0.0575037	-0.0988185	-0.0740017
0.0571232	0.206876	0.0129198	0.0232995
-0.00953541	0.0678591	-0.0180129	-0.0834712
-0.0175109	0.0476471	0.00523825	-0.00980382
0.0271784	0.136784	-0.0360269	-0.0688181
0.0316023	0.053263	-0.0290131	-0.0502898
0.0213735	0.0354743	-0.0183145	-0.0589483
-0.0136797	0.0751771	-0.0484186	-0.0282045
0.0220799	0.0462477	-4.71e-05	0.0443302
0.0833397	0.137195	-0.00662131	0.0140048
-0.0178423	0.0322824	0.0385808	0.00473369
-0.0122902	0.0138101	-0.0239878	-0.0528345
0.0559764	0.158199	-0.0201097	-0.0645021
0.031004	0.0952279	-0.0375712	-0.021815
0.0492541	0.214022	-0.0307339	-0.0266322
0.0183324	0.0773736	-0.00469661	-0.0284886
0.0119296	0.0382343	0.0155514	-0.0249277
0.0008929	0.0560942	0.0213415	0.00632182
0.103828	0.217936	-0.008687	-0.0602345
0.145221	0.257743	0.0143948	-0.0259092
-0.00159386	0.0699378	-0.00830217	-0.0396671
0.0459907	0.100325	0.028446	-0.032101
-0.0144809	0.0347886	-0.0295021	-0.0526192
0.0786031	0.139847	0.0182089	-0.0565014
0.0813894	0.0859113	0.00978769	-0.0940061
0.0721204	0.222497	-0.0514654	-0.107115
0.00315185	0.0471886	-0.0349486	-0.0691185
0.0444425	0.0266984	0.0311324	-0.0655211
0.0442271	0.181771	0.0220203	-0.0571767
0.0184378	0.0474803	0.00227017	-0.0561283
0.0139173	0.046153	-0.0233139	-0.0493784
0.0348068	0.0685863	-0.0262176	-0.0622895
0.0659041	0.147792	0.00950238	-0.0536153
0.0133566	0.0431891	-0.00288137	-0.0654018
0.0304565	0.0767521	0.00292576	-0.0564554
0.00403925	0.00044395	-0.010354	-0.0294273
0.00659028	0.00311478	-0.00368819	-0.0549785
0.0316263	0.14925	0.0130431	-0.00944186
0.0306133	0.0497473	0.0166879	-0.0226255
0.0478651	0.216333	-0.0154861	-0.0571434
-0.0264621	0.0310705	-0.0150298	-0.0658289
0.00231278	0.0518959	0.0460001	-0.0203541
0.0151336	0.0645107	-0.0652124	-0.102881
0.0979041	0.224299	-0.0326138	-0.0530852
0.08074	0.264049	-0.0139159	-0.0376497
0.0107621	0.080145	0.0297558	-0.0687745
0.0278419	0.150042	0.0152154	-0.0691658
0.0091839	0.0383939	-0.0250772	-0.0351645
0.0521076	0.132878	-0.0136451	-0.0619958
0.035119	0.0538527	-0.0374363	-0.0449368
0.0834726	0.20729	-0.0254731	-0.0386716
0.00082202	0.0503873	-0.0316777	-0.0260069
0.0154385	0.0199242	0.0281767	-0.0266971
0.0936426	0.176827	-0.0335275	-0.0515965
0.00199706	0.0288788	0.0304385	-0.00597158
0.0309294	0.0430867	-0.0185428	-0.0447688
0.00664696	0.0344334	-0.0417033	-0.0382798
0.0686216	0.175005	-0.0415588	-0.0573508
0.122555	0.261829	-0.0384512	-0.0319125
-0.007032	0.0983477	0.0124649	0.00135927
-0.00855314	0.107031	-5.49e-05	0.0159186
0.0559873	0.189535	0.034307	-0.0298191
0.0993744	0.25466	-0.0168384	-0.0651194
0.0118809	0.108639	-0.0234912	-0.0937256
0.0531239	0.249212	-0.035528	-0.0806863
-0.00820769	0.0614867	0.0199512	0.00527707
0.042961	0.181769	0.0326218	0.0438591
0.0458708	0.135811	-0.0356565	-0.0542357
0.168589	0.363714	0.00594871	-0.0589733
0.0250348	0.0888919	0.036649	0.0492
-0.0333418	0.0662806	-0.021085	-0.0719195
0.0236889	0.173104	0.0439009	0.0337836
0.0140539	0.072473	-0.0341272	-0.0409563
0.152122	0.313616	-0.0148259	-0.0460095
0.0112511	0.0475069	0.0122079	-0.107973
-0.00783192	0.11298	0.0557923	0.0827713
0.0210203	0.138485	0.0660351	0.073489
0.175718	0.43562	-0.0163148	-0.0289201
0.118715	0.282345	0.0273197	0.0467355
-0.0151983	0.0403918	-0.0689297	-0.116713
-0.00392004	0.0967894	0.043402	0.0634744
0.00043157	0.146287	-0.0111902	0.00481416
0.10655	0.236553	0.0299972	0.0168706
0.016364	0.0736343	-0.0514284	-0.141303
0.00958134	0.0526046	-0.00797651	-0.0921772
0.00392504	0.108771	0.0632062	0.0453475
0.0573999	0.0727913	0.0105126	-0.000572809
0.107909	0.239754	-0.00804179	-0.0843418
0.0342072	0.0981898	-0.0285152	-0.111622
0.00431402	0.0888347	0.0222766	0.058423
0.090623	0.233257	0.0217776	0.0436444
0.0563007	0.151753	0.0200902	0.00673257
0.108021	0.219912	-0.004313	-0.134348
0.00395266	0.107833	0.032696	0.0695633
0.0360451	0.134663	0.0398683	0.00978
0.00076826	0.143612	-0.0390171	-0.00114331
0.132496	0.311244	-0.037616	-0.131155
0.110355	0.258061	-0.0501231	-0.14005
0.0929841	0.211202	0.03529	0.0462367
0.0932163	0.228398	0.0148212	0.0106624
-0.00402262	0.10852	0.0328385	0.0133433
0.0990644	0.252138	0.00199247	-0.0676949
0.0890288	0.171176	0.00176542	0.0737303
0.129077	0.341774	-0.0280824	-0.0928618
0.0430432	0.133881	0.0160402	0.0365205
0.0554528	0.14731	0.00113319	-0.109965
0.113992	0.206828	0.0422686	0.0585292
0.0250557	0.113207	0.0192261	0.0409103
0.0608182	0.112866	0.0212524	-0.0608294
0.068518	0.115946	0.0257753	0.0629476
0.0916894	0.229563	0.000995237	-0.111708
0.102229	0.242773	-0.031498	-0.0600091
0.10752	0.234313	-0.038358	-0.115588
0.0356804	0.174573	0.0230153	0.0119023
0.067834	0.106448	0.0315676	-0.0518308
0.0806729	0.207392	-0.0268723	-0.0791603
0.0192222	0.148878	0.0116826	-0.00447242
0.0260236	0.122179	-0.0395589	-0.137241
0.0739599	0.198396	-0.0259479	-0.0576222
0.0193493	0.153151	0.0126153	-0.0286682
0.0549541	0.172477	-0.0512749	-0.119916
0.0579157	0.0881095	-0.0382875	-0.0691943
0.0390844	0.156426	-0.0166294	-0.0271573
-0.0104594	0.117269	-0.000195512	-0.0351866
0.11527	0.242793	-0.0372606	-0.0726008
0.0998592	0.198281	0.0147257	0.0127061
0.077742	0.195288	-0.0467549	-0.0535976
0.0940132	0.173542	-0.0100854	-0.0696727
0.036744	0.0985401	-0.063635	-0.129308
0.0701799	0.182491	-0.0466679	-0.115224
0.045491	0.172374	-0.0382482	0.00825681
0.0989065	0.252759	-0.0331646	-0.0758957
0.0227206	0.177827	-0.0492113	-0.0612309
0.0654317	0.131145	-0.0483456	-0.114667
0.0942152	0.176439	-0.0154946	-0.0263526
0.0511213	0.118226	-0.0273254	-0.0541533
0.0925978	0.132415	-0.0362012	-0.072394
0.0192278	0.169222	0.00556132	-0.042008
0.087576	0.142636	-0.00488205	0.00499977
0.0838789	0.196978	-0.0262307	-0.0218395
0.0711678	0.177153	-0.0293051	-0.0427859
0.0295632	0.152299	-0.0217799	-0.0580211
0.170073	0.300347	-0.0137744	-0.0348941
0.044864	0.109118	-0.00581887	0.00230318
0.116529	0.217375	-0.0693188	-0.129897
0.0928178	0.164926	-0.0566223	-0.122729
0.0688218	0.154399	-0.0771479	-0.112571
0.0822312	0.142964	-0.0213009	-0.0124639
0.0841339	0.182306	-0.0422134	-0.0464369
0.024345	0.0353783	-0.0585923	-0.0613045
0.00784341	0.142802	0.00399381	-0.0312206
0.0939622	0.167008	-0.0514481	-0.0684014
0.00303036	0.143417	-0.0287778	-0.0811709
0.0569557	0.112854	-0.0171461	-0.0947456
0.0418155	0.0881774	0.00186865	0.000287089
0.0972246	0.232773	-0.0638457	-0.0781683
0.101278	0.150376	0.00509212	0.00271117
0.0133034	0.119417	-0.0129939	-0.118732
0.0202583	0.0788568	-0.0271947	-0.0847913
0.0704084	0.168935	-0.0638276	-0.0577875
0.0768325	0.153958	-0.0368486	-0.118549
0.0461349	0.160791	-0.00871337	0.0287735
0.0224335	0.179728	-0.0303874	-0.016077
0.0685073	0.114694	-0.0146505	-0.0289901
0.0529962	0.115777	-0.0617054	-0.109374
0.0812579	0.161442	-0.0224783	-0.0699436
0.0407586	0.161424	-0.0186753	-0.0215534
0.0191431	0.116414	-0.0346247	-0.102879
0.0140773	0.0532911	-0.0545072	-0.133377
0.0200755	0.0588714	-0.0259937	-0.0864939
0.0138517	0.158661	-0.00885028	-0.0624126
0.119629	0.203422	-0.0703472	-0.0840672
0.12623	0.201138	-0.0351239	-0.0778505
0.0399486	0.0794087	-0.022747	-0.0278358
0.0112692	0.0793826	-0.0123209	-0.0766911
0.0943037	0.172023	-0.057316	-0.0748675
0.100412	0.23176	0.0151919	0.0137451
0.0343938	0.0905179	-0.0593441	-0.0532585
0.112408	0.236521	-0.0450482	-0.0879917
-0.0125212	0.0538062	-0.0470467	-0.11996
0.107448	0.152022	-0.0814759	-0.0873274
0.0998638	0.151661	0.00578707	-0.000637257
0.214705	0.385956	-0.0587133	-0.0984897
0.0280674	0.0740849	-0.0889637	-0.0540704
-0.0173733	0.036613	-0.0342619	-0.060716
0.0606894	0.172448	0.00760905	-0.0440258
0.0299978	0.0516054	-0.0281695	-0.0364546
0.16752	0.314503	-0.0545213	-0.078773
0.0257222	0.0401588	-0.035707	-0.0498581
0.0482487	0.110732	-0.0202588	-0.0505026
0.0299172	0.124696	-0.0134715	-0.122019
0.20421	0.424375	-0.0240605	-0.0598044
0.107331	0.312972	-0.0515358	-0.0594637
0.0180145	0.0501526	-0.0110389	-0.0472494
-0.00835309	0.0968881	0.0504701	0.0409891
0.055127	0.187838	-0.059424	-0.101752
0.15789	0.272996	-0.0720918	-0.0937063
0.0367943	0.0816	-0.0449729	-0.0796619
0.0155621	0.0685634	0.0122525	0.057745
0.0439023	0.0771441	-0.00234512	0.00969071
0.18903	0.420806	-0.0531213	-0.0597613
0.0262177	0.184574	-0.0155661	-0.0239359
0.0334538	0.151267	-0.0611472	-0.0869722
0.0276956	0.163597	-0.0278231	-0.0688714
0.0280076	0.122698	-0.0681057	-0.0456316
0.0386003	0.0819789	-0.0209986	-0.0597433
0.0893502	0.228165	-0.0475464	-0.106023
0.144203	0.261944	-0.0167307	0.0121573
0.0446633	0.107222	-0.066099	-0.0939349
0.0830585	0.244801	-0.0578002	-0.0823874
0.00351069	0.0302233	-4.57e-06	-0.0210801
0.0799622	0.194983	-0.0651213	-0.0635507
0.106998	0.177249	-0.0351785	-0.0901649
0.194294	0.391228	-0.0639059	-0.0499859
-0.0174859	0.0449635	-0.0188805	-0.0397908
-0.03435	0.0194151	-0.0568471	-0.115892
0.0532874	0.191788	-0.0520157	-0.126782
0.0509026	0.0870839	-0.0396493	-0.0859765
0.142492	0.323737	-0.0458365	-0.086636
0.0245781	0.0191749	-0.0941591	-0.148652
0.0404433	0.175864	-0.0270391	-0.0964586
0.0504516	0.124733	-0.0224018	-0.0279404
0.201548	0.427844	-0.0647734	-0.0887989
0.138113	0.330838	-0.0152278	-0.061699
0.0142503	0.0266402	0.0181704	-0.00917392
0.0557894	0.118922	-0.0323701	-0.055108
0.0667187	0.174054	-0.0604191	-0.0763566
0.103855	0.249611	0.0920479	0.0683701
-0.0132599	0.0853193	-0.0722125	-0.0560179
0.0348529	0.0477183	-0.0387941	-0.0703027
0.00457111	0.0392843	-0.0457289	-0.115603
0.171878	0.383116	-0.078533	-0.109411
0.06494	0.186341	0.0509809	0.0438218
0.0329814	0.145211	-0.0544592	-0.0930445
0.0548831	0.194663	-0.0747706	-0.0548314
0.212024	0.455882	-0.0596722	-0.0878646
-0.00023722	0.024097	-0.00983685	0.0121548
0.0465568	0.104322	-0.0213335	-0.0190989
0.0363208	0.0371978	-0.0493217	-0.0768351
0.0100602	-0.0208726	-0.0771225	-0.0705017
0.0508524	0.115244	-0.0714212	-0.0692518
0.0334245	0.0464701	-0.02559	-0.0617276
0.030358	0.153427	-0.0631576	-0.0643992
-0.0213912	0.0341618	-0.0484113	-0.0337981
0.0350892	0.0683953	-0.0282184	-0.0381544
-0.0189036	0.0323963	0.0980752	0.0712491
0.0609179	0.172754	-0.0732351	-0.097362
0.0648062	0.140867	-0.046826	-0.0883268
0.0177541	0.0832851	-0.072188	-0.109561
0.0103868	0.129332	0.0505137	0.122108
-0.00261935	0.00793568	0.0145695	0.0446735
0.0264793	0.141881	-0.0267677	-0.0253717
0.0110521	0.0554348	-0.0445039	-0.0547176
0.0357794	0.162219	-0.0528116	-0.0985253
0.0148776	0.0430516	-0.00360344	-0.0607762
0.0215731	0.0453459	-0.0396746	-0.0775826
0.0530985	0.113676	-0.0382121	-0.0195097
0.0215784	0.0540629	-0.0835471	-0.0917279
0.0214932	0.0327049	0.0198983	0.0346929
0.0182308	-0.00870154	-0.0619852	-0.0830736
0.0419772	0.145436	-0.0531757	-0.11726
0.0241697	0.186571	-0.0268149	-0.00664219
0.0306301	0.14288	-0.051923	-0.0907471
0.00144627	0.0387269	-0.000183294	-0.0226189
0.0592575	0.198125	-0.0159333	-0.0598356
0.0715313	0.174253	0.0215415	0.0171581
0.0235281	0.0951767	-0.0847545	-0.108569
0.015226	0.0567176	-0.0704069	-0.0934002
-0.0121013	0.0630263	-0.0462833	-0.0252937
-0.0298437	0.0214	-0.0133882	-0.0549962
0.0331302	0.0765437	-0.00950953	-0.0917401
0.00480779	0.00469022	-0.0232544	-0.0276835
0.0111857	0.00607101	-0.00358723	-0.0264932
0.0438632	0.12809	0.00628692	-0.0562757
0.0194261	0.0202614	-0.0281945	-0.0169822
0.0588104	0.183084	-0.000768404	-0.0199827
-0.0144738	0.0394103	0.00286538	-0.028837
0.0349686	0.0646629	-0.0276666	-0.0543646
0.0126685	0.0372554	0.0333853	0.00127193
0.0610859	0.185025	-0.0412222	-0.0722931
0.0729669	0.233981	-0.0149493	-0.0806174
0.0463572	0.0694753	-0.0135221	-0.0845051
0.0462369	0.102364	-0.0592625	-0.0750799
-0.00954298	0.0166557	0.0252968	-0.0191383
0.0102505	0.12042	-0.00873229	-0.0707441
0.0237923	0.0481388	-0.0158856	-0.0564644
0.0829251	0.196849	-0.0546744	-0.0624897
-0.0188301	0.0200734	0.0210992	-0.0272145
0.0148803	0.00241038	-0.0357565	-0.0340056
0.0732306	0.155632	-0.0154727	-0.0365808
0.0025288	0.0312793	-0.0387183	-0.0376056
0.0398942	0.0297216	-0.0120768	-0.0436566
0.0107149	0.0260844	0.00243203	-0.0372383
0.0704114	0.113178	-0.0352829	-0.00359831
0.0676668	0.185773	-0.0183907	-0.033743
0.0896906	0.223274	-0.0256666	-0.0413821
-0.00932845	0.0435174	0.0253431	-0.00347876
0.0856194	0.211264	-0.0421242	-0.0757415
0.0405327	0.163544	-0.00982816	-0.0549541
0.0493554	0.0343747	-0.0216139	-0.0724578
0.0128103	0.0802197	0.0278061	-0.00835448
-0.00455942	0.04657	-0.00807542	-0.0388626
0.00108359	0.138845	-0.0341609	-0.0385273
0.0890555	0.131173	0.00816011	-0.0509545
0.118986	0.211322	-0.0585284	-0.0682588
0.0429623	0.166287	-0.00093652	-0.0790314
0.0285004	0.145115	-0.0233613	-0.0497355
0.074968	0.117126	0.0379471	-0.0298206
0.0390111	0.125738	-0.0299628	-0.0813797
0.0298381	0.0758051	0.0218362	-0.011689
0.0326563	0.123458	-0.0289413	-0.071491
0.0517703	0.168391	-0.0181401	-0.0705651
0.0204237	0.133677	-0.041834	-0.0426311
0.0856416	0.106368	-0.0532034	-0.0712986
0.0700682	0.0743856	-0.00883185	-0.0256166
0.0878565	0.189364	0.0137807	-0.0194571
0.106745	0.153992	0.0332261	-0.00977992
0.0353922	0.122161	-0.0476814	-0.0702554
0.0652544	0.122959	-0.0196465	-0.101458
0.0643287	0.17418	0.00455322	-0.0417783
0.0954967	0.159551	0.02067	0.00658778
0.0263719	0.166463	0.053583	0.0165515
0.0496136	0.136271	0.0250648	0.0368239
0.0731589	0.088937	2.94e-05	0.0141999
0.0785679	0.121348	0.029584	0.00275102
0.0274155	0.146323	-0.00837341	0.0273058
0.0545534	0.162733	0.00544016	-0.00860061
0.0608806	0.119265	0.0327919	-0.00466304
0.043761	0.094869	0.0455873	0.00602494
0.0624284	0.0593703	-0.046018	-0.00843609
0.0265735	0.139068	-0.037991	-0.00896577
0.0945746	0.211363	-0.00549394	-0.0163055
0.0791963	0.206362	0.0261646	0.00688627
0.124448	0.182149	0.0217625	-0.0123212
0.0490761	0.147692	-0.005215	-0.028205
0.0732812	0.188211	-0.022649	0.00282208
0.0346348	0.0881255	0.0643194	0.00961657
0.0514839	0.109957	0.0298256	-0.0169199
0.0279223	0.123525	-0.022661	-0.0029842
0.0817637	0.169789	0.0472516	0.0111151
0.0657949	0.181058	0.0105851	-0.00465574
0.068793	0.193939	0.0127339	0.00103018
0.0262796	0.13786	-0.0204413	0.0377111
0.101987	0.185619	0.00483063	0.00822254
0.0233458	0.0753472	-0.0234211	-0.0131895
0.0607847	0.170194	-0.00404109	-0.0421596
0.0653632	0.152468	-0.0149398	-0.0802081
0.0911225	0.233554	-0.0305446	-0.030836
0.0552065	0.101349	0.0190788	-0.00222487
0.0158105	0.07714	0.00189213	-0.0068234
0.0552566	0.188384	0.0674677	0.038389
0.0285053	0.108761	-0.00202137	-0.0227084
0.103657	0.220938	-0.000415699	-0.0110609
0.0279486	0.092964	-0.00326815	-0.00116956
0.0261972	0.156029	-0.00785239	-0.0468306
0.0570654	0.141257	0.0085356	0.0121136
0.134351	0.264477	0.0233841	-0.0293597
0.060694	0.187926	-0.00096483	0.00289915
0.0406433	0.0800413	-0.0468908	-0.0415219
0.031649	0.1416	0.0436232	-0.00044118
0.0501232	0.171805	0.0278128	-0.0498243
0.0382763	0.218758	-0.00127629	-0.00521348
0.0132915	0.0948019	-0.00877826	-0.0146235
0.0246149	0.0844449	0.010891	0.0430257
0.0322725	0.0888905	0.0205147	0.00603168
0.0914938	0.240055	0.0316257	-0.0208754
0.11246	0.194085	0.0134527	-0.00833601
0.0895455	0.198713	-0.0337711	-0.0221
0.0746052	0.193275	0.0150745	0.00364294
0.126602	0.289834	0.0371342	0.0605836
0.128122	0.273517	0.0264143	0.0457561
0.025359	0.101487	-0.0088067	-0.0382469
0.0182399	0.0735834	0.0221699	0.0560459
0.108754	0.199787	-0.0615832	-0.0351874
0.047436	0.0375803	-0.0304657	-0.0339239
0.0768341	0.154369	0.0330649	0.0807582
-0.0023931	0.0274066	-0.0142637	-0.0526556
-0.026706	0.0381654	0.0354512	0.14792
0.048711	0.135125	-0.00403153	0.0104871
0.00493104	0.0562419	0.0101415	-0.0142759
0.0584598	0.155292	-0.0221747	-0.0340619
0.00953823	0.028778	0.0560576	0.138419
0.0344193	0.0557379	0.109465	0.159046
0.0005669	0.0541276	0.00842015	0.00916467
0.132735	0.249112	0.00468139	0.0409481
0.0902761	0.175618	-0.0489391	-0.0600746
0.027351	0.100938	0.0567597	0.114601
0.067867	0.164969	-0.00417696	0.0179542
-0.0300705	0.0536118	0.0536852	0.113801
0.0820916	0.191436	-0.0382964	-0.0724323
0.0701929	0.0948675	-0.0290758	-0.0559506
0.135204	0.205009	0.0274079	0.11044
0.00683374	0.0516077	-0.00121884	-0.0082258
0.00322841	0.0558127	-0.0189244	-0.0295155
0.10597	0.167802	-0.0169885	-0.00184145
0.0455106	0.061249	0.0458443	0.0841323
0.0386122	0.0389788	0.0442804	0.156244
-0.00304611	0.0355606	0.0367377	0.151144
0.0461741	0.147398	-0.0534195	-0.0363212
0.0759722	0.172443	0.0129609	0.116922
0.0691987	0.192392	0.0324594	0.0744052
0.025727	0.0987237	0.0239987	0.0230192
0.124397	0.297754	-0.0546988	-0.0260343
0.0999326	0.229273	-0.0570671	-0.0721503
0.0152613	0.10856	0.0101964	0.102179
-0.00106162	0.0881553	0.0301094	0.108753
0.0248311	0.0954224	0.0183272	0.00560927
0.0387447	0.131783	0.0152192	-0.0167856
0.0414535	0.126828	0.0415503	0.100256
0.0887644	0.129962	-0.0251272	-0.0293709
0.0602729	0.11528	-0.0188898	0.066134
0.0086627	0.125621	-0.0212132	-0.0759884
0.0108448	0.0877856	0.0239424	0.0469174
0.0579165	0.19985	0.0145705	0.0929313
0.066146	0.205795	0.0147711	-0.0356225
0.0508439	0.0525546	-0.0251698	0.0557287
0.0860034	0.165986	-0.00446052	-0.0302862
-0.00475293	0.0344797	-0.0092999	-0.0222617
0.0135352	0.179894	-0.00592438	-0.0739672
0.0558091	0.13786	0.00222529	0.0097409
0.0832155	0.221086	-0.0271386	-0.00272772
0.0464691	0.0138668	0.000111774	-0.0510155
0.0271741	0.0150481	0.0227665	0.0188306
0.0643339	0.0952266	0.00562194	0.039058
0.0253129	0.0426389	0.00746935	-0.0281703
0.0946446	0.243065	-0.0316678	-0.0402336
0.0451748	-0.0185958	0.0293819	0.0811931
0.0517896	0.113299	-0.0581036	-0.028832
0.064808	0.0503059	0.0148697	0.0967455
0.106123	0.238902	0.00982255	0.00178247
0.0676229	0.160505	-0.00405284	0.0253901
-0.0423456	0.0490049	-0.0127085	-0.0655688
0.034715	0.0961645	-0.00330059	0.124933
0.0304906	0.146188	0.0894402	0.113161
0.0644412	0.235878	-0.00314169	0.00650973
0.0280097	0.0525405	0.00210681	0.0506639
0.0228829	0.0218615	-0.0296777	-0.0536251
0.0231722	0.0323933	0.0507414	0.0565629
0.138453	0.214984	0.0099124	0.0215954
0.0574875	0.0917772	0.0720309	0.0842406
0.0552495	0.112138	-0.0488132	-0.0631116
0.0451362	0.111257	-0.0244347	-0.052474
0.0762063	0.253192	0.0610068	0.110998
0.10455	0.250065	-0.00604005	-0.00290751
0.0455507	0.0274188	-0.0248132	-0.00346257
0.0446657	0.0665102	-0.0311487	-0.0500847
0.0288349	0.122732	0.0635472	0.0540366
0.077486	0.213709	0.0307769	0.121402
0.0161627	0.0314794	0.0415707	0.155128
0.0460373	0.127938	-0.034237	-0.0347483
0.102436	0.203734	0.0841202	0.0982292
0.0322567	0.145889	0.00731061	0.0643353
0.0405265	0.115212	-0.0105559	-0.0304658
0.0539102	0.162121	-0.0523239	-0.025761
0.0482154	0.14237	-0.061149	-0.0375434
0.0287528	0.111213	-0.000522932	0.0910586
0.0439608	0.109196	0.0585469	0.132894
0.0285315	0.160836	0.0235687	0.0209914
-0.0330039	0.150802	-0.0242502	0.00870742
0.0547006	0.150483	0.0419758	0.0886219
0.0653508	0.130257	0.00301923	-0.0152289
0.0778836	0.223599	0.0115432	0.0261496
0.0979434	0.161582	-0.0149288	-0.049284
0.0289707	0.136415	0.028628	0.04253
0.0468281	0.108841	0.042053	0.0879132
0.100321	0.200212	-0.0353242	-0.0298859
0.0873496	0.152256	0.0293881	0.0845833
0.0456572	0.151668	-0.000326435	-0.033381
0.0557695	0.172686	-0.0196438	-0.0207564
0.0480735	0.128713	0.00326636	-0.0434141
0.0276347	0.144941	0.00787154	0.0230456
0.0543487	0.140855	-0.00554045	-0.0328265
-0.00755388	0.147281	0.0325279	-0.0642533
0.0393169	0.115777	0.0396416	0.0359169
0.0345411	0.09007	0.0274861	0.0911829
0.0428844	0.111786	-0.0111464	-0.0380336
0.0102156	0.132406	-0.0153521	-0.066493
0.113503	0.241484	0.0135454	0.0167218
0.0836376	0.193123	0.0136371	-0.0305679
0.0942817	0.229527	-0.0030111	0.0168716
0.0355404	0.161225	-0.0375222	-0.037651
0.0740543	0.193454	0.0024255	0.00934726
0.0549932	0.115654	-0.0322292	-0.133563
0.0389611	0.0940955	0.0542428	0.0221168
0.0894035	0.161039	0.0257197	0.0422197
0.0712502	0.219887	-0.0154507	0.0310508
0.051895	0.160837	0.00718425	0.0380795
0.0563403	0.156989	-0.0496783	-0.119239
0.0330968	0.107297	0.0323208	0.0751148
0.0182886	0.0689098	0.0558877	0.041782
0.0694003	0.180806	0.0202192	0.0269145
0.0572291	0.188485	-0.0478499	-0.136204
-0.00488901	0.0427526	-0.0124082	-0.0242739
0.0750156	0.181439	0.0166487	0.0529146
0.010236	-0.00983506	0.0342581	0.00968839
0.0486699	0.164907	-0.003258	0.00601127
0.0507349	0.142792	-0.0150495	-0.0744363
0.123466	0.285379	0.0410424	0.0458476
0.0260765	-0.0049041	0.0123424	0.012579
-0.00091262	0.0203878	0.011419	-0.0117069
0.0400922	0.119116	-0.0405281	-0.142563
0.0304807	0.0332701	0.0584244	0.059933
0.0676235	0.249246	0.0448839	0.0425068
0.0186563	-0.0188954	0.0540128	0.055756
0.0330931	0.108717	-0.0698856	-0.140316
0.0084647	0.0576024	-0.0547129	-0.140053
0.145911	0.349216	0.031611	0.0580578
0.0944059	0.245899	0.0295278	0.0197531
0.0160766	-0.0169221	0.0333611	0.0506084
-0.00167159	0.0744045	0.0116395	-0.0411545
0.0216725	0.130824	0.0497328	0.0278889
0.101784	0.206804	0.0115836	-0.0590314
-0.00652635	0.0348345	0.0198975	0.0261324
0.0147651	0.0362777	-0.0109697	-0.11092
0.00485855	0.028298	0.0219262	0.0376222
0.125097	0.324419	0.0358472	0.0617528
0.0289728	0.10845	0.0086128	-0.0442891
0.0260359	0.0720649	0.0496622	0.037683
0.0525692	0.122944	-0.0217734	-0.033461
0.145673	0.343797	-0.0125739	-0.0702239
0.112758	0.360145	-0.0421175	-0.143253
-0.0177917	0.0108889	0.06239	0.0332792
0.0208368	0.0166865	0.0367401	0.00970352
0.0698259	0.136137	0.01488	-0.0562994
0.0942136	0.228757	0.000142699	0.0586352
-0.00666624	0.0454119	-0.0286728	0.0331839
0.0618543	0.236946	0.0195757	0.0679553
0.0587266	0.118564	0.012918	0.03954
0.0696128	0.0978936	-0.0341178	-0.0128936
0.0870821	0.229567	0.00642732	0.0261552
0.055699	0.089595	-0.0372068	-0.0287191
0.0154235	0.106375	-0.0128724	0.0876467
0.0853142	0.159766	-0.00158573	0.0092595
0.0565868	0.131198	-0.00262631	-0.00406827
0.0798844	0.133148	-0.0127016	-0.0617275
0.0250892	0.0971006	-0.0257721	-0.0198668
0.0303214	0.107494	0.00719358	-0.00707936
0.0354191	0.13146	-0.076926	-0.046703
0.0796153	0.237408	-0.00564462	0.0247443
0.051538	0.173292	-0.0146252	-0.0419387
0.0576557	0.197379	-0.0119434	0.0238809
0.113922	0.168665	-0.0594094	-0.0421885
0.0137229	0.110036	0.00980477	0.019359
0.0473324	0.21849	0.0133968	-0.0135778
0.0463151	0.116356	-0.0340211	-0.0266642
0.118986	0.224006	0.0143355	0.0173457
0.0509206	0.159035	-0.00235542	0.0279082
0.0169554	0.133858	0.0156631	0.0515866
0.0841235	0.159123	-0.0236959	-0.0455404
0.0244116	0.10808	-0.0242131	-0.0182538
0.04678	0.12904	-0.0232649	-0.0412679
0.014506	0.119006	8.05e-05	-0.0272149
0.0928059	0.183209	-0.0229842	-0.0926261
0.0727352	0.153099	-0.0139321	-0.00545308
0.0544981	0.130118	-0.0244136	0.00237427
0.0136297	0.172647	-0.0462711	-0.0364873
0.164706	0.339493	-0.0225416	-0.0413
0.0791137	0.239515	-0.02647	-0.0236219
0.0694058	0.183463	-0.032695	-0.0438626
0.0707943	0.162526	-0.0315315	0.00801801
0.0432231	0.16689	0.000211528	-0.0257627
0.0666184	0.14343	-0.0515415	-0.0974802
0.092204	0.108318	0.0298772	0.0266217
0.0911385	0.188165	-0.0195192	-0.0241079
0.0750055	0.219687	-0.0259283	-0.0129346
0.100701	0.208413	-0.0369908	-0.0690806
0.0507042	0.0623533	-0.0350809	-0.0305761
0.0953524	0.262723	-0.0121245	-0.032297
0.0525231	0.167474	-0.0278142	-0.0739518
0.0108349	0.0569714	0.0196127	0.053599
0.0940883	0.185001	-0.0134314	0.0123213
0.0316947	0.088051	0.012056	-0.0230553
-0.00802267	0.0505129	-0.0511728	-0.0669406
0.0768855	0.139991	0.0130023	0.00479897
-0.00114466	0.0697289	-0.01108	0.0420965
0.0636073	0.110538	0.0480888	0.0645611
-0.00255803	0.0894779	0.0326741	0.101308
-0.0211337	0.0980417	0.038194	0.0460395
-0.017783	0.0457055	0.0170439	0.0524071
0.125858	0.159996	0.0445949	0.0462944
0.0675194	0.161088	0.0217113	0.0614711
0.0091564	0.154615	-0.00394736	0.0120303
0.0531673	0.120896	0.0121294	0.00880183
-0.0231475	0.0344568	-0.00469583	0.0168422
0.0703614	0.156403	0.00260143	-0.0374872
0.0542215	0.084837	-0.00940576	0.00182077
0.0679129	0.189506	0.00723523	0.0298793
-0.00415455	0.0481569	0.0387779	0.0673559
-0.00055151	0.0608213	0.0287859	0.0282893
0.0629097	0.144969	-0.059365	-0.0292557
0.0190639	0.0749003	0.0154445	0.0416084
0.00783998	0.118403	0.0349086	0.0747488
0.00601989	0.0649818	0.0112331	0.0158293
0.075228	0.102768	-0.00218258	-0.0211582
0.0505558	0.13696	-0.00896322	-0.00888385
0.045079	0.121212	0.021395	0.0134957
0.0180439	0.0484328	0.0259359	0.0459628
0.0965229	0.231265	0.000784305	0.0715671
0.0951266	0.172613	0.00555101	0.0480787
0.0619147	0.135349	0.0470331	0.0122198
0.024293	0.0791118	8.64e-05	0.00783932
0.0196558	0.0726219	0.00941574	-0.0311103
0.0369774	0.151896	-0.0190613	-0.0493929
0.0520013	0.118347	0.0305488	0.0114557
0.0406532	0.145162	0.0583695	0.0523744
0.0353706	0.151037	0.0388865	0.0634944
0.0764884	0.156195	-0.00466008	-0.0400429
0.0270678	0.0419683	-0.0195075	-0.0542592
0.0445636	0.173806	-0.0079833	0.01193
0.0191868	0.0544732	-0.00811122	-0.0279261
0.0868867	0.203755	0.0124424	0.0626509
0.0220675	0.114915	0.011063	0.0204937
0.0405146	0.112749	-0.00919098	-0.00811116
0.0628985	0.171299	-0.00631382	-0.00656891
0.054259	0.171028	0.0422949	0.0470166
0.0322985	0.0975232	0.00778969	-0.0461818
0.0548685	0.175239	-0.000402143	0.0463422
0.0383556	0.023111	0.0267665	0.0522066
0.0405708	0.123134	0.0174664	0.0352018
0.0657217	0.14776	0.0409796	0.0659432
0.0690937	0.203413	0.00204969	0.0142646
0.0655772	0.0862154	0.00862811	0.00595802
0.0217071	0.0721027	0.00419601	-0.0298032
0.0420251	0.169393	0.0492681	0.0528885
0.0589836	0.089191	0.0450777	0.0767938
0.0549562	0.175352	0.00896165	0.0499518
0.0450625	0.0853766	0.0494033	0.0348088
0.0699843	0.149027	0.0420464	0.0803101
0.0268701	0.112313	0.0430541	0.0120162
0.065408	0.269222	0.0127494	0.00322953
0.041828	0.231582	0.000596044	0.0292696
0.0292886	0.0391405	0.0251376	-0.00675883
0.0162166	0.117071	-0.0129317	0.000653224
0.0490982	0.142686	0.0173032	0.00704959
0.0646826	0.195412	-0.0283309	-0.0270117
0.00661588	0.0618417	-0.0569311	-0.120486
0.00168121	0.0484005	-0.00833218	0.0111864
0.0103653	0.0564678	0.0135511	0.0200723
0.0636133	0.2455	0.00475751	-0.0146905
0.06613	0.172603	-0.00103483	-0.00992195
0.0313206	0.167366	-0.0110936	-0.0326198
0.0645876	0.172719	-0.010936	-0.00805045
0.0839944	0.284088	0.0132569	0.0100504
0.120487	0.290183	-0.0135797	-0.0046529
0.0267134	0.0575174	-0.0186012	-0.0910901
0.0312719	0.0593933	-0.0376523	-0.0770157
0.0790892	0.178072	-1.16e-05	0.0267077
0.069443	0.225905	0.0297063	0.00977006
0.0294005	0.0888105	0.00985635	0.00837448
0.0273973	0.147682	0.0085429	-0.00976357
0.0734851	0.180558	0.00239509	-0.00902109
0.0815193	0.221391	-0.00884132	0.00633902
0.0687933	0.163949	0.0279906	-0.022995
0.0518772	0.101622	-0.0292922	-0.0848311
0.0544104	0.0511145	-0.023444	-0.0343869
0.11052	0.170784	-0.0169109	0.0283284
0.073428	0.0859807	0.0126065	-0.0139702
0.019274	0.0370548	-0.0563164	-0.129681
0.0897132	0.138881	-0.0360034	-0.137766
0.0456731	0.0839932	-0.0130372	0.00238493
0.0708524	0.127897	-0.00119528	0.00576249
-0.00848913	0.0543524	0.040667	0.00753351
0.0317797	0.0751169	-0.0221941	-0.00627539
0.00328395	0.0639908	-0.00539717	-0.0153075
0.108448	0.193845	0.00538697	-0.0200169
0.0638307	0.168163	-0.0447885	-0.0118489
0.0864801	0.178293	-0.00768752	-0.0760333
0.0964636	0.182201	-0.0334284	-0.0294673
0.0126471	0.0669944	0.00310807	0.0262405
0.0836072	0.17879	-0.00905972	-0.0695779
0.0543575	0.106077	-0.0142911	0.00274721
0.0953501	0.170717	0.0350332	0.0155055
0.0219297	0.0613071	-0.00695568	0.00276495
0.072476	0.0996433	-0.0136262	-0.0726858
0.0828873	0.165511	-0.00549511	-0.00969708
0.0286032	0.0697155	0.00638739	0.00787887
0.0111948	0.06283	-0.0133409	-0.0226357
0.0485349	0.0612194	-0.0143601	-0.0121917
0.0552993	0.141189	0.022288	0.034309
0.0498932	0.12753	-0.0110492	-0.0354746
0.0434039	0.137484	-0.0298403	0.0163444
-0.0170663	0.102534	0.0128788	0.0541292
0.122742	0.276586	-0.00973749	-0.0149852
0.113957	0.225308	0.0125346	0.0114205
0.0827718	0.157063	-0.0135885	0.023111
0.0416458	0.0950043	0.00287562	0.0319141
0.0398587	0.101169	-0.002335	-0.0350448
0.044763	0.137082	0.0440559	0.0515858
0.0471958	0.123989	-0.0246543	0.011698
0.0907957	0.143826	0.0103528	0.0613542
0.0669119	0.157769	0.0229273	0.0138197
0.0829442	0.207016	-0.0372058	-0.0477441
0.0159896	0.0488648	0.0151683	0.0290733
0.118336	0.170331	0.0389126	0.0588081
0.0132156	0.0572687	0.00986521	0.0602028
0.0944109	0.222168	0.0133774	-0.0398321
0.0802072	0.174499	0.0069391	-0.0359172
0.0493357	0.152795	0.0294585	-0.00937315
0.0399142	0.126707	0.00846291	0.0485517
0.0587566	0.128407	0.00208286	-0.001627
0.0725841	0.207381	-0.0459744	-0.0311541
0.0829608	0.230493	0.0099466	0.0363735
0.00799043	0.0732909	0.0291358	-0.00770078
0.0396972	0.187017	-0.00721548	-0.0342845
0.00883496	0.0318421	-0.00222535	-0.0255836
0.0723256	0.176737	0.00872619	0.0509465
0.0599497	0.14708	0.0417768	0.0619399
0.0767708	0.21667	0.0153766	0.0374886
0.0180574	0.0417869	-0.0119936	-0.0561063
0.0215762	0.0550636	-7.93e-05	-0.0287946
0.0525663	0.146302	-0.00770399	0.035159
0.0496951	0.0648651	0.00523315	-0.00573828
0.0873764	0.22045	0.00369947	0.0357859
-0.00503905	-0.00659017	-0.0246437	0.00538798
0.0296093	0.131015	0.0263849	0.0361524
0.0225635	0.0444777	-0.0243021	-0.0252374
0.092067	0.272757	0.025598	0.0403718
0.0790775	0.195279	0.00440465	-0.021423
0.0381635	0.0634301	0.00705461	0.0657748
0.0142726	0.116208	0.021148	0.00998917
0.0530201	0.159286	0.000580561	0.00417836
0.094695	0.231919	0.017814	0.0470679
-0.00421776	0.0256715	-0.0305012	-0.0286017
0.00836652	0.0451401	0.0134555	0.00133735
0.00837964	0.0346207	-0.00790401	-0.0423323
0.086709	0.222737	0.0164698	0.0402175
0.0401234	0.0771703	0.0266404	0.00827296
0.039969	0.131312	-0.0302479	-0.0303513
0.0473481	0.137137	0.00069746	-0.0251294
0.0780634	0.259038	-0.0285237	-0.0644845
0.145265	0.257162	-0.00829545	-0.0272306
0.00808059	0.0545463	0.009788	0.0149561
0.0183551	0.03804	0.00425259	-0.0682332
0.0429465	0.151117	0.00688765	-0.0111529
0.123633	0.216706	-0.0029972	-0.0394833
-0.00611273	0.0388307	-0.0218528	-0.0100205
0.0819471	0.247801	0.00620729	-0.0250897
0.0527634	0.151458	0.03007	0.0159891
0.0859716	0.211783	-0.023146	-0.0600286
0.0181729	0.104709	-0.0400439	-0.0841676
-0.022539	0.0869691	-0.0251258	-0.0404934
0.0630541	0.190663	-0.0130912	-0.069413
0.0207418	0.0810895	0.0242028	0.000297938
0.00937739	0.123139	-0.0139674	-0.0412491
0.0315452	0.156792	0.00649919	-0.0268016
0.076821	0.202502	-0.0478774	-0.0620225
0.138575	0.220386	-0.011151	0.0162979
0.0207533	0.0877745	0.00964824	-0.00256634
0.100583	0.198723	-0.0154568	-0.0472909
0.0117197	0.0372053	0.00792629	-0.0228303
0.0756911	0.169308	0.00821225	-0.00169721
0.0610424	0.172584	0.0266272	0.0120902
0.0619043	0.223611	-0.012989	-0.0359028
-0.0188196	0.0476204	-0.0483449	-0.0675045
0.0267781	0.0544803	0.00588557	-0.0905861
0.064771	0.163563	-0.0184884	0.0116462
0.0561691	0.076717	-0.0290776	-0.101252
0.0916827	0.188889	-0.0500818	-0.102609
0.0178996	0.0062717	0.0146249	-0.020167
0.0269417	0.136599	0.00177808	0.0254487
0.0271109	0.106341	0.0383109	0.0182581
0.136367	0.27786	-0.0246938	-0.0429888
0.0726195	0.189344	-0.00244961	-0.0746596
0.0400887	0.0356319	-0.00448083	-0.0221117
0.0221016	0.104158	-0.0128943	-0.0296334
0.0509192	0.172567	-0.0357058	-0.068617
0.0997475	0.239398	0.00409884	-0.00470074
0.0290438	0.0645144	-0.0287032	-0.0170728
0.0549335	0.0483434	0.0328456	-0.00848418
0.0234254	0.0477507	-0.0196705	-0.0256409
0.110658	0.225322	-0.0241716	-0.0573608
0.0502598	0.113133	0.030902	0.0201778
0.0552984	0.129553	-0.0291154	-0.0564432
0.038532	0.154752	0.00623656	-0.0201648
0.101327	0.269049	0.0125375	-0.0227712
0.122424	0.285733	0.0240067	0.0151178
0.00515115	0.0854975	-0.00156808	-0.0338145
0.0341137	0.0475397	0.00777525	-0.03272
0.0684921	0.18299	0.0232583	-0.0081319
0.100403	0.232267	0.0171223	0.0120337
0.0225092	0.0564848	0.0334167	0.00386525
0.0978941	0.217668	0.0227389	-8.72e-05
0.0416236	0.111646	0.029532	-0.00836482
0.0722725	0.232794	-0.0115847	-0.0237526
0.06344	0.132347	0.00944382	0.00148042
0.0229411	0.0927998	0.0154191	-0.0179613
0.0359133	0.179125	0.00363044	0.00136484
0.0107698	0.0512581	0.0155264	0.00462641
0.0955786	0.254824	-0.00272816	-0.0449664
0.0393169	0.0984991	-0.00763586	-0.0496709
0.0143421	0.0998225	-0.0348136	-0.0542672
0.0773387	0.190823	0.00795484	-0.01731
0.13464	0.24232	-0.0142914	-0.0395155
0.0134196	0.0477131	-0.00107864	-0.00192614
0.0859964	0.214159	-0.00581988	-0.0360024
0.0398639	0.0231928	0.0431716	0.00860854
0.0413348	0.13135	0.022203	-0.029292
0.0450369	0.149046	-0.0235416	-0.0238661
0.114162	0.296244	-0.0188147	-0.0291995
0.0167518	0.00431211	0.0156509	-0.0551417
0.00292496	0.00655214	-0.00223802	-0.0144262
0.0509107	0.14499	0.0309307	0.0273851
0.027134	0.0485347	0.00362177	0.0261975
0.134035	0.249057	-0.00116111	-0.00874569
0.0132657	0.0115012	-0.0484349	-0.0437161
0.0201145	0.107496	-0.0052826	-0.0446454
-0.00432411	0.0771987	-0.0257231	-0.0170761
0.133493	0.337573	0.0076693	-0.0664284
0.126856	0.203415	0.00677037	-0.00661385
0.00772317	0.0256556	0.0152356	-0.00615483
0.00333272	0.0981247	-0.0291103	-0.0345003
0.0628559	0.131458	-0.0309467	-0.0250805
0.0913051	0.220197	-0.0244256	0.00125328
0.0168594	0.0552464	0.00108369	-0.0697834
0.0140145	0.0560891	0.00451538	-0.0037685
-0.00058761	0.0433557	0.00475163	-0.0184171
0.134577	0.310768	-0.0283402	-0.0452219
0.0195999	0.108514	0.0257658	-0.00947672
0.0183147	0.118035	0.0211375	0.000206016
0.0177066	0.155629	0.000197745	-0.0153238
0.151852	0.358586	-0.0365619	-0.0332023
0.138187	0.357291	0.0241186	-0.0453188
0.00963142	0.0543354	0.00711403	-0.00817611
0.0219715	0.0238291	0.0174934	-0.0559617
0.0464214	0.157243	0.0495646	0.000409674
0.0934826	0.211875	-0.00808835	0.0326406
0.0102108	0.0421635	0.0101749	-0.0194456
0.102295	0.248431	0.0228177	-0.0423489
0.0283869	0.141306	0.0107943	0.00970648
0.105621	0.279719	0.0277862	0.0213337
0.0403643	0.127334	0.0528151	0.0487497
0.0173756	0.0429433	0.0640066	0.0610073
0.0657808	0.204834	-0.00973544	0.0305854
0.0158269	0.0657501	-0.0122816	-0.00490774
0.0712477	0.26063	0.0500284	0.0341591
0.121626	0.24304	0.00666924	-0.00945337
0.0550414	0.110559	0.0399358	-0.00501659
0.0851626	0.191336	-0.0262577	-0.0461249
0.0502522	0.125075	0.00257087	0.00694088
0.0313674	0.074678	-0.0644439	-0.0450128
0.0838752	0.126269	0.0277191	-0.00603282
0.0891526	0.114294	0.0290736	0.032395
0.00592364	0.0705941	-0.00807416	0.0244185
0.0281225	0.0836722	0.00347776	0.00592359
0.0542289	0.123865	-0.00551521	-0.045928
0.0151065	0.0961995	0.0177229	-0.00485695
0.0719352	0.111295	0.0137178	0.0259621
0.0294551	0.108556	0.0166889	-0.0168324
0.0697861	0.235114	-0.0338063	-0.0558514
0.0688476	0.14669	-0.0216328	-0.0338087
0.015281	0.0862895	0.00897248	0.0262438
0.0762841	0.122976	-0.00557936	0.0203824
0.085714	0.150314	-0.0186992	0.0216671
0.0706804	0.151245	-0.0335912	-0.0447435
0.0438333	0.141406	0.00443119	-0.00395833
0.0422861	0.162432	0.0370469	0.00294096
0.0443406	0.107728	0.00725495	-0.0188266
0.0037405	0.112616	-0.030314	-0.0600584
0.0830193	0.129488	0.0183057	0.0068103
0.0143008	0.119663	0.0200913	0.0487555
0.0447947	0.0935707	-0.0180502	0.017239
0.0427201	0.0836006	-0.0561823	-0.0721661
0.0261304	0.0654614	-0.0375715	-0.0431465
0.0204771	0.113115	0.0152426	-0.0115255
0.140944	0.253108	0.0194594	0.00298628
0.0812076	0.156786	0.0572372	0.0265422
0.12047	0.189944	0.00453729	0.0162528
0.0649241	0.159404	0.0265068	0.00567199
0.0587825	0.17103	-0.0552511	-0.0147487
0.0366339	0.125127	0.0648153	0.0350181
0.0439392	0.0742872	-0.0265563	-0.0203988
0.0814912	0.201337	0.0100891	0.0204716
0.0599124	0.206045	0.0458619	0.0378352
0.0734014	0.129602	0.00111517	-0.0403699
0.0251796	0.106048	0.00782409	0.00754048
0.107668	0.232658	-0.0327381	-0.0191135
0.0444383	0.136537	-0.00843357	-0.0392325
0.0505747	0.213384	-0.01804	-0.0493743
0.038788	0.167586	0.0177645	0.0233854
0.0799227	0.162145	0.0196796	0.00984394
0.0792584	0.189215	-0.0136278	-0.00784754
0.0345029	0.108246	-0.0133302	0.000198327
0.0568065	0.110708	0.0627774	0.0693017
0.0638366	0.143301	0.004658	-0.0600174
0.0819836	0.179659	-0.0152863	-0.0651066
0.0804689	0.208469	0.00790827	0.0625146
0.069128	0.22077	0.00949648	-0.0712409
0.0480504	0.19807	0.0682256	0.101171
0.0798358	0.113582	-0.00282839	-0.0430615
0.0934404	0.219902	-0.0444811	-0.0565404
0.0356788	0.0651971	-0.0680972	-0.0835242
0.0622994	0.166188	0.0612616	0.150037
0.0820039	0.190857	0.0652054	0.144423
0.0482663	0.217932	-0.0147278	0.016489
0.0743903	0.122323	0.0254712	0.0780382
0.00058966	0.090105	-0.0314284	-0.108012
0.121067	0.232622	0.0420392	0.124319
0.075776	0.137059	0.00776545	-0.0105855
0.0491872	0.196563	0.0405702	0.101831
-0.00241824	0.0687734	-0.0610109	-0.119997
0.0865924	0.207167	-0.0266987	-0.098829
0.0691146	0.118367	0.035605	0.108496
0.105344	0.231596	0.00589847	-0.037815
0.061515	0.229207	-0.00345528	-0.0634853
0.0442072	0.0720345	-0.0201678	-0.074393
0.0512846	0.144394	0.0243225	0.0883384
0.105809	0.206107	0.0121504	0.112991
0.0830125	0.186236	0.0624377	0.14536
0.053394	0.0796154	-0.0742397	-0.0807205
0.0590663	0.0498818	0.0476004	0.132091
0.0438311	0.0968449	0.0385616	0.0862291
0.0383639	0.209426	-0.003351	0.00105021
0.0827828	0.191338	-0.0308709	-0.0862704
0.122032	0.176684	-0.0765843	-0.118991
0.0962227	0.215791	0.0073617	0.11682
0.101541	0.248808	0.0169425	0.097033
0.0762247	0.269594	0.00375024	0.00874301
0.0310333	0.0735843	0.00448812	-0.0204231
0.00931678	0.072253	0.0438776	0.157444
0.100951	0.206189	-0.0470775	-0.0583372
0.0882236	0.256468	-0.0135273	0.0312652
0.0749291	0.117242	-0.00479985	-0.101699
0.0681938	0.156188	0.0598704	0.106002
0.0827615	0.22507	0.0558789	0.0559755
0.0598004	0.21842	0.00166591	-0.0176652
0.0850484	0.194672	0.0420107	0.0881734
0.0335615	0.162547	-0.0369744	-0.061499
0.0822604	0.246149	-0.0322649	-0.0519184
0.0872143	0.155646	0.0114236	-0.0979929
0.0854142	0.220759	0.0306263	0.0412099
0.0828519	0.21688	-0.00125171	-0.0318341
0.0724384	0.194196	-0.00949047	-0.0497883
0.0941522	0.255304	-0.0106968	0.0283128
0.0803783	0.119722	-0.0177569	-0.0483695
0.0549878	0.171278	-0.0310256	0.00355362
0.0761066	0.208842	0.0208425	0.0292136
0.0359159	0.18781	-0.0171457	-0.02968
0.0288109	0.081581	0.00151667	-0.00155664
0.0778592	0.224782	-0.00368149	-0.00397201
-0.0100774	0.060818	0.0269146	0.0493131
0.0893716	0.135867	0.0107761	0.0263725
0.0838881	0.165981	0.0353192	0.0213525
0.101948	0.266189	0.0132543	-0.0108887
0.00985137	0.0670133	-0.0249462	-0.0174211
-0.00030013	0.0487166	0.000844227	-0.0161335
0.0647923	0.194382	-0.0500151	-0.0261243
0.0618683	0.098752	0.000736482	0.0270689
0.0586853	0.18342	-0.0239605	-0.0369497
0.00705679	0.0378638	-0.0190134	0.0125584
0.0350923	0.113496	-0.00767784	-0.0378759
0.016849	0.0774945	0.0243929	0.0256597
0.103971	0.273408	-0.0108547	-0.00126348
0.0871427	0.215146	-0.0238136	-0.0462434
0.0395255	0.0301089	0.0305795	-0.00624823
0.0328028	0.143936	-0.00817683	-0.00531083
0.0547757	0.201666	0.00208237	-0.00935468
0.0818902	0.248303	-0.030728	-0.0249166
-0.00404668	0.0649394	-0.0168947	-0.0274342
0.00568419	0.0173559	-0.0355976	-0.00681519
0.00702615	0.0196932	0.0345705	-0.0106825
0.046095	0.243303	-0.0392953	-0.0802347
0.0599428	0.145943	-0.0349393	-0.0348551
0.0632029	0.14998	-0.024627	-0.0611539
0.0722997	0.170185	0.0028884	-0.00582015
0.0992446	0.271614	0.0205507	-0.0077276
0.106827	0.282926	-0.0115026	-0.0503288
0.025606	0.0505727	0.000856664	-0.0206793
-0.0167309	0.0371745	0.006814	-0.0182196
0.0625922	0.198857	-0.0187557	-0.015802
0.0979673	0.222133	-0.0594238	-0.0566677
-0.00788455	0.0472156	-0.0164684	0.0252719
0.094549	0.189764	-0.00507595	-0.0283506
0.0655368	0.194198	-0.00869613	-0.00313073
0.0743007	0.211433	-0.0361878	-0.0857859
0.0226786	0.140993	-0.00167431	-0.0373667
0.0328372	0.134083	0.0260392	-0.0128151
0.0761172	0.206296	-0.0301218	-0.0468813
0.0351989	0.0981033	0.0193691	-0.0180264
0.0769353	0.245397	0.0156109	-0.015387
0.0887124	0.217975	0.028706	-0.00457927
0.0617261	0.250008	-0.0282811	-0.0619655
0.0503514	0.195545	0.0438712	-0.0300444
0.10664	0.294801	-0.00629147	-0.0268734
0.0369232	0.0883627	-0.020923	-0.0573168
0.0229497	0.0197203	-0.0293021	-0.0641303
0.062417	0.161027	0.00249306	-0.0230835
0.0589231	0.110881	-0.0244111	0.0208074
0.101841	0.148735	-0.0500204	-0.0647242
0.0618321	0.117909	-0.030925	0.00832724
0.0237593	0.0457007	-0.0414649	-0.0443077
0.0333933	0.0807582	-0.0027429	-0.00843508
0.0430342	0.0832266	-0.0457234	-0.0389171
0.0367035	0.115999	0.0263754	0.0353276
0.00326584	0.0315494	-0.0276831	-0.0338108
-0.00366364	-0.00149035	-0.000704111	-0.0525478
0.0316436	-0.00908534	-0.0506179	-0.0320158
-0.0314171	0.0900421	-0.0153248	-0.0552605
-0.0324932	0.0578041	0.0260829	0.0393312
0.034947	0.0436872	-0.0136124	-0.0208319
-0.0155729	-0.00169494	-0.0102254	-0.015889
0.00635412	-0.00539686	-0.0446199	-0.0217659
-0.00288938	0.0870562	0.00840994	0.0723385
0.0117869	0.0505091	-0.0148008	0.0209521
0.080091	0.177072	-0.065063	-0.0257011
0.0270846	0.0463973	-0.0532183	-0.0186974
0.0539463	0.109785	-0.0473831	-0.0196595
0.0165937	0.0682126	0.0130692	0.0154204
0.0426145	0.100455	-0.0319712	-0.0371857
0.0390502	0.0842199	0.00565772	-0.0525533
0.0464555	0.0211822	-0.00241208	-0.0342836
-0.0125971	0.0411826	0.0545767	0.061081
-0.0239185	0.0343111	-0.0675632	-0.0579868
-0.00744341	0.0257549	-0.0539641	-0.0518672
-0.00216126	-0.0109129	-0.0379363	-0.0294318
-0.0180332	0.0218141	0.0473039	0.0485448
-0.00116098	0.0264879	0.0190217	0.0380974
0.0333125	0.122607	-0.018732	-0.00189921
0.0329031	0.11095	-0.0201404	-0.0534617
-0.0198065	-0.00560004	-0.0570039	-0.043128
-0.030624	-0.0124618	-0.00142122	-0.016391
-0.0354954	0.00266065	-0.0622994	-0.0674072
-0.0308802	-0.00650423	-0.00348101	0.00844128
-0.0172888	-0.00854613	-0.0129523	-0.0232095
-0.0263592	0.00796709	0.0288537	0.0688337
0.0288834	0.0980494	-0.0566089	-0.0344149
0.0467222	0.106154	-0.00193704	-0.0643915
0.00288225	0.0261393	0.0304397	0.0271257
0.0746448	0.16621	-0.0207097	-0.0245222
-0.0249548	-0.0121861	0.000722356	0.00536164
-0.0471939	-0.0210156	-0.0136103	-0.0013577
-0.0190139	-0.0163681	0.0211058	0.0365494
-0.0543496	-0.0242418	-0.0116185	-0.0215253
-0.0260623	0.0199503	-0.0236559	-0.0410842
0.0231727	0.103945	0.00289869	0.00557677
0.0361651	0.101986	0.0215631	0.0139477
-0.020956	-0.00905551	0.0360048	0.0255747
0.0832753	0.249061	0.00722479	-0.00811164
0.154637	0.256612	0.00870675	-0.002693
-0.0150985	0.0303201	0.0136312	0.00645831
-0.0287059	0.0333147	0.00466661	-0.0104805
0.00597293	-0.0213664	0.00591067	-0.0123998
-0.0315779	0.0337808	-0.0283217	0.00825585
-0.0342164	0.0206134	-0.0133748	0.0125166
0.0490976	0.088369	-0.0349448	-0.0804487
0.0461766	0.0802004	0.0314346	0.00643479
0.0174901	-0.00170303	0.0339578	0.0518935
0.0472792	0.139979	-0.0155454	-0.0507558
0.0401292	0.134726	0.0170438	0.0129567
0.0850066	0.17219	-0.0329296	-0.0091992
0.0265267	0.0753184	0.0307302	0.00321059
0.00966881	0.0253522	-0.00150634	0.0248073
0.0321625	0.00916181	0.0170094	-0.0264777
0.0448608	0.08851	-0.0096259	-0.0468529
0.0172464	0.0533889	-0.0534777	-0.073978
-0.0244289	0.0723976	0.0208882	0.0414916
-0.0233935	0.049561	0.0295072	0.0322761
-0.00609631	0.0387789	-0.00248281	0.0149876
0.00698522	0.0669362	-0.00990785	-0.000662762
0.014718	0.0720653	0.0268069	0.00783826
-0.00528983	0.063464	0.0599094	0.0395232
-0.0111586	0.0619951	0.0272695	-0.00967068
-0.00645489	0.0256846	-0.0596024	-0.0638868
0.0749117	0.136291	0.00397685	-0.0298074
0.0548467	0.137351	0.0229086	0.0304052
0.0410391	0.0854793	0.0243864	0.00415591
0.0329403	0.0498643	-0.0283261	-0.0818601
0.00520574	0.019505	-0.0460086	-0.0849733
-0.00733253	0.0250827	-0.000105575	0.039546
0.0200827	0.089781	0.0254706	0.00212455
0.0152227	0.043383	0.0191588	0.013488
0.00741791	0.0130853	0.00907809	-0.0262844
-0.00197522	0.0495983	0.0110157	-0.0328214
0.00741719	0.0336942	0.0120616	0.0356439
0.0068138	0.0137761	0.0351582	-0.00694136
0.0243741	0.0214866	-0.0332283	-0.0242281
0.0428146	0.134832	-0.0114716	-0.0335398
0.0217582	0.119869	0.0313158	-0.000572561
0.0303578	0.0949423	-0.0060606	-0.0562182
0.0288601	0.0740666	-0.0137054	-0.0148167
-0.0165301	0.037236	0.000817309	-0.00205256
-0.00304401	0.0138493	0.0139499	-0.032453
0.0210169	0.0739246	-0.0123901	-0.0235679
-0.0151188	0.0347221	0.001164	-0.0323624
-0.0197374	0.0269166	-0.0203105	-0.0457028
-0.0241953	0.0127971	-0.00148366	-0.00771315
-0.0204434	-0.00969569	-0.0237645	-0.030367
-0.0195771	0.00857786	-0.0936755	-0.0788125
0.0695889	0.176803	-0.00315846	-0.0452454
0.0342824	0.0734616	3.1e-06	0.00548016
0.0448496	0.121268	0.00575476	-0.0517981
0.0261621	0.0528204	-0.0131421	-0.0195234
0.0779988	0.144301	-0.0442497	-0.0450456
0.0586923	0.0943434	-0.0241458	-0.00860066
-0.00990803	0.0906159	-0.0467783	-0.0385349
-0.00852371	0.058823	0.0484843	0.0533487
0.0190486	0.10184	-0.0501221	-0.0662482
-0.00604299	-0.00246152	-0.0346405	-0.0936544
-0.0117072	-0.0118288	-0.0448033	-0.0699443
-0.061974	-0.0135148	-0.0429549	-0.0568747
0.00019287	0.0342652	0.0435866	0.0331098
0.0492205	0.0774515	0.00118035	-0.076624
0.060457	0.0822867	-0.017235	-0.0437912
0.0610424	0.0588492	-0.0504441	-0.0664484
-0.00829629	0.0426016	0.010966	-0.00842651
-0.0258477	-0.0295675	0.0262514	0.00595568
0.0127161	-0.0323877	-0.0800176	-0.0450445
-0.00013109	0.0805488	-0.0239166	-0.0628054
-0.0324279	0.051909	-0.0162011	-0.0533735
0.0472602	0.0925199	-0.0188202	-0.0224274
0.0303513	0.10708	-0.0303398	-0.0225002
-0.0170805	0.00544556	-0.00541237	-0.0440284
0.0409066	0.0936399	-0.00933124	-0.0473195
-0.00222272	0.0300934	0.0455133	0.0357759
-0.00855208	0.0405171	-0.0437317	-0.0512522
-0.00458494	0.103013	-0.0194799	-0.0473097
0.0280443	0.0800659	-0.0141686	-0.003846
-0.0103979	0.0219495	0.019843	0.0538735
-0.00473822	0.00814629	0.0410033	0.0416498
0.00083635	0.0696463	-0.0248176	-0.0438899
0.0359786	0.0877546	-0.00929695	-0.0444143
0.0201045	0.0515847	-0.0652722	-0.0349042
0.0214631	0.0510248	-0.0023389	-0.0402165
0.0793901	0.122405	-0.0605617	-0.0455691
0.0232544	0.0855149	-0.00923712	0.0166148
0.0193733	0.0441923	-0.0549233	-0.0378162
0.0325776	0.0577809	0.00381708	0.0289526
0.00380814	0.0746905	-0.0543378	-0.0415229
-0.00804553	0.0151824	-0.00471854	-0.0653382
-0.00787473	-0.00841628	-0.0318857	0.0040199
-0.0231034	0.00120447	-0.076623	-0.0244159
-0.00394283	0.03177	-0.000441397	-0.0350411
0.0571733	0.088117	-0.00105665	0.017146
0.0167288	0.0675644	0.0290464	-0.0233978
0.0468984	0.0458257	-0.0471222	-0.0606573
0.065148	0.112478	-0.053403	-0.0620087
-0.00267578	0.0811143	-0.00311236	-0.0217026
0.00715635	0.0780745	0.0338166	-0.00141583
0.0252454	0.0424131	0.0570887	0.117798
0.00928956	0.0299728	0.00660274	-0.0494479
0.0599734	0.096414	-0.0560119	-0.0233584
0.0222126	0.080825	0.0628452	0.10402
0.0489886	0.0744644	-0.0162323	-0.0350196
0.0315619	0.054948	0.00590015	0.107185
0.0484337	0.0740223	-0.0434214	-0.0241266
0.0505514	0.0732581	-0.00424637	-0.0147597
0.0127195	-0.0173526	-0.0929478	-0.111126
-0.00259578	-0.00674214	0.0608031	0.120466
0.00789989	0.0494294	0.0656447	0.0930727
-0.00574342	0.0898152	0.0354292	0.0704189
0.0325124	0.0491246	0.0478493	0.102258
0.015669	0.0305786	-0.063043	-0.0869246
0.0535097	0.111662	0.0690309	0.132531
0.0203933	0.112504	0.0602598	0.039425
0.0225043	0.105312	0.0506788	0.127022
0.0293263	0.0586568	-0.0434536	-0.124797
0.0217593	0.0730461	-0.000892391	-0.0568457
-0.00652548	0.0299879	0.0126872	0.119153
0.0351218	0.119417	0.0318884	0.00181229
0.0085064	0.0802796	-0.00765527	-0.0387422
0.00576564	0.0506053	0.00793453	-0.0752181
0.0295492	0.0566131	0.0266333	0.101062
0.00077909	0.0833748	0.0476359	0.0605869
-0.063067	0.0357289	0.0562945	0.0780879
-0.0139963	0.00929869	-0.0640911	-0.094302
-0.0169204	0.00509284	0.0755062	0.15719
0.0008179	0.0554397	0.0910908	0.100813
0.00916328	0.0903072	0.0414803	0.0510475
0.0221491	0.0544249	-0.067158	-0.0959023
-0.0103127	0.0700045	-0.05768	-0.0649197
0.0221748	0.126563	0.0387726	0.0653462
0.00749252	0.069525	0.0464141	0.061872
0.0717102	0.113429	0.0484626	0.0565319
-0.00774148	0.0940891	-0.00842409	-0.0218456
0.00881026	0.0203875	0.0487564	0.121085
-0.0046935	-0.0161603	-0.00116754	-0.0762299
-0.0223706	-0.0358886	0.0842592	0.0888851
-0.0169502	0.0407045	-0.0270415	-0.0762548
0.00966198	0.0101361	0.0758661	0.130728
0.0247619	0.0648013	0.0875629	0.0595783
0.0414864	0.0722784	0.03135	-0.0466467
-0.0264716	-0.0105287	0.0418525	0.116404
-0.0061257	0.0881252	0.00563738	-0.0614062
0.0331394	0.0912675	0.0253253	-0.0313981
0.0332753	0.130282	-0.0488698	-0.0983198
0.0303126	0.110726	0.038766	0.0911318
0.0159971	0.119933	0.0211772	0.00601652
-0.0129743	-0.00135345	0.00571466	-0.0286205
-0.0286213	-0.022746	0.00694375	-0.017026
-0.00975337	0.0384483	-0.044173	-0.041532
0.0483839	0.0693663	0.0107481	-0.00991716
0.00378653	0.0507757	-0.0188533	-0.0151628
0.0200581	0.0515756	-0.0435529	-0.0545229
0.026912	0.0634074	-0.00831742	-0.00145008
0.00917131	0.0819434	-0.0172933	-0.0242962
-2.99e-05	0.00536184	0.00489842	-0.00663848
0.0411657	-0.0203035	-0.00655461	-0.025514
0.0185433	0.0838737	0.0101296	-0.0200813
0.0215098	0.0339098	-0.0534712	-0.0632302
0.0427845	0.0881906	-0.0422562	-0.0355961
0.0316547	0.0841771	-0.0194913	-0.0329595
5.24e-06	0.00538049	-0.0204192	-0.0713103
0.0195047	0.0892938	-0.0187155	0.0152012
-0.00339935	0.0489527	-0.0329793	-0.0453506
-0.00850331	0.059673	-0.0319026	-0.01558
0.00345964	0.0664876	-0.0473974	-0.0722825
0.0167477	0.125133	0.0125775	-0.0225873
0.0209349	0.0205343	-0.00188131	-0.0224283
0.00586577	0.0188142	0.0118956	-0.031712
0.041945	0.0858879	-0.0219724	-0.021057
0.0137256	0.116557	0.0259207	-0.0169084
0.0100157	0.0992983	-0.00421834	-0.0205522
0.0251398	0.118085	-0.00482938	-0.0580165
0.0187027	0.111259	0.0131045	-0.0557798
0.0150882	0.114919	-0.0276415	-0.0685168
0.0305367	-0.0023911	0.00419585	-0.036677
0.0571947	0.0250368	-0.0685764	-0.0720312
0.0401552	0.0123791	-0.0236759	-0.0423872
0.0516451	0.0725539	-0.0257085	-0.0564156
0.00150646	0.0554412	0.00606202	-0.0143295
-0.0264537	0.00688032	0.0219538	-0.0332199
-0.0208885	0.0105921	-0.0616464	-0.062039
0.0265367	0.0619104	-0.00253291	-0.0350996
-0.00928735	0.0358629	-0.0410363	-0.00483108
-0.0261135	-0.0165232	-0.0305084	-0.064781
-0.038745	-0.0265629	-0.0337858	-0.049049
-0.0230611	-0.00367498	0.00647076	0.00868854
-0.0047454	0.0471248	-0.0340649	-0.0197558
0.0201007	0.0292888	0.00310845	-0.0140092
0.0160247	-0.00114675	-0.0476791	-0.0537266
0.0485107	0.0753468	-0.0296939	-0.0272398
-0.00627858	0.0404383	-0.00567114	0.00423188
0.0158535	0.0818379	-0.0430656	-0.0679374
0.0313834	0.0589114	0.0102982	0.0377315
6.55e-05	0.0772415	0.0163009	-0.0214275
0.0213849	0.0343234	-0.0237152	-0.0185042
0.0309709	0.0417735	-0.0377946	-0.0549256
0.0176875	0.0600687	-0.0237218	-0.0406293
0.0412655	0.150015	0.0119683	-0.00249146
0.0476187	0.129151	0.00351524	0.0308259
0.0473715	0.133766	0.0330016	0.0863738
0.0304511	0.0950359	0.0134052	-0.0629814
-0.056127	0.00429136	-0.0206405	-0.0566074
-0.0140603	0.0108631	0.0317867	0.0693735
0.00307174	0.118157	0.00471848	-0.0538619
-0.0101755	-0.0170324	0.030828	0.0693368
-0.0251127	-0.00454509	0.0239885	-0.054533
-0.0364766	-0.00717508	-0.00470055	-0.0260391
-0.00684025	-0.00223015	-0.033091	-0.1016
0.0236989	0.0278868	0.0288745	0.113341
0.0707465	0.160016	0.0286737	0.0655642
0.0303565	0.129007	0.0666908	0.0390294
0.0444617	0.10923	0.0316481	0.04604
-0.0427273	-0.0100105	-0.059947	-0.0972405
0.0346007	0.0476044	0.0422688	0.125613
0.00940265	0.0660907	0.0187962	0.0283735
0.0474977	0.0926117	0.0703352	0.0851528
-0.013678	-0.00824645	-0.00496544	-0.0997412
0.0133767	0.0375363	0.00686784	-0.0973093
0.017485	0.0470054	0.0677011	0.0978798
0.00412426	-0.0291048	-0.0061968	-0.000729379
-0.00512852	-0.00314933	-0.0154428	-0.0612632
0.0115111	-0.0071092	-0.0202296	-0.0769493
0.0062249	0.00913843	0.0311928	0.0969581
0.00535377	0.035673	0.0715289	0.0469942
0.0213956	0.0617114	0.0577471	0.0638776
0.0145762	0.0347458	-0.0106157	-0.0896593
-0.0137793	-0.0185938	0.0567	0.113727
0.031922	0.0559389	0.0761623	0.0714082
0.0157141	0.0532825	0.0506889	0.0157715
0.0100991	0.0426109	-0.0799423	-0.128862
0.016445	0.0788018	-0.0444904	-0.112886
-0.0333588	0.0233715	0.0140797	0.0825686
0.00322336	0.030064	0.0158949	0.0753926
-0.020052	-0.00173041	-0.01009	0.0520929
-0.0386092	-0.013896	0.0241297	-0.0304884
0.0324032	0.0668783	0.0199708	0.0741414
-0.00378428	-0.00152737	-0.00217079	-0.0886731
-0.00117485	0.0344466	0.0499482	0.0599703
-0.00067253	0.0212888	-0.0102551	-0.116434
-0.00545196	0.0644649	0.0294022	0.109937
-0.00603979	0.028502	0.0550666	0.080601
-0.0146125	0.0131167	-0.0238417	-0.0337574
-0.0294204	0.0245995	0.0632208	0.0905365
0.0128714	-0.00126508	-0.0410248	-0.0301237
-0.0289017	-0.0426123	0.000418951	-0.0623022
-0.0191161	-0.0339215	-0.00375387	-0.0467704
-0.058242	0.00893351	0.0100647	0.0661624
-0.0147997	-0.008272	0.000113494	-0.0250671
0.0455635	0.0980349	-0.013229	-0.0506654
0.0286463	0.0691163	0.0213784	0.0214374
0.00279387	-0.00157106	0.0518297	0.0697944
0.0459361	0.0802872	-0.0232132	-0.0408605
0.0461412	0.100034	-0.0233107	-0.0464898
0.113529	0.171326	0.0163081	0.0503393
0.00528374	0.0898505	-0.00726558	0.00202228
-0.0322466	0.0400124	0.0322489	0.0309898
-0.017079	0.00447699	-0.00875992	-0.03895
-0.0143926	-0.0195388	-0.040656	-0.0104841
-0.0171255	0.0256925	-0.0583602	-0.0952599
-0.00662575	0.0632615	0.0705388	0.0795999
0.00158187	0.0551408	0.0276587	0.0759263
0.0415408	0.0461121	0.0264736	0.0398982
0.0343773	0.0558898	0.0390911	0.0896003
0.0265022	0.100743	-0.0526161	-0.100618
-0.0335914	0.0798568	0.039112	0.073787
-0.0246994	-0.0172518	0.0361883	0.033334
-0.0125598	-0.0313694	0.0230568	0.0465141
0.012666	0.0436397	-0.0515291	-0.076131
0.00405618	0.0269916	-0.00466467	-0.0230269
0.0276505	0.0505283	0.0372676	0.0533949
0.0348	0.0129453	0.0358921	-0.00104354
0.0509914	0.0853825	0.0294762	-0.0192564
0.0426301	0.065116	-0.00382903	-0.0346023
0.0321392	0.0665969	0.0237958	0.0534911
-0.00181688	0.048781	0.025403	-0.00781412
0.0203994	0.0422156	0.00917715	0.0495999
0.0429476	0.0852574	-0.0415672	-0.0281264
0.00750599	0.00418771	0.0475572	0.0867049
0.00364066	0.0438594	0.0193342	0.0563811
0.00427916	0.0483644	-0.00810369	0.0553065
-0.00096088	0.0762651	-0.0498972	-0.0674913
0.0218416	0.0669768	-0.0283614	-0.0766299
0.000641	0.061041	0.0109319	0.0496352
0.035606	0.136517	0.0229961	0.0321596
0.0381706	0.120512	0.0192725	0.0556245
0.0117648	0.0433059	0.00717481	-0.023813
0.0645654	0.102153	0.0414268	0.0741971
-0.0108442	0.113314	-0.0413919	-0.0479391
0.0238106	0.0789906	0.0541596	0.0758333
0.0355151	0.0970158	-0.0248657	-0.0526197
0.0108181	0.0744947	0.0246834	0.0682775
-0.0291853	0.0596425	0.0106583	0.0533012
0.0098016	0.0157916	0.0407227	0.00314332
-0.0131047	0.0931872	0.0329257	0.0577261
0.00342573	0.0147751	-0.022193	-0.0551261
-0.0353717	-0.0117653	-0.0365635	-0.044142
0.0121927	-0.0202233	-0.0321929	-0.0889814
-0.0293165	-0.0133674	0.02985	0.062857
-0.018728	-0.0118821	0.000436283	0.0246132
0.0166665	0.0861637	-0.00167835	0.00482734
0.061925	0.0741606	0.0303339	0.012739
-0.0028357	-0.00099726	0.0545284	0.0432773
0.0326326	0.155981	0.00848838	-0.0106271
0.0685639	0.197874	-0.0427896	-0.0265149
0.100949	0.2362	0.00263381	0.0460392
0.0337413	0.0917554	0.0213522	-0.029342
-0.00663208	0.0403643	0.0168336	0.017288
-0.0267344	0.0269891	0.000276152	-0.0216278
-0.0190863	0.0163536	0.0264379	-0.0282468
-0.0172087	-0.00747849	-0.0523302	-0.0843816
0.0180779	0.0465661	-0.00547341	0.000646797
-0.0258931	0.0106356	-0.00484939	0.0294505
0.00820557	0.0458755	-0.00265565	0.00710188
0.0045649	0.0329723	0.0154945	0.0269926
0.0704344	0.0944605	-0.0634136	-0.0606345
0.0186919	0.0644677	0.0241343	0.0394966
-0.0089211	-0.0425105	0.0207787	0.0367433
-0.0381141	0.00992482	0.0342938	0.0389288
0.0196354	0.0506908	-0.00759234	-0.0940705
0.0656079	0.130482	-0.000513534	-0.0386935
0.0116391	0.0435576	0.0645617	0.00679399
0.032999	0.0914505	0.0407604	0.0205815
0.0498856	0.15647	0.0225626	-0.0560144
0.0635045	0.0958973	0.0173348	-0.0490806
0.0924525	0.168643	0.0297691	0.00196915
0.0169015	0.0822849	-0.0238489	0.00508653
-0.0217204	0.0183562	0.00284912	-0.0291174
0.00783252	0.0506421	-0.0124978	-0.0663026
0.0811257	0.103847	0.0268617	0.0292333
-0.0189167	-0.0193306	0.0503753	0.000209428
-0.0158403	-0.00697978	0.0193001	0.034362
-0.0522374	-0.00802626	-0.0456288	-0.0667398
-0.0195013	0.0240642	-0.0580612	-0.053079
0.0429727	0.0840133	0.0250132	0.0175275
0.0208438	0.136568	-0.0161969	-0.000322401
0.0474268	0.0830879	-0.0157099	-0.0074541
0.0696673	0.198037	0.00497861	-0.0403317
-0.00467668	0.0198181	0.0181208	0.000666155
0.0463691	0.0855713	0.0124062	-0.0493598
0.0221658	0.0887088	0.0596005	0.0163583
0.0625064	0.14876	-0.0164868	-0.072289
0.0479686	0.00032547	0.011371	-0.0095579
0.0343997	0.0517315	-0.00319719	0.000199909
0.023311	0.0687196	-0.00845365	-0.0506904
0.0468297	0.157592	0.0402877	0.0231261
-0.00541547	0.0167377	-0.0213133	-0.0115038
-0.0052097	0.00837391	-0.00188208	-0.0550882
0.0431141	0.0564471	-0.0401969	-0.075497
-0.0103397	0.028088	0.0454555	0.028217
-0.00843793	-0.0158305	0.043323	0.00806892
0.00191179	-0.0109091	0.0148879	-0.0362971
-0.0215538	-0.00900471	0.058049	0.0215731
-0.00543113	0.0705398	0.0740855	0.0913755
-0.0165627	0.0238116	0.0057763	-0.0318617
0.0595666	0.0985314	-0.0116987	-0.0265917
0.0416668	0.0962839	0.0186237	0.0637909
0.01043	0.0235488	0.00107165	0.0139133
0.048693	0.148733	0.00933595	-0.015433
0.0306406	0.0954959	-0.0279326	-0.0378806
-0.00169508	0.098657	0.00679589	-0.00857088
0.0203547	0.0862086	-0.0769603	-0.112801
0.00030432	0.0948407	0.050176	0.0347852
-0.0310418	0.0162882	0.0183016	0.0128422
-0.0143921	-0.0271027	0.043537	0.0404318
-0.0138384	0.051678	0.00697704	0.0620002
0.0218745	0.0877867	-0.0622614	-0.0850112
0.00884612	0.0449624	0.0433305	0.0452967
0.010378	0.0705521	0.028996	0.0341061
-0.0167058	0.0598337	0.0467424	0.0375653
0.0183054	0.0531739	-0.0485001	-0.113692
0.0116349	0.109439	-0.0337348	-0.0438066
0.014031	0.0254608	0.0649038	0.0564783
-0.0278715	0.00883983	0.0454168	0.0170909
0.0209965	0.0925261	0.0239906	-0.0188925
0.040958	0.0700011	-0.0182376	-0.0386451
0.00869031	0.0719207	0.0161693	0.0638173
0.0214518	0.0843176	-0.0229802	0.0205881
0.0029898	0.0296467	-0.0020285	0.00320507
0.0670662	0.0615379	-0.0690582	-0.0748469
0.0451197	0.145864	0.0852302	0.0805828
0.00399888	0.0848007	0.0733339	0.0659077
0.0518707	0.134032	0.0377166	0.0701829
0.0402076	0.0723582	-0.0684106	-0.096172
-0.00959823	0.00531976	-0.0491274	-0.0866618
0.00016303	0.0387066	0.0112652	0.0235738
0.0305186	0.111939	0.00444123	-0.0096478
-0.0640955	-0.00517694	0.0154648	0.020366
-0.0153917	-0.0201741	0.0116397	-0.0257596
-0.0492129	-0.0135838	0.0436989	0.0374429
-0.0008731	0.0224277	-0.00208054	-0.0566583
0.0258168	0.0634432	0.0252489	0.0400391
0.0335853	0.0967187	0.00871417	-0.0507241
0.0392049	0.0546215	0.0368481	0.0714435
0.0472602	0.161189	0.0385735	0.0717095
-0.0271853	0.0307134	0.0259208	-0.0354191
0.0613724	0.0955494	0.0541695	0.0634738
0.0252901	0.0605083	0.000649732	-0.0500036
0.0490211	0.0846986	-0.00529855	-0.0187316
-0.00592474	0.0144238	-0.00346268	-0.0654351
-0.018987	0.0473132	0.0372736	0.0564598
0.0225202	0.0450448	0.046188	0.0199312
0.0511424	0.136907	0.00325381	-0.00556581
-0.0206522	0.0269017	-0.0315055	-0.0714778
0.0285885	0.0206068	-0.0592204	-0.114356
0.0544483	0.0531517	-0.0532287	-0.0889538
0.0142103	-0.00537707	0.00438616	-0.0663678
0.0603344	0.234129	-0.0191072	-0.0727127
-0.0296252	0.0563668	-0.025419	-0.0757794
0.0572521	0.072183	-0.0294026	-0.0416404
0.0444513	0.0465837	-0.0319116	-0.0348647
0.0501019	0.0566023	-0.0308746	-0.095442
0.0721611	0.0735807	0.0804443	0.0228823
0.0425684	0.0576057	-0.0571737	-0.116374
-0.0253246	-0.00435109	-0.00597491	-0.103574
0.0327553	0.0200201	-0.0139075	-0.105975
0.0231172	0.0811498	-0.0770766	-0.111253
-0.0193214	-0.0193293	0.0264802	-0.000292119
-0.00229102	0.0165181	-0.0129018	-0.0615371
-0.0398082	0.0121516	-0.0414655	-0.0926763
-0.0460248	0.00391875	-0.0743061	-0.0944185
0.0450548	0.0634458	0.00137522	-0.00884689
0.0130401	0.0636315	-0.00966038	-0.0072977
0.0292445	0.0521217	-0.0479096	-0.0571403
0.0611028	0.113192	-0.0208818	-0.0841064
0.00783208	0.0185751	-0.0679087	-0.0579949
0.0424731	0.102245	-0.0155101	-0.0719428
0.0132852	0.0757628	-0.0118272	-0.0614966
0.0379714	0.0666103	-0.0234686	-0.0763758
-0.00038217	0.00225983	-0.0256686	-0.037803
0.00965291	0.0668436	0.0481114	0.0435403
0.0201971	0.0830431	-0.0518874	-0.100232
0.0815902	0.0818812	-0.0945636	-0.0631003
-0.00121488	0.00063816	-0.0355636	-0.0999895
-0.00370538	0.0239228	0.0338196	0.0394258
0.00469307	0.0523571	0.0259793	-0.0167204
0.00022012	0.00396933	-0.0222581	-0.0344877
0.0543466	0.138179	-0.0163885	-0.0486757
-0.0011254	0.0627804	-0.0549911	-0.0829391
0.0583057	0.133204	-0.0189187	-0.0597435
0.00671329	0.0490601	-0.0541365	-0.0978783
0.0522913	0.0382218	0.00719443	0.00630153
0.0384004	0.0583007	-0.0591331	-0.0673417
0.0396389	0.0932125	0.0306492	0.0417406
0.0534657	0.0626085	-0.0665457	-0.0789557
0.00652754	0.0309049	-0.0357276	-0.079308
-0.0142309	0.0372446	-0.00765342	-0.0197595
0.0334402	0.064041	-0.0539817	-0.0590983
-0.0227592	0.0139256	-0.00289793	-0.0532394
0.00782491	0.0255337	-0.0241733	-0.0601869
-0.0594119	0.00647138	0.0204367	0.0101698
-0.0182061	0.0180785	-0.0320476	-0.0731322
0.0348832	0.0447471	-0.07539	-0.0731069
-0.0203283	0.0562888	-0.00458994	-0.0336752
0.00316038	0.044766	-0.018324	-0.0185336
0.0253505	0.0828268	-0.03417	-0.0175463
-0.00738358	0.032617	-0.0101311	0.00694995
0.0381446	0.0655493	0.0411792	0.00499085
0.0254204	0.0731771	-0.0207976	-0.025534
0.00332655	0.094723	0.0304323	-0.0126858
0.0129382	0.0195779	-0.0175479	-0.0142181
0.02129	0.0583888	-0.00748207	-0.000822397
0.0192891	0.0281042	-0.0127948	-0.024338
0.0504154	0.0699405	0.0137457	-0.0037757
-3.43e-05	0.00377015	-0.0152105	-0.067876
-0.0591131	-0.00238547	-0.0228724	-0.0764234
0.0375658	0.0568137	0.0053076	-0.0455171
-0.0185891	0.0223372	-0.0495576	-0.039365
0.0707392	0.113458	-0.00963641	0.00784924
-0.0307219	0.0197587	-0.0367723	-0.0723317
0.0389436	0.104877	-0.00320078	-0.0133189
0.0455627	0.0742074	-0.0111852	-0.054783
0.0358912	0.0833528	0.00611628	0.00995928
0.0521494	0.109821	-0.00171954	0.00227853
0.0306266	0.056577	-0.0382999	-0.054712
0.0757382	0.126208	-0.0124504	-0.0272128
0.01627	0.0809477	0.000246351	-0.016069
-0.0157245	0.054789	0.0344733	-0.00494488
0.0163671	0.0846021	-0.00549646	-0.0325417
0.032608	0.105246	-0.0184239	-0.0313506
-0.031875	-0.0064831	-0.0243004	-0.047532
-0.0239344	-0.0102705	-0.00479864	0.00364146
-0.079268	-0.0720817	-0.0482168	-0.0655972
-0.031284	2.99e-05	-0.0493593	-0.0269817
0.00641834	0.0923905	-0.0428323	-0.0109423
0.0535388	0.0365659	-0.00422031	0.00549396
0.0467377	0.0602894	0.0201583	-0.0270418
0.0745723	0.144634	-0.0306735	-0.0373373
-0.0303631	0.0624116	-0.024855	-0.0343812
0.0590086	0.128502	-0.0251051	-0.0280445
0.0438573	0.104223	0.0172596	-0.00693642
0.0497071	0.134633	-0.0488775	-0.0754946
0.00099008	0.0357266	-0.00924153	0.00551636
0.0406129	0.0826522	-0.00383211	-0.0359114
0.0477894	0.0636496	0.0136683	0.0100746
0.052441	0.0924417	-0.0296542	-0.0313382
0.00594159	0.00541017	-0.0292898	-0.0644938
-0.0289487	0.0274638	-0.0435839	-0.0158885
0.0399832	0.0769393	-0.0318092	-0.0411049
-0.0131353	0.0165948	0.00542564	0.0260881
0.113805	0.187476	0.0134598	0.0124927
-0.0179322	0.070851	0.00630859	-0.0190488
0.0749429	0.128142	-0.042421	-0.047934
0.0586885	0.116505	0.000922656	-0.0245392
0.0592494	0.114739	0.00914394	0.00893346
-0.0134173	0.00295222	-0.0112217	0.0513663
-0.0249772	-0.0213186	0.0314199	0.0307023
-0.0267707	-0.023173	-0.000692508	0.0134184
-0.0765149	-0.00358312	-0.0148645	-0.0098209
0.0134309	0.0182759	0.0632973	-0.0296429
0.0604863	0.0842321	0.00657419	0.0200445
0.0300529	0.122298	0.0278481	-0.0178956
-0.0090365	0.00318914	-0.0270572	0.0384064
0.0401401	0.184261	-0.0227396	-0.0283326
0.0910711	0.19204	-0.0851452	-0.0884507
0.143915	0.274205	0.0159269	-0.0252121
0.0562848	0.144594	0.0208225	-0.00292116
-0.0180208	0.0165106	0.0151779	-0.00265694
0.0071505	0.00049	-0.00977853	-0.0152209
0.0174474	-0.0163382	-0.0348993	-0.0665103
-0.0370382	-0.00046833	-0.00425353	0.0033137
0.0264771	0.0390844	0.0318617	0.0182294
-0.0514174	0.0530476	0.0270134	-0.054406
0.0251857	0.0347486	-0.043087	-0.0659114
-0.0241025	0.0414798	-0.0272244	-0.0489833
0.06009	0.13727	0.00374978	0.00673666
-0.00267107	0.0535789	0.0396113	0.0611835
-0.00761214	0.011414	0.0272531	0.0476991
-0.0291503	0.013798	-0.0238979	0.00540786
0.014444	0.0544021	-0.0021935	0.00956524
0.0673578	0.141677	0.0115593	-0.0170176
-0.032804	0.0721059	-0.00351195	-0.0306874
0.0919074	0.195347	-0.0904018	-0.0782686
-0.00967759	0.024028	0.0214908	-0.0762789
0.0633999	0.114902	0.0419111	-0.0123474
-0.0217169	-0.00240623	0.063324	0.0274283
-0.0130244	0.0447987	-0.0691561	-0.0826055
-0.0321483	0.0371529	-0.0358976	-0.10075
-0.00772357	0.0378573	0.0485037	-0.0284232
-0.0125582	0.0423363	0.00959864	-0.0181032
-0.0287889	0.00808077	-0.0302577	0.046497
-0.0138697	-0.0063007	-0.00709282	-0.0349354
0.00695173	0.0793583	0.049099	-0.0440666
-0.00389282	0.0459223	-0.0168419	-0.0119273
0.0276548	0.112151	0.0552072	-0.00305217
-0.00325305	0.10874	-0.0312354	-0.0457743
0.0148322	0.0272033	0.0244109	-0.0439438
0.0578312	0.0982747	0.0120166	-0.000321482
0.050236	0.0917489	-0.00941165	-0.0544308
0.0186825	0.0756385	0.0360212	-0.0138734
0.0157744	0.0919554	-0.0148202	0.00263877
-0.0105716	0.0756141	-0.00375689	-0.0187075
-0.0387156	-0.00955048	-0.0193843	-0.0458498
-0.0167836	0.00341606	0.0171428	-0.00863208
0.038622	0.0432494	4.45e-05	0.00382217
0.0410816	0.100975	-0.0244694	0.0300172
0.0149109	0.0733736	0.0183541	-0.028152
0.0406936	0.0905736	0.0196593	-0.058823
0.0257121	0.0515022	-0.000262092	-0.00834165
0.0247571	0.106876	-0.0271408	-0.0326025
0.0282444	0.111343	-0.00465328	-0.0710219
0.0145937	0.049262	0.00589424	-0.00261965
0.0114098	-0.00208079	0.00916534	-0.0316584
-0.00947808	0.0735445	0.0121464	0.00137012
0.0315019	0.103921	0.00607997	-0.0251615
0.0473014	0.0978738	-0.0199235	-0.0129232
0.0307339	0.133516	-0.00913966	-0.0373725
0.0159705	0.0650252	-0.00882102	-0.0572405
0.0538575	0.117506	-0.00461237	-0.0520898
-0.00496374	0.0254729	-0.00420415	-0.0756568
0.0126413	0.0903373	0.00620717	0.0124837
0.0397373	0.0916359	-0.00175392	-0.0534573
0.0456503	0.0857768	0.00480629	-0.0179647
0.0458269	0.14013	-0.0239417	-0.0763584
0.00424458	0.046746	-0.0140386	0.00909723
-0.00116476	0.0112593	-0.0150879	-0.0123202
0.0219254	0.0332762	0.0121065	-0.0570046
0.0154153	0.112119	-0.0255422	-0.0176281
0.0391675	0.0540033	0.00801612	0.0168553
0.00859443	0.0762188	-0.00752438	0.00684579
-0.0194146	0.0785061	-0.00395408	-0.0658173
0.00772323	0.0313849	0.00213791	-0.0411079
-0.0313166	0.0790917	0.00320586	-0.0464138
-0.0210098	-0.0252228	-0.0286779	0.0152619
-0.0181637	-0.00544898	-0.0246747	-0.0718271
0.025185	0.0504483	0.00878463	-0.0220745
0.0545122	0.0709165	-0.00663561	-0.0550034
0.0661655	0.0457401	-0.0389977	-0.0047751
0.00679695	0.0286937	-0.0329296	-0.0141602
0.0532793	0.117384	-0.029605	-0.0319254
0.0357488	0.116016	0.0066909	-0.0238149
0.0463945	0.106893	-0.0230664	-0.0178737
0.00842346	0.119655	-0.00883147	-0.0361876
0.00327173	0.0797602	0.0206223	-0.0722932
0.0213416	0.0370701	-0.00342441	0.0222525
0.0192668	0.111563	-0.00741604	-0.0580021
-0.0137373	0.0748518	-0.00774042	-0.0305962
-0.0109106	0.0147634	-0.0375968	-0.0696583
-0.0100753	0.0806673	0.00832415	-0.0342453
-0.024598	0.0236721	-0.0209118	0.00252583
0.00671616	0.104853	0.0136933	-0.0657612
-0.0312626	0.0101167	-0.00842059	0.044867
0.0392371	0.0515061	-0.00493323	0.0290994
-0.00161856	0.0995916	-0.00476939	-0.00900703
0.0384901	0.0219357	0.0206991	-0.0691938
0.0198457	0.0368803	0.0260911	-0.0159128
0.0498848	0.0651139	-0.00695069	0.0116823
0.030314	0.129239	0.0165415	-0.00220214
-0.0158114	0.0169509	0.0410665	0.0018295
0.0369064	0.0921196	-0.0129351	0.0102752
0.0190676	0.0211221	-0.0198754	-0.00966462
-0.00082451	-0.0021323	0.0221531	-0.0476976
0.0331909	-0.0100854	-0.000301698	-0.00384547
0.0376828	0.0461764	0.0126479	-0.0428388
0.0136291	0.0447001	-0.00364578	-0.0206151
0.0356196	0.0721592	-0.0139925	-0.0159958
-0.00294559	0.0957351	-0.0200816	-0.0400586
0.0133447	-0.036671	0.016876	-0.0272855
0.0370801	0.176293	7.39e-05	-0.0163377
0.0062513	0.0838115	0.0374275	0.0120256
0.0295369	0.120355	0.00617207	-0.0410447
0.0177059	0.0675297	0.00573322	-0.0279415
0.0456976	0.092068	-0.0013495	-0.0400215
-0.0210491	0.0393183	0.0247479	6.98e-05
0.0358031	0.0285373	-0.00564711	-0.0325056
0.0280328	0.0582882	-0.0387564	-0.0279693
0.0357409	0.109655	0.0314969	0.00806405
0.0198404	0.065652	-0.0165902	-0.0215241
0.0628768	0.0875106	8.07e-05	-0.00992086
0.00275346	0.0596195	0.01722	0.0192499
0.0494722	0.113055	-0.00563003	-0.00288035
0.0311274	0.127791	-0.00540957	-0.00532921
0.0048256	0.0149672	0.0139576	-0.0232373
0.0107605	0.00704401	-0.0206089	-0.0455582
0.0119807	0.057096	-0.0420926	-0.0313233
0.016984	0.0414294	0.0095784	-0.0502446
0.034114	0.112979	-0.0138824	0.00498186
0.0172632	0.147781	0.0336234	0.0286598
0.0324733	0.0361718	-0.00548581	-0.0209119
0.0123653	0.142741	-0.00233784	-0.0441128
0.0154002	0.0203092	0.0038879	0.00756103
0.020382	0.0385093	0.0173656	-0.0211008
0.0333065	0.0658597	0.00218026	-0.0192592
0.0487826	0.0511134	-0.00858663	-0.0314
0.0245136	0.134208	0.00267784	-0.0476494
0.0239533	0.11922	0.0393219	-0.0341616
0.060167	0.104041	-0.00278276	0.00736176
0.0558611	0.0500775	-0.0019763	-0.0158675
-0.00908832	0.00970084	0.0161226	-0.038753
0.0125378	-0.0171519	-0.00684852	-0.000580737
0.0400998	0.0594219	0.0518509	0.0264232
-0.0163074	0.0316355	-0.00285379	-0.0471075
0.0157854	0.0436737	-0.0156937	0.00161305
-0.0409974	0.0734761	-0.00233233	-0.0117831
-0.00446815	-0.00648327	0.0185784	-0.0363453
-0.00494354	0.0578645	0.0319226	0.0337344
-0.0264476	-0.00600628	0.0239049	0.0343981
-0.0104586	0.0154483	0.0213836	0.0239513
-0.0239771	0.0377154	-0.0165916	-0.0162469
0.0747347	0.100956	0.0403586	0.0385321
0.0235256	-0.013995	-0.0327643	-0.0694683
0.00134248	0.0146632	-0.00339486	-0.076349
0.0472185	0.0406464	0.0298725	0.0586176
-0.00840192	0.0765233	-0.0244292	-0.0771343
0.0317175	0.071353	0.0563744	0.170857
-0.00767167	0.0503215	-0.0419463	-0.0317014
0.0256558	0.0712809	-0.0531723	-0.0420131
0.00940066	0.0535606	-0.0820563	-0.0701864
[truncated: 277,816+ more rows]

## Sheet: ED_Fig.4c
Cp	Ctrl		RAD21(-)
	mean	SE	mean	SE
0.25	0.047921	0.000601	0.12408	0.001697
0.75	0.048128	0.000475	0.127034	0.001232
1.25	0.048521	0.000426	0.127485	0.001044
1.75	0.048499	0.000397	0.128441	0.000942
2.25	0.048836	0.000405	0.129687	0.000902
2.75	0.049171	0.000471	0.131861	0.000955
3.25	0.049688	0.000571	0.133266	0.001053
3.75	0.049656	0.000679	0.135589	0.001165
4.25	0.050397	0.000835	0.138206	0.001294
4.75	0.050232	0.001034	0.139767	0.001417
5.25	0.050686	0.001258	0.142764	0.001582
5.75	0.050998	0.001491	0.144716	0.001795
6.25	0.050315	0.00191	0.147114	0.002135
6.75	0.051216	0.002396	0.146586	0.002608

## Sheet: ED_Fig.4d
mNet-seq counts	Bursting frequency
12937.9	3.5472
11360.3	2.459
10795.7	1.5651
10073	3.3547
9029.28	1.4439
8611.95	3.3886
6648.72	1.0027
6603.6	2.795
6435.35	1.3066
5953.35	0.86898
5439.75	1.852
5109.02	1.3262
4871.56	0.77451
4367.78	2.6043
3789.11	0.69519
3634.66	0.51337
3469.76	1.6934
3275.73	0.4385
3233.12	0.7139
2981.35	0.60963
2976.41	0.39127
2900.1	0.36185
2877.63	1.0107
2821	0.87968
2522.33	0.35294
2436.11	0.73173
2383.26	0.22906
2320.01	1.7888
2221.16	1.1613
2203.32	0.32531
2156.05	0.48841
2037.84	0.24421
2011.06	0.98128
1948.81	1.8262
1926.71	0.20677
1819.69	0.35294
1818.62	1.0989
1696.1	0.29679
1682.08	0.33957
1666.24	0.6836
1488.69	1.8414
1443.99	0.16132
1394.27	0.07041
1377.79	1.0749
1341.74	0.29947
1284.58	0.21569
1282.75	0.79412
1197.52	0.38681
1106.55	0.45009
1078.59	0.60784
1076.68	0.40731
1028.38	1.1586
962.521	0.28431
956.079	0.37255
845.553	1.0865
841.564	1.4349
805.145	0.88859
791.064	0.27451
767.915	0.45455
762.033	0.41355
746.386	0.21034
745.832	0.459
735.485	1.2834
726.948	0.45455
717.225	0.1943
696.5	0.73619
674.672	1.6898
647.375	0.1631
633.988	0.40018
625.454	1.3708
601.162	0.44474
587.252	0.20588
584.204	0.54189
553.758	0.27184
548.091	0.88414
546.539	0.41711
540.633	0.35829
492.812	1.2959
481.939	0.57576
478.485	0.3369
471.282	0.15597
438.567	0.63191
435.43	0.22638
434.327	0.38146
392.994	1.3957
378.062	0.45187
374.085	0.26738
367.408	0.49465
365.309	0.49554
351.674	0.33422
341.743	0.14171
341.003	0.42602
340.763	0.40731
340.571	0.83779
328.401	1.18
300.579	0.45009
278.712	0.16132
269.937	0.061497
257.259	0.44652
256.792	0.46613
253.856	0.44474
239.75	0.22995
234.339	0.34848
227.779	0.51693
225.275	0.27451
222.324	0.3574
204.901	0.44652
199.925	0.13458
197.958	0.24421
194.91	0.23886
193.67	0.77986
193.377	0.41087
179.22	0.31729
177.26	0.22014
176.464	0.20143
175.393	0.24421
173.889	0.46613
170.956	0.15508
169.928	0.43137
166.187	0.35472
158.529	0.57487
134.978	0.31462
134.387	0.52941
130.494	0.44118
125.065	0.19875
116.263	0.16756
109.242	0.20945
106.025	0.71925
104.82	0.38057
94.4909	0.5615
78.1066	0.4902
77.7863	0.2852
75.2304	0.2861
74.2333	0.11052
73.1315	0.1123
69.1376	0.14884
67.7477	0.64349
63.8109	0.28075
61.6716	0.23797
61.6094	0.32799
56.0183	0.58111
54.1942	0.39127
54.1649	0.28253
50.7543	0.10606
50.0599	0.45455
44.302	0.3975
42.7917	0.33512
41.2823	0.19786
37.2359	0.065062
36.1568	0.23619
36.1084	0.17825
35.656	0.43405
34.1269	0.1934
33.5961	0.12656
31.0094	0.26114
30.7019	0.12478
29.2251	0.27718
29.182	0.20766
27.5465	0.27094
25.9666	0.2656
25.0817	0.46168
24.5846	0.25847
22.8054	0.60071
20.0889	0.12032
18.5232	0.19162
16.7448	0.29412
15.2142	0.1016
15.2059	0.43405
13.2879	0.53476
13.1536	0.35829
13.0793	0.42246
11.2479	0.25312
10.8039	0.61676
10.689	0.067736
10.0891	0.46257
10.0702	0.30838
8.93126	0.2148
8.81234	0.22816
8.26046	0.1123
7.05525	0.28342
6.24736	0.35472
6.1437	0.0918
4.59827	0.18449
4.54941	0.016934
3.89561	0.25668
3.81823	0.31462
3.0987	0.094474
3.07089	0.090018
2.61066	0.075758
2.34721	0.27184
1.74344	0.11052
1.68655	0.26292
1.0968	0.16488
0.887254	0.051693
0.871659	0.19608
0.818254	0.21658
0.529618	0.23708
0.377397	0.10517
0.374157	0.062389

## Sheet: ED_Fig.4e
Sephs1/Nudt5		Cdc123/Baz2b		Nudt5/Ptpa		Rsu1/Api5		Wdr5/Phf20		Rpl35/Arfgap2		Hat1/Crnkl1		Alkbh3/Pkig		Knstrn/Dynlrb1		Fubp3/Ckap5
Ctrl	RAD21(-)	Ctrl	RAD21(-)	Ctrl	RAD21(-)	Ctrl	RAD21(-)	Ctrl	RAD21(-)	Ctrl	RAD21(-)	Ctrl	RAD21(-)	Ctrl	RAD21(-)	Ctrl	RAD21(-)	Ctrl	RAD21(-)
0.26768	0.155217	4.45942	3.67781	6.48976	0.144637	7.83974	0.084373	10.6176	2.62645	0.239801	1.59672	0.179904	0.0847	7.96962	5.93329	0.093686	0.262307	8.98035	0.060962
11.9338	0.186694	7.40426	0.322199	7.2357	1.37573	0.027673	2.61725	10.5875	0.325465	0.7279	1.5977	0.18328	2.68222	5.1645	0.141137	0.126218	0.175832	7.55766	8.34834
9.12927	0.299424	0.118177	3.00352	0.126416	0.21557	0.078299	4.37859	3.35112	0.115715	0.15646	1.60238	0.212616	2.482	0.192379	0.116356	8.54506	4.16718	0.047419	0.065437
0.292605	0.172638	0.265671	0.072402	9.93375	5.29794	0.057207	3.42016	6.3003	0.227653	8.5094	0.21814	3.06036	1.14872	10.1623	4.40393	0.050538	0.137281	4.81231	3.44374
0.122147	0.292082	11.8831	0.353231	10.072	0.174674	0.068405	1.45606	6.32801	7.22784	5.76129	3.53536	0.103769	2.63867	8.34132	0.140824	2.25754	0.128832	8.03865	2.68969
0.200131	0.122493	2.89894	4.38527	0.125716	4.31806	0.04568	3.76947	6.35559	0.037418	0.061228	0.101423	0.107066	0.048934	9.97443	3.87529	8.05832	0.255763	8.02524	4.42791
4.7161	0.249651	3.797	4.99502	0.04309	0.113024	0.122115	2.65652	4.92698	5.47159	10.6638	0.084868	0.115499	4.36954	0.062516	0.131459	6.10085	3.0412	0.074194	2.63197
0.15417	0.226477	0.204753	0.145476	0.051836	0.239763	5.84785	0.027325	0.077619	0.128167	11.9411	0.496651	0.121443	2.46594	0.270962	0.127517	8.54439	6.71895	0.862844	1.51852
8.51631	0.158307	1.37122	6.263	0.112734	0.248067	5.88033	2.60448	0.07386	2.88218	0.190065	0.465772	0.13662	0.155737	0.115092	7.47752	8.31219	6.73727	0.083322	0.047696
0.153592	0.208688	0.299727	0.07316	8.46457	0.18378	5.86994	2.66428	10.0412	0.128167	14.3026	0.409987	8.00378	0.162712	8.49906	0.093624	8.29446	6.75144	12.3156	2.53529
0.140799	0.144892	8.6364	0.128561	6.77874	4.43624	7.48907	0.028546	10.0534	4.01139	15.3569	0.166596	8.07942	0.162543	0.088895	3.93558	3.46356	0.053172	8.49928	0.017756
0.166053	5.117	0.16886	0.11386	6.23706	0.276739	5.95807	2.59048	0.083898	7.54586	8.75428	0.160657	0.222557	1.55507	6.40896	0.079301	4.77785	0.024485	10.1536	0.401142
0.078863	0.015823	12.4775	0.081553	5.83524	4.79495	0.09727	2.65137	6.53571	0.055308	14.3379	0.151749	11.9358	0.060206	3.90073	3.90596	10.2383	0.057604	2.77462	0.035813
8.59758	0.576554	3.5828	0.250762	0.091916	0.115865	8.08889	0.036731	0.017782	0.167363	0.1556	0.078623	0.183009	0.046412	5.7812	0.049757	0.099797	0.164626	6.201	3.24205
2.38183	0.576986	6.97785	8.91023	8.60461	0.096731	0.13906	2.59838	3.93804	0.076882	1.95596	0.14121	11.2972	0.063355	6.55885	3.88653	0.085852	0.080759	0.112063	0.043314
8.28742	0.600874	6.6876	0.046259	8.5803	0.055229	4.98566	0.112982	7.23913	3.93392	7.07657	0.111	0.061792	1.55173	0.120928	3.83086	2.00666	9.38925	8.45878	2.9728
2.26312	0.160774	9.55201	0.02711	8.56909	0.219769	0.07222	2.08682	5.72211	3.856	15.4177	0.11579	0.076051	2.39191	7.32938	0.326971	0.115034	9.32615	0.04383	0.081446
7.26846	0.142881	0.398967	0.046343	8.29611	8.16098	3.6762	2.08867	8.11356	0.03652	2.14716	11.5691	0.084859	0.089163	8.13278	0.13592	0.069674	0.056173	5.80675	0.08235
0.077146	0.137188	0.222842	0.061344	0.051172	0.159029	1.83574	0.067493	3.40325	9.84273	0.101427	6.72926	0.097807	8.51478	5.79329	15.2025	0.119879	0.096757	9.73966	0.145851
8.20854	0.113537	2.28159	0.104905	0.046863	7.33671	6.13772	0.112062	8.34995	9.46337	7.40235	0.225044	0.09614	3.17701	8.03513	0.126604	0.1845	0.130653	8.67419	0.173885
4.08615	0.074578	0.1591	7.75464	0.073036	0.22676	1.84206	2.98386	8.59661	0.044384	0.079043	13.9461	0.134321	3.64016	2.31	4.41974	8.97269	7.9586	4.75056	1.58466
0.069966	0.088735	7.51617	11.3683	0.107364	5.0377	6.13795	0.375725	0.082121	0.067942	5.87965	0.1223	5.737	1.45425	0.077095	5.34008	8.8698	9.43253	5.07262	1.58925
0.136071	2.9778	5.54816	11.3465	2.54986	5.0189	1.84446	0.099528	0.066809	0.32981	6.71751	0.141294	4.06467	0.131155	0.127303	7.2599	8.85129	0.009439	2.53635	1.56146
0.139664	0.118894	9.80669	11.3888	1.85522	4.99878	6.13608	1.29608	0.064963	4.9231	0.236173	0.159758	0.074233	0.061976	5.97304	0.103973	8.82975	0.136616	0.097333	1.56909
7.63267	0.085781	8.94594	7.47934	6.16894	7.95015	4.86599	1.60912	0.085292	0.104059	0.198685	0.257576	8.28163	0.056641	0.167422	0.401733	0.063681	8.0441	2.52031	0.024155
4.08239	2.10795	5.481	2.42481	0.093819	5.89204	8.46176	8.19903	0.020441	4.3882	0.16324	8.69081	5.31529	0.455741	0.084054	1.92316	3.09752	3.53668	0.083727	4.73745
0.102768	2.11772	2.68546	0.174906	4.38329	5.94569	0.072896	0.067501	4.14595	5.25263	4.82204	8.67497	11.2744	0.299492	0.058499	6.925	4.74812	8.38721	2.51107	0.014071
0.117967	0.063331	0.173154	5.83064	0.054131	6.0103	8.69225	4.33331	9.59475	4.29705	4.78385	8.66812	7.69715	0.450288	0.126926	6.95039	0.13059	8.07354	0.079373	7.31838
0.093794	1.98186	0.233147	0.113027	14.2546	8.3886	14.3483	0.072968	10.0263	0.062858	4.76626	0.271395	13.0845	0.058909	0.090699	6.95937	3.86239	11.1728	4.15163	0.033799
0.038604	0.155571	5.11288	0.638621	15.3578	7.39384	15.4378	0.022128	0.11193	7.17281	3.8581	10.23	0.139791	0.215959	0.141819	7.06971	3.8272	0.137922	8.03063	7.16864
10.4996	2.07216	5.1221	0.120697	0.126273	0.098077	0.103829	0.101055	1.6463	5.32381	0.090773	4.5673	6.37456	5.2994	0.149881	0.013507	0.053334	0.079153	0.108146	0.125522
0.260735	0.055549	5.1254	2.07463	1.92213	0.092957	5.69375	0.100329	5.06625	7.28866	8.08614	0.187815	0.092075	9.06956	0.067726	0.111104	9.5256	8.49813	4.9223	0.214911
0.283028	2.12466	1.89416	3.68554	2.11965	0.058905	0.06527	6.86433	0.072883	0.134963	5.33149	4.58867	2.23864	0.035092	4.49241	0.204429	8.10266	0.052402	3.90107	0.050996
0.27944	0.094532	3.94954	8.17009	0.118231	0.05737	0.122602	1.83461	1.62562	6.92914	5.26948	0.196967	7.51613	0.162471	1.94877	1.48294	0.137856	0.078814	0.224433	6.21917
0.284218	2.00358	7.27155	0.060847	0.161368	3.53913	3.00259	1.8555	5.08725	7.09788	5.228	4.58024	1.59139	3.12299	6.23046	3.9687	8.53412	4.59175	0.189602	6.16219
0.290219	0.137446	7.10712	0.059011	3.82777	3.78653	3.00433	1.86269	0.093587	0.084461	5.17537	0.194553	0.150198	2.95707	0.082624	3.97168	2.18689	4.70962	6.09878	0.105669
0.151802	2.03349	0.221951	3.8739	9.47662	6.58636	2.99635	1.91706	1.63377	0.071843	5.86219	0.32702	0.935911	0.121923	4.39587	3.9626	0.1066	0.152045	0.180457	2.47865
10.9893	0.108181	4.89981	4.8755	3.90687	0.041792	8.02363	1.88626	5.07321	9.47214	6.1644	7.78072	11.6956	0.0976	0.068168	3.54338	4.55848	6.95162	4.33059	12.8567
4.11283	2.0496	4.90029	0.159996	0.037464	6.01243	4.86591	1.87241	1.57899	8.05694	0.200899	8.71838	0.831839	0.111366	8.91317	0.083552	0.082856	5.74458	13.7421	2.23973
4.10811	0.096019	4.88921	7.78678	8.04884	8.77446	3.91215	1.86624	0.021925	10.2736	0.149319	3.26425	0.073778	0.135468	7.33037	0.255225	8.19039	2.46018	3.72409	0.119356
4.10169	2.07283	7.01855	0.104368	5.09424	6.45859	3.8925	1.88715	4.46801	0.168155	0.108161	8.3041	12.324	2.03209	0.078212	0.486216	3.92497	0.10239	4.07279	4.22298
8.25981	0.082481	3.08761	6.62131	5.78184	0.042654	3.87622	1.89432	5.10356	0.320719	2.14601	12.3684	0.878963	1.87126	6.73703	8.11011	0.070518	0.023285	0.072721	5.85511
0.197382	0.167195	8.25694	1.47731	6.16369	3.87508	8.18664	1.94819	4.51333	0.036306	2.18581	12.6079	0.039677	0.241186	0.120005	11.107	4.3053	0.049604	9.62331	0.081056
3.50032	2.04253	0.151749	1.46355	0.046318	0.058611	0.059411	1.91706	0.097119	9.82187	2.22531	1.26909	12.3234	1.91878	0.095216	10.8926	3.8948	0.514875	4.98597	0.084682
0.179747	0.065211	13.4075	1.47085	8.53021	0.127411	0.004841	1.90306	9.81612	0.053415	0.241031	5.81341	0.915299	1.75663	3.87997	5.85173	0.11363	0.604051	4.87737	0.09251
6.65936	6.24821	2.14312	0.098701	2.22821	6.30052	0.031295	1.80623	2.54754	5.78789	0.191008	7.81839	0.078058	0.304262	9.61946	1.74258	4.40003	0.066751	0.160027	2.66056
6.67812	0.073858	1.94186	0.036224	8.61615	6.34856	0.063743	1.82713	0.070936	10.7366	0.151427	8.53773	12.3214	0.154959	3.78945	7.17492	0.119942	0.133308	8.79537	0.0808
6.71514	0.211664	14.2302	0.053252	0.077102	0.495573	0.114465	1.83433	8.88898	0.144425	2.10267	4.11186	4.43918	2.04725	0.078678	11.7751	8.50227	0.085407	11.6239	11.3088
0.097879	0.128782	0.113194	10.2408	7.29338	5.07586	2.33047	1.88923	0.145693	4.63516	2.14253	7.9422	0.117645	2.0823	8.13673	8.75624	7.34179	11.6446	6.74123	8.16344
0.230754	1.60198	7.03051	0.088085	2.37738	0.27408	8.57515	1.85868	8.81234	0.063453	2.18213	11.9019	4.50617	2.11521	9.50838	0.041199	1.15876	0.053746	5.98653	0.071604
4.29752	2.14028	7.3949		7.17967	0.493411	8.57097	1.84494	7.08819	6.35769	0.271151	12.1342	7.45609	2.10854	8.15597	6.66772	11.5139	7.94003	0.125721	4.4027
0.244613	0.127594	7.37126		0.104227	5.05466	8.55072	1.81298	8.86543	0.103499	0.221733	1.68516	0.130417	0.22958	0.093611	0.074887	3.21214	8.86286	4.35562	4.36541
0.275464	0.190147	0.272234		8.23748	0.260438	8.53753	1.83394	0.056993	0.118996	0.182765	5.27796	0.075985	0.228472	4.10474	0.055376	0.069987	2.5548	0.073151	0.111412
0.120463	9.28632	2.54657		12.4338	0.51362	8.52232	1.84117	10.4659	0.112143	2.07073	0.064374	0.138212	0.23398	9.4772	0.064757	3.39436	8.4143	14.3378	4.38902
0.232091	0.130262	3.8785		8.17102	5.02518	7.19266	1.89615	2.93706	6.76308	2.11065	0.052898	3.90741	0.108374	0.098759	0.233723	0.079193	9.33247	1.25948	0.069556
0.236445	0.161759	0.126653		0.099448	0.261896	8.59647	1.86527	6.64857	6.69226	2.15031	0.053818	0.076244	7.85481	0.131584	6.83119	3.16638	6.00636	15.3716	4.41751
0.241348	0.175987	9.13012		4.09054	5.52603	8.59215	1.85143	8.42546	0.096105	8.70344	0.04252	0.092257	5.33987	5.21681	7.01006	4.9608	0.06488	15.3939	0.016887
0.189596	4.52523	7.9588		4.08727	5.12142	8.57185	1.91407	3.03376	12.5968	8.6854	0.037865	0.115759	5.3341	0.06935	9.14244	0.043009	7.70611	15.4195	5.36931
0.208114	0.11463	8.47895		0.065601	3.55105	8.55858	1.93506	9.47862	8.29355	8.66826	0.032032	8.51763	5.33625	0.045745	0.129015	5.24592	0.063192	8.85995	0.061502
0.214922	0.148235	0.227578		0.144217	0.04137	8.54325	1.94224	4.72177	0.060797	7.30391	0.042362	2.37234	0.234145	0.080149	8.15882	0.034695	10.4738	8.86131	0.042033
8.53134	0.164522	0.162122		4.1883	0.13089	7.20866	1.9954	8.05603	5.79268	7.29196	0.051045	2.26773	1.98673	0.077582	0.051875	3.18344	10.3543	8.85358	5.41606
6.42445	4.51019	5.39729		5.53934	8.72642	8.61498	1.96343	8.10202	0.126271	7.28445	0.05028	2.24172	4.08358	5.63407	0.110004	0.031539	0.062342	15.4267	0.140522
6.41243	0.121863	0.147309		5.71136	7.451	8.61063	1.94912	0.057735	10.3933	2.55767	0.046913	2.23866	0.074653	5.64682	0.109159	0.074696	0.057723	1.94871	3.88187
6.4066	0.146846	5.38593		2.25958	6.32458	8.59031	1.7656	0.064355	8.1491	2.51105	4.12384	7.18159	1.9722	5.62048	0.140994	5.30963	0.047828	14.9862	3.77503
6.39329	0.156926	0.144312		0.13374	9.61454	8.57704	1.7867	0.06216	0.075548	2.47222	0.114841	0.088519	0.098245	4.9771	0.177935	4.07212	5.0084	0.032671	0.084156
6.41061	4.55045	5.36476		0.095733	9.57563	8.56166	1.79402	0.083729	3.69465	0.224938	0.153509	5.68914	0.074198	4.51635	0.077646	8.70429	4.94207	0.060011	6.28806
6.43937	0.101848	5.26782		2.07999	9.54089	7.22611	1.85027	8.55554	0.037989	0.181135	0.208989	0.098313	0.070553	4.51396	0.089356	0.112866	0.048541	0.110666	0.039773
2.24517	0.131332	0.201801		5.15727	0.104327	2.40347	1.81932	2.24057	9.94228	0.139868	0.174618	6.6723	9.45797	4.49724	0.097075	0.080923	6.11255	7.40953	6.17886
0.23308	0.144742	0.079944		5.72177	0.083006	2.35808	1.80554	6.75345	0.140123	0.130549	0.128541	0.093878	0.199945	2.0222	0.122829	2.18695	8.41151	7.42531	0.034875
0.244471	4.53326	7.67092		0.131137	6.84416	2.33012	0.303291	0.066751	14.4601	5.57602	0.147351	6.96603	7.31688	4.10524	6.7846	0.042519	4.49201	7.44585	5.01369
0.26651	0.080784	7.6524		4.71702	0.092206	2.29576	0.286157	4.12723	5.96979	0.167905	1.49219	1.22582	6.99641	0.136947	6.76622	10.3732	0.05834	8.90133	4.5553
2.75014	0.112451	0.198142		4.72546	1.37236	2.25153	0.272374	4.07788	5.39125	5.53865	0.185834	4.20955	0.06341	0.128142	6.75086	6.30201	0.075382	7.02285	4.56948
2.71656	0.127897	2.37046		4.7459	0.118675	0.055146	0.09842	0.045518	0.146674	0.194962	8.22942	0.153226	1.17136	4.3425	0.110503	6.32146	2.87513	8.42947	4.52883
2.69096	4.52292	0.186725		4.91898	0.13812	0.193131	0.084336	6.84294	4.88974	5.51385	8.19067	12.2894	5.78971	3.41399	0.143295	6.28709	0.084148	7.32775	11.0758
8.6409	0.088489	1.1156		0.112301	0.108158	4.01711	0.091243	5.65992	0.158687	5.87382	0.192271	12.3207	3.39091	1.99816	3.34199	0.045847	3.15113	7.33766	0.063855
6.42371	0.109214	3.20222		0.069472	0.060953	4.02733	0.177695	3.33431	0.042037	3.12642	1.42719	12.34	1.30337	3.38611	7.88988	1.46348	0.084823	7.35211	7.52183
6.40876	0.11864	4.12636		4.17387	1.19036	4.04157	3.82575	0.058593	14.394	5.76818	1.43216	0.055676	8.536	0.140651	7.90581	2.96501	6.74122	0.067033	7.56649
6.39384	4.55365	0.148717		0.102437	1.37108	0.074368	6.61212	0.065996	6.85865	0.15236	1.43381	3.18027	0.197883	0.207214	7.92229	0.027219	0.042492	0.097149	0.045708
0.173843	8.53584	4.1501		0.103471	1.3471	5.66133	5.82599	0.109726	7.72515	5.83939	1.53973	9.41138	2.04208	4.97149	3.60204	3.18857	12.6288	0.122742	0.088564
0.192554	9.85634	0.148121		0.112502	1.2971	0.100931	9.02507	5.75456	13.8692	5.76802	0.137006	7.39763	0.109	4.98072	0.12991	0.086289	12.6679	9.01148	0.076149
2.51126	0.112326	4.16892		12.5465	0.144517	5.66488	0.091289	0.059828	6.13659	7.43652	0.091413	0.066253	0.120838	4.96046	6.71808	14.2197	0.087196	0.10605	0.096721
2.49474	13.1317	0.136539		0	0.100518	0.117895	12.5585	3.43758	6.98437	7.4422	0.05378	3.50326	5.14208	9.9653	6.71219	0.1207	10.3766	0.073912	0.120889
2.47996	9.93498	5.17707		2.49018	1.86504	5.66857	0.070869	3.41017	4.17865	7.43981	1.54718	3.53064	8.06365	9.96382	6.70607	2.40811	0.038944	0.077162	6.75295
0.251209	0.158294	6.7083		2.51834	2.16989	5.81362	0.094223	0.014686	4.09284	0.18279	0.152117	3.54581	8.0684	9.9583	0.156921	7.26226	9.64135	2.21853	0.087703
11.8562	0.188097	5.08097		0.138667	2.09545	3.26111	0.129517	7.88161	3.53879	4.60357	0.106687	0.326122	8.06367	11.7603	0.061211	6.41781	8.92403	7.3032	0.117766
0.14445	0.094716	2.1074		0.159021	0.355614	5.68188	0.05937	0.080391	4.1644	4.61006	0.069571	0.06418	8.37354	11.861	10.7892	4.63182	0.081456	0.103876	0.129715
10.75	0.068742	0.13666		2.91948	0.195943	0.034748	0.036213	6.70814	4.05278	4.61904	1.57107	0.11339	1.9579	0.154812	0.178253	9.05306	0.083304	5.69011	3.95143
0.177963	8.54566	2.42895		4.93677	0.191422	0.052547	0.077672	1.27411	3.49173	4.71644	0.191411	0.147306	0.100207	0.038599	0.15727	0.115249	11.4336	3.60146	0.050682
3.41914	8.53101	0.180573		0.176085	0.140475	0.129737	0.081623	4.7157	4.15439	0.250505	0.146168	8.59075	6.25345	7.75871	0.150871	0.113255	0.049271	7.60712	0.080517
10.1081	8.51536	3.19021		10.6177	0.087802	0.081268	11.6547	0.093488	4.01853	0.220825	0.109386	6.42389	0.134465	0.08647	0.438843	5.01324	0.03305	5.63593	0.093501
4.92024	4.35234	0.220084		10.8049	6.22045	7.68359	0.121049	0.064233	3.45296	0.200525	12.0445	6.42549	5.04601	0.089393	0.442781	0.112865	0.011972	0.083759	3.92025
10.316	4.35408	0.261926		0.073358	6.22581	5.72091	1.78923	0.077668	11.4789	0.111128	4.11711	6.41522	10.8224	0.093514	0.439224	8.42558	15.7533	3.10169	0.039476
0.191328	4.12756	3.74296		10.836	6.23349	5.70263	0.058049	3.17218	3.58576	0.095939		2.23553	0.058245	3.2107	0.124576	12.98	0.044776	4.80154	0.064035
8.44293	4.37326	2.88177		0.096734	0.209247	5.67865	0.113883	7.03313	4.34328	0.08285		2.2134	0.157403	5.92798	0.132712	0.085186	10.1678	4.81701	0.077056
0.091191	2.22569	1.40191		10.854	0.156935	4.90951	8.01018	7.19712	4.73229	7.5784		2.18879	1.70908	3.1283	0.124943	2.46779	10.1819	4.85937	3.89572
5.50887	3.71087	0.147147		0.107431	0.054424	4.88545	0.073081	3.57693	3.73412	7.57992		2.16736	0.083965	3.14447	0.062175	7.36492	10.1989	5.24683	3.88613
6.93291	3.47476	0.077844		10.847	6.65936	4.86959	0.121316	4.44954	2.84072	7.58129		6.70322	4.66728	3.15496	0.078169	12.1099	5.31608	3.93848	3.88249
3.83442	7.64187	7.85169		0.105291	0.088836	7.43592	0.095362	0.067132	4.87638	0.052469		0.05384	8.49464	0.072435	0.099109	2.43871	0.040914	3.96734	3.88601
0.087259	3.87473	0.177574		10.8664	0.062814	11.6102	0.056063	3.44724	3.55357	0.039427		0.063879	6.98458	3.40915	4.99149	0.089683	3.82709	4.02671	0.119618
0.182057	4.2513	0.108847		0.126848	0.078959	4.16171	0.031269	7.52543	2.65945	0.012798		0.08381	4.55088	4.28365	8.91673	4.55269	4.7321	0.06941	3.88863
6.00731	4.45916	0.057473		10.9322	6.90235	0.090961	0.028643	5.70649	4.61702	0.065451		4.21463	0.121108	0.09057	8.8925	0.102867	0.188038	3.88032	3.88442
0.13173	0.109279	0.071266		0.133427	6.7035	0.032397	8.05442	7.58425	5.21324	0.08061		0.063333	8.91641	5.39896	8.88269	0.100292	0.043743	3.88162	3.88768
7.22893	0.114522	12.4408		8.38427	6.71862	2.45004	8.05034	5.54077	4.30096	0.068033		6.32916	5.78964	1.13052	0.104417	5.99019	0.142379	3.90103	0.062956
7.162	0.122841	7.12732		11.0233	6.71983	2.52524	8.02809	6.28225	6.59529	7.37136		0.090914	8.10203	0.240107	0.215036	6.05807	3.95879	0.151066	3.89427
3.14755	2.65945	9.53271		4.05776	8.19679	0.119041	8.00344	4.32163	0.051728	4.20955		0.044075	0.147205	6.96035	4.95533	0.092268	7.87347	2.25305	3.88962
0.195004	0.190006	15.3101		4.06515	7.3295	2.53057	7.9788	3.3569	0.087432	0.191601		0.046552	4.27808	2.22058	0.248947	8.35562	3.97836	2.19828	3.89267
8.61923	0.132276	0.214903		4.07564	7.33896	0.117249	7.96463	0.114728	5.97863	0.154744		2.40829	0.104001	0.048645	0.236679	9.55238	4.1985	0.103042	0.036848
0.215962	0.148601	3.12737		5.71237	7.32632	2.53275	11.0774	5.44949	5.9878	0.133321		5.93711	2.70557	0.020841	0.239504	0.087746	0.106349	3.51534	7.75047
7.05208	0.133827	0.105895		4.05318	3.69355	0.124559	6.8021	5.63866	0.130376	0.192822		7.82623	3.78923	0.016124	0.29043	6.96539	8.36797	0.074825	8.26453
1.7867	8.53871	0.08916		4.06065	0.093489	4.8886	6.78123	4.84042	4.8944	0.185625		0.065384	6.09772	6.98086	0.280003	0.072037	2.76082	9.57205	6.33294
0.12674	1.46131	0.079679		4.07093	8.19523	4.90287	6.75357	5.33488	0.164857	10.6166		10.3548	0.975041	0.778272	0.27074	0.066969	5.83787	0.085193	9.84862
10.2235	0.070721	8.93934		5.71762	8.22413	4.91652	6.73735	0.144001	9.35861	10.8166		9.59145	3.99964	11.4473	0.20548	3.13896	9.11134	5.73121	9.50041
0.187997	7.08198	8.95921		4.04643	8.23779	0.05967	6.71821	4.17535	4.63619	0.146858		0.158072	6.14341	11.4653	0.127132	0.081917	9.12072	5.66417	0.033648
7.46556	11.9674	8.97564		4.05369	0.165476	0.049364	6.40986	6.27133	12.5687	8.12486		5.82358	4.34786	11.49	12.5655	7.88872	9.13587	3.37422	6.04061
10.2182	0.175775	8.95802		4.06446	0.100956	0.022951	0.04713	5.29176	3.38944	6.87697		0.117379	4.03313	9.60337	12.568	10.8532	0.052737	5.86288	0.113401
0.147899	0.40633	8.97788		5.6908	10.9014	5.35419	0.063825	5.33763	3.36593	0.193563		8.28362	7.43421	11.7005	12.5838	4.80967	6.64208	3.99529	11.7517
7.45985		8.99431		4.30247	0.042222	5.34192	4.59302	0.135099	3.36073	0.130407		8.26074	9.1975	0.063022	10.3978	7.71822	5.96118	5.71013	10.7623
10.2045		8.9808		4.27181	11.552	5.32396	0.064479	8.76985	0.120006	3.52814		8.25644	9.99572	0.040558	0.087666	0.192066	0.029717	3.14855	0.0627
0.086807		9.00064		4.24984	10.2432	0.017863	0.037765	6.27314	1.76393	0.124471		2.45092	8.62561	0.030735	10.5759	6.91662	0.034487	0.077894	4.3879
7.45593		9.01705		6.30384	4.36428	3.1988	0.032708	0.101965	9.81342	0.11471		7.22833	5.52561	8.82709	0.157046	8.79298	0.149766	0.111063	5.34333
17.3232		2.11678		3.32445	6.75433	0.049487	5.66716	0.104662	0.123581	4.40979		7.14304	3.43229	0.097875	5.57946	10.7005	0.029139	2.18103	4.36774
7.34584		9.27779		4.31679	0.204569	3.21093	0.043469	0.103064	0.115992	0.143874		7.11633	7.8648	2.89865	0.123959	6.89506	15.604	9.32485	0.064163
0.265033		9.48186		4.54707	4.41442	0.064676	7.90222	1.99962	0.114624	4.43871		7.10456	0.130804	0.062681	0.161638	0.179093	13.6589	9.18671	7.24355
0.170719		0.143969		4.52757	6.53731	3.22255	0.535894	9.12227	11.041	0.137491		0.054334	12.3616	0.097573	0.182274	10.303	10.6113	1.39245	5.26698
10.2716		9.4984		4.5219	0.163031	3.50365	0.028498	9.5091	0.074625	4.42596		7.26747	4.99765	0.127341	0.149883	10.2763	0.090075	5.8971	7.22401
5.99137		0.126172		3.46497	1.80528	5.70524	0.120197	10.1153	0.045842	4.37624		0.123356	13.3946	4.2412	0.093126	0.067399	0.105522	1.37248	0.061096
8.37762		9.5222		5.72324	4.3273	4.29175	4.97687	7.41049	4.79967	0.14855		10.0133	0.085463	4.25238	4.6728	0.098512	3.15527	0.091983	0.073576
9.34036		0.099887		0.081067	5.22106	0.064531	6.96621	0.074542	0.099165	0.126256		5.45022	0.100983	4.23766	4.67258	0.091139	9.77922	4.64966	0.139935
2.99699		3.51034		7.84015	0.018746	8.25372	0.052674	4.60284	0.177351	0.129154		0.134088	0.203724	4.22885	4.67362	7.98886	0.07597	3.67474	4.93705
0.094095		8.77192		0.134088	8.02197	0.118361	0.00743	0.070664	0.098438	0.158627		6.59582	8.82557	0.09315	5.25789	0.053299	0.084121	9.27339	4.85914
7.76033		0.092499		0.17412	3.40438	6.02877	0.052484	8.22696	6.38941	7.82924		6.99352	8.83497	8.34377	0.077633	0.077212	11.0399	11.2202	0.042069
0.157963		2.80336		0.211412	0.246247	0.068605	0.062262	8.19708	6.25443	0.083275		3.79998	8.84528	0.086341	4.59087	0.083804	0.06973	11.2038	0.157975
0.069697		0.075288		0.21553	0.208311	10.8383	0.083561	0.064185	0.0629	0.159914		0.061131	0.108499	0.102071	1.32523	9.44031	11.0235	11.1852	0.141839
0.074884		7.8132		0.185935	0.161285	10.8523	6.72851	4.9278	0.170004	8.64818		4.66983	3.79696	0.121393	0.176672	4.95922	0.049399	0.076862	0.139022
0.092656		11.7584		0.160872	0.138461	10.832	0.068058	0.065469	4.16424	2.90344		0.153672	0.058667	0.100208	6.52762	0.061817	11.0069	7.68072	0.112244
0.162443		5.09737		3.51548	3.10049	0.074877	10.4005	12.9617	7.11643	6.46307		8.11947	0.052715	0.132526	0.179746	0.068073	10.9983	7.81309	0.102284
8.22204		0.147422		3.50552	3.06702	4.1921	10.3836	9.7273	3.53782	6.47314		0.082599	7.02732	0.175484	0.146011	0.069477	0.057043	0.247349	2.06148
10.5956		9.61726		3.49382	3.092	4.30076	10.3661	0.02608	0.080132	6.46275		0.05455	6.55439	3.12742	0.14136	0.085708	8.21328	7.30829	0.052305
0.190441		9.77921		3.56866	3.06854	0.193053	4.55046	2.45634	4.74507	0.200769		7.19927	0.060247	9.14559	8.79611	0.085259	0.173502	0.070983	2.94617
0.169831		9.76531		3.57168	8.57727	0.105468	0.051081	11.5568	4.63271	4.93874		7.13305	10.9676	3.73124	8.7906	4.39632	0.189031	11.4877	0.13169
6.58007		9.76571		3.57465	8.97149	0.066786	0.043901	9.08442	0.201049	0.122875		0.11675	7.5811	3.68521	8.77771	5.50105	0.21459	4.13662	0.113873
0.120154		9.76562		0.14739	8.9748	7.23375	3.22121	1.84702	6.00242	2.47499		7.20982	3.75513	3.64225	9.08365	0.167757	0.078607	0.097964	0.106163
0.150127		9.75221		0.122915	8.99629	0.022152	6.87148	3.23146	7.8266	1.64241		9.65782	10.9799	4.86221	2.82492	7.88451	1.57839	0.12068	7.57519
7.44619		9.16809		0.096114	11.9408	2.95489	4.2091	12.0652	0.048352	0.120727		0.129766	9.50527	10.1118	6.52385	7.74127	0.019413	0.140552	1.85268
0.153107		7.88511		0.11031	11.9056	9.87895	5.13634	7.90423	4.31729	8.5799		0.144172	0.038346	3.74241	0.16159	0.106407	0.037374	12.5958	4.524
10.3321		9.64284		6.61475	11.8851	5.30698	8.33533	2.44609	2.78684	0.125438		0.057265	12.6513	3.69642	3.72924	7.25319	0.076752	2.52639	0.071362
0.220997		0.107826		0.110424	0.102448	3.22012	8.01055	0.049139	3.01687	0.121311		7.40944	12.6495	3.65347	3.75701	0.08107	0.063238	0.047085	6.84964
6.20174		2.76854		6.63376	0.08675	0.100042	5.19682	8.50027	0.08827	7.59976		7.09556	12.6436	4.88184	3.74746	0.109333	4.17346	0.043742	6.86106
9.61392		2.78862		0.128536	0.063865	2.90127	3.15143	9.06569	8.20398	10.6737		7.03934	2.71059	10.1105	1.59201	6.31199	0.116158	0.073261	6.88333
10.9527		2.81813		6.6711	4.9276	10.1543	4.12112	0.079884	8.05039	7.77721		2.01122	0.047807	3.77021	8.21396	5.04029	0.080049	5.33221	0.126805
5.73092		2.84831		0.219822	12.4051	0.048733	4.06522	0.089759	0.126946	0.150749		0.052273	7.19565	3.72425	11.2374	5.89315	0.11988	0.139432	0.047484
3.04812		2.86338		0.145798	0.242105	2.16697	0.150808	5.97569	8.06986	6.95176		10.18	3.39658	3.68133	0.050378	5.87056	0.153002	0.057045	0.040268
0.140464		2.24915		4.40338	6.50349	0.044397	4.09541	6.07341	0.092149	12.3233		10.1625	7.53569	4.90712	6.67154	5.85945	4.18612	0.039986	0.092922
3.0667		3.22403		4.36587	6.39864	4.22386	7.838	0.092338	8.09535	12.3058		10.1582	0.156313	10.1248	0.059034	4.3586	6.92113	0.025218	1.96444
0.102099		9.86183		0.108987	0.115178	0.980682	3.50533	2.93647	0.069426	12.2878		0.146727	4.55994	10.1826	6.65966	3.67564	1.62	3.19853	9.47675
3.07251		2.71936		0.159931	10.289	3.64616	6.03807	0.088526	1.57378	0.120678		7.37353	0.073124	0.152012	0.090799	0.068537	0.104929	3.21395	0.024405
0.090767		0.077155		4.39635	10.4696	10.3689	7.46539	0.114567	0.049636	5.77355		7.38062	3.22866	1.83994	6.64875	0.059466	2.16176	3.21919	0.110976
0.178324		0.079426		0.193239	0.161181	4.94147	7.12655	0.084489	6.08082	8.91296		17.2973	0.167042	2.38426	2.10378	0.07419	2.44365	6.43794	0.023502
0.203609		0.070973		4.39036	4.99411	4.93015	4.24149	0.081367	0.140393	0.153866		17.2782	0.058269	7.5756	6.79704	0.117961	2.28849	3.45757	1.29221
3.14118		0.080046		2.14939	8.02358	4.92686	2.15937	0.064978	12.1295	14.0317		17.2761	4.93777	11.3194	6.58811	2.10194	0.103819	3.49199	1.32115
3.14646		0.09934		0.081067	0.106711	0.053758	3.11778	0.06361	4.9951	11.502		7.36917	8.27739	10.6753	0.091218	0.13363	1.21533	3.53606	0.042513
3.16527		1.55655		0.104565	0.205093	6.58664	3.06148	8.98659	0.099511	0.219421		5.60612	5.84352	4.9495	6.03461	0.146112	2.67314	0.047252	0.15895
0.117097		2.46877		0.113748	12.6432	6.55635	0.950205	3.01697	0.451966	5.32476		0.019798	0.02609	0.04412	0.045383	0.158423	1.23389	4.31838	0.117098
9.38307		7.97378		0.105683	0.072491	6.51749	3.09138	4.90394	1.84624	5.97907		0.041744	0.031727	2.74376	6.00646	9.52641	0.178198	4.33277	0.068827
0.196565		3.03627		0.102742	2.68364	0.160338	0.102244	4.02928	4.70633	0.163681		0.120724	0.061594	0.08176	0.015666	7.50563	4.1733	4.3413	1.7011
2.09474		2.41268		8.35923	3.24511	3.77961	0.057535	8.85401		3.07473		10.3236	3.22289	9.32917	5.97006	6.49862	0.050621	4.40359	2.27527
5.24206		2.40647		8.55134	5.27946	0.032043	4.38158	0.062669		0.348841		10.3316	3.27357	0.091471	0.0677	0.091147	9.24591	0.091034	0.052549
8.12617		2.4049		0.116526	7.18093	0.060915	6.47897	7.77873		0.168147		10.3375	1.66314	0.079193	10.7516	3.27725	6.16989	0.090276	1.77502
0.141087		2.40777		8.58176	7.18139	0.076155	8.00629	6.24203		7.31879		5.97631	0.140899	5.93251	0.098828	1.22147	0.116248	0.126925	1.77568
2.06269		2.39868		0.145957	7.1685	0.114232	4.02181	10.7782		7.30665		10.3435	0.214905	0.048711	15.6141	0.103924	0.089895	9.41083	1.78698
5.20965		1.37294		8.60347	0.112863	7.16737	0.052614	7.74721		7.35178		0.182606	5.37221	0.060353	13.6418	3.5723	0.071861	7.3364	0.136006
8.08048		0.106973		0.166243	0.148763	14.0474	4.16282	0.076629		7.33027		0.166802	5.22555	0.083708	15.589	3.22648	2.87072	7.3351	0.10827
0.086478		9.96663		0.112563	0.166551	14.0115	0.0863	2.82337		7.35298		0.156842	0.048098	10.1615	0.130212	3.84505	3.5955	7.32742	0.068617
2.02968		6.65436		6.39671	4.51759	13.9961	7.6296	6.85014		6.91337		9.53093	13.2702	5.09287	2.82345	3.85701	0.053842	0.049883	0.05707
5.18243		1.43914		2.92951	6.7147	7.21259	0.110389	3.93374		6.94909		8.38201	13.1441	8.74113	0.024611	0.057124	8.15653	0.054577	6.96005
8.03307		0.124601		0.139033	6.13992	0.026902	2.85354	8.6537		6.93809		9.35856	9.94824	8.56075	4.72837	0.013375	8.08047	0.039252	4.89865
1.90856		10.8573		6.4138	4.88941	0.127192	2.87306	7.5373		6.97926		9.34598	12.4496	9.99847	0.053392	0.024318	0.053266	0.051622	0.056751
0.234375		9.14485		2.89588	9.68664	0.119779	2.91143	8.92404		6.97048		9.33198	4.19639	16.4097	0.065488	3.29794	0.08146	3.51165	5.6641
6.15972		6.04625		0.157979	10.7262	0.090967	0.086838	3.39835		7.3762		2.94991	3.53306	10.6539	3.24022	8.22517	1.51212	0.168807	8.80341
6.59464		9.98725		6.44273	10.768	0.058478	2.82414	9.49319		0.136835		0.056427	0.040215	9.03248	7.29754	0.182628	1.48766	0.150456	11.8165
1.91817		10.0697		2.87153	9.77658	7.32729	2.84356	7.87036		0.121083		5.37707	10.7848	0.099688	0.062186	3.0041	0.064476	8.68864	0.069607
0.195635		9.94463		8.53776	0.158094	7.3343	2.88178	10.67		0.143986		0.075885	2.13085	7.18892	11.0103	3.02207	0.057696	0.169814	5.50153
6.13809		7.68258		2.21455	2.23316	7.34679	0.072099	1.53421		0.12257		5.35986	10.2833	0.245273	0.125498	3.0312	6.03721	0.146927	6.63983
6.56396		0.126042		8.64441	0.180967	7.34886	2.79908	0.050007		0.132397		0.053866	0.349827	0.198363	8.23288	2.91456	10.2436	11.0365	6.63889
1.93149		10.4183		6.43699	2.22176	7.36502	2.81838	0.744735		1.87197		5.39114	8.97235	0.14277	0.133987	0.187651	10.255	11.4096	6.64074
0.162093		0.098211		0.142952	0.225249	6.9909	2.85646	9.9293		1.86559		4.01778	8.19091	7.27102	0.086424	0.201675	10.2766	3.18905	3.8891
6.12475		10.4254		6.44081	2.19527	0.157581	0.072765	0.205113		1.87755		8.38415	0.922347	6.91309	0.046519	0.233939	10.219	3.02995	0.104575
6.53428		5.43769		6.42487	5.17101	17.2858	8.14046	1.69563		1.8478		0.141903	4.47521	7.45678	5.73073	13.9954	12.1	2.9857	0.069176
0.284313		13.4771		0.154353	4.30556	10.1225	8.09705	2.40951		1.86032		5.24106	7.55203	7.43199	8.57244	0.106206	0.028414	2.94616	0.083888
0.141328		10.5265		6.42559	10.0282	7.41551	0.068596	9.9579		7.92382		10.5983	2.25909	7.40793	7.58333	0.11716	0.05056	6.53462	12.7359
7.93731		0.797221		6.41894	0.093481	14.9755	0.072615	3.2422		6.52879		2.43171	2.91134	0.089538	6.99043	3.57429	0.084106	6.52858	8.24283
7.90866		11.6766		0.178518	0.267982	5.56628	6.03281	4.16679		6.52785		0.045303	7.97813	1.98691	0.129959	3.58801	4.75082	6.53637	0.072675
0.080113		0.06728		6.40995	7.85863	14.9632	6.04964	4.8273		6.59297		7.71116	4.17274	7.09541	0.135216	3.5788		4.99272	12.7481
0.239412		9.45537		3.00867	3.9316	5.56838	6.06745	7.67278		6.56612		0.050885	3.52008	7.06245	0.124554	0.097962		0.054302	8.23604
13.429		5.26387		2.98943	4.08916	14.9598	10.2701	9.50428		6.56937		7.71447	3.76619	7.02711	7.7571	0.132246		2.9918	0.055352
13.3536		5.25599		2.95506	5.01742	5.56018	12.1161	9.89045		5.36419		0.05285	4.71983	1.99907	4.08204	0.138691		0.063112	12.762
0.159282		5.26651		0.081705	7.56088	17.1957	12.1218	10.3588		5.40167		7.71817	9.0686	0.088771	0.0959	0.161426		6.49315	8.23677
0.24714		5.19432		0.113182	3.4849	0.177099	12.1235	3.13965		5.38601		0.051857	3.63475	17.353	6.85819	0.167553		5.15258	0.056916
0.222146		3.5172		0.101165	5.89175	0.118176		0.064376		5.43562		7.28273	8.64538	7.43876	2.65658	0.19341		0.137093	0.099049
7.24492		1.40657		0.097259	6.62117	10.3386		4.98776		5.41739		0.060465	0.898897	4.60404	0.154099	0.235789		0.065457	6.85157
0.186643		7.09738		4.23494	0.037267	0.056176		3.4341		7.07827		7.27615	0.461969	5.61848	4.19513	7.44531		0.05783	0.087425
0.194181		5.81457		0.109189	0	0.083736		4.96242		2.01326		0.074913	7.84558	0.08271	0.143886	7.0715		0.074387	0.119985
7.19075		11.5744		11.1937	0.067119	0.039818		0.071901		1.99968		7.26367	12.8064	5.40006	0.114642	7.09366		0.056837	0.103891
0.196964		5.80714		0.120962	2.76982	0.033998		5.46376		2.03935		7.28805	1.29796	5.37167	0.087437	7.12352		8.38405	9.09272
0.187981		6.03887		11.1798	4.87847	5.40601		3.40236		2.01572		0.098391	9.50828	5.38739	9.1191	7.30244		5.53158	9.17958
7.19777		4.62327		0.135884	0.084319	0.111237		5.50873		2.02497		7.79513	5.98166	0.091198	12.803	7.30391		9.03673	9.19057
8.64807		4.60054		11.1674	10.3994	0.11896		0.056075		0.067644		0.011397	0.900068	0.114052	12.7905	7.28982		7.30668	9.18408
0.21321		4.6135		10.1171	0.151443	0.089304		4.05317		0.043162		6.23724	4.59232	0.069238	12.7728	0.190893		2.92109	0.102069
8.68812		0.036895		0.088244	0.148942	0.050731		2.25663		0.04117		8.3226	5.35204	0.040875	4.60072	2.0895		4.55628	5.17762
0.142826		0.061717		10.1499	0.114991	0.032907		4.13737		0.06277		3.96117	9.19545	4.88458	8.10447	2.10829		2.93955	0.052276
8.74619		0.039		0.105892	7.17706	0.025978		5.62637		0.045251		0.082634	15.1612	0.170145	0.073118	2.12429		1.675	8.22559
0.062523		6.15456		10.134	0.144282	7.71815		3.43618		17.3111		8.85956	5.18842	0.129246	0.059934	0.161788		3.49845	8.15657
0.110104		10.6299		0.100745	0.137361	7.74216		3.85694		7.4432		0.090979	14.676	0.089321	0.036726	15.088		0.106408	0.069132
0.203651		0.160485		0.144223	0.109822	7.75225		0.14224		0.086368		8.23015	4.28608	7.03416	8.09921	15.0792		0.068997	4.40127
11.2342		8.98791		5.32369	7.18207	6.17985		1.79531		4.47047		6.99104	13.2862	11.9834	0.071135	15.079		5.39694	0.065744
0.058251		9.18075		4.82105	0.158568	8.49044		3.01651		0.301845		0.265668	12.4624	10.4447	0.056693	17.3149		1.31184	6.75376
0.097707		0.09646		9.17851	0.153951	0.136856		3.78071		8.85965		11.4643	4.97634	0.046967	0.034901	15.5924		1.70313	0.073999
0.15296		3.15248		2.47338	0.12179	8.00727		0.057887		8.85068		0.033847	0.327335	7.90981	8.10454	10.1977		2.13167	0.076588
8.18301		7.14611		0.096111	7.1736	0.226995		7.38316		8.83973		11.4277	11.7956	5.46033	0.069679	7.43634		4.44533	0.082699
0.203332		14.0171		2.45663	2.70806	0.201152		0.031588		10.3199		0.031879	3.48855	0.096483	0.055202	7.44428		12.5539	0.073247
4.47961		7.3065		0.076971	2.71903	0.156836		2.23386		8.39245		11.4466	6.83744	4.07932	0.029083	7.45661		12.5582	0.104268
4.36457		6.38413		2.44125	2.6824	8.38239		2.76109		0.224813		0.020985	12.1906	4.56308	0.043017	7.44234		12.5706	2.85503
0.172708		0.109741		0.054125	7.10887	7.42757		5.69695		0.187867		8.21605	8.31051	8.12168	1.44358	7.77425		0.149129	3.58623
4.34332		6.91998		0.241641	9.70023	4.00896		10.7262		0.194275		0.103739	7.50996	0.083296	1.50398	0.143064		6.02445	4.88617
0.170335		0.116355		11.9347	0.170097	0.11798		0.055579		0.166664		10.5905	4.93024	0.113639	0.060158	5.15115		8.97846	0.018919
4.35227		0.104112		0.148772	0.147314	0.058932		2.1012		0.216984		0.062402	12.4729	7.41389	1.51643	5.52166		0.165302	4.87334
0.157248		0.054721		4.30159	0.104455	4.05596		0.064628		0.159081		8.4306	4.27233	8.13402	0.10027	6.03372		5.05138	0.00834
8.49655		0.062088		4.15683	13.8108	8.12958		2.95487		0.150924		0.14209	11.8305	7.41704	1.52403	4.71341		2.63534	4.86765
9.87141		0.103063		0.196408	0.248229	12.5104		7.61616		0.154721		0.097714	2.29617	0.068097	0.130671	7.74664		0.142115	0.025424
0.107058		0.051654		14.2539	0.112746	10.9831		0.099257		0.137551		6.46015	10.1062	10.1259	0.061697	0.128032		0.132855	0.075003
3.86759		0.054047		0.152315	11.4868	10.988		6.57264		0.165873		0.076781	9.23341	8.29722	6.02452	4.72088		0.128801	0.057649
0.145184		0.127399		0.208577	11.474	10.9831		11.2206		8.69199		0.076699	2.3233	10.2349	10.2732	7.76934		2.42173	0.028238
7.61433		0.072705		0.160052	11.4406	12.3256		5.02713		8.65901		0.052526	3.56939	0.099601	6.0426	0.110425		2.1945	0.109038
4.78292		0.040905		0.112369	9.44313	13.0737		6.56022		8.6464		5.70293	8.57643	12.3348	0.170095	4.72991		2.44871	0.104041
3.24988		7.33431		0.098712	0.247266	13.0684		0.074132		8.67508		10.3743	0.076927	10.9092	12.1165	7.78131		2.45678	12.5657
0.403926		6.98051		10.7062	0.063299	13.0537		6.82817		8.62341		5.72773	3.5666	8.68797	10.2338	0.095046		2.46562	12.6082
6.61762		7.0061		7.80778	0.123355	0.08448		6.29072		0.110981		0.169005	8.91717	0.177216	12.0558	0.130814		0.070197	0.06287
0.264332		7.03518		6.90774	0.095973	7.50182		3.71912		6.26185		0.110894	5.15219	5.37442	0.144539	0.146338		11.779	12.5951
0.07947		0.091895		10.592	0.114355	7.52335		4.71152		0.17491		0.076004	4.25513	16.0043	6.07811	0.170436		9.72508	0.077136
0.13809		1.94545		10.5516	0.09296	7.50634		3.97146		9.50338		7.42563	1.89539	0.162026	5.22425	5.75606		0.912522	12.5817
8.91205		1.98205		0.159037	2.82385	2.33137		1.14563		11.7065		7.52238	14.3583	6.37409	0.07479	0.344037		0.110026	0.090037
8.94281		2.03733		3.39997	8.45101	2.31673		3.34383		0.200632		0.043281	5.35903	7.46409		0.278498		11.6253	0.040615
0.221998		1.90868		7.4637	8.71724	2.35358		0.056971		0.316581		7.52497	13.7505	6.56076		6.91233		0.131121	0.079404
0.208882		0.088867		10.0476	5.96641	6.45556		3.3066		8.23356		0.059476	3.74341	0.095871		6.96883		0.136447	8.08436
9.70284		0.040965		0.130578	8.82196	6.47865		5.71606		0.202356		7.53222	12.0517	2.35971		0.151767		0.144534	8.18775
9.69114		0.064227		10.1869	0.077568	6.46001		8.78102		10.5218		0.079321	11.1778	6.55425		7.73986		10.6315	0.088254
9.68559		5.57991		0.170897	4.30136	0.047877		8.74363		6.38716		4.71204	4.09207	0.105881		7.72425		10.608	12.9044
9.33613		5.12219		0.070403	0.929117	0.07907		8.76371		7.47077		7.14037	2.16058	2.34768		7.70874		10.5866	0.060804
0.168096		2.26754		0.173523	8.98365	0.058129		2.86884		0.108093		6.98541	10.5261	6.53823		0.170493		10.3604	11.6223
0.238057		2.25584		6.64682	8.98469	9.21967		2.83582		2.34303		12.2961	1.94285	0.103986		0.185789		10.334	0.122075
8.49974		2.26763		3.63281	8.98275	0.063197		2.85398		0.155369		6.09834	5.51764	2.33959		0.192193		10.3113	3.73553
0.120597		2.2733		5.0017	11.5592	0.076703		0.060456		0.111343		10.6984	10.8609	7.66275		0.183458		0.969695	3.73013
11.9978		2.27759		8.4435	7.09551	0.094463		0.081678		2.00241		0.787297	7.09859	2.41526		6.19158		10.8812	3.72351
8.30683		0.117676		14.042	0.149118	0.03208		0.075252		0.11906		10.8217	6.20337	0.14379		3.07523		0.927092	6.38147
4.86378		0.088823		7.31825	15.8397	0.037008		3.85386		0.097272		9.22111	2.90415	8.476		3.40405		3.02483	0.128589
0.135324		0.047018		0.109534	8.49351	0.049094		0.139926		7.39255		11.1514	8.5944	0.087766		8.5378		3.00693	0.068631
4.29238		0.043549		6.89684	8.49488	0.083139		0.072404		7.49439		0.09787	4.69895	0.111085		2.75636		2.99011	7.32421
4.14974		0.062184		3.83955	8.47468	0.065557		0.087321		0.058721		2.7799	7.81711	8.38678		5.84356		8.95718	10.2666
0.189035		0.053987		0.093436	0.179529	0.04048		7.22569		4.62248		8.65166	3.52531	0.130329		0.184741		0.120561	6.70816
7.8015		7.70594		0.146602	2.74521	5.75064		7.15359		11.7601		10.4123	5.97782	8.39858		1.09644		0.129783	5.11465
0.096507		7.6922		10.1586	2.96505	2.17805		0.123417		0.266263		0.155494	5.10761	0.175949		7.60708		0.146815	0.06914
10.522		7.70096		2.94651	0.142074	0.070718		0.173955		0.058151		7.7808	2.61661	8.40558		3.14058		10.8651	4.01388
14.8016		6.01282		10.9996	4.36529	0.055078		15.0387		9.78999		9.80527	7.46167	2.40045		4.77826		4.72516	6.96357
0.338055		8.59978		3.43253	2.97768	0.039914		8.29365		10.175		0.137986	4.41239	8.55527		1.20193		7.53615	6.96104
0.294626		5.03662		0.07198	5.12852	7.49677		0.063738		0.148608		9.64775	4.1831	0.150106		0.219122		11.827	3.93986
6.1609		6.49453		11.288	0.986702	7.50358		1.96613		0.130006		7.78148	0.608165	9.33083		6.49106		11.7954	6.47339
0.159508		0.127078		0.081759	0.206451	7.51353		7.45882		0.137702		0.098088	4.7794	6.58321		10.3916		11.8081	1.80937
0.099096		0.081552		0.089369	0.171822	0.0651		7.10106		0.142235		9.64439	1.03288	0.115857		12.0379		5.73194	1.80232
0.139315		0.057369		0.057561	7.98865	0.050279		7.4303		3.07756		7.75757	0.166641	7.37662		12.4683		3.6538	1.8055
0.158089		2.02312		7.12425	0.047363	0.025342		7.0662		0.041507		0.078272	4.32252	3.65448		6.52168		7.82703	5.90836
4.21205		5.56523		7.13428	1.47904	7.4742		7.39267		0.100113		9.64831	6.575	7.59201		0.155046		7.82398	0.125233
4.96851		0.135228		7.12964	1.47075	7.48092		7.02531		0.203566		7.75028	0.064827	0.181442		2.52872		7.80012	0.118953
0.148871		3.10118		7.24526	1.47012	7.49083		0.059382		2.19989		9.64471	0.077314	7.21023		0.098088		4.09693	0.122834
3.79048		0.184885		7.23345	7.27178	0.080474		2.04074		0.134981		0.271167	5.9529	11.2981		0.170903		1.85336	0.032807
3.78493		4.83568		7.2463	1.47934	0.069682		1.92358		6.15518		5.34736	5.30838	0.075921		0.191034		8.47867	0.092091
3.77203		4.82248		0.215216	0.078018	0.04788		0.11217		5.08529		10.89	5.38288	1.0489		0.213043		7.94486	8.09915
0.177878		4.84012		0.178728	0.051465	7.45107		1.92948		0.104214		1.28623	0.047145	10.4768		3.78502		6.91027	3.51936
0.170231		2.59582		0.15651	0.025917	7.4577		0.109185		7.95059		5.76163	13.6405	0.08303		0.115534		2.20748	6.71568
0.157624		5.8766		11.8132	8.32909	7.46759		1.94948		7.91433		4.26106	0.047586	11.1509		0.123613		2.82123	8.08848
0.113784		5.89487		7.89896	6.44341	7.45295		0.095768		0.120729		3.08379	9.52014	6.75884		0.169981		9.65987	0.149963
0.153346		5.91638		0.079351	7.12286	7.45223		10.2329		3.10466		0.188161	7.17445	11.2095		0.201613		1.35697	8.31511
0.179365		4.68765		0.073665	7.12	7.45689		17.3502		13.3003		3.13286	3.89132	0.095508		6.2445		1.3774	5.73787
0.203385		0.083439		0.10296	7.11587	0.037125		0.104328		10.8402		0.261976	10.6247	7.78324		0.2708		1.4008	0.038383
0.220811		0.070204		4.5527	2.42954	0.027646		7.47959		9.90986		2.52223	0.091728	1.95202		7.01244		4.29447	0.032114
0.229609		0.115908		0.100076	0.079762	0.047553		7.33747		11.3314		2.30656	2.65058	1.84579		7.47948		1.56832	0.035847
0.172749		3.85107		0.038251	5.94252	0.118987		0.130294		0.06273		0.230937	0.067184	5.95956		0.326043		1.57989	0.037835
4.1756		8.14387		0.041127	10.1323	11.195		7.35739		0.23764		0.078261	2.62466	0.093564		0.17982		1.59023	0.107773
8.8485		8.16588		0.069396	6.03016	2.87423		0.121947		0.194373		1.99976	0.068206	0.079392		11.775		1.5846	1.1128
8.85803		8.18725		7.41981	0.109869	2.87998		7.38012		0.166298		5.23664	2.63371	0.033644		7.51029		4.57889	10.8184
8.81857		6.09248		7.42894	12.0675	2.88187		0.119741		0.1197		5.19753	10.9997	0.004949		0.211364		0.116299	9.08418
8.83349		8.25022		7.4228	10.2285	12.4756		8.19676		11.2952		1.93729	10.986	5.34206		0.34656		8.57142	0.070259
0.114775		8.22465		7.05745	12.0859	6.6782		7.48421		5.13596		0.135658	10.9818	5.25532		11.171		10.8137	0.082355
0.154509		8.24689		7.08398	0.13322	0.055196		6.68876		0.223158		6.19213	0.052849	0.123762		6.14405		16.411	9.30787
0.184033		6.47135		7.09524	0.117938	0.168534		0.086396		4.13339		5.47496	0.127068	3.0627		10.0087		13.5572	3.21141
1.23055		0.061339		7.42117	0.314997	3.09468		5.57518		7.2014		1.93596	5.53488	0.097708		5.36062		0.082809	5.4078
0.173146		0.041723		7.4027	0.052867	3.09339		0.16851		7.74751		0.130798	0.09812	3.16646		12.1876		6.07353	0.169181
0.649021		0.029047		7.39874		0.038089		9.58207		0.178273		6.18349	0.079418	0.03884		5.15271		10.6681	4.62403
1.21329		0.074637		0.165977		2.31882		5.40499		7.04242		5.4806	0.066922	0.032268		9.57456		8.47579	11.2071
0.917866		0.215664		0.10341		0.1117		0.162083		7.06423		1.92505	5.95941	5.14852		9.57501		5.89738	12.4568
0.655142		2.3493		0.058047		0.099429		5.76628		7.08278		0.122519	12.674	5.16505		9.57811		0.132872	0.066974
0.105827		0.123325		1.86459		1.94074		0.048916		4.40688		6.16433	3.50041	5.20119		3.58656		9.07212	0.054155
0.625592		2.85816		1.92215		5.0841		0.070813		7.10664		5.47594	0.104209	4.96579		0.248391		3.23441	4.30594
0.915649		6.71025		1.96761		8.00563		0.054383		0.076161		7.10536	0.086705	7.95039		0.181441		8.37473	1.02591
0.633027		7.5649		7.03941		1.98699		0.044142		0.061665		5.90399	7.05675	5.12519		0.198536		3.14708	7.45188
0.067139		12.076		7.0065		0.065333		0.067747		0.070281		10.1721	0.067626	0.060114		7.11205		7.20765	0.104923
0.628601		6.44517		6.99453		6.16551		7.73914		9.33079		5.16525	4.59076	0.034926		6.44197		0.09885	6.77469
0.913113		10.8276		2.05804		6.52099		0.143647		0.302774		6.70256	6.61309	0.074822		0.10839		0.083104	7.02229
0.615076		0.097298		2.00249		6.18389		4.54871		0.083685		5.83674	0.079876	6.70162		6.81958		0.10492	7.06926
0.036808		9.62771		1.95884		4.35012		4.41752		5.99953		8.72576	6.85542	9.6017		1.13776		0.136297	0.930284
0.6326		0.13025		0.048407		9.57303		2.51048		6.00631		3.50526	6.3544	7.96199		0.073683		7.18278	0.114502
0.603037		9.60631		0.052554		3.77269		2.58094		6.01444		7.88542	9.51468	9.68836		7.21309		14.0811	7.88884
1.17466		2.24256		0.087755		5.21086		3.87178		4.98457		6.35333	12.1249	9.66709		0.124183		8.2214	0.0661
0.605951		7.67837		0.048287		6.14593		4.38026		4.97747		9.60612	3.15901	9.64595		12.0411		8.20111	0.061904
0.128166		0.047863		10.2347		0.050058		4.28734		4.97303		6.32401	0.084298	5.0946		11.2975		8.18047	0.047966
0.613045		7.44051		17.2855		9.69852		0.070122		0.075782		2.4974	6.89642	0.085945		0.082089		2.42146	0.492667
1.16192		0.06609		10.22		6.72823		0.09478		0.061402		2.04651	4.62197	2.49887		3.09163		7.26319	0.101561
0.589884		7.39105		0.129217		7.8738		7.34375		0.074512		6.39031	7.72848	0.062577		4.89992		7.05853	0.078673
0.121053		0.030637		7.3095		0.121999		3.95279		0.134687		3.68869	6.81737	7.85775		4.07056		7.0391	3.44213
0.584984		7.41732		17.3438		0.049738		4.44231		0.071302		0.211724	1.48805	7.94288		11.3508		7.022	0.047111
1.18212		0.046717		7.43213		13.3767		7.22241		0.043044		6.79151	2.85306	0.08445		8.14834		0.129631	5.03203
0.617256		0.13668		0.205607		13.4279		0.132222		0.028738		7.51255	0.047581	13.3237		0.158197		7.35963	5.02472
0.103595		1.64399		0.058863		0.061932		5.70135		0.180057		0.214681	2.90849	13.3389		0.168293		5.17676	0.074882
0.561809		6.46342		0.106435		0.056688		7.26334		8.62947		7.93369	0.917067	13.3034		0.187878		0.033464	5.03502
1.20782		0.191592		8.80033		7.04141		0.064404		0.179803		0.167407	0.04377	0.093469		1.40136		5.47756	0.048544
0.649613		7.81648		8.40909		0.033575		6.96876		0.127713		7.94148	0.06938	0.216669		4.64678		0.058659	5.0439
0.104603		13.3075		10.3181		11.1692		0.066438		0.068959		0.144489	0.089738	8.74426		10.0299		0.029872	0.026834
0.575311		0.087806		11.0142		0.106169		11.5798		0.185464		7.94207	0.147875	11.2589		9.28215		0.106024	0.08774
1.19605		0.120737		9.35101		3.66667		1.7354		0.133192		7.92013	1.54134	4.87284		10.4891		3.52227	0.040578
0.633652		0.139092		5.97319		3.93958		10.8696		0.07709		0.221392	1.46151	0.102719		7.75529		2.49121	8.89567
0.077459		0.17617		3.84763		8.4873		10.3713		0.204865		7.91341	0.068039	0.144613		0.075212		4.94499	8.87704
7.13298		0.227601		2.98279		8.52714		8.14244		0.152959		0.160928	1.45883	11.0747		1.40932		3.48469	0.041037
0.078912		6.33589		0.109144		0.148038		12.5321		0.098773		7.91998	0.027491	1.51866		6.21425		0.125252	0.023838
0.119235		6.06786		0.117949		4.8331		8.4867		0.261212		0.122393	1.46014	11.6854		0.151973		0.084643	10.3946
0.130444		5.62878		0.062258		12.1158		10.3003		0.128547		13.2789	0.040978	11.7499		7.78567		10.55	10.4059
8.794		3.99881		7.77171		8.57884		5.94914		0.133481		0.196752	1.45927	1.42202		7.61276		10.4872	0.041685
0.126455		0.040424		0		0.096895		10.0556		0.141931		13.2871	0.026289	0.114238		6.03114		0.537289	0.034228
7.89273		4.95182		4.59089		0.022108		0.115627		0.148202		0.182472	1.46005	7.17419		7.60207		0.160873	0.093528
0.294616		8.1641		4.3372		6.1948		9.89466		0.166857		13.3096	0.039928	7.18013		1.3917		0.585216	0.119611
0.085908		0.071811		4.3199		1.41432		6.10485		0.165279		0.15112	5.81084	7.18908		0.019131		0.11294	0.142968
6.40059		5.77964		4.31234		7.1264		9.7777		0.245346		0.103681	6.61393	6.20578		7.14797		0.64162	7.64677
6.46521		0.062918		0.132127		6.20916		0.060757		0.175528		3.12616	6.01087	7.14963		6.07937		0.05665	5.65434
0.082932		0.103624		0.110738		0.067103		5.73297		0.142604		7.05072	5.99713	0.148635		6.24288		0.101952	3.042
5.82279		5.39674		7.2905		6.18493		0.147289		0.131259		7.11902	5.98169	0.116647		7.13051		7.24887	0.073227
0.188267		9.02596		4.32822		0.064072		10.6124		8.94295		7.35267	0.08596	0.103074		0.024497		3.43115	9.16849
7.60683		12.8432		4.34363		6.17199		9.36424		8.93992		0.075797	12.0478	6.22678		3.79987		0.056212	0.042187
0.172564		10.0743		4.37496		0.073666		6.95993		8.95288		8.6673	3.64049	7.1712		0.081266		0.127346	0.041649
14.0114		5.8149		4.41771		0.087184		10.3574		0.180763		0.14524	0.147066	0.15182		4.98473		6.97273	6.68895
13.958		8.87862		0.119562		0.06872		0.15572		8.90552		5.1989	3.63534	0.119193		4.98284		0.106653	6.77452
13.9895		8.48022		8.38301		0.055363		10.3963		8.90247		0.271263	0.130359	0.104168		4.99451		6.94548	0.089849
6.67417		0.128684		0.055036		0.116753		0.107622		8.91538		4.50381	3.62936	6.23917		4.91066		3.81188	0.151212
0.109826		5.92876		8.30095		0.062423		10.4353		0.218991		4.42909	0.127653	7.18014		0.045451		0.086065	12.6433
		7.87063		0.083617		0.070418		0.071296		8.87657		0.207087	0.087466	0.165173		0.024965		8.72451	0.096341
		3.14342		0.102453		4.01101		12.6357		8.87353		3.89039	2.18802	0.13158		0.033528		8.27717	10.4148
		0.069559		0.050439		6.74081		9.8983		8.88642		0.236941		0.112337		3.89393		0.100023	8.16639
		0.103411		0.035058		5.60926		11.7797		8.9923		0.153469		6.25522		0.055139		8.72658	0.074868
		0.137897		0.852414		8.09356		5.44487		0.058017		3.8697		7.19431		0.027188		8.2653	0.139179
		9.26966		6.93777		4.96209		6.0686		0.048784		0.222162		0.173601		0.034634		0.117261	10.1358
		11.7019		7.17284		4.28708		9.33054		0.042455		6.72712		0.139919		8.85357		8.72894	10.2503
		6.5572		7.16416		0.018031		0.194285		0.15636		0.107707		0.118462		0.063078		8.26169	0.053506
		0.147095		7.16373		4.2776		7.46534		9.5266		8.89048		6.26168		0.088143		10.3168	10.239
		8.13971		6.83145		0.016612		11.7983		9.59404		6.27376		7.19841		0.096052		10.9358	0.055696
		1.51694		0.336436		4.26976		11.6762		0.095137		0.218897		0.186821		0.08396		9.30793	10.2737
		0.103297		6.9986		0.031443		6.38763		9.56189		13.3295		0.153173		3.1314		8.32812	0.065272
		2.98192		6.98817		0.055626		0.183493		0.113537		0.286795		0.130302		3.08309		1.92773	0.035546
		7.18767		6.98639		7.56538		9.62951		9.53764		0.101725		4.92742		0.142745		0.057888	11.4728
		1.55385		6.67103		3.89733		2.99692		0.150225		0.270996		0.070334		0.197116		7.7088	0.077188
		6.40508		0.044408		3.93627		4.17489		0.211266		9.31564		4.96754		2.33198		12.2008	4.58612
		6.5439		0.130483		6.96719		0.186801		13.0495		0.225044		0.076759		2.77403		5.56652	0.069692
		0.147064		7.35639		0.031137		1.34689		8.68839		0.222304		4.95015		1.06523		0.043893	0.034202
		8.76202		12.3696		7.51093		0.182643		8.6958		6.61554		0.086187		8.64546		0.043156	0.042017
				0.09831		7.48968		0.352344		8.70683		0.424986		5.42111		5.70446		0.067572	6.59072
				13.0442		7.45478		1.95178		0.186511		5.50484		6.38548		5.80384		2.55463	6.65802
				10.6234		0.031711		5.65384		0.179224		0.169117		6.39461		0.088415		7.73702	0.186798
				0.069119		0.037866		3.15515		0.175219		8.57294		6.39905		0.046107		7.7094	0.033014
				6.38057		0.0698		0.074105		7.67973		8.52856		0.121995		1.66819		7.6465	6.49908
				7.31269		0.055239		0.066489		0.093428		0.081115		3.88175		7.28711		7.74199	0.076351
				0.119758		0.039072		0.025281		4.73102		4.10924		3.8779		6.58369		7.71431	0.080804
				4.25613		0.044153		6.69425		4.76546		0.193154		3.90058		0.048207		7.65129	0.105351
				2.34438		3.98745		0.11522		4.78772		8.87621		4.01091		7.15474		7.73761	5.32754
				4.87397		0.102329		0.065214		0.103981		6.86335		0.104922		3.39139		7.70994	0.073298
				0.111285		0.096379		0.023622		4.76147		7.78462		0.101094		0.896976		7.64697	5.33797
				0		0.108502		6.78604		4.79565		0.12825		0.096029		0.70863		0.09055	0.08312
				0.106659		6.69067		0.20081		4.81789		0.4897		0.148233		0.531299		5.9544	5.36573
				0.014141		1.5657		4.76975		0.114911		8.00168		0.111295		0.307725		4.92456	0.123173
				5.56795		0.073678		0.164579		4.77391		6.98094		3.92436		0.49838		3.68943	0.158794
				5.65584		10.5112		8.68563		4.80805		6.20791		5.07785		0.323088		4.05222	0.137413
				0.108635		10.5044		1.04855		4.83029		0.036074		5.34886		0.449583		0.151324	4.06003
				10.4096		10.5215		5.2683		4.7172		0.135488		4.12991		0.360564		2.55368	4.70805
				8.26531		10.5289		11.3129		0.09819		5.61013		3.95664		8.00696		7.6231	5.29502
				0.139497		0.077183		3.82156		0.06109		0.046401		0.132683		7.42665		0.660988	4.125
				7.40683		0.08994		0.050546		0.065572		0.041149		1.85079		8.83115		2.40566	0.077357
				0.198445		0.052916		0.037931		6.39949		0.066414		2.2161		12.809		0.086381	0.232978
				10.8105		0.08847		0.0806		0.08689		0.042461		6.40723		1.26725		2.68083	6.52367
				0.175293		4.24256		0.148438		7.00684		3.89831		5.37037		7.80217		12.6443	0.160181
				11.1793		4.19306		1.96897		7.04095		0.061775		0.131594		16.3967		4.28736	12.369
				2.80338		0.051574		5.20451		6.52391		0.043212		5.3876		8.60667		9.63514	10.3545
				0.792938		2.84881		6.73383		0.217767		0.029311		0.145602		0.060732		9.62997	4.64502
				11.1752		4.78449		8.02647		3.78644		0.040435		5.4048		6.39609		9.62302	15.1949
				0.107323		2.83447		0.03263		0.113078		0.083692		0.164368		0.081821		9.93112	12.6287
				8.61559		4.77757		0.049154		6.48166		0.05711		0.207126		8.25299		0.050254	7.75593
				8.31041		2.85192		0.113255		7.3777		0.061221		0.193462		0.09076		6.48958	9.36434
				2.87547		4.78662		1.94638		6.41208		8.98559		0.183558		3.31593		15.4328	0.950927
				8.63837		8.61914		5.1876		0.069484		0.031942		5.54106		0.074283		14.3813	13.3699
				0.133607		8.62584		6.70881		0.159033		13.698		0.246084		4.74732		13.0848	9.92236
				7.60175		8.64032		7.9935		6.82583		13.6971		3.12965		4.71706		0.10517	5.26559
				5.13582		5.784		0.052004		0.14385		13.6796		0.134331		0.043371		11.4066	4.31064
				5.97835		0.049788		0.04092		0.146085		13.6713		8.75856		0.164778		11.5639	5.93721
				0.022263		3.70905		0.093924		0.155296		13.6674		4.45021		12.7875		0.070543	6.81095
				10.3767		7.14879		1.92598		13.9659		5.77429		0.099204		12.7065		7.50266	3.77198
				0.036196		6.29232		5.17964		13.9726		9.48364		3.26334		0.100831		7.59942	1.57815
				6.16009		9.48118		6.69327		13.973		9.47606		0.122946		0.087912		5.72546	4.35125
				9.596		9.51581		7.97031		0.200474		9.45181		4.21279		6.38503		5.65868	9.49218
				10.9252		9.45623		1.92972		2.03728		9.43371		2.75659		0.148831		0.037114	3.47922
				5.6007		6.0733		1.90733		6.6941		9.42419		2.76656		10.4208		0.084575	1.95365
				0.20961		0.059988		1.88142		6.65654		0.075321		2.7955		6.73985		0.064417	5.14884
				2.20511		1.14543		0.119981		6.64403		0.08341		3.23686		6.74459		8.17068	4.7758
				2.26684		0.047405		6.16442		5.49896		0.107982		0.143994		6.75565		8.19819	5.27412
				0.114546		0.038689		5.78234		0.087113		0.153115		4.22145		0.044482		0.035724	7.49535
				3.19384		0.058066		6.59797		0.059204		0.204716		2.72463		0.085175		4.34478	4.30094
				0.104886		12.0331		5.10933		0.09464		1.25965		2.73452		0.068055		13.1113	0.958713
				0.041272		8.46834		5.08443		0.192014		0.515918		2.76372		2.09752		4.94819	8.1554
				4.43852		7.93913		5.04637		0.194072		0.662319		3.25966		0.035475		4.93197	1.19495
				2.62388		6.48661		6.08064		0.188955		0.550948		0.148516		0.057479		4.92776	11.8144
				2.61188		0.060386		0.070718		1.21442		0.673864		4.21639		0.073338		15.4666	8.33748
				2.5968		4.76868		9.40248		1.19301		1.01882		2.72774		6.68778		8.65571	3.57715
				0.162322		4.75773		9.64153		1.15189		0.093346		2.73773		5.55921		10.1925	0.086645
				6.96082		0.047331		7.93088		7.21106		0.541042		2.76666		6.63187		7.52051	6.61477
				0.202852		0.101016		7.88911		0.237768		0.667988		4.94017		6.63605		6.45047	6.55925
				0.130806		12.7025		7.83378				12.7263		4.28447		6.64375		0.107217	0.082799
				0.062566		12.6922		6.39682				12.9442		0.307779		0.098486		0.071403	0.091558
				0.079629		0.055259		9.62478				4.62579		4.69168		0.157132		0.063524	0.142881
				1.8626		0.0554		3.46156				0.074888		4.68824		4.33191		0.066465	5.99826
				7.91004		6.46578		0.139746				11.175		4.70743		6.23362		0.076946	6.0086
				7.94541		6.38981		7.95446				7.86286		0.040916				5.6064	0.091207
				7.98828		0.043847		7.91262				4.58461		3.09766				2.92012	0.127272
				2.0019		6.40697		7.85721				0.073222		3.1237				4.85104	0.203219
				0.249064		0.031274		6.41984				4.80034		3.14292				9.53315	8.80726
				6.33258		6.41562		9.63534				4.23415		8.67409				9.55276	0.16721
				6.37199		0.035879		3.49069				4.76759		8.6805				9.56662	7.10069
				6.4171		0.046779		0.111203				0.013541		8.68078				4.26414	15.6306
				5.20089		6.72126		7.98156				7.99566		3.11704				0.087227	2.77283
				6.16112		6.78457		7.93962				0.153909		0.109962				0.063815	13.7022
				9.63392		0.02915		7.88402				0.090542		0.086782				12.3347	0.169307
				9.64715		5.894		6.44919				6.4744		0.071342				0.031443	0.132742
				9.66876		12.4617		9.64005				0.084895		5.77426				7.45495	4.72538
				8.00863		8.24951		3.52217				6.45183		5.77443				7.48055	7.40015
				6.59828		8.22811		0.068115				0.04527		5.7697				0.026428	0.064155
				0.086646		8.19626		0.113605				6.44241		3.12256				7.48375	10.6234
				0.040987		8.992		7.63483				0.01835		0.149581				0.037174	3.30761
				0.03615		5.29671		7.52073				6.43944		0.126475				7.47304	3.28843
				8.2386		5.28026		0.103699				6.43689		0.111496				0.050706	3.26996
				6.69862		5.23988		0.132026				0.016123		5.78379				3.75854	0.100124
				7.52242		6.71182		7.92507				7.61392		5.78365				6.09819	1.73396
				0.037535		0.04895		7.90432				5.9328		5.7787				5.73603	0.138751
				0.049699				0.05595				0.13574		3.14528				6.9404	0.117735
				0.051786				7.89561				0.954209		0.201192				5.9994	0.107115
				7.12392				0.057811				7.61339		0.176816				6.00391	4.64658
				0.107474				7.91421				0.065141		0.160052				1.37222	0.135387
				0.017974				0.045016				6.70898		5.77884				7.73215	11.0602
				0.043288				4.77253				0.064434		5.77832				12.4028	11.0389
				8.27044				7.78256				1.2281		5.77309				10.8631	11.027
				7.92822				6.18416				0.045144		7.34685				0.079119	0.121137
				7.92469				4.7597				7.08737		0.09348				11.2592	4.7798
				7.91435				8.59739				7.11086		0.141196				2.91354	0.021051
				2.73284				3.80144				7.09924		4.35949				0.086014	14.4387
				7.93547				8.61995						8.91452				6.32495	14.479
				7.91814				3.81224						8.9834				10.499	0.082485
				7.90876				8.64262						8.53991				9.76191	1.25901
				2.70063				3.83439						0.100359				1.29228	0.157249
				0.090275				0.021336						1.99606				0.114817	0.046516
				0.045088				13.4118						5.84352				0.029617	0.041398
				0.013434				10.727						0.119102				10.8682	14.5129
				13.3437				9.71471						0.116307				0.054644	8.70362
				13.3625				13.3758						0.113805				10.8666	0.096698
				13.3773				0.106502						9.50267				0.077182	0.064172
				0.172855				13.3636						9.56272				10.8674	4.81597
				0.08086				0.095476						9.54591				9.64993	3.20767
				0.030541				13.3917						9.53928				1.36963	0.039069
				4.8675				0.084328						0.112764				10.9217	4.66721
				3.86948				0.062046						0.264155				0.068978	0.106735
				0.026075				0.217754						12.7603				9.48154	0.021627
				0.020423				3.12881						8.85904				6.96812	0.047725
				0.035257				7.25889						0.156061				0.078275	6.31452
				7.90683				7.27995						7.86282				3.43826	6.9059
				5.24792				7.27382						16.323				0.095561	2.75567
				0.118061				5.15446						5.32606				0.055664	6.37081
				6.67426				5.11764						7.87381				0.040835	0.026275
				6.71131				7.30396						0.10231				0.056241	4.3773
				6.76498				0.158602						0.165727				2.38766	6.04722
				5.46808				0.113979						2.93381				0.057363	0.0153
				6.91645				11.2348						6.4122				2.36266	14.5015
				0.231557				7.8064						9.75676				0.073928	0.065051
				0.163791				4.10667						9.72798				2.3379	4.17711
				0.081121				7.80108						9.74243				2.40069	4.19043
				0.127231				4.10505						6.42056				0.035642	4.20296
				0.153212				11.2366						5.85513				6.99136	4.16405
				1.14892				0.141074						0.100058				8.22774	0.012353
				0.082513				7.81104						8.19415				0.061547	0.039029
				8.25117				4.08759						8.18668				1.91486	0.108442
				10.945				4.06471						8.18701				0.077932	4.16577
				3.33664				12.8323						9.80709				1.91246	0.057069
				0.227258				12.8519						11.6055				0.080867	0.023719
				0.135655				6.89344						8.22583				1.92295	0.066777
				0.0655				4.53701						0.178144				1.96583	4.17656
				8.51536				13.6075						0.158963				0.06476	0.10132
				8.54101				10.0312						0.158848				1.96704	0.057253
				8.56547				0.107499						0.191157				0.044509	0.027104
				4.78191				3.17994						0.181602				1.96545	11.617
				8.62268				3.08533						0.180491				0.036949	12.3067
				8.60929				0.169239						0.174019				1.96921	5.87833
				8.57973				0.074861						0.143615				0.037725	2.71636
				0.119901				10.3846						0.119622				1.95024	0.071568
				0.035889				11.2688						4.69782				0.026192	0.067244
				0.097537				3.8861						4.79177				5.20792	0.037299
				12.0418				0.074406						4.78811				6.07631	2.83041
				4.79572				13.2912						4.78911				8.0473	2.83696
				4.78092				14.7472						0.102747				6.53709	0.070735
				4.79004				0.129741						4.77661				6.7904	0.118151
				12.0106				3.85819						4.7729				6.8099	6.42695
				12.0329				7.13293						4.7739				1.86753	5.34836
				12.0539				5.36589						0.112373				6.32895	0.07716
				0.068362				0.154239						4.78684				6.70948	0.085032
				11.6104				10.0945						4.78311				0.034981	4.62472
				8.5743				0.132363						4.78408				6.91987	5.94755
				7.76064				8.11973						0.110924				0.103445	4.63928
				0.185673				6.20822						0.094065				7.88662	0.040783
				10.7453				9.00866						0.099858				7.96889	7.79931
				10.7432				0.135011						0.065631				0.057091	0.036157
				10.7355				1.17943						12.7466				7.95902	2.80038
				7.5688				1.08707						12.7058				0.084945	2.85679
				7.56001				0.022761						12.7246				7.95122	0.070937
				7.54639				0.161026						11.0357				0.099232	0.893931
				5.89456				10.8899						0.142395				8.85884	3.59866
				5.87453				12.8571						6.4526				2.81304	0.103906
				5.85349				8.30705						6.46369				13.3748	0.043798
				0.080675				0.082332						6.45238				10.2944	8.10092
				1.48087				9.5281						6.44				0.08197	8.12291
				6.20409				0.081674						6.45382				0.124914	8.13774
				6.30488				3.36222						12.7246				0.144646	0.10164
				7.24989				3.31432						7.65735				0.118261	8.04018
				0.127821				0.082472						7.65657				0.100411	8.06205
				0.089608				8.11168						7.66315				0.124374	8.07683
				0.040542				7.57613						7.67057				0.111404	0.13723
				0.076266				7.45595						7.67357				0.081841	8.00918
				0.055083				9.30897						6.41662				0.094632	8.03097
				9.86514				0.189121						0.149545				0.186559	8.04573
				4.10345				8.6045						0.142981				0.135589	8.13808
				0.159884				8.56632						0.118969				0.05697	0.030517
				12.4847				0.021574						0.114067				0.217515	0.031378
				0.144009				4.92783						0.085465				0.164171	0.041746
				0.108007				5.2081						0.178433				0.07669	0.101364
				0.071259				0.171624						0.164057				7.25592	1.46494
				5.36496				6.46006						0.15792				7.20693	1.475
				0.105778				8.4243						6.72057				7.13181	1.48171
				5.37949				5.19703						6.7074				0.111552	1.51609
				0.142579				11.2016						6.70779				11.1139	0.04083
				5.38588				13.5463						2.72045				0.11567	0.055714
				0.157891				7.76757						4.50339				15.3096	0.082281
				8.09254				6.06612						8.06542				2.50093	1.53494
				4.23237				1.3727						0.107259				3.32139	0.049403
				0.104413				7.10492						5.8555				0.154658	0.027665
				4.98924				6.20142						5.88458				11.3136	0.030747
				4.93631				0.128353						5.87275				1.4466	1.54903
				0.089779				4.69245						5.991				0.126344	0.089441
				0.135659				4.18851						0.123863				7.81882	0.061983
				10.1854				0.169782						0.118313				8.35808	0.033517
				0.113267				5.30383						0.117353				6.84988	0.14777
				3.84942				9.87532						0.079759				0.064213	5.93056
				10.1674				7.6681						6.48108				0.044123	8.8181
				0.149988				5.95009						4.55422				8.28354	10.2756
				3.84326				7.48226						5.43254				0.856069	6.09297
				10.1691				4.96822						0.113675				0.045255	0.135797
				0.142663				6.30685						0.118529				0.073688	11.2979
				3.8306				0.164557						0.123851				0.073332	12.0947
				9.78962				0.106401						6.62543				0.063063	0.050045
				3.96134				0.090728						6.5098				10.1942	0.111327
				0.105864				7.71257						3.32346				10.9285	5.66902
				9.83259				8.53447						6.62603				4.84145
				3.98433				0.089439						6.63669				4.82937
				0.090982				7.4721						6.65157				4.83625
				9.85885				7.04358						0.109524				12.0626
				3.98215				0.183451						0.15735				11.7694
				0.078028				4.23443						1.06338				10.4886
				0.103179				3.78857						1.221				6.09834
				0.14097				6.1978						0.093537				7.11027
				0.163057				4.1863						0.175313				0.050942
				0.023547				0.142618						0.156967				0.134013
				3.91659				0.125932						0.144141				7.70894
				3.99434				9.4823						7.17136				3.86442
				3.98023				3.09636						3.11949				0.116513
				0.075314				6.40684						2.71986				0.08323
				4.61909				7.00066						3.15129				0.059395
				0.093432				3.43696						2.7534				0.033687
				5.23475				9.0119						3.16806				0.011006
				5.40057				0.061833						2.77095				0.045163
				0.120804				11.0157						1.86311				0.108902
				0.124805				3.7259						1.64925				0.084679
				0.082012				0.099195										0.051708
				0.048662				9.56129										0.033073
				0.141447				0.081757										0.020291
				0.098369				9.55295										0.139628
				0.061949				0.073831										0.114928
				0.150117				9.52937										0.082108
				0.10681				9.52773										0.063961
				0.06947				0.158225										0.034881
				0.115873				1.22682										4.92952
				0.120373				0.076634										0.034621
				9.77827				0.674499										9.27843
				0.091784				8.66707										5.84864
				0.043286				0.04859										5.83412
				5.45911				1.12066										5.82073
				5.50161				0.926492										0.036186
				5.53891				7.68428										0.021398
				5.5257				0.71619										0.014366
				0.103379				1.06611										0.057278
				0.058918				0.552717										0.04512
				0.03972				8.10074										0.034265
				2.88802				1.01079										0.080968
				2.9465				0.537335										0.069491
				2.99234				0.148367										0.057621
				0.088012				8.48946										0.08855
				0.042354				0.700218										0.071328
				0.049054				1.08235										0.080756
				10.523				0.570428										0.081647
				10.4877				8.07285										0.122304
				10.4671				0.708313										0.131328
				0.152999				0.991419										7.82473
				0.197172				0.47803										7.81605
				0.241009				8.12235										7.8186
				0.176575				0.715301										7.80524
				4.22058				1.04011										7.79916
				4.23231				0.521547										7.96701
				0.121128				8.10184										0.105901
				0.060949				0.99582										3.5989
				3.05065				0.550025										3.60133
				9.35166				0.127593										0.097137
				3.14733				8.46849										0.075741
				0.10077				0.974718										4.19018
				6.28746				0.570678										8.91162
				8.73739				0.090927										8.91464
				5.82941				8.43313										8.91697
				2.63647				0.6796										9.22377
				7.05236				1.11669										0.061975
				4.40718				0.602414										0.078955
				3.30238				8.01408										12.1823
				5.76919				12.3571										9.4537
				7.05693				12.7597										9.47413
				0.117929				12.9811										9.51715
				3.71188				8.99393										3.85808
				7.1029				7.22715										0.044865
				7.14771				7.99093										0.049356
				7.19811				7.67249										0.094998
				7.35097				2.56521										0.026107
				6.48086				0.194518										1.27206
				0.152175				1.59435										0.059165
				0.09728				4.58045										1.21684
				0.047148				9.15139										1.16453
				0.071293				12.0227										1.44072
				8.88327				12.0434										0.037222
				0.128216				12.034										1.17107
				8.89275				10.2053										1.1047
				0.132028				12.4736										1.38175
				8.85331				8.57727										0.062284
				0.167034				8.61935										1.14563
				8.8682				8.60062										1.07031
				8.92309				8.78178										1.34822
				0.097589				0.049702										1.222
				8.94628				7.87122										0.654529
				0.135651				7.85741										0.123792
				8.97703				7.86214										0.219711
				0.163993				5.48569										0.604066
				0.162875				4.30508										0.946879
				0.131103				4.85215										0.584256
				0.092233				4.85895										0.892186
				9.47654				4.85187										1.16429
				9.52211				2.3411										0.671398
				9.49493				7.84282										0.05976
				9.47581				0.064012										0.271306
				0.032314				0.072596										0.625176
				9.49217				0.074216										0.974663
				9.46487				2.63227										0.590252
				9.44559				9.8639										0.898784
				0.050722				6.85624										1.21356
				9.50934				0.136025										0.64845
				9.48206				1.88051										0.122101
				9.46277				9.32364										0.208125
				0.046565				0.165974										1.20981
				0.150644				5.95235										0.636473
				1.2091				5.6884										0.128087
				12.4945				4.75577										0.205336
				1.17362				0.0378										0.619871
				0.118092				7.97656										0.963461
				12.7845				6.86528										0.588805
				0.842741				5.34633										0.894601
				0.602752				0.167186										1.12961
				13.0417				6.41049										0.690295
				0.597387				6.09505										0.050352
				1.17416				1.71104										0.31305
				13.0002				6.44039										12.7433
				9.67298				0.087444										12.3648
				7.16614				0.191643										13.0099
				7.16475				0.130949										12.8899
				7.15357				10.4603										1.86992
				4.77196				3.5338										4.28998
				0.109973				6.01984										4.73123
				0.077085				5.90043										0.079264
				0.063599				0.074278										0.098419
				4.8089				4.534										2.39542
				0.147367				0.14609										10.1424
				0.105976				8.18595										11.1195
				0.083809				8.2792										15.4862
				4.82478				14.0724										12.8724
				0.156486				12.0869										6.88004
				0.112297				14.0411										0.112172
				0.088108				0.172231										7.88278
				10.6921				4.46828										4.87809
				7.49194				2.0798										9.9817
				7.49887				5.5521										8.1811
				7.49383				0.191079										0.057227
				0.093224				6.62706										3.34861
				8.88376				8.02093										5.71283
				8.90997				4.53219										0.048029
				8.92206				0.098574										2.74004
				8.76687														0.055671
				0.113689														2.19553
				0.096711														6.47365
				0.094866														7.10707
				8.78881														1.31878
				0.12863														0.114184
				0.102992														8.14231
				0.096954														7.97623
				8.82557														0.121237
				0.13912														0.031196
				0.105751														6.45627
				0.096458														0.035422
				13.1211														6.44541
				8.78345														0.069925
				3.07041														6.42627
				3.64965														6.4427
				10.5858														0.06517
				0.128668														0.05568
				7.87136														10.4747
				5.50345														7.06655
				14.7403														0.05064
				7.88141														6.64388
				0.13475														6.66873
				2.5796														11.6914
				0.070079														0.134482
				9.81815														0.059817
				0.105002														13.9704
				9.79761														14.1735
				0.154196														14.0745
				9.76873														0.083613
				9.85264														4.63721
				0.152086														0.071504
				0.127087														4.27778
				0.081995														4.84996
				2.16003														7.62133
				0.122791														5.56575
				4.49002														6.69479
				4.26995														0.049038
				0.121381														3.41545
				4.83948														0.089441
				0.134571														0.130145
				4.84381														0.101756
				0.132519														1.09174
				4.82647														3.80022
				4.78103														2.24781
				0.071834														2.26746
				0.109424														2.24817
				0.158483														1.48102
				0.134978														1.90853
				0.152815														0.121769
				12.7599														2.16902
				0.181828														9.02165
				12.7712
				0.182515
				12.7722
				7.17625
				13.5231
				12.7005
				0.135887
				8.2175
				0.161312
				1.36966
				0.195273
				3.629
				0.108913
				6.44651
				7.46558
				6.42995
				0.076894
				0.113107
				0.141137
				10.4802
				6.78188
				0.184919
				10.4771
				6.77651
				0.19798
				10.4618
				6.76199
				0.221237
				10.4514
				6.75095
				0.240074
				10.4464
				6.74587
				6.8339
				3.80271
				0.064794
				5.312
				6.14146
				2.52482
				0.147165
				0.050679
				5.83874
				6.02295
				0.160452
				0.075004
				0.016407
				0.038817
				0.034441
				7.64658
				12.1673
				12.1493
				12.1345
				0.147855
				14.0529
				14.0423
				14.0275
				14.0527
				0.08732
				0.064573
				0.045626
				13.9993
				0.130855
				0.106165
				0.082661
				14.0308
				0.114112
				0.090109
				0.065314
				4.67273
				0.101208
				0.075909
				6.67633
				6.6937
				0.063278
				1.65219
				3.25183
				1.18548
				0.136079

## Sheet: ED_Fig.4f
trans_1		trans_2		trans_3
Abcf1/Nanog		Nf2/Pou5f1		Trim33/Nanog
Ctrl	RAD21(-)	Ctrl	RAD21(-)	Ctrl	RAD21(-)
13.5686	15.557	17.3106	15.7782	13.4058	13.9158
13.3143	14.0811	17.2896	15.0724	13.3963	13.4014
13.3078	13.1219	17.2669	15.0436	13.3935	11.8117
13.2877	13.0006	13.9607	15.0128	13.3558	11.797
12.8713	12.8852	13.7933	14.4289	12.9078	11.0798
12.8403	12.8784	12.8377	14.4256	11.9326	10.9426
12.0334	12.8672	12.832	14.4125	11.7237	10.8525
12.0219	12.3897	12.7669	13.9072	11.4016	10.5268
12.0038	12.0525	12.208	12.8597	10.9844	9.98109
11.9939	11.9636	12.1945	12.787	10.945	9.92858
11.9872	11.6923	12.177	12.7554	10.9281	9.85986
11.638	11.5503	11.1293	12.7511	10.9026	9.8268
11.4253	11.4444	11.0564	12.7195	10.7689	9.75615
11.413	11.222	10.796	12.7192	10.6485	9.32537
11.4019	11.1906	10.3215	12.6834	10.4572	8.83154
11.3205	11.1897	10.1949	12.665	10.3677	8.81254
11.2462	11.1778	10.0072	12.6334	10.2282	8.78708
11.2072	11.1678	9.85159	12.6065	10.1842	8.39704
11.1016	10.7936	9.81763	12.6062	10.131	8.39148
11.0912	9.91172	9.73291	12.5973	10.0757	7.93448
11.077	9.68728	9.67809	12.5746	10.0709	7.88661
10.9376	9.31729	9.65086	12.5723	10.0564	7.72859
10.8346	9.05448	9.63316	12.5424	10.0268	7.4831
10.7618	8.83889	9.55382	12.5385	10.0006	7.48261
10.7507	8.82762	9.50539	12.5077	9.97901	7.31761
10.539	8.34919	9.11482	11.9154	9.97072	7.09558
10.5251	8.34451	8.97804	11.9152	9.74264	7.02199
10.4757	8.34179	8.96895	11.9116	9.69221	7.00404
10.3756	8.30873	8.96565	11.907	9.6797	6.95191
10.1843	8.27183	8.89785	11.882	9.67856	6.89006
10.1538	8.26054	8.80757	11.8782	9.66023	6.72193
10.1328	8.25187	8.78731	11.8737	9.64584	6.31084
9.66807	8.24518	8.58882	11.7989	9.63161	6.05391
9.66685	8.17512	8.58009	11.7985	9.60835	5.90674
9.65179	8.12253	8.47127	11.7975	9.60075	5.63804
9.61495	8.07648	8.44265	11.7946	9.49342	5.60178
9.57765	8.03929	8.43275	11.7901	9.39378	5.47769
9.52588	8.02769	8.24624	11.7861	9.08854	5.2483
9.52392	8.02365	8.16682	11.7407	8.88387	5.08854
9.50988	7.98731	8.13843	11.7369	8.76494	5.08003
9.492	7.82573	8.13376	11.7323	8.56245	4.9309
9.48999	7.65505	8.12524	11.4778	8.56046	4.84475
9.48102	7.54593	7.90246	11.1709	8.51347	4.79814
9.47717	7.34606	7.8152	11.165	8.44821	4.77806
9.24891	7.25698	7.80239	11.1332	8.38208	4.75667
9.16938	7.21503	7.78933	11.0522	8.35002	4.73546
8.91717	6.98359	7.71455	10.9959	8.33277	4.55862
8.91566	6.87656	7.65333	10.9724	8.27317	4.23867
8.89155	6.86097	7.64704	10.9473	8.20412	4.21642
8.7437	6.85923	7.57477	10.9437	8.10507	4.19736
8.70374	6.85845	7.51629	10.9119	8.08157	3.66231
8.68031	6.84982	7.38112	10.4786	8.0487	2.91601
8.66419	6.8411	7.10232	10.3199	8.03703	2.90041
8.58846	6.84034	7.0802	10.3165	8.0329	2.84021
8.55973	6.83983	7.07967	10.3114	8.01641	2.7964
8.5481	6.83775	7.07028	10.3032	7.99478	2.77666
8.53721	6.8205	7.06259	10.2359	7.96719	2.76097
8.52208	6.81819	6.95295	10.0355	7.95703	2.67153
8.27269	6.8155	6.93551	9.95219	7.95529	2.043
8.23099	6.7984	6.92822	9.92339	7.93848	1.53364
8.21	6.74897	6.91721	9.84559	7.87738	1.25417
8.18194	6.61079	6.89948	9.82099	7.75257	1.177
8.1483	6.57709	6.86602	9.79077	7.74164	0.809863
8.10591	6.52387	6.76245	9.04688	7.5439	0.674238
8.09694	6.28507	6.7573	8.97597	7.52114	0.578466
8.08514	6.27321	6.75045	8.83266	7.45497
8.04466	6.03541	6.74944	8.69092	7.4204
8.00277	6.00868	6.63358	8.68848	7.38543
7.98484	5.81387	6.44679	8.67774	7.34846
7.98442	5.72917	6.38137	8.65942	7.27639
7.97966	5.58533	6.34681	8.64959	7.08037
7.97619	5.31196	6.34419	8.61915	7.05491
7.96859	5.30619	6.344	8.57503	6.97777
7.96743	5.29548	6.14562	8.56684	6.93378
7.94088	5.15556	6.11535	8.56197	6.85067
7.93897	4.97236	6.09053	8.52275	6.82666
7.92475	4.82394	6.07981	8.37118	6.69379
7.79749	4.82047	6.01305	8.3439	6.56747
7.71905	4.79597	5.99903	8.28313	6.50047
7.62888	4.70993	5.95773	8.26854	6.45373
7.55868	4.54674	5.90244	8.21516	6.45152
7.45844	4.32905	5.70915	8.09955	6.45134
7.42391	4.32474	5.66859	7.99853	6.44249
7.41525	4.23801	5.27652	7.99671	6.43637
7.39815	4.01287	5.26342	7.85394	6.41743
7.02777	4.00368	5.22479	7.82584	6.41103
6.95611	3.98932	4.95428	7.78413	6.3566
6.89451	3.79223	4.92987	7.75582	6.30075
6.86123	3.77692	4.8384	7.75301	6.28677
6.74438	3.76177	4.77947	7.74255	6.06288
6.67842	3.45336	4.77571	7.71562	5.96812
6.63913	3.36058	4.767	7.54519	5.87772
6.49328	3.19798	4.67223	7.28874	5.85457
6.49046	2.8951	4.56004	7.03235	5.84061
6.47439	2.85798	4.37118	6.89462	5.79647
6.45361	2.72262	4.26933	6.88962	5.68987
6.44407	2.38207	4.10996	6.87865	5.6761
6.42327	2.3555	3.9028	6.78254	5.67392
6.31354	2.27831	3.75561	6.54683	5.59197
6.27743	1.77395	3.7045	6.52912	5.56717
6.27388	1.51212	3.45359	6.52687	5.47546
6.26971	1.50799	3.33979	6.41784	5.42624
6.25327	1.50365	3.20319	6.17243	5.40856
6.23333	1.49921	3.18855	6.03156	5.28713
6.2107	1.49327	3.16897	5.81805	5.22337
6.1766	1.39413	3.09181	5.68753	5.1883
6.00777	1.26252	3.08378	5.68063	5.1683
5.86638	1.06169	2.92516	5.66168	5.16754
5.86312	0.917382	2.76713	5.39109	5.15291
5.73117	0.881887	2.76706	5.3602	5.09526
5.65733	0.739762	2.76695	5.29311	5.02548
5.62313	0.635073	2.74507	5.26611	5.0103
5.33141		2.67244	5.21338	4.97185
5.31183		2.64525	5.18591	4.9493
5.29792		2.57987	5.17941	4.93252
5.24295		2.45654	5.1364	4.89207
5.23437		2.45397	5.13541	4.87586
5.22214		2.35	5.12824	4.86682
5.20797		1.98519	5.09775	4.81553
5.12957		1.9688	5.04702	4.80197
5.12803		1.56093	4.95548	4.79687
5.12619		1.28758	4.92712	4.7867
4.93364		1.22405	4.92227	4.78184
4.91975		1.21894	4.91621	4.77665
4.86116		1.21592	4.88525	4.76973
4.73714		1.21469	4.77737	4.76645
4.69987		1.19825	4.63319	4.76464
4.68594		1.19103	4.60897	4.75439
4.67407		1.14086	4.56149	4.58449
4.54969		1.0877	4.55696	4.55849
4.52123		1.06841	4.54737	4.43601
4.48075		1.03138	4.54485	4.38833
4.43637		0.989424	4.48632	4.23141
4.40176		0.837992	4.44932	4.21945
4.36482		0.715719	4.44654	4.17129
4.33953		0.689912	4.44551	4.10776
4.31428		0.588822	4.44134	4.04804
4.00786		0.5123	4.43757	3.79772
3.83046		0.8758	4.33341	3.79502
3.75648		0.9023	4.32426	3.51382
3.27041			4.32192	3.37116
3.16554			4.32004	3.20003
3.15362			4.28972	3.08139
3.14419			4.26064	3.03756
3.14018			4.25543	2.63958
3.13892			4.21201	2.56243
3.11372			4.17342	2.49364
3.10847			4.16919	2.44004
3.04868			4.15411	2.40632
2.94189			4.14157	2.37424
2.86225			4.13449	2.34642
2.84494			4.10301	2.34563
2.75179			4.06212	2.33726
2.7441			4.03352	2.3147
2.73959			4.0161	2.30747
2.72326			3.9508	2.21049
2.35357			3.89167	2.17148
2.09909			3.86375	2.09399
1.9788			3.83765	2.02151
1.87302			3.80899	1.96606
1.76934			3.79464	1.91898
1.68543			3.78738	1.36286
1.35858			3.78189	0.954039
1.03131			3.76063	0.63026
0.858201			3.726	0.872
0.506191			3.69055	0.7456
0.802			3.66665	0.62345
0.753			3.64229	14.769
0.655			3.62764	15.234
0.9012			3.61829	14.023
16.345			3.59046
15.782			3.57991
14.344			3.54043
			3.52956
			3.5256
			3.52459
			3.52377
			3.5195
			3.4901
			3.44883
			3.43269
			3.35613
			3.23468
			3.15054
			3.13502
			3.04903
			2.94196
			2.8564
			2.74799
			2.74025
			2.67397
			2.67254
			2.64548
			2.64142
			2.63951
			2.59344
			2.48985
			2.43356
			2.40839
			2.40003
			2.3952
			2.3686
			2.22436
			2.19172
			2.0031
			1.98391
			1.95428
			1.92849
			1.92413
			1.87632
			1.71124
			1.64789
			1.64273
			1.64091
			1.63938
			1.63814
			1.53785
			1.40602
			1.29473
			1.22497
			1.20909
			1.08461
			1.0354
			0.94011
			0.878858
			0.662544
			0.781445
			0.566902
			0.67482
			0.7589
			0.4357
			0.3987
			0.8435
			0.9745
			0.9333
