# Supplementary material for: Cohesin prevents cross-domain gene coactivation
Source: Nat Genet. 2024 Jul 24;56(8):1654–64. doi: 10.1038/s41588-024-01852-1 (PMC11319207; doi:10.1038/s41588-024-01852-1)
Supplement: Supplementary file 19 — Statistical source data. [file 41588_2024_1852_MOESM19_ESM.xls]

## Sheet: ED_Fig.6d
	Control			6h auxin
Abcf1_Nanog	0.016807	0.019704	0.02381	0.021739	0.023474	0.017094
Nf2_Nanog	0.024896	0.02193	0.018018	0.019608	0.018265	0.019048
Nf2_Pou5f1	0.03207	0.031915	0.033149	0.038217	0.031746	0.032738
Tead1_Nanog	0.028571	0.04	0.037037	0.028926	0.036437	0.046512
Trim33_Nanog	0.034582	0.033654	0.030303	0.036066	0.030702	0.04
Trim33_Mlf2	0.0375	0.040441	0.036649	0.04058	0.029412	0.033898

## Sheet: ED_Fig.6e
Abcf1_Nanog_ctrl	Abcf1_Nanog_6h auxin	Nf2_Nanog_ctrl	Nf2_Nanog_6h auxin	Nf2_Pou5f1_ctrl	Nf2_Pou5f1_6h auxin	Tead1_Nanog_ctrl	Tead1_Nanog_6h auxin	Trim33_Nanog_ctrl	Trim33_Nanog_6h auxin	Trim33_Mlf2_ctrl	Trim33_Mlf2_6h auxin
1.97	1.895	1.992	1.978	1.964	1.974	1.982	1.99	1.994	1.989	1.998	1.98
1.92	1.871	1.984	1.797	1.905	1.935	1.976	1.975	1.983	1.987	1.985	1.931
1.893	1.805	1.98	1.596	1.891	1.93	1.954	1.972	1.9573	1.98	1.912	1.929
1.743	1.771	1.872	1.568	1.883	1.897	1.905	1.97	1.951	1.967	1.903	1.873
1.682	1.734	1.862	1.416	1.846	1.859	1.887	1.94	1.904	1.965	1.892	1.811
1.567	1.585	1.813	1.407	1.818	1.812	1.879	1.92	1.891	1.943	1.811	1.806
1.509	1.401	1.812	1.343	1.748	1.809	1.813	1.873	1.807	1.937	1.804	1.777
1.4	1.052	1.756	1.219	1.639	1.667	1.776	1.854	1.743	1.926	1.717	1.776
1.342	0.937	1.585	1.014	1.619	1.613	1.759	1.815	1.621	1.909	1.695	1.77
0.887	0.802	1.219	0.991	1.545	1.577	1.756	1.795	1.606	1.878	1.646	1.7653
0.863	0.745	1.205	0.588	1.541	1.533	1.756	1.767	1.594	1.878	1.584	1.764
0.778	0.538	1.003	0.564	1.506	1.484	1.667	1.74	1.592	1.763	1.582	1.718
0.539	0.484	0.629		1.483	1.419	1.643	1.699	1.536	1.743	1.579	1.656
				1.459	1.414	1.624	1.635	1.522	1.688	1.556	1.599
				1.433	1.367	1.622	1.622	1.52	1.537	1.523	1.504
				1.425	1.329	1.592	1.512	1.456	1.531	1.516	1.459
				1.357	1.267	1.565	1.484	1.417	1.529	1.501	1.398
				1.331	1.252	1.565	1.431	1.414	1.515	1.469	1.324
				1.316	1.241	1.542	1.428	1.404	1.509	1.444	1.304
				1.251	1.227	1.506	1.364	1.205	1.5	1.422	1.297
				1.218	1.093	1.404	1.364	1.193	1.41	1.386	1.29
				1.158	1.092	1.371	1.357	1.04	1.404	1.354	1.277
				1.107	1.009	1.296	1.353	1.024	1.384	1.294	1.203
				1.087	0.937	1.251	1.335	1.006	1.161	1.262	1.194
				1.087	0.932	1.207	1.263	0.995	1.16	1.252	1.163
				1.024	0.926	1.172	1.248	0.808	1.141	1.244	1.08
				1.003	0.894	1.165	1.199	0.7489	1.006	1.205	1.079
				0.964	0.893	1.062	1.104		0.918	1.168	1.048
				0.957	0.883	0.956	0.981		0.785	1.146	0.942
				0.84	0.874	0.916	0.951			1.017	0.865
				0.78	0.765	0.811	0.733			0.988	0.86
				0.693	0.594	0.652				0.971	0.856
				0.572	0.527					0.948	0.811
				0.493	0.448					0.913	0.78
					0.436					0.8997	0.773
										0.892	0.738
										0.872	0.705
										0.785	0.659
										0.749	0.656
										0.732	0.568
										0.73
										0.692
										0.672
										0.549
