# Supplementary material for: Cohesin prevents cross-domain gene coactivation
Source: Nat Genet. 2024 Jul 24;56(8):1654–64. doi: 10.1038/s41588-024-01852-1 (PMC11319207; doi:10.1038/s41588-024-01852-1)
Supplement: Supplementary file 21 — Statistical source data. [file 41588_2024_1852_MOESM21_ESM.xls]

## Sheet: ED_Fig.8a
ATAC localization							MED1 localization
X	Y	Z	intensity	frame			X	Y	Z	intensity	frame
32385	-83186	6232.4	72486	1			29735	-84889	5658.4	1832.1	1
31979	-83337	4687	2675.3	1			30249	-83691	6626	460.75	2
30706	-86316	6795.5	3138.3	1			31703	-82460	6468.7	475.67	2
34515	-85919	6818.4	3158.7	1			31646	-82642	6099.4	498.88	2
31131	-84684	5251.3	9628.5	1			32178	-85785	7458.3	553.04	2
30651	-86142	7006.8	8700.1	1			31760	-82849	5727.4	679.23	2
31086	-84540	5376.5	4881.6	1			32228	-85884	7302.9	418.04	2
29346	-87196	5552.1	5627.5	1			29282	-85017	5049.2	387.91	2
32194	-88765	5280.6	5251.4	1			27806	-85537	5134.1	556	2
34594	-90124	5164.3	2980.9	1			34466	-87925	5932.5	362.43	2
29729	-83816	6879.1	2506.6	2			30212	-91724	6955.3	501.4	2
32403	-83082	6372.4	32602	2			31855	-83454	6660.4	448.6	3
32115	-84574	7076.2	1348.7	2			28287	-83101	5508.6	1268.6	3
32320	-85027	7540.5	710.93	2			30285	-86954	7044.3	793.26	3
28014	-84007	5685.7	1136.5	2			32677	-84700	5716.5	448.81	3
32400	-85317	7414.8	774.63	2			27443	-85544	6146.1	544.88	3
32113	-83295	4811.6	898.36	2			30370	-86316	7473	585.45	3
28449	-83339	5176.8	1113.9	2			30375	-86516	7427.1	1321	3
31173	-84194	5825.7	1499.3	2			33137	-84993	5387.5	802.82	3
30972	-84361	5637.9	1323	2			31123	-86799	6024.9	509.05	3
34543	-86055	6689.7	8315.1	2			30995	-86677	5782.9	387.91	3
31193	-84560	5486.6	741.69	2			32826	-89877	6752.7	1013.9	3
31512	-85089	6033.6	2004.8	2			28380	-88056	4076.4	738.12	3
32441	-86143	7569.8	1520	2			32894	-83355	5894.8	404.23	4
28335	-86896	6992.7	3901.1	2			28146	-83170	5109.1	700.51	4
29914	-85987	7119.5	1990.2	2			28115	-83288	4907.1	1164.6	4
34549	-85903	6903.5	5190	2			30206	-86626	7056.6	1124.3	4
30962	-84484	5084.3	1220	2			29551	-88863	7494.8	347.29	4
30538	-85629	5405.1	2119.7	2			29535	-83598	6300.9	344.93	5
31793	-88261	7162.2	1185.1	2			29521	-83728	6166.3	371.66	5
30758	-84925	4255.6	2488.4	2			27794	-84291	5986.6	492.31	5
28123	-86468	4833.2	2064.7	2			33807	-84332	6200.4	558.81	5
28087	-86726	4716.2	5976.5	2			33853	-84550	5941.5	466.81	5
30818	-87352	4863.5	798.93	2			28116	-85216	5759.2	341.78	5
27998	-87021	4391	9363.8	2			29941	-88080	7208.3	780.69	5
31264	-87353	4603.7	849.09	2			33094	-86042	5114.2	595.32	5
32597	-87704	4332.5	959.27	2			32246	-89067	6883	1006.5	5
28948	-89831	6229.4	1471.7	2			33353	-90513	7266.7	1243.9	5
32513	-87846	4105.2	2633.7	2			27880	-90928	4558.8	573.3	5
33230	-88355	4733.5	2494.4	2			28300	-84375	6687.8	622.98	6
32175	-88959	5083.4	1237.8	2			31648	-84521	6673.7	487.11	6
28699	-89931	6162.8	834.96	2			32092	-84647	6336.5	462.5	6
33412	-90777	6435	878.89	2			31890	-83945	4585	373.17	6
33196	-88194	4998.7	2617.8	2			28501	-86853	5035.8	931.48	6
32506	-87535	4512.4	867.65	2			28433	-86963	4868.9	685.46	6
28581	-91209	5154.9	728.3	2			29017	-89812	5997.7	339.88	6
32689	-83971	6784.3	1357.9	3			27908	-89962	5168.6	513.81	6
29136	-85166	6677.8	993.59	3			33290	-84110	7720.7	1436.9	7
30282	-85108	6539.2	1310.1	3			32308	-86416	5191.1	625.39	7
30533	-85128	6333	1393	3			32314	-86198	5501.9	877.84	7
29697	-86056	6356.9	1039.2	3			30433	-88730	4027.9	561.69	7
30394	-85191	6123.6	786.44	3			32126	-90249	4920	2605	7
29477	-85390	6780.8	917.97	3			30274	-90634	4951.2	571.87	7
30119	-86480	6747.7	1978	3			31663	-91913	5984.2	377.13	7
30194	-86508	6918.7	801.51	3			32106	-90165	5130.5	516.6	7
30350	-86958	6611.3	2027.7	3			28096	-90778	4587.3	449.3	7
29227	-87151	5737.4	1240.3	3			28897	-83472	7231.6	380.18	8
29242	-86994	5879.6	1680.2	3			29386	-83745	5836	524.2	8
34569	-88888	5843.4	2003.9	3			30959	-88091	7180.8	538.43	8
32125	-88721	5709.5	896.6	3			29517	-86669	5957.5	1055.6	8
32868	-90721	7089.8	2962.6	3			31664	-86941	5419.8	332.26	8
32794	-88123	4344	880.44	3			28510	-90890	6649.1	391.43	8
34465	-89025	5098.3	1781.4	3			28439	-91107	6609.3	444.05	8
34513	-88929	5254.4	2235.9	3			32050	-90248	4814.5	449.34	8
27936	-90919	5388.6	1087.3	3			33809	-91007	4987.8	406.21	8
27971	-90755	5507.9	1013.3	3			29029	-86179	6807.8	272.48	9
32890	-85920	7292.6	901.36	4			33277	-88063	6114.6	419.34	9
32477	-83322	6320.1	785.33	4			30741	-90444	7106.7	334.21	9
30696	-85302	6883.7	904.44	4			31265	-91553	6618.3	429.42	9
30039	-86453	6964.3	1007.1	4			31897	-91209	5481.1	466.47	9
30503	-86460	6661.9	1484.7	4			31310	-90535	4808.8	633.61	9
29683	-86687	6664.4	7932.5	4			29125	-84006	7362.1	718.56	10
29244	-84931	5245.3	871.15	4			30793	-86794	6961	726.76	10
29781	-86567	6771.4	801.44	4			27362	-85153	5329.8	326.4	10
29177	-84906	5412.9	587.2	4			30717	-86493	6257	1273.6	10
31418	-87418	6579.8	842.11	4			28331	-87147	5144.4	742.24	10
29224	-87285	5914	3594.7	4			28280	-87316	4406.4	341.81	10
27939	-86980	4972.1	7516.2	4			32526	-89757	5314	393.17	10
27918	-87028	4915.5	9278.3	4			32454	-82476	6645.4	683.35	11
29248	-87041	6098.1	2250.3	4			29062	-84163	5445.9	426.12	11
31673	-87685	5033.1	2274.6	4			27955	-86377	6344.9	442.49	11
34082	-87933	6239.2	733.64	4			27967	-86405	6090.3	354.12	11
27847	-86890	5122.4	1937.3	4			27610	-86732	5283.7	725.1	11
34084	-88165	5640.9	1979.3	4			27513	-86927	5024.6	1425.4	11
30250	-90273	7534.2	1434.4	4			29741	-88895	6885.2	385.79	11
28156	-88901	5451.4	955.29	4			29702	-90384	7484.6	390.39	11
27931	-89068	4988	1899	4			29799	-88869	6000.4	631.54	11
34609	-90050	5314.1	1297.8	4			29237	-91186	6548.2	744.67	11
31772	-88835	4460.6	905.41	4			30399	-84856	7130.6	433.29	12
31842	-90371	4514.1	1303.6	4			29893	-85399	5948.5	466.76	12
28910	-84387	6404.9	809.56	5			29836	-85570	5759.2	1483.4	12
30648	-85983	7229.9	909.26	5			28053	-87132	5888.7	763.24	12
34423	-86377	6454.1	931.08	5			28295	-86882	5959.5	554.03	12
28219	-88059	6560.7	984.78	5			30943	-87726	5298.8	486.75	12
29936	-86088	4664.1	831.8	5			33103	-90005	6842.8	1450.8	12
30925	-86197	4399.8	2229.3	5			28843	-89690	7181.6	747.31	12
31180	-89627	7317.9	2991.6	5			28836	-89681	7356.1	570.78	12
30239	-90048	6948.6	1125.5	5			30151	-91000	6605.9	395.35	12
29713	-91284	7085.3	1530.5	5			32053	-91025	5983.2	365.55	12
33188	-90978	5056.8	4645.3	5			32167	-82600	5189.2	1949.7	13
33249	-90812	5195.4	3113	5			32217	-82538	5345.6	966.58	13
28840	-82917	5720.8	806.61	6			31626	-86659	7311.9	442.07	13
31436	-82839	5032.8	1807.2	6			34238	-84961	5658.7	617.68	13
28796	-82796	5898.5	880.96	6			29790	-88055	6934.8	406.68	13
29536	-86035	6865	1732.3	6			28508	-87487	5854.5	349.22	13
30771	-83809	4522	1026.1	6			33362	-89096	5526.5	413.75	13
30723	-86262	6807.4	1226.2	6			30536	-90473	6248.3	733.52	13
28776	-84745	5409.8	937.39	6			30466	-90587	6107.3	832.79	13
29478	-85904	6992.4	4380.3	6			33020	-90820	6474	413.44	13
30726	-87019	7005.5	743.75	6			29902	-87564	4139.5	928.66	13
28935	-84880	5143.6	780.68	6			30010	-90389	5528.9	949.96	13
33374	-86021	6167.8	636.15	6			30388	-90423	6150.5	990.06	13
30825	-87215	6212.3	1516.6	6			31556	-91995	6350.8	695.97	13
31190	-87223	6046.1	995.89	6			29867	-90195	5770.1	513.69	13
32127	-89812	7293.1	718.28	6			32550	-83238	7450.6	1454	14
28919	-86241	4514.5	856.05	6			33683	-88177	6877.3	1028.4	14
30289	-89982	7110.4	1156.8	6			33936	-87413	6028.4	843.98	14
28901	-85893	4618.9	737.25	6			32233	-87189	4230	555.58	14
30242	-89862	7230.4	1087.7	6			27714	-90438	6499.6	382.77	14
28094	-89407	5505.9	7327.8	6			33881	-90154	6414.5	645.07	14
28055	-89584	5243.6	25530	6			29040	-87598	4696.8	601.99	14
34595	-89931	5263.8	1973.8	6			29997	-90425	4127.9	772.9	14
28070	-89416	5444.1	10924	6			30189	-83764	5558.1	1600.8	15
34464	-89733	5407.5	1007.8	6			34585	-85533	6895.1	2494.8	15
29333	-90167	4862.4	867.4	6			31028	-83065	5342.5	346.13	15
28970	-89736	4006.5	8046.3	6			27213	-86038	5831	381.44	15
29221	-90285	4648	740.83	6			27194	-86449	5264.6	740.98	15
28949	-89762	3948	4523.1	6			31551	-88537	6288.2	1453.8	15
31488	-84994	6934.7	932.91	7			29006	-91438	6606.7	679.08	15
34387	-85121	5215.3	3501.3	7			28886	-91038	7076.2	462.48	15
30083	-88294	7202.7	964.28	7			32152	-83039	7085.4	594.34	16
33437	-87403	6253.2	983.13	7			32345	-84823	6548.4	502.76	16
31834	-86526	5478.4	950.44	7			30668	-84250	5179.5	719.15	16
28031	-87899	6366.5	2465.8	7			30618	-84157	5312.3	268.71	16
30104	-86289	4407.4	660.95	7			32413	-86851	6640.9	483.42	16
29017	-86511	4427.1	858.64	7			27331	-87176	4827.7	693.17	16
30050	-86444	4331.9	1064.6	7			27322	-87353	4521.8	899.5	16
28829	-86769	4109.3	3364.8	7			30476	-87138	4978.5	582.66	16
31187	-88520	5229	839.67	7			28065	-90536	4970.9	618.76	16
31261	-88277	5457.8	1504.7	7			28029	-90581	4645.6	731.79	16
33306	-90460	6579.4	1141.9	7			32216	-83085	6780.2	1456	17
33348	-90294	6988.1	1569.7	7			31812	-83956	6166.6	507.18	17
33462	-90703	6684.7	1166.1	7			31675	-84048	5967.3	423.14	17
28811	-91767	6437	1120	7			29058	-86568	6798.7	616.44	17
31296	-89771	5582.7	1594.8	7			28366	-85309	5224.7	533.72	17
31288	-89684	5719	1574.8	7			30048	-89004	7502.7	2866.4	17
29039	-89679	4136.5	1282.5	7			31773	-87231	6369.3	366	17
31307	-89706	5198.9	1340.8	7			27295	-85772	5544.6	597.6	17
29112	-89496	4202	941.18	7			27184	-88724	5048.6	347.37	17
31233	-89679	5361.6	907.35	7			31262	-89327	5797.1	633.77	17
32021	-90336	5214	1110.9	7			31320	-89465	5480.9	358.85	17
31861	-90612	4637.9	1422.3	7			30801	-82906	6397.2	560.09	18
30987	-91711	4895.6	2376.5	7			28267	-84427	6758.7	386.17	18
32572	-84102	6298.6	1108.4	8			29083	-86399	7322.5	1177.2	18
32455	-84017	6497.6	1029.7	8			27882	-85113	4475.7	931.74	18
34006	-84301	6117.5	903.27	8			27774	-87953	5353.9	534.23	18
31888	-85071	5574.1	870.13	8			32192	-88124	6669.2	345.3	18
30810	-85298	5675	2446.2	8			32094	-90653	7044.1	506.09	18
31896	-86260	5591.3	2125.3	8			30561	-90264	6404.8	405.66	18
31711	-86552	5229	826.21	8			29324	-87839	3961.3	803.22	18
29897	-88402	6807.6	3618.9	8			33501	-85177	7592.4	616.61	19
31654	-85535	4706.7	1428	8			29534	-86030	7571.5	588.46	19
31912	-86182	5815.3	1787	8			31104	-83103	5446.1	899.13	19
28940	-86246	4367	911.54	8			29231	-87737	6941.3	747.91	19
29920	-88120	6986.3	1199.1	8			28455	-86129	5890.6	836.17	19
29613	-89975	7084.6	1052.9	8			29364	-87562	6804	381.61	19
30230	-86905	4704.8	1119.1	8			29824	-90434	7097.6	405.77	19
29865	-87322	4136	8375.3	8			30599	-91534	7227.2	390.22	19
29348	-89808	7181.3	1144.7	8			31625	-88821	4350.6	1594.7	19
29406	-89932	7089.8	2233.7	8			28768	-90555	4203.8	728.44	19
33751	-90542	6427.5	3957.6	8			30660	-84465	6449.8	488.1	20
28441	-90805	6805.7	1388.7	8			29278	-83220	5474.5	525.13	20
28993	-91365	6885.8	724.41	8			32003	-85497	5616.1	657.86	20
29881	-87105	4382.9	3171.5	8			30139	-87045	6655.9	558.48	20
33749	-90343	6649.1	1240.3	8			33409	-89376	6907.4	835.29	20
27681	-88377	4352	1151.9	8			27839	-90091	6114.5	497.4	20
29712	-91926	6064.5	1268.2	8			30381	-87942	4631.1	656.72	20
28958	-90211	3950.5	2224.9	8			30848	-91531	6746.2	643.91	20
31835	-83851	7212.7	1299.9	9			30951	-91755	6415.3	618.21	20
32164	-83117	5498.3	1103.1	9			32870	-89799	5440.9	411.36	20
31896	-83836	5628.2	1014	9			30303	-83381	5772.7	654.2	21
30291	-83794	5366.5	1156.3	9			32235	-83435	5078.9	524.67	21
31807	-83991	5439.8	1514.6	9			29361	-83881	5010.3	686.16	21
31733	-84123	5246.3	845.56	9			32629	-87430	5491.8	464.07	21
29570	-85319	6561.3	778.43	9			32726	-87277	5637.9	1078.6	21
30853	-84752	5347.7	823.49	9			32291	-88816	4121.1	751.69	21
32566	-84932	5004.9	704.14	9			32384	-88665	4340.6	380.28	21
30888	-85040	5223.2	1014.5	9			33778	-90149	4564.8	588.66	21
31982	-85605	5631.5	1465.8	9			33783	-90244	4447	576.89	21
32459	-85076	4852.7	1269.1	9			33967	-90163	4522.1	871.28	21
28034	-86960	5047.2	2856.5	9			30817	-84671	6333.4	420.57	22
30366	-86889	4246	1065.6	9			30644	-85178	5742.2	6227	22
27876	-87096	4874	4680	9			33946	-87104	6168.2	345.85	22
30053	-88613	6910.4	1234.5	9			31135	-89671	7217.8	628.01	22
29379	-87165	4532.4	2805.7	9			32308	-89049	6646.5	450.53	22
31161	-89487	6602.2	574.13	9			32880	-86586	4449.1	611.32	22
30204	-87113	3994.3	2679.9	9			29312	-89903	7046.3	488.2	22
29158	-87093	4464.2	1822.5	9			33240	-89405	6239.1	413.18	22
28026	-89470	5370.4	3708.6	9			28282	-91010	6172.9	578.5	22
30489	-90996	4975.9	1336.2	9			32274	-91453	6600.2	2847.3	22
30496	-91201	4584.6	1506.5	9			29915	-88899	4018.8	472.07	22
30908	-82915	5035	1586.1	10			33048	-91063	4798.9	407.36	22
30614	-83875	6927.9	1122.6	10			32857	-83990	7532.3	556.48	23
30917	-82686	5288.7	3072.5	10			30652	-83321	5423	1120.9	23
31863	-85208	6788.2	3655.3	10			33376	-84550	5661.4	438.25	23
31948	-85070	6749.5	966.02	10			29655	-86279	6395	925.91	23
30020	-84636	4483.3	1760.6	10			30906	-88006	7554.1	575.01	23
31970	-86344	5604.8	1391	10			30824	-86295	4757.6	455.06	23
31553	-87548	7020.8	791.9	10			31969	-89802	7337.9	472.44	23
30413	-88781	6887.3	1637.6	10			29737	-90334	7368.9	767.19	23
27877	-86956	4982.2	11571	10			28846	-88265	4689.3	990.05	23
31136	-86702	5184	1110.4	10			32058	-91405	7031.6	549.91	23
29094	-91174	6162.8	736.21	10			32152	-91403	6773.1	492.89	23
29998	-91524	5694.3	6263.3	10			32289	-91298	6800.3	509.56	23
29997	-91355	5858.4	7688.9	10			31003	-90241	4687.7	408.55	23
30007	-91180	6082.1	1753.8	10			32396	-91457	4890.8	1385.3	23
28880	-89892	3953.5	2337.7	10			31054	-82509	5973.4	659.93	24
28757	-89658	4200.7	2107.3	10			30322	-83286	5377.3	506.92	24
32829	-84927	6972.5	979.96	11			32406	-84592	5879.6	1028.3	24
30946	-83148	5366.6	1116.2	11			33467	-84544	5945	522.42	24
31073	-83436	5111.5	1278.9	11			27233	-85474	6022.8	512.75	24
31722	-83216	5149.4	1173.4	11			28058	-85052	5474.4	1617.7	24
31846	-83071	5423.2	661.87	11			27259	-85598	5922.9	302.52	24
30798	-83711	5252	576.94	11			31553	-86800	6307.2	431.35	24
32518	-86295	6709.6	1881.1	11			32264	-88495	6667.1	751.43	24
27904	-86314	6426.6	1075.4	11			31775	-89282	6740	316.23	24
32536	-86182	6835.5	1913	11			29387	-91156	6544.7	897.33	24
30082	-84445	4591.3	1627.3	11			28808	-88035	4937.9	485.99	24
30246	-84477	4271.3	1015.6	11			29376	-91273	6361.2	494.81	24
28156	-86765	5397.3	1058.1	11			29273	-90895	6839.9	552.97	24
29530	-86969	4664.4	7795.7	11			33821	-90725	4818.4	445.26	24
27322	-88313	4876.8	1445.6	11			28343	-83586	6549.7	1169.1	25
30274	-88490	5461.2	712.86	11			28329	-83483	6704.9	800.7	25
29593	-86788	4829.7	1070.7	11			28505	-86032	6510.6	308.34	25
30160	-89257	5496.4	898.51	11			30025	-86495	6278.8	562.22	25
28052	-89454	5425.4	3979.2	11			31690	-86888	6116.9	375.14	25
30150	-89015	5666.2	995.56	11			32017	-85713	4300.6	414.73	25
31656	-85443	7086.8	1493.6	12			32602	-91210	7325.2	446.56	25
31676	-85136	7227.5	2433.1	12			32638	-91385	7074.5	666.27	25
28272	-85991	6859.8	1793.1	12			29386	-87701	4537	451.44	25
28234	-85831	7053.4	4481.5	12			30467	-89644	5305.4	633.02	25
33103	-85577	5496.3	872.68	12			32205	-91632	6388.6	1201.6	25
30060	-84395	4730.7	865.79	12			30969	-90771	5444.2	1010.6	25
29522	-86788	4453.2	3372.5	12			28414	-83218	7040.9	1007.8	26
33782	-86436	5111.6	15979	12			31903	-83879	7197.2	348.93	26
34392	-89317	5864.3	3326.9	12			31237	-84198	7140.2	415.84	26
29367	-86760	4415	3801.6	12			29649	-85086	7415.6	516.69	26
29529	-86608	4515.5	3839.7	12			33715	-84243	7401.9	893.13	26
28224	-89336	5630.8	2467.4	12			31380	-83893	5772.9	400.5	26
28096	-89613	5211.9	24985	12			31368	-83583	4605.7	413.95	26
34366	-89156	6188	2215.2	12			29641	-84407	4650.3	1027.5	26
30295	-91972	6186.7	1150	12			29612	-84487	4557.3	1608.4	26
34053	-86025	6461.6	782.16	13			29930	-87833	7360.8	466.55	26
32140	-85928	7171.4	1763.8	13			34362	-86078	5047.4	411.37	26
34147	-85245	5906.5	3897	13			30849	-89108	6168.3	388.24	26
34132	-85065	6125.1	2061.9	13			30943	-89110	5948.9	459.58	26
30789	-86091	6894.2	1271.2	13			31834	-90831	6961.4	476.4	26
31279	-87273	6804	1268.3	13			33225	-83904	4942.8	624.76	27
28317	-85961	6418.8	788.1	13			31600	-86011	4258	581.7	27
32426	-86640	6297.7	827.44	13			28195	-87583	4463	848.51	27
33465	-90049	6501.5	6647.5	13			31245	-92023	6444.2	446.18	27
28072	-89367	5491.6	5819.7	13			30670	-91203	4098.4	484.42	27
28063	-83857	6842.6	1302	14			31397	-84264	6956.7	640.57	28
30187	-84803	7220.3	10177	14			28363	-84019	6128.5	386.98	28
27933	-83860	6755.2	649.13	14			32872	-84056	5200.4	1292.5	28
27936	-83761	6916.4	2880.9	14			34698	-87881	6206.7	513.06	28
31786	-86077	7014.3	5171.1	14			30272	-89722	7339.2	698.98	28
29283	-86871	7245.5	734.21	14			34713	-87770	6377.7	583.31	28
31058	-87433	7055.2	21114	14			33867	-89337	7066.7	1037.7	28
29518	-86999	7032.5	906.52	14			32601	-89405	7192.5	679.97	28
29152	-86381	5384.4	568.71	14			34684	-88477	6061.4	663.8	28
30198	-87850	6467.3	7016.8	14			34665	-88381	6307.4	473.85	28
33773	-86497	5007.2	6385	14			33213	-83206	5571.9	1663.4	29
28921	-86630	5190.5	1973.8	14			32897	-84065	6149.7	468.8	29
28663	-86360	5119.1	684.48	14			28863	-85094	6802.2	776.92	29
33769	-86314	5310.6	4666.6	14			28444	-86885	5992.9	494.69	29
30246	-88256	6074.9	6932.1	14			28291	-88483	6462.5	369.61	29
29357	-89143	6506.6	1316.8	14			29748	-90178	7510.5	425.85	29
28010	-88561	5525.1	1092.5	14			30849	-88105	5507.6	516.32	29
29381	-89024	6690.6	1150.6	14			32206	-90290	5817.1	663.26	29
32765	-89680	5807.6	991.82	14			33822	-90555	6247.6	574.83	29
33896	-89041	4873.9	1410.5	14			32231	-90430	5675.9	550.56	29
33032	-89598	5679.5	1023.6	14			32220	-90564	5496.8	724.92	29
29269	-91803	6905.4	3089	14			33809	-86251	7386.4	678.25	30
32998	-89371	6220	577.04	14			30384	-87061	7470.6	699.47	30
33872	-90366	5516.3	1876.8	14			33129	-86861	7286.8	462.8	30
33748	-90221	5425.4	3273.2	14			29467	-85723	4526.9	682.8	30
29292	-91672	7031.3	2947.3	14			30356	-88843	7180	445.57	30
33698	-90083	5575.4	6208.7	14			32992	-90212	6245.8	678.39	30
30320	-91317	4740.2	791.71	14			32978	-90445	5884.1	354.24	30
30272	-91204	4858.4	845.32	14			31528	-90804	6210.8	650.38	30
30255	-84858	7241.5	6319.7	15			28136	-90462	4962.7	424.19	30
30637	-85264	6641.4	3884.8	15			32935	-90865	4351.9	481.21	30
29914	-83425	5009.4	939.27	15			32946	-90891	4510.6	804.3	30
30462	-85124	7061.3	1411.9	15			28987	-83582	5928.5	607.49	31
32859	-84330	5257.8	2254.9	15			33199	-86162	7515.2	686.96	31
30192	-86128	7468.3	4912.5	15			31431	-82721	5129	348.95	31
31118	-87125	7110.8	2070.6	15			28325	-83257	5957	411.31	31
31164	-87175	6635.5	2442.9	15			32065	-84594	5258.7	2254.7	31
31504	-86058	5804.8	856.44	15			33204	-86569	7075.6	572.18	31
33571	-86504	5280.7	929.23	15			34609	-86027	6342.4	967.78	31
27658	-84571	4314.2	1257.2	15			29693	-84770	4895.4	626.67	31
31354	-86354	5421.8	645.87	15			29659	-87293	6626.4	555.48	31
29957	-86841	6019.6	585.7	15			30460	-85375	5687.5	509.33	31
30323	-88793	6612.5	2180.1	15			28584	-84387	4510.5	809.87	31
30620	-88572	5745.5	7435.3	15			28430	-87669	6674.9	802.89	31
30356	-88621	6704.1	2688.2	15			28628	-84509	4333	483.1	31
30395	-87012	4527.4	1299.4	15			28764	-86877	5652.2	766.48	31
30605	-88623	5699.9	5591.5	15			28402	-87861	6409	715.22	31
30975	-90627	6973.4	968.11	15			33019	-84985	4476.2	573.7	31
30321	-87075	4396.6	1166.2	15			31705	-89396	6805.5	1034.5	31
33505	-89986	6372.6	911.03	15			31764	-89570	6583.3	387.98	31
30887	-90769	6730.6	2265.6	15			33326	-89798	6228.2	582.42	31
33727	-89845	6383.2	1207.9	15			29858	-88651	5026.3	853.82	31
34565	-89964	5777.5	830.28	15			30756	-90900	4846.9	448.28	31
34339	-89676	5363.9	1771.8	15			32796	-84944	7163.3	592.43	32
29904	-83207	6608.7	10610	16			30991	-83413	5243.1	493.48	32
28344	-83896	7129.7	1764.2	16			32801	-87318	6895.6	563.62	32
30259	-84684	7434	1538.1	16			34036	-88146	7040	357.59	32
30137	-84015	5240.9	1499.5	16			34091	-88466	6529.3	2814.1	32
30148	-83859	5429.8	1314.9	16			34142	-88477	6488.7	7319.1	32
30169	-84035	5391.9	1209.6	16			34216	-88321	6681.9	6252.1	32
31547	-84176	5587.3	787.54	16			29869	-86695	4383.9	2391.6	32
28712	-85610	5829.4	848.91	16			29577	-87614	4556.2	686.02	32
27641	-85790	5907.2	781.85	16			31894	-91613	7045	900.21	32
29510	-87153	7076	2756.4	16			29477	-87726	4378.5	3031.1	32
31030	-88173	7174.9	6783.7	16			31924	-87788	4842.5	645.75	32
29514	-87018	7233	4555	16			31923	-89871	6096.8	457	32
31123	-88026	7217.8	3718.9	16			31883	-91470	7203.1	1341.5	32
29187	-86617	4780.1	1202.5	16			29488	-87851	4210.8	1718.7	32
27836	-86997	4928.7	3823.1	16			29733	-88322	4956.1	486.35	32
30669	-88655	5630.9	1340	16			28423	-83961	7111.1	667.59	33
27850	-86958	4996.5	5243.8	16			28427	-83837	7225.6	1208.4	33
29430	-88656	5206.3	7217	16			31962	-84603	5844.3	630.95	33
30622	-88457	5887.6	993.73	16			30220	-86399	7369.7	425.95	33
33401	-90899	6241.7	1371.4	16			30890	-83002	4864.9	477.21	33
33107	-90795	6354.6	741.53	16			30677	-85423	6631	414.11	33
32944	-91376	6533.4	1174.3	16			33973	-85853	5076.8	448.57	33
32988	-90633	5219.3	2448.4	16			29758	-89827	7051.1	418.84	33
32967	-90495	5400	3420.8	16			30520	-87119	5438	545.41	33
28198	-84062	6940.7	3115.2	17			29945	-90763	7113.6	681.04	33
32194	-84553	6814.9	774.81	17			30448	-87551	5183.9	487.65	33
33475	-83876	5304.5	3820.5	17			31103	-87918	4870.8	442.36	33
32068	-83196	4659.4	1404.9	17			34302	-88496	6557.8	673.85	33
33528	-83775	5446.8	2297.1	17			28592	-89711	6142.7	659.21	33
28819	-84409	6509.5	955.31	17			32227	-88406	4002.9	996.54	33
33571	-84321	5818.8	948.2	17			30602	-89235	4425.6	611.47	33
29619	-86456	6377.1	1100.4	17			30453	-89390	4301.2	425	33
31183	-87604	6883.9	1280.6	17			29258	-90253	4332.7	511.18	33
28597	-85154	4733.5	2872.5	17			29139	-90401	4162.1	1362	33
33525	-86794	6934.5	919.47	17			28306	-83281	6524.9	530.9	34
28473	-85251	4550.6	16905	17			28761	-84298	5112.9	917.61	34
27998	-88146	5748.4	6932.6	17			28696	-84419	4949.6	404.98	34
30845	-88652	5565.7	1398.9	17			28596	-84522	4719	329.49	34
27992	-88071	5839.3	6060.4	17			34016	-86037	4813	1516.1	34
30638	-88290	6069.8	1317.9	17			34065	-86031	4992	474.98	34
31437	-87707	5063.1	2090.4	17			27850	-88222	4635.5	522.96	34
33163	-90481	5454.7	1949	17			30724	-91174	6457.7	395.73	34
30115	-90295	6227.7	857.25	17			27473	-84840	5266.9	1168.3	35
27451	-88684	4188.1	541.22	17			33070	-87855	7104.8	470	35
33036	-90860	4904.7	6032.9	17			27069	-86877	5413.6	2133.2	35
33629	-90745	4864.9	1070	17			32721	-89277	7241.1	396.7	35
30670	-82934	6600.8	4400.9	18			32127	-85705	4868.5	637.43	35
30626	-82793	6534.9	1320.1	18			31461	-87578	5792.9	494.19	35
30624	-83098	6235.8	698.8	18			31603	-87437	5899.7	379.83	35
32013	-83161	5618.7	1895.2	18			31840	-89670	6208.4	345.89	35
28035	-83663	6560.4	1571.1	18			32039	-89936	5878.6	493.01	35
29677	-84796	6268.3	1220.7	18			33108	-89884	5869.9	568.64	35
30248	-86331	7378.1	3000.3	18			27600	-90022	6159.6	491.38	35
32413	-83471	5776.7	1280.6	18			31923	-82775	7199.2	424.32	36
28117	-83705	6317.8	1090.1	18			34353	-84618	6543.3	569.01	36
30248	-86235	7592.3	1516.7	18			34392	-86607	6925.2	551.47	36
28937	-84181	4591.7	867.9	18			30774	-87746	7312.8	529.03	36
28574	-84972	5034.8	5472.5	18			30898	-87624	7337.2	520.38	36
34433	-85077	5523.2	687.61	18			28211	-88596	7199.9	341.24	36
29328	-85632	5439.1	690.88	18			27695	-87964	6655.7	391.06	36
32853	-86317	5256.4	9641.8	18			29538	-89730	7418.2	604.34	36
33750	-86410	5141.9	12746	18			29430	-90312	7464.8	447.8	36
28125	-84396	4359.9	2877.5	18			28439	-87876	4245.8	1238.9	36
32838	-86167	5437.9	2850.5	18			32319	-88831	4479.4	393.71	36
33809	-86659	4770.7	964.22	18			29896	-83906	6418.3	676.75	37
29600	-89937	7172	1744.1	18			32836	-84564	6639	321.49	37
34343	-87927	4610.8	1129.3	18			30372	-83781	4900.6	605.19	37
33888	-88051	4622.6	1080.4	18			28416	-84429	6091.4	383.73	37
31373	-90991	6651	4742.1	18			27554	-85941	4954.5	415.03	37
28064	-89592	5234.2	4528.7	18			27473	-86191	4597.4	1498.4	37
31375	-91085	6533.5	3061.2	18			33903	-87759	5338.5	929.66	37
28065	-89540	5305.9	9912.8	18			29631	-87369	3981.8	545.27	37
34385	-89777	5079.6	7327.7	18			27997	-87607	4494.1	572.5	37
31360	-90797	6910	1987.7	18			27957	-90109	4713.9	344.22	37
32970	-90732	5099.2	1569.2	18			30595	-83473	7130.3	943.68	38
28409	-83331	6387.1	1284.9	19			28442	-83286	5855.9	579.81	38
29602	-82533	6619.2	793.52	19			28274	-83447	5562.6	4339	38
29061	-83320	5817	4979.3	19			32469	-84884	6384.4	782.71	38
33625	-84629	6421.4	1115.6	19			34049	-85269	6873.7	644.58	38
29050	-83135	6170.9	1630.2	19			29757	-84780	6701.8	415.05	38
28530	-84553	4668	1638.4	19			28571	-84817	5974.9	593.1	38
28555	-85346	6864.9	1036.5	19			28482	-84890	5816.7	786.43	38
28695	-84656	4588.8	21023	19			29549	-84614	5289.8	409.56	38
30248	-88141	7406.4	2915.8	19			31626	-85134	4720.3	344.27	38
31515	-85572	5479.5	1007.8	19			32889	-88356	5568.1	496.84	38
32946	-86518	4957.6	1875.4	19			27496	-87516	4213.7	924.81	38
32510	-88733	6696.6	953.05	19			28175	-89853	6147.8	557.24	38
32190	-87435	4845.9	1550.4	19			29050	-83145	6958.8	407.08	39
27844	-88147	4310.6	5070.2	19			33167	-85173	6953	449.39	39
32223	-88884	5181.9	944.87	19			29796	-83495	4854.1	475.08	39
27833	-87975	4505.2	3927.6	19			31946	-84904	6546.4	453.72	39
28064	-89340	5513.9	1248.7	19			33328	-87115	6645.9	510.26	39
31395	-85207	7544.7	1056.6	20			32639	-87419	7400.7	616.68	39
31225	-85429	7247.6	1299.6	20			28362	-87828	7029.8	573.24	39
33074	-83541	5979.6	860.43	20			29064	-90553	6402.8	756.38	39
28643	-84201	6371.4	5358.3	20			28322	-90951	5710.4	436.02	39
32960	-86660	6654.8	6075.8	20			27951	-89441	4584.7	959	39
27639	-84566	4947.7	4225	20			28311	-90813	5934.3	409	39
33996	-86375	5225.2	1000.7	20			33317	-91253	4781.8	1123.2	39
32957	-86480	6873.5	2028.2	20			31953	-83980	6772.1	910.67	40
32892	-86430	5128.4	2090.5	20			30767	-86407	7156.2	430.05	40
34310	-86775	5812.3	860.28	20			30350	-86259	6865.1	591.53	40
33729	-86533	4982.1	7754.4	20			29763	-87503	7031.2	412.07	40
30637	-88413	6978.3	3200.9	20			29299	-86155	4978.9	578.65	40
29390	-86390	4411	997.38	20			32411	-88781	6817.7	322.89	40
29551	-86477	4223.8	4041.5	20			29853	-89390	7305.9	478.32	40
33747	-86264	5318.7	2172.3	20			32429	-88649	7011.8	499.44	40
34544	-88112	5577.6	1276.2	20			28629	-86597	4424.8	734.68	40
34616	-87992	5260.2	854.04	20			30967	-88194	5086.6	399.1	40
29395	-88920	6727.3	600.61	20			29956	-88461	5543.8	479.5	40
30910	-89354	4262	1499.6	20			32726	-89975	5566.6	537.44	40
30338	-91467	4798.3	748.14	20			29863	-90240	4473.1	754.27	40
28212	-84291	7063.5	3641.9	21			27437	-89799	5433.2	655.44	40
27774	-83499	5435.3	936.6	21			30951	-90822	4190.9	423.14	40
30984	-82752	5152.8	989.11	21			31179	-84185	7235.4	368.56	41
34416	-87141	6741.5	864.39	21			30418	-83200	5503.1	1867.4	41
34435	-86951	6959.3	911.36	21			30414	-83263	5412.9	1414.2	41
29153	-86003	4321.9	2809	21			30330	-83881	6452.2	379.62	41
28942	-86065	4222.1	2171.5	21			32210	-84733	5796.4	630.48	41
32625	-90043	6564.1	1165	21			28770	-86355	6496.6	407.26	41
32593	-89837	6846.3	2396.6	21			33729	-86893	6675.2	610.9	41
32867	-90766	6825.6	732.5	21			29050	-86021	5605.7	412.94	41
28063	-88120	4564.4	1479	21			33344	-85484	4339.9	439.25	41
33580	-90011	5722.2	845.53	21			29647	-89585	6867.9	1509.6	41
28097	-87891	4751.5	1960.3	21			29219	-90177	7108.9	469.34	41
32537	-89957	5669.6	1638.6	21			30980	-90349	7490	376.38	41
31816	-90883	5237.3	1654.5	21			31300	-87159	4219.9	392.81	41
31277	-83945	6755.6	9491.4	22			27689	-89731	5006.1	917.07	41
27695	-84522	6646.6	3808	22			27907	-89730	4114.7	544.21	41
31764	-85653	6430.9	1008.6	22			33810	-90616	4149.7	536.22	41
31614	-85575	6232.8	1264.7	22			30865	-82499	6296.1	715.45	42
32835	-86943	6785.1	1117.7	22			28832	-84108	7099.3	1505.9	42
33392	-88052	6945.1	782.43	22			29952	-84868	6893.3	387.86	42
30671	-84540	4351.2	1007	22			31902	-85542	7449.5	372.87	42
32634	-90140	6431	930.44	22			31107	-83065	4767.9	525.17	42
29992	-88814	5076.8	1052.8	22			32614	-86092	5932.8	574.52	42
32585	-89676	6931.1	1037.5	22			32811	-86075	6103.5	615.39	42
29961	-88942	4985.2	907.51	22			32973	-86768	6153.7	756.52	42
30794	-89701	5921.6	987.24	22			32126	-87128	4925.9	1192.2	42
30775	-90011	5611.1	897.85	22			30612	-90205	7255.3	788.19	42
30880	-91006	6838.9	839.5	22			32186	-86913	5035.3	551.63	42
30051	-89465	4731.5	1065.9	22			33379	-90082	6777.9	656.25	42
30187	-89827	4988	868.53	22			32146	-86682	5246.4	563.23	42
33704	-83977	6628.7	1008	23			33225	-90266	6556.1	378.83	42
30013	-82387	5593.7	935.73	23			29588	-87060	4758.6	450.17	42
31277	-82912	5419.2	7679.3	23			32400	-90400	6011.9	541.15	42
33005	-83972	6327.3	1552	23			32403	-90261	6293.3	546.04	42
31690	-83509	4889.5	1439.4	23			30995	-90971	6147.6	492.43	42
33848	-85399	4712.1	5620.3	23			33451	-88791	4049.8	526.79	42
33481	-86732	4805.2	1191.6	23			32863	-90306	5680.4	531.34	42
28400	-89586	6082.4	1021.7	23			32498	-83430	6885.9	531.97	43
30405	-89604	4959.4	719.56	23			32664	-83249	7063.3	590.31	43
33194	-90693	5919.3	949.85	23			31402	-83497	7579.2	395.21	43
32128	-83610	6135.8	1298.3	24			34090	-86104	7412.6	592.42	43
27594	-83823	6089.6	26284	24			33511	-83555	5707.5	836.13	43
31289	-83045	5300.1	3744.9	24			29431	-86101	6306.2	481.03	43
31866	-83973	5644.5	3175.7	24			31295	-86348	5243.1	1635.4	43
31790	-83817	5771.8	1529.6	24			31381	-86146	5470.1	1309.7	43
31189	-83227	5028.4	2575.2	24			31631	-87470	5782.2	447.56	43
31829	-83673	5963	1518.5	24			34465	-87874	6313.3	307.58	43
30821	-83622	4627.8	3528.4	24			30912	-87929	5412.6	418.21	43
34481	-85803	6319.7	1718.3	24			27815	-90394	4876.3	1814	43
32498	-86013	6601.2	1760.3	24			27389	-89404	4481.5	434.43	43
34493	-85687	6448.3	2852.5	24			27757	-90206	5120.5	1075.2	43
32473	-85859	6785.1	3195	24			33010	-91034	4652.5	801.01	43
31276	-87503	7423.7	2177.8	24			33746	-85210	7188.6	321.15	44
30885	-83360	4905.2	776.31	24			34171	-88391	6755.2	625.89	44
29477	-85082	4457.6	796.53	24			31223	-86534	5161.7	1373.5	44
29294	-85163	4304.3	6111.4	24			31225	-86653	4977.8	830.15	44
32874	-87014	4252.3	1001.1	24			27263	-87329	4892.7	526.58	44
28733	-89096	6244.9	1985.7	24			29669	-91251	7184.7	397.44	44
32977	-86897	4428.1	1202.6	24			29569	-87588	4413.1	578.28	44
31295	-89328	5544.5	1710.8	24			28181	-90295	6118.4	587.36	44
31779	-89013	6110.8	986.36	24			29947	-90249	5951.6	992.37	44
33033	-86792	4578.8	1137.5	24			29454	-90844	4991.9	623.96	44
30708	-89814	5471.3	1124.5	24			29911	-90477	5886.2	336.23	44
30535	-89946	5547.9	1749.8	24			33119	-82908	6808.1	436.57	45
30544	-89697	5761	708.56	24			30547	-82953	6982.7	467.8	45
30498	-82387	6160.6	7743.3	25			32596	-85159	6750.2	504.91	45
27566	-83911	6036	4510.9	25			33987	-85194	6111.1	559.46	45
31845	-84166	5498	4610.1	25			34023	-85125	6254.7	419.33	45
27337	-85147	6328.6	1063.7	25			32428	-84917	7231.7	548.68	45
28377	-85467	5891.3	2634.1	25			27791	-85660	6505	498.55	45
27920	-85854	5440.6	849.19	25			34057	-85026	6368.6	452.53	45
29282	-86055	5171.7	912.93	25			31523	-86452	5932.7	761.78	45
32094	-89452	7187.3	1110.3	25			31744	-87647	6349.4	484.49	45
30874	-90290	7298.9	1353.7	25			28537	-88078	6925.5	474.12	45
29396	-90201	4454.2	2364.2	25			29040	-89073	6785.2	1377.1	45
29293	-83863	7080.5	1119.2	26			31831	-87564	6954.1	336.49	45
32148	-82436	5711.6	1713.9	26			32551	-87568	5569.6	544.23	45
31705	-83296	6049.1	1900.4	26			29146	-88839	7021.6	451.73	45
29550	-83766	7107.8	1748.2	26			31154	-90633	7232.6	377.76	45
32170	-82317	5838.1	2167.2	26			33892	-87682	4175.4	2262.7	45
31556	-83550	5738.2	2850.3	26			28574	-88266	4345.3	869.95	45
31627	-83341	5817.5	6144.7	26			31120	-90920	6865.5	516.37	45
31603	-83235	6145.3	2141.8	26			27288	-89558	5315.5	475.48	45
29707	-85219	5744.9	690.26	26			29584	-90676	4028.7	448.69	45
33427	-90513	6641.7	3507.8	26			34413	-85180	7225.9	504.57	46
32936	-89558	5397.5	1165.3	26			29548	-85262	4843.5	1195.4	46
32895	-89385	5624.1	995.93	26			28844	-87445	6655.2	518.51	46
33418	-90369	6818.4	1056.3	26			28378	-88623	6768.4	502.27	46
29422	-90114	4572.3	8058	26			28018	-89056	6238.9	417.91	46
30540	-91650	6593	5035.3	26			31882	-89186	6802.5	500.77	46
30532	-91543	6743.2	2945.5	26			27542	-89745	5714.6	971.08	46
32429	-91452	5101.7	5883.3	26			34041	-90707	5887.3	639.22	46
32434	-91332	5310.4	1312	26			33036	-82724	5965.9	797.94	47
33595	-84769	7393.6	1111.8	27			31276	-83922	6965.1	478.91	47
29534	-83343	6981.1	2388.7	27			29376	-84884	7524.6	513.74	47
33503	-84783	7237.7	1863.6	27			29435	-86619	4629.9	407.08	47
27624	-83706	6438.8	2170.3	27			29575	-88574	5314.2	633.38	47
28244	-84282	6352.7	1434.7	27			30398	-88222	5675.4	442.05	47
31267	-84858	6642.4	2349.8	27			27774	-89230	5467.5	609	47
33178	-85372	7194.5	3938.8	27			30874	-91485	6848.8	746.45	47
31481	-83050	4934.4	6065.8	27			30380	-88396	4417.1	855.1	47
31268	-84774	6809.2	848.22	27			30359	-88193	4876.4	521.23	47
32656	-85630	5824	1290.8	27			31554	-89605	5426.9	1074.5	47
31589	-83247	4739.9	2637.4	27			30307	-88260	4519.7	684.01	47
34267	-87241	5984	2475.1	27			32640	-90258	6188.1	578.54	47
31608	-88796	5318.5	1185.4	27			29188	-90784	5026	857.73	47
30107	-90788	6408	887.62	27			28688	-91499	5229.7	607.53	47
30044	-90813	6570.2	3393.6	27			28657	-91196	5628.5	463.46	47
33439	-89063	5361.4	952.75	27			33375	-90283	4324.8	880.86	47
29568	-90039	4742.7	843.71	27			31927	-83889	7462.5	482.87	48
29424	-92080	5994.9	910.03	27			32762	-83112	6465	365.57	48
32451	-91655	4879.9	6453.2	27			32533	-83835	7244.1	448.08	48
32606	-91280	5435.6	1944.1	27			32734	-83310	6238.4	478.62	48
32424	-91571	4971.5	8566.9	27			32109	-86033	6942	628.18	48
32528	-91488	4753.6	1296.1	27			29184	-86080	7078.3	394.98	48
31793	-83013	7298.9	3135.1	28			33491	-84140	5576.7	624.05	48
29480	-83649	6530.8	1321.4	28			29836	-85501	5905.5	627.6	48
32338	-82784	5290	807.45	28			31547	-89454	7550.5	439.85	48
29477	-83435	6805	1305.2	28			32076	-85127	4583	547.29	48
29623	-82869	5251.7	1140.5	28			32133	-90686	7289.4	340.53	48
31293	-85862	7196.5	1851.2	28			32898	-90734	4672.5	633.76	48
29921	-84280	4517.6	788.81	28			33437	-90355	4192.4	2127.6	48
28110	-88182	6382.6	7764.4	28			28716	-91402	5337.3	512.62	48
29764	-84264	4347.1	3567.9	28			27811	-84223	6066.6	540.97	49
28071	-86343	4865.4	972.78	28			28831	-83613	4604.4	542.63	49
27218	-88740	5174.5	2173	28			30395	-84941	5568.4	493.25	49
33820	-88532	4298.4	18586	28			32126	-86354	6297.7	1093.8	49
27195	-88518	5448.6	2823.4	28			32426	-84660	4488.9	1369.1	49
33777	-88415	4449.4	7466.2	28			29615	-89093	6953	454.07	49
33925	-90733	4637.2	971.33	28			31604	-90376	7437.8	444.57	49
29522	-82550	6188.7	737.23	29			31440	-89710	6555.1	460.9	49
29404	-82877	5902.3	1103.6	29			32704	-90037	6504.2	489.55	49
31469	-83420	6619.3	1032.7	29			31314	-89638	6515.8	992.96	49
31598	-84404	6463.6	3586.1	29			30496	-88088	4121	515.53	49
31584	-84291	6596.2	2196.2	29			30402	-89147	5667.1	422.49	49
31728	-85449	7200.2	744.82	29			31463	-89934	5394.1	349.41	49
31608	-84165	6765.5	2565.2	29			33243	-91323	4061.1	608.95	49
31604	-85273	7349.5	952.92	29			29315	-82975	6749.4	1870	50
30769	-84422	5154.1	628.95	29			30769	-85244	7255.9	1719.9	50
32470	-84848	4799.2	4037.6	29			29855	-83507	5711.2	676.58	50
34302	-86820	5532.9	17734	29			31053	-84860	6730.2	446.83	50
28037	-86543	5310.4	993.53	29			30765	-85087	7468.2	935.95	50
34305	-86700	5685.9	11738	29			29369	-86741	6856.5	720.92	50
28971	-86708	4152.8	1308.4	29			30162	-84098	5621.7	613.36	50
34138	-88096	4913.1	1454.9	29			30721	-85423	5653.3	1487.1	50
34012	-88340	4576.1	2336	29			29284	-86560	7252.7	636.5	50
31570	-89892	5629.1	821.5	29			30242	-85698	5196.9	1088.5	50
32336	-88652	4911.9	1113.7	29			32747	-85215	5385.4	479.61	50
31308	-89673	6013.4	1904.5	29			33279	-88937	7125.5	440.96	50
32441	-89237	5010.2	966.46	29			33273	-87472	5539.3	983.75	50
28464	-91081	5790.9	1302.6	29			28442	-89832	6852	579.99	50
28593	-91199	5725.6	957.34	29			31599	-90857	7237.7	1027.9	50
32635	-90050	4610.6	1533.6	29			33287	-87480	4171.6	2454	50
29011	-90995	5612.5	977.05	29			29699	-91031	6692	725.43	50
31320	-82523	6429.8	4030.3	30			28227	-90481	5394.4	563.73	50
31348	-82377	6623	1965	30			28371	-90389	5354.4	784.55	50
31078	-84282	7166.9	2560	30			33727	-89084	4517.4	369.69	50
31118	-84189	7411	874.52	30			28340	-90004	5932.9	449.07	50
31994	-84486	5682.8	3306.2	30			33232	-89656	5368.7	461.28	50
32056	-84335	5838.9	2320	30			31407	-85033	7337.7	1157.2	51
32200	-85089	6978.7	939.14	30			31826	-85632	6928.7	477.69	51
32065	-84038	6179.3	1240.4	30			34380	-85106	7059.2	460.95	51
30936	-87449	7256.1	1317.2	30			30219	-86298	5393	957.71	51
32258	-84573	4675.8	2608.4	30			34739	-88668	6158.3	481.6	51
27907	-86325	5286.5	1091.6	30			28432	-89045	6177.3	541.58	51
29766	-88638	6969.4	1025	30			33154	-90565	6387.2	587.25	51
34333	-86607	5916.6	949.02	30			29898	-88168	4662.6	756.87	51
28132	-88000	6614	604.94	30			28652	-90663	4135.5	668.37	51
29280	-87467	4656.3	977.12	30			32929	-90722	4160.6	453.24	51
30968	-90290	6525.1	4120.4	30			30806	-85173	4677.6	672.01	52
31416	-87368	5333.9	3607.6	30			31922	-84976	4799.1	434.07	52
31440	-87537	5219.6	1289.4	30			30389	-87422	4990.6	1296.2	52
33990	-88348	4510.6	2318.1	30			32354	-89237	6610.5	427.19	52
30974	-90007	6989.9	691.35	30			29328	-90060	6489.3	414.47	52
30961	-91523	6149.1	801.88	30			33275	-90497	6868.5	442.2	52
31551	-91835	6164	916.5	30			27765	-89970	4411.3	601.73	52
30706	-89789	4960.4	1013.8	30			27984	-90214	4215	645.41	52
31077	-90935	6091.6	987.35	30			27988	-90078	4302.4	542.7	52
31890	-83828	6374.3	841.09	31			31471	-83032	7282.9	569.05	53
32100	-85294	7415.8	2975.8	31			31194	-85292	7261.1	461.96	53
33137	-85022	7639.4	995.94	31			31330	-83844	6967.4	435.45	53
32042	-85191	7560.7	2911.4	31			31067	-85124	7576.7	382.81	53
29388	-86559	5092.1	1151.9	31			28460	-85122	6659.3	610.08	53
30376	-88475	5245.8	2192.6	31			32110	-85326	7118.3	345.12	53
29653	-89206	6470	940.07	31			29763	-86793	7229.5	760.73	53
29027	-90007	6251.2	1223.5	31			34261	-85757	6586.4	482.36	53
29207	-91297	5770.5	4265.3	31			32161	-84462	5604.6	592.88	53
31857	-91141	5451.8	904.71	31			34265	-86789	6327.4	605.96	53
32612	-84237	7062.2	2068.8	32			32567	-86497	4886.4	346.15	53
32578	-84126	7222	3792.6	32			30675	-88551	4706	1852.3	53
28899	-85296	7169.7	4826.3	32			32824	-87584	3967	329.47	53
28980	-85147	7340.2	1130.6	32			28859	-87809	4001.7	383.07	53
31400	-85446	6969.3	1242.5	32			29824	-90298	5253	490.06	53
32632	-89278	6613.6	1573.2	32			32683	-85244	7381.2	1081.7	54
33416	-88151	4406.7	1225.7	32			29635	-82950	5535.4	463.07	54
30142	-91274	7181.1	3741.5	32			34621	-87767	6438.5	558.96	54
33333	-88029	4592.6	3612.7	32			34425	-88587	7051.2	2078.7	54
31090	-90854	6340.2	3997.7	32			34670	-87531	6726.6	494.35	54
31519	-89480	5711.3	691.42	32			33731	-86800	5178.2	1198.6	54
29316	-91224	5914.5	1447.7	32			33681	-88204	5854.7	555.19	54
31466	-91617	7095.3	5699.7	32			33830	-90195	6387.1	317.65	54
29175	-91395	5650	3040.5	32			31511	-91240	6538.6	397.97	54
27963	-91161	5562.8	4850.4	32			31708	-89854	5861.1	624.76	54
27987	-91051	5753.1	1270.9	32			28322	-90654	5687	458.51	54
32089	-83147	5803.1	991.54	33			29830	-90907	5467.3	838.39	54
31954	-83713	5283.4	950.26	33			29736	-82301	5666.8	554.46	55
29075	-86129	6718.9	800.29	33			29896	-84388	7291.6	335.8	55
32237	-84194	4988.6	1152.5	33			29768	-83715	6319.8	626.74	55
32046	-84265	4649.3	737.92	33			31724	-84881	6596.2	549.51	55
31315	-84868	5107.8	651.24	33			30760	-85503	7455.4	372.57	55
34309	-86919	5445.1	3813.7	33			33458	-83438	5544.5	717.67	55
31083	-82660	6900.3	962.82	34			33383	-83525	5231.4	726.56	55
31165	-83291	6910.1	775.14	34			29756	-87376	7419	1318	55
31498	-83633	6845.2	713.41	34			29670	-87588	7131.7	1167.6	55
30197	-83952	5292.6	983.29	34			29719	-87480	7274	751.87	55
32198	-85500	6760	3033.5	34			32869	-88996	7004.1	585.64	55
30037	-83952	5365.3	1228.5	34			32811	-88800	7220.4	393.6	55
27943	-84383	6417.6	811.57	34			27471	-88077	6118.7	539.72	55
29775	-83903	5201.5	1144.7	34			28625	-90128	6779.8	475.21	55
29472	-83947	5115	737.78	34			27499	-86424	4364.4	436.72	55
32145	-85368	6887.4	1219.3	34			29751	-88474	5150.4	400.95	55
28205	-85791	7122.8	773	34			30848	-89677	4503.5	514.81	55
31506	-88843	7484.6	1535.2	34			33088	-82952	5822.7	527.79	56
28559	-88099	4616.5	7250.2	34			31796	-84218	6213.6	2108.1	56
31997	-89957	6290.8	807.35	34			30039	-86209	7290.7	758.63	56
32868	-89794	4090.4	1761.1	34			30096	-86229	7153.9	1584.8	56
29229	-85167	7258.2	1915.2	35			31802	-84079	6454.1	1601.9	56
29201	-84975	7392.1	914.75	35			31241	-85091	7390.3	364.63	56
31374	-85319	6579.2	3432.6	35			32765	-85568	6834.3	483.91	56
28115	-88181	6310.6	1016.2	35			29964	-86415	6858.5	4258.8	56
29009	-89398	5883.3	2685.7	35			30142	-86078	7448.3	864.15	56
32791	-89547	6302	941.42	35			32035	-84799	5840.8	515.69	56
33077	-90353	7242.5	1605.8	35			34246	-87721	6533.9	1076.5	56
28628	-89250	5038.3	5489.8	35			34245	-87644	6637	860.53	56
28647	-89139	5182.2	5621.1	35			32440	-88717	7636.8	456.79	56
30097	-91088	5488.6	1584.2	35			30939	-89728	7511.7	460.08	56
28619	-90021	4643.9	1276.3	35			27322	-88765	6249.5	605.28	56
33079	-83112	6736.1	868.53	36			34587	-89290	6798.6	630.06	56
32417	-82726	5971.3	2407.5	36			28432	-86397	4167.3	1228	56
32486	-82585	6158.4	1690.5	36			33984	-86713	4523.8	633.96	56
30789	-82657	5329.1	2018	36			31375	-87749	5234.4	369.41	56
31212	-85893	7258.4	1977.2	36			30107	-90106	6733.9	1256.1	56
28853	-85805	7229.7	6505.4	36			30963	-89659	3954.1	707.98	56
28789	-85555	7384.5	7415.1	36			32860	-91120	4054.6	447.62	56
27392	-84437	4870.8	1226	36			32458	-83101	6905.4	718.51	57
34101	-84448	5489.8	11382	36			32568	-82881	7204.4	520.22	57
30576	-86726	6448.9	1092.9	36			28730	-83478	6918.9	431.55	57
29868	-88865	6728.1	899.91	36			32353	-84405	6622.5	1973.5	57
29715	-89009	6521.7	1491.7	36			32345	-84223	6941.8	713.41	57
31442	-91313	6871.1	879.09	36			31888	-83579	5345.2	531.46	57
28847	-89841	4289.2	7348	36			28796	-84353	6297.5	417.35	57
28893	-89714	4614	1495.8	36			32030	-85383	6258.3	327.29	57
28896	-89856	4456.7	1430.2	36			27250	-86973	6136.3	341.06	57
29958	-86120	7226	8860.6	37			28204	-87029	5881.6	595.21	57
29841	-82875	5118.3	1019.2	37			31842	-87136	6404.2	594.44	57
33541	-85343	7218.4	1491.8	37			31960	-88820	6827.6	386.65	57
29988	-86024	7361.7	944.12	37			29708	-90506	6875.3	508.27	57
27384	-86475	6562.7	2400.5	37			33052	-86548	5048.4	465.89	57
28614	-83787	4936.7	1039.5	37			34429	-89663	6539.5	481.08	57
30265	-89888	6829.6	7635.8	37			30944	-89725	6949.5	438.02	57
34714	-88992	6178.3	1148.6	37			33441	-85798	7477.3	445.38	58
30262	-89704	7061.5	2765.1	37			33443	-85598	7688.6	540.07	58
31126	-85159	6688.6	2568	38			31495	-84817	4547.4	617.74	58
29522	-86911	6835.1	5498.6	38			27402	-87265	4932.5	429.35	58
34112	-84333	5623.2	1123.6	38			28841	-89553	6598.3	915.76	58
29542	-86788	6951.5	6801.2	38			34138	-90111	7013.7	489.2	58
28981	-88628	6716.1	2305.4	38			30936	-90451	6838.9	524.9	58
29025	-88456	6853.2	1729.9	38			31410	-87268	5841.4	570.63	58
27797	-86518	4228.3	1750	38			31611	-88702	5822.3	695.38	58
31339	-86714	4921.7	1203.7	38			30047	-90481	4142.9	480.46	58
32541	-87386	5348.5	777.57	38			28799	-90812	4203.2	596.09	58
31466	-88415	5431.5	1233.6	38			28676	-90947	3984.8	1772.1	58
31006	-88297	5696.6	852.17	38			29106	-86613	7128	1539.1	59
31458	-89579	6183.9	603.01	38			32980	-84443	5201.7	1032.4	59
27641	-86536	4186.8	791.33	38			27896	-84606	5530.8	747.06	59
32748	-88432	4433.4	1492.5	38			28902	-86783	6211.4	624.52	59
29009	-91103	6184.4	900.46	38			32405	-84742	4973.4	473.18	59
31703	-83060	6785.5	1197.8	39			30736	-85861	5000.9	627.08	59
30774	-84527	6780.1	2343	39			30914	-89214	6650.2	980.73	59
32617	-86325	7289.4	626.54	39			32383	-90101	7183.4	725.64	59
30358	-84514	4995.5	904.5	39			27307	-88418	5090.5	457.47	59
30923	-86476	6462.2	2734.8	39			33218	-89344	4729.8	530.95	59
27801	-86269	6875.1	620.12	39			30687	-89454	5412.9	516.54	59
28587	-86626	6750.4	1889	39			32474	-89206	4252.6	739.93	59
30342	-84344	5210.5	634.86	39			32212	-89961	4277.7	482.94	59
30917	-86315	6654.7	2926.4	39			27534	-90185	4797.5	556.17	59
32801	-86250	6586.7	1054.4	39			34012	-86258	7393.6	406.32	60
27982	-87572	5759.3	1267.8	39			30349	-86125	7165.8	521.04	60
32071	-87062	5455.1	1630.5	39			29074	-86454	6345.7	359.89	60
29627	-88854	6965.1	1247.7	39			30302	-86266	7034.5	471.8	60
31962	-86894	5603.6	1177.4	39			28135	-84521	4797.7	742.29	60
33044	-89737	5623	2278.4	39			31812	-85591	5770.3	502.47	60
32061	-89439	5026.1	1115.3	39			27997	-84718	4637.9	566.46	60
33051	-89615	5755.9	2345.9	39			29800	-89720	7175.2	624.43	60
33042	-89505	5890.4	1505.1	39			30602	-87089	5383.7	383.6	60
32792	-89795	5060.4	955.86	39			27648	-86292	4281	598.54	60
28524	-91317	5280.9	1311.6	39			27304	-88856	5906.7	513.99	60
31117	-84956	7320	4259.5	40			28787	-90811	6698.2	974.11	60
31150	-84759	7496.9	3214.4	40			33843	-89799	5498.7	411.24	60
31207	-84667	7608.4	2633.2	40			28123	-88269	4102.1	493.3	60
33827	-85401	6022.8	13300	40			28548	-91117	5681.3	316.23	60
33825	-85262	6201.6	5023.5	40			30348	-89546	4629.7	511.08	60
30327	-87882	7227.5	6005.5	40			30954	-83054	6777.7	493.78	61
31812	-86928	5425.4	5526.8	40			32687	-84032	6022.7	587	61
30656	-86658	5463.5	919.37	40			29362	-84805	5885.2	921.09	61
34045	-87061	4791.1	1156.3	40			33417	-87684	7447.9	684.62	61
29069	-88946	5144.6	1069.1	40			27643	-84634	5084.5	440.87	61
32300	-89260	5810.8	4252.7	40			33373	-87806	7323.4	669.52	61
28128	-90706	6739.6	2860.2	40			31207	-88036	7352.7	491.31	61
29496	-88548	4646	986.92	40			29615	-88666	7391.8	450.73	61
29549	-91733	7100.8	1436.5	40			28048	-87137	5230.6	451.99	61
29437	-90627	6748	1282.9	40			32387	-87367	5299.7	332.44	61
28128	-90615	6905.3	1569.3	40			30698	-87732	4887.4	1435.3	61
31291	-89915	4082.3	937.88	40			32825	-88329	5845.5	207.68	61
31304	-89313	4265.9	1476.4	40			30687	-87649	5079.4	468.51	61
29581	-90095	4481.6	663.62	40			31592	-87460	4070.2	513.01	61
31986	-84519	7095.8	9694.3	41			30857	-82825	7159.8	594	62
32959	-85043	7070.3	10948	41			30609	-82618	6860.1	571.28	62
33767	-85450	5970.9	11708	41			30687	-82467	6909.8	429.95	62
33004	-85139	6943.9	4505.9	41			31258	-85611	6818	386.51	62
27282	-84655	5423.8	2009.1	41			33307	-86224	6419	367.85	62
30099	-87542	6757.6	4816.2	41			30971	-84743	4637.1	643.52	62
29947	-85964	4784.1	2786.4	41			30122	-87127	5723.8	306.85	62
29538	-87706	6008.4	1560.1	41			29546	-89287	5746	879.06	62
29620	-87570	6144.7	980.38	41			32083	-91095	7099.3	717.98	62
28549	-87379	5675.4	1594.7	41			33007	-89079	5677.7	399.94	62
32059	-86770	5194.7	1136.4	41			29616	-89153	5930.5	1147.5	62
32052	-89172	6115.4	3120	41			30413	-87989	4347	742.97	62
29658	-89674	6275.4	730.64	41			31251	-84178	7367.1	409.72	63
30527	-90741	6734.5	1156.6	41			29881	-84029	5761.8	661.52	63
32819	-91259	5839.6	850.74	41			33513	-83622	5060.8	491.76	63
31256	-89393	3986.5	1267.9	41			30722	-83292	4715.7	563.8	63
30071	-90687	4813.7	811.33	41			31468	-84373	5528.9	459.26	63
31705	-84315	6311.8	3113.9	42			33621	-87220	6357	1368	63
31683	-84256	6392.9	5778.2	42			31448	-84646	5522.9	391.05	63
32949	-84949	7167.6	4248.9	42			30141	-87997	6904.1	480.85	63
29847	-85389	6748.2	886.56	42			31207	-88163	6917.9	444.79	63
29626	-84998	6623.1	897.21	42			29898	-88060	6708.3	903.03	63
28730	-85512	6081.4	1296	42			32444	-89424	7382.4	438.6	63
31857	-84225	6261.1	1446.4	42			29919	-88991	5308	517.29	63
29440	-85230	5920.7	1426.2	42			30279	-87632	4178.1	472.27	63
28131	-87549	6864.6	1962	42			31059	-88178	4605.9	1101.4	63
28601	-85637	5540.6	2609.2	42			31051	-88239	4520.7	1718.3	63
28290	-86017	5732.9	1047.7	42			30248	-87361	4528.6	326.95	63
32010	-86992	5014.2	1263.1	42			29761	-89104	5108.6	493.64	63
28676	-88496	6472.1	987.58	42			29740	-88992	5318.5	1145.5	63
29699	-87446	4984.6	2898	42			28244	-90130	5685	460.9	63
28583	-87655	5182.4	1622.3	42			31819	-89013	4052.8	3032.1	63
31762	-89066	6974.7	917.11	42			32528	-82525	5781.1	809.42	64
29048	-87336	6068.1	1778.1	42			30817	-82936	5388.5	516.58	64
28720	-88190	6547.2	786.18	42			28955	-83435	5093.4	647.29	64
29866	-87200	5317.2	3268.4	42			30316	-88061	7497.4	455.11	64
32581	-89232	6712.3	685.88	42			29713	-87595	6054.8	651.01	64
32351	-83512	6176.8	14383	43			33953	-86686	5258	421.98	64
32338	-83365	6299.2	11502	43			31564	-86788	5176.5	361.85	64
31079	-83001	6007	4100.4	43			32473	-88126	5867.9	1104.8	64
28263	-85289	6864.8	3963.9	43			28746	-89738	4197.9	975.14	64
31093	-84874	6967.3	1095.5	43			31370	-84272	6899.7	615.54	65
31088	-86135	6969.2	1149.2	43			31234	-84161	7066.9	404.05	65
32007	-84864	5678.3	3068.6	43			34200	-84999	7052.1	544.76	65
31627	-87271	6573.2	1041.1	43			30451	-83187	5561.7	564.92	65
31971	-84767	5787.6	2919.9	43			34170	-85237	7412.8	644.1	65
31260	-86191	5903.4	1289.1	43			33598	-83895	5680.2	452.14	65
31734	-87100	6807.8	744.27	43			34151	-85019	7480.6	681.43	65
30829	-87354	6565.3	2634.6	43			31861	-85750	6487.1	347.82	65
30858	-88072	6757.7	2666.1	43			33917	-85585	6496.5	524.9	65
31004	-87924	6882.8	1117	43			33835	-85846	6024.8	2240.4	65
31072	-87745	7067.7	1462.3	43			28863	-87229	6952.2	451.47	65
31585	-89957	7196	2744.4	43			31173	-87807	6956.1	564.47	65
32073	-88280	5654.3	2040.2	43			33931	-88962	7063.6	625	65
32060	-88143	5820.6	3446.3	43			29319	-87715	5499.4	436.76	65
31567	-89820	7393.7	960.06	43			29866	-88172	4854.9	1591.7	65
28986	-90635	5242.4	1132.4	43			28362	-90647	6125.8	519.22	65
33208	-90908	5626.8	865.91	43			28602	-90590	4278.1	256.08	65
31079	-83148	5847.1	10444	44			29710	-82722	6613.9	1839	66
32367	-83499	6208.6	3738.8	44			29860	-82589	6702	1130.1	66
32787	-84049	6057.8	1190.1	44			31898	-83743	6701.6	1512.5	66
33891	-85189	7470.1	5938.7	44			29588	-82326	5599	1803.6	66
33806	-85212	6431.3	1837	44			31853	-82896	5835.6	1007.1	66
31279	-85733	5908.8	2765.3	44			29851	-82445	6932.8	696.94	66
31292	-85634	6044.9	4594	44			32681	-83678	7293.7	669.49	66
31290	-85472	6226.6	7091.8	44			30208	-82549	6011.6	358.66	66
32433	-86201	5751.9	808.71	44			31926	-82690	6105.6	882.08	66
33232	-89785	7204.4	2494.9	44			33052	-84006	6631.8	876.95	66
27348	-89907	4876.2	966.48	44			31819	-83491	6984.6	553.02	66
32381	-83303	6763.4	1772.8	45			28287	-85401	6565.3	379.4	66
32364	-83658	6448.3	3282.8	45			32315	-84209	4541.3	364.22	66
34029	-85731	7149.2	970.2	45			28886	-85795	4233.2	394.3	66
31392	-85842	7191.7	790.69	45			27692	-88244	5293.8	936.23	66
32370	-83863	6256.2	9876.1	45			30307	-91999	6570.7	537.85	66
34045	-85636	7292.5	1315.2	45			31698	-82738	6614.8	936.38	67
34063	-85511	7409.2	1567.5	45			31611	-83956	7412.4	595.91	67
34290	-84632	5760.7	2457.4	45			31477	-83970	7328.8	555.99	67
28565	-85676	6968	7431.1	45			30052	-84674	7349.5	375.61	67
28592	-85371	5167	762.05	45			34053	-84409	5805	1187.2	67
33559	-85959	6110.3	820.46	45			34044	-84294	5937.7	1120.7	67
29173	-86070	5603.8	793.01	45			34046	-84177	6066.5	1653.1	67
34405	-86924	5610.1	2179.2	45			34690	-85895	6602.6	574.22	67
29469	-86178	5422.3	1349.8	45			32001	-86255	5350.7	1251.5	67
33818	-86765	5866.6	1234.1	45			29123	-83838	4612.9	616.91	67
30405	-87916	5644.5	1044.5	45			27460	-86093	5080.2	535.87	67
30527	-88560	5453.1	4080	45			27463	-86163	4733.3	480.39	67
32476	-88493	6154.2	1171.2	45			32421	-88836	5945.2	631.68	67
28542	-87181	4274.6	1488.1	45			32449	-90908	7008.7	518.99	67
29256	-90988	4010.5	6337.1	45			28687	-87021	4508.6	420	67
29289	-90927	4192.8	3763.9	45			27746	-90582	5838.9	1366.4	67
31454	-83917	7248.3	1032	46			28212	-90057	5504.3	445.12	67
31474	-83796	7379.5	1471.3	46			27344	-89415	4370.2	939.67	67
31465	-83726	7518.6	1184.8	46			33297	-83553	7635.3	405.31	68
30389	-85343	6435.3	4196.7	46			33354	-83746	7390.9	495.3	68
32964	-85877	6536.1	2043.4	46			28611	-83765	7110.2	310.12	68
28547	-85870	6759.4	12748	46			27594	-84590	6703.2	448.19	68
33819	-85366	6115.3	2910.1	46			31628	-83995	4638.4	426.59	68
30344	-85219	6638	2936.9	46			31616	-83808	4885.3	523.13	68
32970	-86475	6197.1	799.78	46			27882	-84521	4729.3	566.78	68
33039	-86539	5992.7	653.36	46			32711	-87473	6493	460.24	68
31198	-89059	7015	908.69	46			32843	-84525	4335.2	1559.2	68
31623	-89087	4871	2100.9	46			31446	-88613	7143.2	351.41	68
30744	-90363	5997.1	1508.2	46			29623	-88349	6093.9	372.11	68
29051	-85190	6848.9	3481.1	47			33795	-86905	4658.9	690.35	68
29095	-85109	7098	1034.6	47			27607	-88116	5534.6	535.53	68
28569	-85785	6889.3	10574	47			28300	-91358	6562.4	703.96	68
33232	-85663	5168.4	884.84	47			30267	-88338	4553.1	513.59	68
31356	-86801	6365.7	973.76	47			30345	-88483	4203.7	366.9	68
33083	-85818	5033.6	3547	47			29954	-91680	6808.7	665.67	68
28689	-86742	6014.6	3230.6	47			30517	-88707	3948.6	610.47	68
31152	-88093	7193.7	1011.5	47			27646	-90187	5724.4	428.32	68
30820	-88468	6869	813.16	47			31503	-84421	7638.6	911.71	69
33097	-85678	5276.1	715.66	47			32602	-83306	6873.9	1188.5	69
30855	-87790	5467.3	973.62	47			28650	-84214	6492.8	735.81	69
31062	-87639	5847.3	1687.4	47			29798	-82480	5445	1290.8	69
28842	-89220	4298.8	832.9	47			28725	-84107	6601.7	494.07	69
33290	-90730	4125.8	5481.9	47			31689	-85749	7527.1	735.89	69
33269	-90501	4351.7	1124.9	47			32392	-86963	6138.2	484.72	69
28788	-82700	4993.2	15885	48			33449	-86625	4918	1320	69
30008	-85169	6295.8	1919.7	48			30388	-87115	4610.6	571.45	69
30009	-84837	6319.9	4613.9	48			33695	-91008	6324.5	539.59	69
28014	-85751	5894.6	800.9	48			29815	-90850	5456.5	281.56	69
28679	-85723	5012.2	1096.2	48			29031	-89244	4164.9	364.5	69
28454	-86053	5379.9	1499.9	48			30721	-83091	6786.3	433.46	70
28285	-87311	5684.8	1001.6	48			32936	-85561	6559.8	525.74	70
29489	-90522	4622.4	1149.6	48			29696	-85479	6224.3	1357.1	70
29553	-91643	5353	1034.4	48			30226	-84099	5504.2	431.05	70
33059	-91170	4463	816.56	48			27442	-86498	6677.9	419.47	70
32760	-84598	6764	909.71	49			32559	-87781	7266.7	472.08	70
32669	-83185	5416.6	1899.7	49			34045	-86326	5825.7	372.52	70
30340	-85112	7118.3	1758.7	49			34262	-86495	5582.9	520.84	70
32536	-83066	5511.1	19719	49			28996	-86818	5384.9	503.4	70
30289	-85054	7275.5	814.46	49			30796	-86651	4210.3	466.1	70
30959	-84941	5715.3	714.49	49			30858	-86909	4014.3	247.23	70
31068	-84006	4564.5	5252.2	49			31634	-87083	4082.5	847.66	70
29502	-86333	6637.2	743.96	49			31818	-86985	4276.8	546.61	70
30835	-89436	7508.6	37504	49			27479	-89315	4936.7	552.96	70
27912	-88402	6186.5	4836.7	49			29366	-88414	3968.7	536.44	70
30835	-89336	7620.5	55481	49			31350	-91171	6292.8	402.12	70
27905	-88261	6335.6	1996.8	49			31222	-90803	5015.5	357.74	70
31779	-89233	6653.7	666.43	49			29997	-91376	4859	516.19	70
32352	-90522	6748.8	949.23	49			29817	-91462	4617.9	1177.9	70
29627	-91075	6626.9	10109	49			29897	-83720	7229.3	363.45	71
29636	-90976	6736.8	7569	49			32787	-83880	6997.6	1233.1	71
28809	-90559	5320.7	1448.9	49			33009	-83087	6348.4	360.33	71
29650	-90775	6954.4	2792.9	49			29738	-83771	7010.3	480	71
31568	-89187	4032.8	750.48	49			29418	-85328	6688.6	706.71	71
28653	-90690	5127.7	2683.3	49			30230	-82547	5440.6	392.42	71
34046	-90741	4607.8	10485	49			29358	-85098	6966.1	442.31	71
28656	-90506	5341	938.58	49			30553	-84900	7480.9	314.42	71
33911	-90726	4390.1	1393.4	49			27265	-85231	6215.5	479.22	71
28978	-83908	5280.5	856.26	50			27295	-85383	6007.8	685.81	71
31205	-84933	5646	874.02	50			31492	-86394	6824.4	490.31	71
32056	-89012	7370.5	796.9	50			33881	-86319	5838.8	468.68	71
27117	-87379	5209.8	1176	50			29213	-86314	6158.5	391.58	71
33228	-89901	5708.1	1191.5	50			31374	-87555	6987.7	342.15	71
28711	-91219	4810.8	921.47	50			31552	-86514	5098.6	550.68	71
30104	-82599	5772.4	907.79	51			31428	-87396	4213.9	474.56	71
32639	-83555	5542.2	1726.7	51			29114	-91341	6681.6	509.85	71
32642	-83394	5825.7	907.07	51			33161	-89772	5368.8	401.68	71
33208	-88953	7350.9	861.56	51			30261	-90844	6190	492.06	71
28722	-85800	4396.3	911.8	51			32992	-91056	6338.7	347.46	71
33209	-89059	6410.8	973.04	51			31952	-90172	4078.1	789.37	71
31312	-82605	6487.4	959.3	52			29756	-82271	5625.5	1052.8	72
30889	-83267	6683	816.61	52			29334	-84439	6641.7	664.06	72
30765	-83261	6384.2	1136.1	52			29351	-84848	7201.3	311.87	72
31334	-82715	5140.9	1469.3	52			29973	-84595	6266	2184.2	72
28605	-85954	6663.9	1270.1	52			31877	-84378	5829.8	425.46	72
28571	-83007	5038.6	1600.2	52			32883	-86768	6965.9	909.65	72
33017	-84692	5206.1	903.89	52			32523	-89529	7113.6	403.56	72
32581	-88916	7259.5	12397	52			29335	-90852	7083.8	792.9	72
28640	-83528	6054	1594.1	53			32676	-90929	6932.3	485.93	72
33298	-84079	5772.1	1139.8	53			32658	-91379	6445.2	393.65	72
32466	-83484	5133.3	1010.4	53			32773	-83552	6029.2	495.2	73
33355	-84206	5348.9	1407.6	53			30231	-83569	5294.6	508.4	73
32279	-83899	4648.6	8541.9	53			30119	-83758	5070.7	2301.3	73
32289	-83931	4591.9	6943.3	53			27244	-85872	6131	892.21	73
28485	-89409	6464.7	1700.7	53			34179	-84670	5765.9	381.07	73
27407	-88123	5698.5	838.33	53			28531	-85798	5931.4	460.66	73
28348	-89627	6153.9	2423.6	53			32727	-87815	7008.9	611.22	73
28312	-89527	6329.8	2179.3	53			32845	-85772	5218.7	528.94	73
32060	-89494	5518.2	2153.3	53			32754	-86585	4709.6	547.37	73
29707	-91272	7277.3	1183.8	53			29606	-82307	5818.1	449.91	74
32445	-91427	6242.9	930.1	53			31054	-84075	7001.6	475.55	74
30531	-83383	6967.8	1265.1	54			33795	-84226	5656.9	502.55	74
28649	-83140	6283.9	3328.5	54			32569	-88184	7396.7	994.7	74
30480	-83406	6797.7	856.23	54			27407	-84980	5151.3	908.12	74
31060	-84553	6515.7	1756.8	54			32406	-85707	6155	383.72	74
27885	-84587	6700.4	1061.9	54			32976	-87439	6672.1	371.19	74
29549	-86724	7088.3	1151.4	54			32599	-88299	7190.1	552.17	74
33633	-86267	7346.6	1175.2	54			29724	-88614	7532.7	673.62	74
29208	-86891	6925.3	1135	54			30144	-84801	4443.9	340.63	74
28329	-84136	4901.4	2205.6	54			29838	-87730	5543.7	576.58	74
30872	-87631	7147.1	18231	54			28194	-88897	6473.1	483.19	74
32848	-84830	5492.8	1456.4	54			30686	-89882	7000.7	471.12	74
27728	-85188	5566.1	1645.8	54			29811	-86495	4242.3	670.93	74
27568	-85053	5330.9	651.83	54			31835	-90850	6520.1	628.47	74
30887	-87552	7243.8	14941	54			30211	-88471	4844.7	724.84	74
27535	-85171	5188.8	1680.8	54			32218	-83253	7547.3	545.61	75
28107	-86816	6278.6	766.67	54			28321	-83530	5515.8	443.48	75
34135	-89050	6799.7	1299	54			32754	-83667	5283.9	1039.2	75
28211	-86517	5599	1121.8	54			31062	-84622	6325.5	612.96	75
32373	-87713	6954.5	1019.1	54			34229	-84366	5393.3	806.62	75
34304	-89024	6728.8	7168.8	54			28200	-84899	5665.5	896.95	75
34346	-88916	6881.4	2000.3	54			34263	-84487	5276.8	698.39	75
32024	-88729	5807.9	1390	54			29474	-84595	5114.5	1016.2	75
31818	-88493	5330.2	1187.7	54			33037	-88883	6251	697.7	75
32871	-89626	5561.5	658.58	54			32983	-88781	6366.1	431.56	75
32496	-90742	5161.7	1436.1	54			27562	-88679	5292.6	458.65	75
32060	-91048	5379.2	1086.6	54			30187	-88387	5693.1	408.85	75
28757	-83305	4948.3	880.23	55			32340	-88278	5135.1	362.06	75
31824	-85737	6783.4	1003	55			32322	-88170	5331.9	379.97	75
31986	-88134	5334.4	1403	55			30744	-89897	5994.3	343.26	75
33902	-87719	4770	3943.1	55			29801	-89267	4244	471.12	75
32036	-87997	5510.3	914.16	55			31350	-84496	7463.5	767.29	76
33904	-87602	4937.7	1531.9	55			31337	-84321	7586.9	662.11	76
32551	-90912	6320.5	1722	55			29509	-84213	6867.5	439.83	76
34018	-84010	6497.2	1970.2	56			34217	-84231	6059.9	1063.7	76
32283	-84593	6102.6	1004.2	56			27706	-84638	6004.7	1432.8	76
31309	-85181	5803.1	1318.9	56			30441	-84960	5783	582.01	76
31367	-85084	6048.4	1641.1	56			31816	-85862	6190.8	890.93	76
29750	-86407	6342.1	3475.1	56			29348	-87182	7070.4	938.03	76
30869	-87685	7074.1	2324.7	56			32344	-87925	7549	1247.1	76
27461	-87965	6363.7	940.99	56			31740	-85755	6280	822.78	76
28501	-86946	4331.9	1206.7	56			27636	-85187	5465.6	375.35	76
28106	-86528	4357.7	573.77	56			31721	-85625	6432.7	739.08	76
28063	-88524	5157.9	1016.4	56			32171	-87999	6484.8	383.49	76
34484	-88591	5153	3907.9	56			33880	-86848	4907.1	506.47	76
29063	-89326	5519.9	2125.5	56			30706	-88735	6840.8	456.36	76
31955	-90479	6135	3968.6	56			32925	-88662	5862	381.71	76
34119	-90155	6471.3	1742.1	56			28998	-89658	6813.7	537.56	76
32715	-91011	5627	607.22	56			32017	-88948	5818.2	968.91	76
29567	-89440	4219.8	6827.1	56			30432	-88927	5384.1	443.77	76
32699	-82801	6190.9	774.9	57			30638	-89712	4798	333.12	76
31006	-86383	6976.5	831.98	57			33690	-90245	5439	356.09	76
31272	-87396	7094	1031.6	57			31160	-88833	4166.9	519.9	76
31336	-86729	6947.4	964.57	57			31212	-85320	7690.4	629.34	77
30867	-86482	6436.4	1181.4	57			31638	-83590	5933.5	557.1	77
32097	-89029	7373.8	17300	57			27546	-83967	5433.5	1938.6	77
29266	-86308	5456.9	721.17	57			33527	-86192	6978.2	524.68	77
30066	-88086	5996.4	817.35	57			33718	-86200	7009.2	574.39	77
32094	-88912	7550.6	5268.9	57			33514	-87764	7124.9	398.71	77
28981	-87004	4366.5	938.62	57			33353	-87764	7142.8	410.86	77
33834	-89795	6147.3	1319.2	57			27211	-86914	5640.6	457.11	77
32083	-90307	6350.7	860.64	57			33400	-87592	7412.4	681.47	77
34632	-89555	5459.2	999	57			32512	-88441	6555.9	603.58	77
33722	-90458	6187.6	2780.8	57			32936	-89350	6982.6	538.63	77
33689	-87912	4225.1	2648.1	57			28807	-90445	7049.2	322.25	77
29544	-89566	4024.1	1847.7	57			28563	-87090	4527.8	396.03	77
29105	-91896	6010.6	881.43	57			31963	-89568	6268.4	838.89	77
28694	-89644	3953.3	1008.8	57			32005	-89484	6437.5	693.01	77
31828	-83321	6827.8	1590.8	58			27656	-90267	5611.2	571.43	77
29382	-85461	6472	833.36	58			27719	-88504	4133.9	430.2	77
33155	-85117	6031.5	1324.8	58			33535	-83853	7239.9	498.46	78
27451	-88620	5426	826.98	58			34016	-83988	6839.3	1463.8	78
33130	-90906	6567.6	2846.9	58			33269	-83719	6387.7	590.56	78
30838	-90970	7200	1230.2	58			31923	-84793	7231.5	696.74	78
29921	-89266	4929.1	885.4	58			32140	-83900	5872.8	566.71	78
31080	-82603	6542.3	6899.6	59			32277	-84225	5944.2	554.11	78
30994	-82555	6810.1	1244.7	59			28307	-86644	6505.2	308.07	78
30156	-85756	6452.4	8003.2	59			33234	-87930	7055.1	320.3	78
30153	-83317	4688.5	2094.9	59			27448	-87125	5885.3	399.25	78
30170	-85876	6305.2	7302.7	59			31588	-89814	7046.5	601.53	78
30177	-85747	6435.8	15966	59			31649	-89707	7269.9	412.75	78
28590	-85107	4632.2	1401.6	59			31972	-88101	4742.4	529.75	78
28073	-85159	4681.6	1346.9	59			28264	-91041	6564	712.52	78
27556	-86191	5596.2	1062.7	59			31839	-90601	6614.9	414.32	78
28377	-85409	4201.3	2446.7	59			28790	-87808	4039	518.87	78
27150	-85977	5227.5	1356.6	59			28296	-89260	4364.6	769.65	78
28494	-85211	4396.9	3698.3	59			33898	-90301	5916.6	303.33	78
33289	-85857	4792.1	744.84	59			27824	-90397	5993.1	330.87	78
27240	-86312	5041.6	990.05	59			30456	-92018	6043.4	675.83	78
33396	-89372	7321	866.68	59			28100	-89713	4873	347.91	78
34055	-86330	5298.3	1068.1	59			31075	-90983	4664.5	580.72	78
27378	-88593	5801.6	936.41	59			33576	-90831	5017.4	320.02	78
34075	-86925	4320.8	1086	59			28978	-84458	5465	498.36	79
27273	-88858	5438.7	4057.6	59			31638	-85159	6114.4	603.09	79
32375	-90060	6649.3	769.31	59			31593	-85354	5910.7	472.49	79
33903	-86823	4236.8	2825.1	59			28653	-85121	5141.5	684.38	79
32410	-89941	6861.2	902.21	59			28708	-84854	5553	519.71	79
33631	-90975	6740.7	1643.3	59			29929	-89053	7513.5	656.86	79
33849	-86808	4407.4	1649.7	59			27474	-86381	4832.8	1015.8	79
33560	-90478	5352	1009.2	59			27685	-88060	5804.7	1043.7	79
29419	-82987	4893.4	7613.5	60			31859	-86499	4102.6	1457.3	79
29424	-83051	4819.6	15770	60			27624	-89552	6023.2	501.7	79
30848	-84106	4981	1427.9	60			33014	-90620	7219.1	356.02	79
30892	-83822	5234.4	871.35	60			28759	-89654	6298.1	360.23	79
33623	-85050	4671.9	732.46	60			31688	-90722	5115.5	457.74	79
30250	-90272	6629.2	5866.2	60			30576	-82746	6922.9	1377.7	80
33118	-87655	4865.9	2173.9	60			30582	-82702	7113.8	634.38	80
30256	-90135	6833	830.04	60			32530	-83768	6649.4	1105.3	80
33688	-90482	6707.8	17417	60			28341	-84130	7305.9	570.3	80
33309	-87944	4119.8	1635.5	60			33900	-86742	7392.5	415.9	80
33717	-90338	6960.4	6305	60			30681	-84509	4510.8	1928.8	80
32627	-90251	4558.2	1178.2	60			31526	-87286	7570.3	562	80
33953	-90753	5294.7	750.6	60			30674	-84574	4395.4	3078.8	80
28726	-84858	6301.2	958.5	61			27174	-88819	5875.5	603.68	80
33653	-85037	6933.5	988.29	61			31388	-89540	5869.6	732	80
27574	-84381	6540.5	2442.2	61			28837	-90164	5033.1	759.62	80
31531	-85142	6007.5	925.01	61			31537	-90761	5383.8	772.27	80
30152	-85369	5299.1	1258.6	61			31129	-90421	4241.1	673.8	80
34737	-86001	5955.6	1258.5	61			29917	-91751	5605.4	491.91	80
33347	-88143	6500.8	10283	61			28775	-84602	5707.4	1337.7	81
32877	-87680	5104	1926.7	61			27514	-85032	5753.2	572.57	81
33364	-88030	6723.9	2113.8	61			32783	-85091	6770.7	549.26	81
32809	-87836	4895.6	3715.6	61			30590	-87406	7488.4	478.97	81
31235	-88144	5685	927.49	61			27990	-84673	5199	360.67	81
33670	-90654	6570.5	10467	61			31903	-85423	5846.1	542.9	81
33961	-87666	4258.2	654.39	61			28044	-87227	5736.3	1218.4	81
29652	-90640	6720.3	1355.7	61			33338	-87415	6197.3	351.58	81
28163	-87991	4067.2	2211.8	61			27196	-86418	5294.5	1025.2	81
34238	-90196	5717	3103.2	61			28085	-87124	5865.9	638.14	81
33891	-90562	5623.9	1243.7	61			30168	-89309	7536.6	688.19	81
30558	-88785	4084.6	692.81	61			31773	-86722	5352.1	1531.6	81
30681	-91556	6138.9	1112.2	61			27240	-86095	5555.4	519.7	81
33669	-90595	5075.3	2953.8	61			28605	-87312	4559	5277.4	81
31709	-91102	4964.4	1669	61			30338	-88158	6187.8	517.89	81
33655	-90399	5170.9	1284.6	61			31347	-90624	7381.5	373.42	81
31149	-91517	4483.5	6883.7	61			29699	-88506	5182.2	2117.8	81
33068	-83607	7179	1160.4	62			30260	-88677	4504.9	328.71	81
29640	-83922	6128.7	811.68	62			30006	-88963	4121	542.87	81
29426	-82870	5117.7	912.56	62			30532	-91147	5108.8	1890.6	81
33394	-86121	4795.4	3993.6	62			30000	-91906	5432.5	594.1	81
31518	-87458	4533.7	1593.3	62			30480	-90949	5351.2	1034.3	81
34471	-89793	5962.7	2813.9	62			31306	-91071	5404.6	355.9	81
30979	-91239	7102.2	2185.5	62			28155	-83101	6636.1	588.38	82
31512	-87335	4793.3	689.68	62			27964	-83210	6575.8	927.97	82
34305	-90031	5753	4832.5	62			30077	-83312	6460.1	560.38	82
31151	-85557	6623	1046.3	63			31221	-84266	7103.7	322.11	82
31402	-85875	6839.1	1268.1	63			30043	-83437	6144.3	710.62	82
32095	-86174	7147.6	881.95	63			31897	-83815	6293	600.54	82
32608	-87118	6739.1	593.5	63			30250	-83343	6370.2	595.12	82
31946	-86738	5667	1013.6	63			31819	-84027	6146.1	928.47	82
31973	-86627	5832.4	1145.7	63			30238	-83519	5499.9	449.77	82
31988	-86430	5916.7	930.97	63			31471	-85557	5847.4	981.88	82
33628	-90829	6344.8	1722.8	63			28205	-87173	7025.2	568.84	82
31656	-91206	6771.1	3347.9	63			28271	-87441	6713.9	747.7	82
34016	-90262	6179.7	5257.2	63			30632	-86368	5328.2	1730	82
31670	-91131	6834.3	2216.7	63			31663	-86290	5625.5	531.75	82
33823	-86729	6993.3	1157.9	64			32863	-87394	6524.4	440.27	82
33484	-86734	6198.9	1049.7	64			31655	-85890	5955.6	1237.8	82
30353	-87525	6435.5	2201.6	64			30705	-86407	5145.3	896.01	82
30824	-84857	4531.9	810.75	64			31947	-88130	5803.3	676.65	82
34775	-89699	6025.4	2202	64			30710	-88473	6174.4	804.2	82
30644	-91381	6347.6	1499.1	64			28375	-86349	4458.8	529.61	82
31634	-83441	7474.6	6872.8	65			30520	-86146	5581.9	474.99	82
31774	-84220	7552.8	1010.6	65			31971	-87395	6487.2	410.56	82
31677	-83933	7648.9	1844.1	65			32337	-86956	4472.7	1044.3	82
31681	-84353	7388.2	2040.8	65			30842	-88875	6897.8	455.13	82
33623	-85722	6769.7	3198	65			32306	-87087	4293.1	749.08	82
28520	-86688	7022.3	1217.1	65			31528	-89502	6509.7	440.85	82
31998	-84404	4737.1	1853.6	65			29897	-91727	7108.7	679.61	82
31955	-84291	4834.9	841.52	65			32346	-86841	4625.6	701.06	82
29123	-86907	5108.8	951.81	65			32918	-90243	5833.5	410.27	82
29461	-87086	4338.3	1045.3	65			30703	-90806	6416.6	446.76	82
31450	-88025	4892.7	850.89	65			33017	-90410	5631.2	522.72	82
33753	-89957	5781.5	1835.6	65			30890	-86682	7166	405.48	83
31939	-83128	5837.8	1794.6	66			31129	-83821	4845.2	634.16	83
29311	-84806	6862.7	1175.4	66			29656	-85618	5415.7	655.25	83
29566	-83869	5737.4	1500.6	66			33389	-87714	7027.6	537.82	83
29417	-84474	7267.3	4007.2	66			30416	-86990	5167.8	606.09	83
29447	-84778	6988.7	1298.6	66			33302	-89607	7431.5	414.07	83
32342	-85304	6515.1	2494.5	66			30326	-87191	4899.7	1773.8	83
33609	-85966	6408.6	1842.7	66			28400	-90882	6394	970.85	83
28261	-84501	5114.8	1361.3	66			31809	-90957	5645.8	439.05	83
31855	-84928	6471.3	876.95	66			30934	-84607	7531.6	442.21	84
33584	-85825	6626.3	4708.2	66			33430	-85102	6673.6	475.27	84
32359	-85478	6096.2	1693.3	66			32136	-82646	5002	500.36	84
31669	-86751	6346	835.64	66			28314	-85281	6305.7	458.44	84
32017	-87991	7528.6	1167.9	66			28408	-85368	6220	354.36	84
32274	-85577	5078.8	915.04	66			28431	-85560	5976.3	374.19	84
30258	-86844	5253.4	2253.4	66			28856	-85824	6326.3	245.58	84
32848	-87747	6428.6	5993.9	66			31084	-84762	4487.4	543.35	84
32884	-87578	6583.1	5777.9	66			31444	-88518	7335.6	522.78	84
27879	-86807	4482.6	2818.7	66			34730	-87761	6272.8	464.31	84
28644	-86944	5239.3	686.19	66			32182	-86107	4464.9	422.96	84
32211	-87338	5025.9	744.27	66			27605	-87964	5665.8	432.52	84
27139	-87699	5226.5	719.29	66			28385	-89275	6732.3	1136.7	84
29903	-88487	6190	898.58	66			32283	-87261	4559.1	1987.4	84
33219	-89138	5936.1	969.39	66			32925	-89421	6699.7	319.52	84
27754	-86608	4499.2	1042.9	66			32290	-87092	4725.1	707.78	84
30663	-89543	6072.4	833.75	66			31620	-91218	4488.2	605.99	84
33894	-84071	6597.9	2908.8	67			32494	-83423	6867.8	471.6	85
27569	-84891	6440.7	840.74	67			29751	-83589	6180	554.33	85
27549	-84679	6724.6	1007.2	67			32852	-85502	6495.1	666.45	85
29028	-86497	6113.8	1551.9	67			28236	-84304	5171.1	493.98	85
28515	-86266	5810.7	751.39	67			33275	-85945	6377.8	617.73	85
31529	-85536	4881.1	844.49	67			34492	-85920	6339.1	503.3	85
27849	-85804	5524	711.15	67			33987	-87656	7359.2	1664.7	85
27598	-86464	5500	930.96	67			28903	-85900	5193.8	613.31	85
30312	-86744	5430.5	823.32	67			28875	-85947	5045.3	856.38	85
31384	-87388	5630.9	7669.3	67			29670	-87259	5899.2	333.07	85
31388	-87319	5710.1	6191.2	67			29181	-88006	5057.7	705.27	85
27491	-89016	6729.6	1746.1	67			33053	-89872	6703.9	504.73	85
31510	-89649	7012.8	3630.9	67			29645	-89211	5276.7	413.24	85
29530	-90348	5775	921.23	67			29825	-89259	5214.2	634.25	85
30005	-87476	4307.7	1164.8	67			32308	-90708	5491.6	528.08	85
31930	-91620	5669	1601.7	67			29736	-89179	5111.1	1253.1	85
32305	-84380	7501.6	1026.6	68			29777	-90308	4042.8	577.57	85
30085	-82275	5860.3	2976.6	68			33106	-84183	6816.9	400.17	86
33819	-85167	6402.5	2570.8	68			29280	-84683	6032.5	500.44	86
29837	-86526	7310.8	779.92	68			31899	-84337	6123.8	443.51	86
33780	-85031	6533.2	1837	68			28812	-84640	4487.7	380.26	86
29048	-85770	6328.6	812.62	68			33051	-89040	7272.1	598.16	86
29031	-85943	6099.7	755.02	68			27491	-87750	4184.8	981.19	86
33654	-85483	6897.5	1196.5	68			27467	-88280	5851.9	507.12	86
29787	-86364	7422.3	2383.1	68			32077	-89210	5194.9	1117.7	86
28944	-86049	5947.8	779.23	68			32128	-89023	5360.8	429.82	86
28026	-85707	5470.2	1115.7	68			28626	-91317	5911	646.61	86
31487	-89796	6884.5	988.46	68			27725	-89413	4371	702.41	86
31505	-91451	5499.1	773.23	68			27727	-89616	4073.7	514.96	86
29706	-91262	6014.7	877.84	68			30831	-82727	5494.3	687.26	87
29391	-91773	5504.7	1227.7	68			32367	-84443	7543.2	432.91	87
29109	-91921	5329.4	1223	68			32631	-84987	6574.7	635.68	87
29759	-83246	5325.5	1388.3	69			30072	-84891	6110.5	486.3	87
29778	-83116	5617.6	1300.3	69			32223	-82851	5370.3	663.34	87
28139	-86049	5495.1	1246.9	69			32333	-84972	5573.9	739.5	87
30250	-87643	7017.3	2728.8	69			31232	-85770	6264.3	439.37	87
31075	-87232	7043.8	711.88	69			28972	-85826	7471.7	822.74	87
30220	-87446	7175.3	1665.7	69			31686	-86890	7214.8	482.83	87
33308	-88587	7055.2	737.35	69			27546	-84128	4801.4	481.88	87
29194	-88034	5813.9	786.73	69			31327	-85087	5335.2	767.98	87
34481	-88916	6273.8	1119.8	69			34141	-86968	6925.4	1435.6	87
28890	-90969	7312.1	1146.9	69			28752	-83791	4930.4	518.4	87
28766	-91020	7241.7	4914.7	69			28524	-86237	5856.3	1066.3	87
34705	-89008	5924.7	740.17	69			30550	-87991	7040.9	1005.8	87
28774	-91189	7030.2	2628.8	69			32473	-87780	5465.7	2047.8	87
32168	-89598	4967.1	1226.7	69			29624	-88377	7178.4	737.22	87
31913	-90058	5181.6	1049.9	69			33628	-90147	7123.7	2391.2	87
31452	-89989	5234.7	2488.3	69			27729	-87234	4525.6	441.08	87
31110	-85123	7077.3	5278.8	70			33672	-90025	7267.3	1587.5	87
33888	-85504	7165.2	933.64	70			31718	-90399	6326.6	489.24	87
29718	-85936	5571.4	807.9	70			29573	-90199	5139	396.4	87
30003	-87728	7131.2	9341.8	70			29738	-90578	4823.1	275.68	87
34187	-85392	5374.6	1345.5	70			29123	-91933	5370.5	1158.3	87
29742	-85752	5453.5	826.7	70			31899	-84054	6638.2	672.36	88
32608	-86970	5528.3	1001.7	70			32673	-84451	5398.9	441.51	88
32557	-89306	7113.1	1911.3	70			32620	-88199	7548	443.37	88
30975	-86295	5289.9	871.62	70			32649	-84243	5608	482.6	88
30552	-87000	5201	4104.1	70			28932	-85481	5667.4	359.68	88
32582	-89118	7301.4	1980.2	70			31555	-86024	5192.8	569.84	88
29978	-87715	4821.8	922.93	70			32561	-87112	6958.2	560.32	88
31142	-88527	5571.3	1066.7	70			33332	-85708	5007.2	281.14	88
32478	-88426	5679.5	1588.1	70			29474	-86421	4883.8	582.52	88
34342	-88860	5819	11128	70			29728	-86428	4765.2	711.98	88
32948	-90333	6152.1	1790.7	70			29678	-86573	4574.3	420.28	88
32956	-90203	6251.6	712.48	70			27574	-87126	4677	570.88	88
33122	-83401	7006	2135.6	71			29899	-88219	5713.5	443.74	88
30687	-82560	6301.6	753.68	71			27660	-86965	4849.9	485.48	88
32599	-85096	7059.8	790.83	71			33282	-88819	4340.6	1064.1	88
33492	-85154	7047.3	819.76	71			31399	-91827	5793.6	475.85	88
28040	-84228	5112.8	1044.8	71			28432	-83833	6451.8	910.57	89
30707	-85149	7183.7	7007.1	71			28283	-87518	6878	1325	89
27903	-84484	4734.3	4493.9	71			28322	-87638	6679.9	1701	89
32184	-87378	7352.8	966.85	71			29467	-85234	5116.9	404.59	89
27604	-85727	6034.6	897.64	71			30519	-89402	7086.5	778.97	89
32052	-87452	7015.3	1441.7	71			30482	-89228	7306.2	558.7	89
27436	-85982	5753.9	838.39	71			30190	-88663	5633.8	446.95	89
29841	-88236	7262.6	1013.7	71			28323	-90463	4577.5	1024.4	89
27140	-85674	5753	829.91	71			29470	-92078	5696.5	846.1	89
34377	-88975	5695.6	5845.1	71			30073	-90832	4285.9	556.87	89
28766	-90389	7262.7	791.98	71			31678	-86165	7262.2	825.15	90
29964	-84800	7207.7	2244.9	72			30540	-86240	6751.9	1461.8	90
30695	-85292	6974.2	10165	72			30543	-86167	6865.9	1258.4	90
30298	-84341	6259.6	1000.7	72			29142	-87949	6943.2	684.05	90
30262	-84213	6354.8	3369.7	72			28960	-87986	6701.4	796.68	90
30690	-85269	7044.1	3926.8	72			28954	-87761	6923.4	652.79	90
28209	-84626	5473.4	734.86	72			29022	-85687	5640.8	496.02	90
28579	-87859	6628.7	2965.7	72			30720	-90051	6695.3	427.59	90
28584	-88061	6398.6	1922	72			30236	-90960	6754.6	421.37	90
28569	-87784	6552	3118.1	72			33272	-89898	4729.9	438.22	90
29782	-87928	5076.1	1058.8	72			32937	-90138	4153.1	475.68	90
31322	-88186	5029.7	732.33	72			31183	-91176	4281.7	658.94	90
27503	-88992	5794.3	878.34	72			30470	-83984	6766.2	1683.8	91
32334	-90747	6745.9	6030.9	72			30502	-84102	6581.1	1096.9	91
30934	-89642	6162.3	957.3	72			31580	-84100	6060.2	614.61	91
32306	-90635	6868.7	6445.9	72			30587	-84309	5849.9	584.4	91
31010	-87099	4247.2	1268.6	72			31270	-87979	7648.9	1101	91
27661	-90059	4102.7	1292.2	72			28645	-85198	5766.6	1010.7	91
30774	-83307	7098.5	1415.2	73			27251	-85326	4992.2	375.51	91
30624	-83539	7047.2	719.57	73			32196	-86001	4413.4	312.14	91
30629	-85443	6867	1333.7	73			32279	-89404	6666.9	391.89	91
31344	-83750	5860.5	783.42	73			27816	-86865	4670.2	815.45	91
31628	-88300	7608.9	886.29	73			28346	-90259	4884.8	382.16	91
29942	-85555	4614	991.99	73			28737	-91749	5497.9	798.79	91
29406	-87799	6046.6	1921.8	73			32108	-83685	7486.6	360.68	92
29875	-85473	5082.6	1658.5	73			30134	-83900	6561.3	415.11	92
29264	-87609	6385.2	1107.2	73			33385	-83455	5753.5	375.03	92
30124	-88674	6000.9	1939.5	73			28469	-83952	4952.5	444.82	92
33733	-88375	6469.4	751.35	73			33304	-88176	7551.1	919.15	92
33766	-87768	6116.7	852.5	73			29883	-85116	5022.6	472.31	92
34409	-89163	5464.6	1589.7	73			28932	-86508	5999.4	370.52	92
32902	-90557	6404.9	935.43	73			30787	-89146	6412.2	429.54	92
29344	-91936	6487.2	3845	73			28415	-88117	3969	597.09	92
29328	-91819	6609.9	5653.1	73			33766	-85352	7117.7	1050	93
29340	-91649	6835.8	4155.5	73			32694	-84519	6036.2	482.2	93
31602	-83481	7424.6	10153	74			32858	-85131	6375.8	467.18	93
30217	-83632	7072.6	2312.1	74			33690	-85319	6926.9	506.32	93
30213	-83514	7210.1	1887.1	74			33507	-85464	5375.4	3476.5	93
29575	-83556	5837	940.97	74			29063	-85723	5879.3	418.25	93
29749	-84507	4687.2	3856.5	74			34691	-86024	6073.1	403.39	93
29834	-84394	4885.8	1163	74			28911	-84825	4597.3	507.47	93
30519	-86054	5147.4	982.13	74			32718	-86259	5575	372.18	93
29957	-88209	5858.1	2838.4	74			31105	-86634	5088.4	537.77	93
33101	-88592	5969.7	5396.1	74			28508	-83837	6902.8	1199.8	94
29541	-86105	4070.7	1290.1	74			29556	-83871	7099.8	440.44	94
29989	-88419	5670.6	3023.3	74			28541	-83643	7085.3	775.45	94
33101	-88448	6089.9	12177	74			28894	-83643	5959.2	625.69	94
33109	-88310	6272.6	11444	74			31100	-84300	6874.2	453.91	94
32483	-89481	4424.4	955.2	74			31302	-85134	7676.3	523.1	94
32408	-89581	4218	3974	74			30182	-84868	6086.3	593.13	94
29246	-91757	5534.3	800.38	74			29100	-85906	7299.5	721.52	94
31632	-83391	7614.3	1564.7	75			30270	-84897	6264.6	791.88	94
30239	-83779	6928.5	2164.9	75			31114	-87039	6928.8	1497.4	94
31000	-83974	6165.7	961.47	75			33192	-84023	5034.9	436.37	94
29567	-86717	6708.6	3047.6	75			33943	-84068	5251.5	426.02	94
32802	-85440	5430.8	908.26	75			32006	-88042	7279.8	1542.3	94
30159	-88292	7208.8	16768	75			30916	-85325	5488.1	1271.9	94
29557	-86590	6927.8	1088.6	75			29503	-87614	6361.4	741.07	94
30170	-88089	7458.3	8238.5	75			31105	-84830	4329.5	839.48	94
30601	-87744	5154.9	5150.4	75			33044	-87892	6787.6	380.82	94
31305	-87600	6352.4	969.76	75			32971	-88418	6774.6	395.04	94
30557	-87762	5116.4	6097.7	75			34531	-88337	6118	445.74	94
31897	-90865	7094	2000.4	75			32236	-88405	6254.4	267.96	94
31884	-90709	7337.6	2978	75			32248	-87137	5321.3	475.81	94
28285	-90090	6004.9	693.61	75			32105	-87398	4933.2	424.24	94
32551	-84687	5841.4	4318.4	76			28092	-89938	5286.8	543.24	94
32534	-84523	6115.4	3569.4	76			28375	-91480	4636.1	822.62	94
29556	-86200	5437.3	1060.3	76			29428	-86679	7376.8	970.03	95
29180	-86616	4835.3	5092.5	76			29681	-85712	6684.9	415.5	95
29209	-86500	4988.2	3795.1	76			29237	-86922	7243.1	412.76	95
33376	-90162	6839.7	779.42	76			33025	-86685	4527.7	512.85	95
32175	-90873	6721.7	1293.6	76			34477	-88498	5621.1	1053.4	95
32689	-87794	4156.1	859.4	76			30508	-88944	5869.3	1280.3	95
33099	-90248	6478.8	778.51	76			29211	-88250	4496.6	583.69	95
33092	-90824	7035.9	809.75	76			33391	-89359	6225.2	439.66	95
31016	-87056	4036.4	2344.1	76			28892	-90368	6751.3	390.44	95
29437	-89073	5067.6	772.52	76			29117	-90139	6477.5	645.36	95
27678	-89542	4182	1100.2	76			33786	-88192	4178.3	1259.5	95
27648	-89343	4431.5	1514.6	76			29328	-88268	4081.3	672.95	95
31579	-83627	7213.8	2089.1	77			29316	-88168	4235.4	666.37	95
30603	-82407	5800.3	1062.7	77			31131	-91867	5783.5	674.13	95
28885	-83673	6238.5	1446.7	77			30101	-91696	4634.6	635.1	95
31532	-85008	6031.6	1810.3	77			32795	-84071	6842.4	602.44	96
33049	-84986	5473.5	1054.9	77			30886	-83928	6006.3	1546.9	96
31515	-84887	6175.6	5423.8	77			28288	-84622	6388.9	720.37	96
28692	-86399	6018.1	974.98	77			28147	-85379	6153	416.03	96
32443	-89616	7134	2544.8	77			33335	-84778	5569.5	1174.5	96
28119	-86782	4928.8	1379.6	77			34291	-84615	5717.3	763.63	96
32507	-89431	7285.1	770.39	77			28551	-88420	6758.1	979.59	96
27432	-86996	4864.1	945.25	77			32548	-85536	4454.5	687.21	96
27133	-87277	5265	867.58	77			30750	-90630	6677.8	1764.8	96
32525	-90575	6700.7	1627.5	77			33757	-83852	7045.2	687.24	97
28632	-88002	4957.5	706.28	77			33736	-83861	7322.9	860.71	97
29689	-89440	4816.2	2290.6	77			29353	-84333	6128.4	413.23	97
29605	-89607	4630	8290.7	77			29061	-86074	5765.5	950.42	97
27697	-89672	4713.5	8125.8	77			29690	-87330	7216.5	463.18	97
29583	-89553	4787.4	3673.7	77			29040	-86203	5553.9	415.24	97
29480	-91335	4701.6	1075.6	77			29604	-89134	6903	572.15	97
31531	-84326	7501.2	3559.5	78			29192	-90003	6962.2	395.21	97
28976	-84702	6977.6	1371.5	78			27254	-89205	6253.4	164.79	97
32970	-85297	4360.2	1002.9	78			27979	-90818	6338.3	709.96	97
30348	-90412	6841.1	3805.6	78			31851	-91274	6747.5	1762.6	97
30217	-91093	7338	1077.6	78			33082	-89932	6149.3	632.32	97
32963	-88344	5942.4	1477.5	78			31833	-91083	6979.9	761.85	97
30334	-90211	7142.6	1489.1	78			34145	-89153	4894.7	461.1	97
34055	-90729	5960.3	1440.3	78			31718	-83042	6587.3	439.52	98
30001	-89968	4975.4	1094.2	78			33301	-85263	7523.4	1845	98
34016	-90587	6095.3	1938.5	78			29511	-85440	6980.4	703.62	98
33424	-86202	6801.3	892.35	79			28604	-83227	5153.9	542.73	98
33731	-88947	7284.2	953.43	79			31589	-83207	5254.9	645.61	98
30292	-88478	6786.2	949.03	79			31540	-82903	5730.6	477.61	98
33589	-88674	7336.9	1087.8	79			27503	-84761	6146.5	1001.5	98
32724	-88024	5959.4	1382.8	79			29278	-84971	6725.1	411.12	98
33633	-88818	7211	1157.5	79			31546	-82972	5519.6	671.42	98
30900	-88237	6907.6	1756.9	79			33517	-87800	7443.1	456.06	98
34650	-87855	5610.5	1156.7	79			29829	-87449	6790.1	448.01	98
27868	-83425	6605	2982.7	80			29726	-87272	6816.9	617.01	98
29724	-87025	6786.8	1004.1	80			33789	-88697	7237.6	418.48	98
34093	-85193	5472.7	1311.2	80			27270	-86857	5242	1105.7	98
28988	-87729	6715.1	1241.7	80			29975	-87213	4269.5	493.52	98
34069	-85068	5577.9	2589.5	80			33953	-90223	6658.7	524.5	98
29107	-87791	6505	1730.5	80			31811	-90437	6663.5	474.74	98
29494	-87251	6489	1032	80			27308	-88359	4785	365.72	98
33102	-88448	6070.6	1809.9	80			30409	-91427	6672.4	387.91	98
33122	-88272	6334.8	979.57	80			29845	-89062	4169	1044	98
34607	-89175	5423.1	1296.4	80			28825	-89976	4510	363.39	98
31391	-89630	5210.6	759.93	80			29343	-84528	7411.7	472.78	99
31263	-89712	5104	818.71	80			31567	-84836	6302.9	494.9	99
30025	-83211	4718.5	1002.7	81			32363	-85246	6547.3	528.65	99
31942	-85702	6567.6	1026.6	81			29803	-86777	7277.1	393.85	99
28184	-85194	5897.7	1589.9	81			32338	-85407	6437.9	1334.7	99
29791	-87092	6934.3	2905.1	81			29495	-86252	5946.4	409.7	99
34172	-84971	5059	2048.2	81			28183	-87218	6620.2	553.04	99
28152	-85048	6086.9	863.97	81			34139	-87907	6565.1	1005.4	99
33560	-86700	6870.2	3015.3	81			30896	-86083	5268.8	431.74	99
34124	-84793	5204.4	2282.4	81			32395	-90292	7551.1	1148.2	99
34761	-87890	6254	1701.9	81			30985	-86277	5088.7	950.72	99
27624	-87716	5806.7	702.31	81			31263	-88649	6431.1	1214.3	99
32377	-87710	5771.1	1410.5	81			33663	-87131	5034.8	1570	99
34747	-87975	5947.9	890.72	81			33804	-87335	4758.1	839.87	99
33725	-87050	4390.2	3114.5	81			29018	-87424	5359.7	422.84	99
29872	-88152	5912.5	876.39	81			28893	-89971	7058.4	1463.5	99
28862	-88759	6724.2	6730.1	81			29480	-85439	4199	428.95	99
30013	-89942	5977.1	1261.2	81			33720	-87239	4849.7	929.04	99
33716	-86944	4492.1	2494.3	81			33704	-86295	4714.5	420.62	99
28825	-87830	4540.1	819.78	81			28849	-90292	6908.3	401.46	99
29727	-90542	5979.9	776.42	81			29219	-90927	6734	429.4	99
28736	-90944	5882.8	836.14	81			29092	-90130	5739.8	400.27	99
31668	-91531	5117.6	1592.3	81			31795	-88527	4105.9	408.43	99
31277	-82723	5428.1	11956	82			29957	-84533	6982.8	629.69	100
31275	-82592	5596.6	7917.7	82			29985	-84392	7190	450.25	100
31232	-82648	5780.4	863.02	82			29656	-84848	7325.2	573.59	100
29963	-84770	6356	954.99	82			33981	-87241	7006.5	1374.5	100
30515	-87249	7401.7	919.41	82			29733	-86602	6323.2	788.94	100
33661	-85130	5816.6	4432	82			27316	-86955	5923.1	347.5	100
30405	-87279	7269.8	3364.4	82			27687	-88424	6476.8	548.33	100
33656	-85027	5975.1	12311	82			33470	-89821	6777.4	739.08	100
30375	-87092	7494.2	1269.3	82			29997	-88263	4272.5	599.9	100
28106	-86075	5756.9	763.74	82			32798	-88444	4145.8	646.66	100
30393	-88314	6309.1	1296.9	82			29603	-90392	5292.2	488.18	100
34152	-88433	6246.9	784.68	82			29591	-90546	5117.2	390.33	100
28852	-88979	6492	3195.6	82			31522	-91200	4564.1	390.66	100
28765	-87474	5902.2	1359.7	82			28096	-83256	6410.6	534.78	101
30186	-89864	4554.3	1068.1	82			30879	-83674	7234.4	376.18	101
32506	-91311	4839	2424.6	82			31030	-84301	6839.8	368.24	101
28596	-91397	5031.6	811	82			32427	-84806	7461.6	577.92	101
31417	-82528	5770.8	801.81	83			30381	-86745	6461.7	482.66	101
33668	-84989	6058.6	4286.2	83			30207	-83320	4687.1	420.94	101
29640	-84939	7056.6	810.9	83			33372	-86830	6691.4	872.11	101
34236	-86151	6452	3073.1	83			32937	-86807	6013.1	750.21	101
31510	-86781	7120.2	2043.5	83			33439	-87009	6679.8	640.28	101
30071	-85095	6298.5	830.28	83			34311	-89155	7004.9	528.84	101
31312	-86886	7096.2	1062.6	83			29386	-90489	7036	685.43	101
28261	-86853	6278.2	4487.6	83			30938	-90700	7061.3	485.2	101
31322	-86836	7249.2	4464.4	83			32349	-90297	6100.8	232.06	101
34308	-85892	6607.2	5366.3	83			28598	-90139	4655.2	713.63	101
31207	-84809	4466.5	744.4	83			32555	-91424	5373	539.32	101
28340	-86902	6472.1	3702.4	83			31521	-91217	4183.4	523.3	101
31637	-84774	4760.1	1136	83			31917	-83421	6625.4	485.08	102
28457	-86853	6857.9	2454.3	83			33050	-84595	7012.9	1807.1	102
31192	-85646	4637.4	737.9	83			29406	-85205	7409.9	619.2	102
28396	-86889	6621.4	1429.4	83			28750	-86192	7046	578.27	102
31130	-86677	4609.9	787.04	83			33219	-83497	4992.3	428.44	102
28684	-90340	4051.5	5169.3	83			31737	-87315	7117.4	448.23	102
33295	-83642	7183.9	2581.7	84			29697	-87972	7124.6	344.57	102
33633	-84970	6895.1	957.88	84			32872	-89250	6423	354.87	102
33700	-84899	7276.3	992.62	84			30770	-90917	7349.3	524.52	102
33694	-85074	7025.8	1389.4	84			34452	-88568	5548.6	592.28	102
33703	-84675	7029.9	2945	84			34186	-89743	4921.8	385.54	102
33718	-84897	7109.8	3306.2	84			33087	-90936	5852.4	424.6	102
33687	-84916	6296.2	2790.5	84			28717	-91677	4799.7	2717	102
34164	-88194	7086.5	3237.3	84			29044	-84055	6549.8	542.57	103
30474	-87399	5766.3	764.41	84			29051	-82823	5131.1	498.19	103
30202	-89294	6145.1	1769.6	84			28799	-86766	7169.6	574.95	103
32325	-89448	5833.6	1026.8	84			28999	-82867	4897.7	531.4	103
32092	-89282	5614.4	3026.5	84			28922	-86984	6341.4	548.62	103
28659	-90632	5897.8	1585.7	84			30999	-85130	4423.3	407.26	103
30352	-89712	4356.1	1490.4	84			27679	-87379	4949.2	330.49	103
30031	-89855	4019.7	1263.2	84			32100	-90251	6894.9	571.25	103
30172	-90289	4745.7	880.13	84			31693	-89161	5627	1335	103
30973	-90877	4611.8	1268.9	84			31654	-88936	6078.2	525.13	103
30736	-90755	4545.7	1009.6	84			27880	-90984	6081.3	2313.1	103
28364	-90839	3991.9	811.42	84			33954	-88414	4411.8	883.44	103
32855	-91280	4047.5	2851.5	84			29642	-91615	4623	532.34	103
32810	-83528	7138.9	1177.2	85			28349	-83382	6189.7	453.76	104
32623	-83697	6701.2	3760.3	85			29628	-84798	6880.1	407.25	104
32595	-83180	6044.6	6782.9	85			34686	-86607	6666.7	1068.7	104
28484	-83755	6516.2	1425.1	85			33528	-89467	6965.7	1173.2	104
28439	-83025	4794.2	1258.9	85			28216	-88876	5250.6	1991.8	104
33674	-85531	6588.5	1468.2	85			30936	-88778	4262.4	690.59	104
29605	-85501	7309.5	937.79	85			30860	-88848	4122	1128.1	104
33744	-85385	6770.4	2934.6	85			32008	-82938	6466.9	990.66	105
29628	-85304	7435.1	816.76	85			31318	-83819	7039.8	571.47	105
33726	-85279	6924.2	1312.5	85			32450	-84355	6937.7	554.76	105
29528	-87606	7035.2	9281	85			29749	-84729	6680	709.6	105
28755	-86863	6580	659.57	85			31988	-84772	6061.6	506.2	105
29538	-87490	7171.5	8495.9	85			30831	-84080	5100	2036.5	105
27402	-86863	5963.1	1057.2	85			30024	-88031	7413.2	452.68	105
32463	-90546	6635.2	2988.7	85			30129	-87847	6905.2	296.92	105
32465	-90368	6851.9	12038	85			30084	-88168	6471.6	476.63	105
27885	-90705	6139.9	1521.2	85			30041	-88296	6324.6	369.55	105
28313	-91231	4907.6	1407	85			28399	-87368	5634.5	355.25	105
33013	-83330	6784.5	1423.5	86			34597	-90044	6296	963.5	105
33024	-83159	7000.4	1904.3	86			27519	-90005	5794.4	355.91	105
29438	-86015	6709.5	1707.8	86			32299	-83899	7368.8	501.9	106
29109	-87490	5670.1	1634.5	86			32511	-84518	6964.9	485.44	106
33089	-89215	6188.7	827.22	86			28903	-84322	7209.7	346.6	106
34709	-88117	5346.1	3112.4	86			33444	-84877	7263.4	287.48	106
31658	-88505	4577.2	2091	86			28711	-84077	4860.4	526.64	106
31998	-90063	5278.6	926.79	86			30584	-87162	7234.3	422.72	106
31644	-91475	4693.4	1474.9	86			28873	-84016	4874.1	426.57	106
31691	-91357	4849.7	2436.6	86			28862	-84103	4738.2	649.16	106
30968	-83955	5940.7	718.71	87			31067	-85015	5071.1	478.87	106
33674	-85994	6737.5	908.14	87			27336	-85689	5142.9	593.09	106
33619	-85096	5226.7	2143.3	87			28670	-87648	6702.5	2197.4	106
29347	-86595	6758.2	2272.8	87			28135	-84579	4399.3	347.28	106
29271	-86428	7024	1945	87			28972	-84518	4899	288.67	106
32217	-87208	5857.5	1322.5	87			28627	-87485	6911.3	827.96	106
30155	-89514	6684.2	1094.1	87			28990	-84648	4743.5	610.7	106
31235	-90367	7280.2	879.84	87			30175	-90166	7411.1	869.26	106
33414	-89947	6791.8	1186	87			33042	-87834	3968.9	523.6	106
32457	-90276	6900.5	5147.3	87			30645	-90926	5257.5	1303.6	106
30487	-90201	5052.9	2239.2	87			28236	-84134	6822.9	508.98	107
29772	-84610	6116.9	1138.7	88			28351	-84231	6705.4	518.36	107
29746	-84928	5870.2	1124.8	88			28898	-82785	5187.7	534.34	107
33611	-85838	6608.8	6528.2	88			32485	-83554	4694.9	1128.4	107
29615	-85179	5538.1	3173.9	88			30385	-87412	7010.7	421.44	107
33631	-85726	6753.3	18697	88			27197	-88113	5822.6	1482.8	107
33281	-84107	5039.2	5546.3	88			27132	-87180	5274.6	404.28	107
29549	-87602	7056.1	963.2	88			33300	-88524	6250.4	372.71	107
34337	-89110	5123.3	2320.2	88			31661	-86736	4660	1143	107
32134	-84205	7337	2937.5	89			32939	-88085	5549.8	580.59	107
31161	-83645	5463.4	3022.6	89			32966	-88191	5300.7	461.66	107
30737	-85287	6982.9	1143.8	89			28649	-87118	4179.7	315.97	107
30234	-86600	7104.1	4069.4	89			27789	-90416	4824.1	879.37	107
33360	-83390	5344.7	2693.8	89			30862	-91031	5380.3	802.08	107
31155	-83484	5565.6	1025	89			27797	-90242	5043.2	910.06	107
30181	-86679	6962.7	1693.5	89			29729	-92065	5625.5	408.51	107
27647	-87388	6674.8	1125.5	89			31331	-82582	5755.1	471.76	108
27648	-87219	6595.1	1108.1	89			28801	-83770	6171.1	1257.1	108
29073	-84565	4377.3	836.18	89			28771	-83788	6020	568.42	108
33811	-88057	7194.5	912.59	89			28850	-86221	6592.8	2443.2	108
31527	-90769	7409.4	977.07	89			32894	-84705	4887.9	1262.4	108
32048	-83078	5835	986.1	90			31018	-87592	7375.8	326.24	108
31445	-82914	5650.9	1575.3	90			28821	-85941	6789	594.16	108
31601	-82814	5917.8	1592	90			29696	-88188	7355.8	478.79	108
31071	-83558	6150.9	603.63	90			32995	-84796	4778.7	490.69	108
27285	-84770	6360.9	926.04	90			32491	-89780	5954.8	488.01	108
33436	-87576	6551	966.89	90			27510	-87529	4447.5	458.08	108
30960	-89231	7276.1	1139.9	90			31372	-89064	5547.5	448.34	108
27352	-87238	5668.1	2046.5	90			30689	-91041	5430.4	611.39	108
31853	-87133	5110.8	879.64	90			28621	-87011	6467	563.49	109
27566	-87364	5114.2	1130.4	90			30598	-86557	5307.6	808.87	109
34608	-89542	5093.3	3310.3	90			34492	-88473	6993.1	544.54	109
33447	-89147	6524.5	1217.6	90			31448	-85772	5240.9	378.73	109
29392	-91955	6471.2	969.81	90			28123	-88646	6344.2	1261	109
33530	-90311	4957.9	720.12	90			32361	-87603	6069	492.9	109
29339	-91829	6613	1219.6	90			27423	-89120	5028.6	798.48	109
34622	-89378	5263.8	1245.5	90			30634	-87307	4102	429.89	109
31419	-82354	5402.4	1436.7	91			28424	-87897	4034	372.21	109
33276	-83355	6011	3942.1	91			28256	-89677	5544.4	536.25	109
29625	-86589	5655.4	746.28	91			32622	-85955	7610.2	594.63	110
31230	-88562	7180.1	10567	91			34403	-86105	7108.9	468.52	110
31229	-88486	7330.4	7319.4	91			33777	-86680	7370.4	612.66	110
32468	-89173	7403.3	853.04	91			34300	-86386	6752.6	335.96	110
33751	-86997	4512.7	923.43	91			33723	-86901	7089.1	1443.8	110
30053	-91081	4010.4	1011	91			28988	-84407	5176.7	377.96	110
31638	-91750	4540.2	706.07	91			33851	-85998	6037.6	336.31	110
28732	-83320	6645.9	6533.6	92			33048	-86863	6882.5	431.83	110
29724	-82789	5046	7511.4	92			27968	-85555	5539.1	346.79	110
34098	-85474	6838.4	1922.1	92			31779	-87457	6522.8	438.12	110
29715	-82766	5071.3	8763	92			32035	-87509	5173.8	390.41	110
33671	-85291	6978.6	21713	92			30156	-89313	6266.4	892.12	110
29726	-82583	5346.2	3472.8	92			31309	-88174	5103.1	760.14	110
27703	-85896	6533.8	1537.4	92			30175	-89118	6503.7	737.9	110
27733	-85744	6759.8	1135.6	92			27911	-90535	6772.9	506.58	110
27342	-85821	6455.8	1356.1	92			28141	-90626	6672.2	323.48	110
30381	-87818	7017	1017.5	92			33084	-89796	5228.4	523.83	110
30422	-87789	6712.1	1101.8	92			27715	-90546	6039	436.29	110
30789	-89751	6966.8	1151.4	92			30146	-91219	6173.4	552.87	110
27336	-88775	6047.2	697.22	92			31053	-82994	7119.4	922.52	111
30462	-90244	6130	961.48	92			32171	-82962	5832.2	985.97	111
30642	-90045	6035.1	1799.8	92			32198	-82768	6213	812.27	111
32507	-83668	7514.7	1793.2	93			29198	-86111	6524	1531.7	111
28014	-83393	6451	980.92	93			33729	-86682	7632.3	413.21	111
32519	-84235	6780.7	648.22	93			32546	-87498	7396	3699.5	111
32835	-84423	6295.8	2190.7	93			34492	-87692	7145.6	417.85	111
30185	-84324	6371.8	971.71	93			30005	-85882	5218.9	492.26	111
33719	-85290	6503.3	3378.4	93			30813	-86059	5617	408.13	111
31253	-87623	6831.2	1231.8	93			29516	-86091	4356.5	659	111
30345	-84204	4940.2	926.22	93			27562	-88043	6494.1	460.39	111
29322	-85476	5205.3	690.32	93			28673	-88181	5998.1	361.36	111
33647	-87941	4955.8	1093.7	93			29705	-89112	4940.9	508.74	111
33525	-88067	4732.3	3624.2	93			30913	-90751	5380.6	430.08	111
28496	-89082	6212.9	4409.7	93			29495	-89738	4253	705.51	111
28927	-91706	7026.3	1649.8	93			30845	-82743	6305.3	1044	112
28894	-91566	7094.5	4444.8	93			31718	-82349	6191.6	437.61	112
33437	-90544	4628.3	3422.7	93			30886	-82823	6114.1	426.92	112
32453	-85193	7129.2	995.04	94			31829	-86180	7683.4	686.53	112
29888	-83417	5549.4	2978.7	94			33144	-86734	7025.5	684.31	112
34488	-85943	6781.4	2248.8	94			30027	-83926	4975.9	893.18	112
28788	-84745	5787.1	972.81	94			32835	-85325	5285.3	1476.6	112
27518	-84504	4905.3	1042.9	94			32507	-86244	5822.4	347.5	112
33357	-86652	5520.4	1654.3	94			33810	-87043	6182.1	591.79	112
30409	-88326	6559.4	1878.8	94			32655	-86273	5676.9	899.33	112
30476	-88119	6610	4285.9	94			33218	-87483	5860.5	868.05	112
32309	-89902	7223	2673.6	94			28881	-85250	4220	549.92	112
33284	-88331	6376.8	1669.8	94			28596	-85961	4290	387.49	112
29910	-89930	6830.8	2101.5	94			34421	-88509	5248.4	629.07	112
33897	-84895	4470	841.23	94			28815	-86106	4093.5	376.36	112
30616	-87888	6762.6	1169.3	94			29185	-89649	4586	643.13	112
30029	-89808	6938.2	7396.2	94			28720	-89839	4209.5	547.29	112
32930	-90171	6936.1	1633.5	94			33736	-83954	6548.4	2167.2	113
29800	-89666	6889.9	1576.6	94			33740	-84125	6359.5	745.45	113
28199	-88010	4644.9	1195.2	94			33839	-84508	5930.6	568.8	113
30021	-88816	6081.9	992.29	94			33974	-84700	5753.6	1120.8	113
32856	-90314	7325.2	1227.4	94			28749	-87825	7087.4	544.7	113
29131	-91761	7050.7	5220.5	94			27166	-85911	5476.9	606.63	113
27382	-88349	4826.5	851.28	94			29943	-90414	7019.5	406.53	113
29608	-88160	4312.6	1174.1	94			27843	-86913	4396.2	476.86	113
27494	-88552	4573	992.65	94			29235	-91884	6652.4	589.47	113
30449	-88507	4075.2	735.65	94			29272	-91821	6781.9	626.74	113
29678	-89251	4247.1	852.13	94			33449	-90385	5347	856.16	113
29320	-83358	6265.6	1895	95			30885	-91921	6246.7	504.06	113
32114	-83736	6553.7	1041.7	95			31360	-89564	4279.2	1281.5	113
30820	-85069	6257	1862.8	95			29014	-89912	4522	651.79	113
30806	-84911	6436.6	3405.8	95			30787	-91119	4093.1	2873.2	113
34500	-85999	6695.2	2227.7	95			30144	-84893	6916.3	536.61	114
30802	-84763	6602.1	1208.6	95			31612	-85951	7240.5	944.1	114
30118	-88765	7155.2	4244.6	95			31616	-85833	7405.2	895.13	114
32911	-84697	4250.7	1682.4	95			29243	-85998	7163.3	452.6	114
31714	-86396	5125.6	9838.1	95			34691	-87403	5668.7	447.92	114
30084	-87756	6605.4	712.79	95			29185	-88853	6869.3	393.98	114
31706	-86246	5278.7	3883.7	95			28087	-86944	5194.4	575.59	114
29889	-90414	7255.2	3645.6	95			34704	-87444	5481.6	563.15	114
31157	-89070	4421.5	923.14	95			28419	-87261	4613.3	652.57	114
29329	-83134	6527.2	639.9	96			28343	-87461	4414.5	672.89	114
29970	-84896	6155.3	3677.5	96			29395	-90643	7100.9	1077.8	114
32608	-85735	6387.6	1021.7	96			30961	-87914	4270.6	510.41	114
29987	-84793	6385.8	938.48	96			32373	-91336	5570.1	532.38	114
27668	-84687	5056.6	1731.8	96			33338	-86111	7281.9	1034.5	115
31761	-86079	6155.1	814.54	96			31410	-85434	6227.9	535.71	115
34267	-86077	6289.8	810.43	96			32216	-84452	5814.1	363.62	115
31510	-88109	7110.1	1374.9	96			34547	-85762	5895.7	561.21	115
32860	-89010	7140.4	1545.3	96			34310	-86177	6407.4	381.64	115
29343	-85760	5276.7	765.96	96			31191	-85403	5391.8	623.92	115
31699	-88504	6708.3	2822.6	96			27339	-87151	5943	357.96	115
27573	-87469	5289.7	1146.1	96			30415	-86700	5053.2	406	115
29850	-89670	7206.1	1755.1	96			30171	-90660	6417.4	567.48	115
27936	-87478	5002.8	2279.8	96			30132	-91040	5955	533.77	115
27431	-87699	4870.6	1452	96			27741	-89073	4724.7	598.08	115
30488	-87893	5459.3	1715.5	96			33810	-90120	5783.8	415.78	115
31711	-88361	6876.1	1225.7	96			27638	-89309	4437.1	348.65	115
29869	-89505	7468.7	2268.2	96			33803	-89864	6179.1	568.1	115
31638	-86546	4449.4	779.7	96			29624	-89852	4440	532.47	115
27783	-87733	4630.4	3088.5	96			29549	-89861	4758.4	970.33	115
31255	-87381	5500.1	1461.5	96			34596	-85195	7068.3	951.39	116
30507	-87747	5664.1	634.49	96			34584	-85255	6930.7	564.47	116
28932	-90291	5735.3	3421.6	96			31775	-85642	5821.1	503.96	116
28633	-91317	4927.8	1111.5	96			33089	-84783	4826.7	599.91	116
28618	-91220	5082.2	1008	96			33055	-84957	4586.1	1885.9	116
28668	-90426	4240.1	878.92	96			32100	-88508	7514.2	328.97	116
33126	-84697	6766.4	993.35	97			27725	-86240	5183.5	449.32	116
29323	-84789	5927.6	1619.6	97			34795	-87758	5843.9	617.74	116
29543	-84855	5854.4	1672.3	97			32546	-88678	6931.2	584.84	116
32656	-84815	6489.2	1188.6	97			31973	-86830	4562.9	548.34	116
29547	-84696	6050.9	778.75	97			31258	-90626	6982.7	373.73	116
29592	-84565	6151.2	1150.2	97			28730	-83426	7093.7	6457.3	117
32229	-85457	5238	1992.3	97			31623	-84387	7657.7	575.73	117
30821	-88306	7300	1068.6	97			31628	-84520	7435.4	512.34	117
31063	-88094	5769.5	1591.1	97			33805	-86483	7172.8	941.11	117
31151	-89623	6114.4	1666.3	97			28706	-85109	5935.6	458.47	117
30644	-90213	7460.9	1820	97			28851	-85092	6134.5	449.59	117
29331	-91822	6617.4	5963.8	97			34513	-85191	5519.3	597.47	117
28712	-90377	4023.2	778.59	97			31384	-86481	5279.9	487.78	117
30108	-91239	4696.2	1946.2	97			31371	-87548	5142.9	366.39	117
29933	-90703	4908.9	963.95	97			31887	-89470	6014.4	739.84	117
31340	-84119	6411.8	1089.2	98			28325	-88251	4768.5	515.17	117
28476	-85731	6561.6	1151.2	98			28339	-88146	4914.2	480.19	117
33612	-86068	7133.7	13500	98			32400	-88630	4422.9	1256	117
30289	-85104	6544.3	1066.5	98			31649	-84014	7262.8	496.73	118
30722	-84766	5596.8	964.82	98			30782	-84327	6924.7	417.85	118
31693	-87156	6593.1	1496.8	98			28841	-84570	7029.1	561.36	118
30796	-87164	6260.7	1802.2	98			28644	-86470	6682	316.22	118
31389	-85348	5195.8	798.75	98			29064	-85970	5501.6	380.95	118
34292	-86450	4734.6	3249.8	98			30332	-87566	5854.2	313.22	118
30777	-87134	6580.8	1254.9	98			30762	-87999	5906.8	505.47	118
30691	-86191	4486	1437.2	98			31732	-88889	6979.7	444.48	118
27943	-85946	4416.9	1157.1	98			33267	-90933	6115	505.74	118
30580	-86557	4096.8	8583.8	98			33038	-82988	6954.4	680.5	119
34153	-86544	4524.6	2559.7	98			28438	-84905	6188.1	940.91	119
30338	-89515	7377.2	1187.1	98			33599	-86374	6465.5	358.48	119
30574	-86758	4086.7	5237.7	98			28043	-85042	5088.2	630.84	119
28780	-89664	6658.5	1119.4	98			33543	-86591	6154.9	697.06	119
33619	-85900	7359.4	1967	99			28035	-84914	5236.3	631.26	119
29635	-86853	6235.5	2066.8	99			33756	-88449	6918.3	551.03	119
29442	-86776	4164.9	939.42	99			29903	-88771	6261.6	391.16	119
29396	-86633	4201.6	1128	99			29902	-91157	6977.6	510.7	119
33404	-90518	4657.4	2453.9	99			29004	-91702	6106.2	418.09	119
31183	-84864	6557.4	1025.5	100			31383	-83371	7037.4	458.93	120
32070	-83478	6335	6835.7	100			27948	-85738	6364.5	420.18	120
33595	-86193	6983.7	2919.4	100			30787	-85302	5956.8	429.43	120
32331	-84293	6015.9	1216	100			30644	-84991	4822.8	1299.8	120
31449	-86035	5936.2	1357.3	100			28796	-84838	4562.3	579.07	120
28939	-83200	4676.2	805.74	100			28807	-84927	4437.2	862.19	120
31444	-85909	6099.1	3142.8	100			33812	-90249	7068.9	868.15	120
30749	-87694	7241.1	992.71	100			33644	-87674	5539.9	400.48	120
31168	-86152	5301.5	1590.7	100			32974	-84552	7680.9	468.52	121
30997	-86398	4858.4	6012.3	100			27660	-85911	6244.5	362.67	121
29043	-88238	6044.1	3628.8	100			29517	-85642	5977.3	560.35	121
30848	-86490	4735.7	8314.3	100			27737	-85779	6380	330.2	121
29124	-88136	6105.4	981	100			28705	-85263	5091.9	340.36	121
28183	-87292	5043.7	1492.6	100			27976	-87263	5390.2	411.47	121
28039	-89310	6182.5	2733.2	100			31881	-89336	7016.6	1223.5	121
28975	-88153	6291.7	2405.2	100			27317	-86205	4332.3	738.65	121
34266	-90051	6457.7	4789.8	100			27946	-87278	5195.2	476.71	121
30275	-90690	7244.5	937.75	100			29998	-90508	7010.1	336.71	121
34264	-89923	6653.8	1350.4	100			33755	-83939	7244.7	621.55	122
28961	-90097	5983.3	1563.4	100			31495	-83998	6559.6	3114.4	122
29377	-83347	6329.6	1234.3	101			32333	-84040	6015.1	400.58	122
30066	-82565	6146.7	912.03	101			30261	-90184	6974.4	507.57	122
32076	-83573	6241.1	9825.5	101			29530	-87770	4434.9	450.78	122
28997	-84285	6517.5	1443.3	101			29704	-89257	4755.5	417.35	122
28328	-85254	6927.8	938.98	101			32778	-91302	4158.6	502.12	122
29573	-86089	6146.9	4573	101			31913	-84865	6021.3	778.52	123
29608	-86233	5972.2	2021.3	101			34143	-87868	6784.9	636.15	123
29443	-86385	6051.5	3790	101			27388	-86621	5604.6	420.12	123
31757	-86402	5192	1066.6	101			30648	-87826	6558.4	452.09	123
29302	-86591	6029.4	2982.1	101			33946	-87630	4683.4	572.39	123
31578	-86662	4708	1209.3	101			29596	-89473	6651.4	530.36	123
32569	-88876	7227.8	669.55	101			28007	-90014	4061.5	1891.7	123
27746	-86576	4848.4	795.16	101			27937	-89879	4322.4	631.25	123
27617	-86992	4245.6	3536.6	101			33179	-82997	6715.3	481.69	124
27586	-86802	4419.5	1148.7	101			32056	-84086	6625.2	482.13	124
27563	-86475	4715.2	985.17	101			28067	-84166	6432.3	427.39	124
31960	-87933	4834.6	859.46	101			32772	-85367	6509.2	818.06	124
28970	-90279	5938	1297.6	101			32916	-85301	6619.6	600.92	124
31403	-89301	5319.7	1637.6	101			30503	-87492	7215	482.3	124
31633	-88356	4359	798.83	101			31742	-86228	6045.7	283.55	124
31971	-85658	7729.9	926.69	102			29788	-86584	5507.5	497.62	124
32464	-82634	5566.2	901.63	102			34785	-88367	6343.9	1690.9	124
29716	-85173	6308	4239.5	102			29785	-86422	5629.3	490.42	124
29442	-88182	7031.2	994.38	102			28793	-89332	6863.8	430.71	124
31825	-88488	7156.6	1214.9	102			29694	-86406	4387.6	510.21	124
29969	-88925	6720.6	647.64	102			27391	-88627	5201	450.27	124
31891	-85819	4795.6	1084.3	102			32688	-90433	5886.7	1948.6	124
32470	-88537	6659.7	877.4	102			30475	-90768	4843.4	565.49	124
31871	-86249	4337.9	1051.6	102			30715	-90926	4061.3	2150.3	124
28155	-88520	4997.7	5119.5	102			28223	-83285	5723.5	758.11	125
27494	-89888	4523.9	5941.4	102			30189	-85950	7346.3	710.48	125
27535	-89780	4685.7	6143.6	102			33635	-84012	6242.7	420.93	125
32381	-91533	5225.7	1697.7	102			33600	-83994	6481.9	548.38	125
32553	-84838	5552.9	5107.2	103			27781	-86017	6928.9	576.61	125
29291	-84981	5747.4	1988.3	103			28201	-83777	4545.4	666.31	125
28224	-88387	6733.7	1036.8	103			27785	-87593	6950.8	896.53	125
29643	-88689	7098.9	975.32	103			33872	-88987	7191.8	498.77	125
30661	-89075	7338.5	1504.9	103			28844	-90542	5873.8	497.07	125
28176	-88139	6615.5	1357.3	103			30650	-90628	5379	559.97	125
29651	-88477	7285.4	1811.2	103			28632	-90516	5722.2	391.2	125
28508	-88399	6064.4	739.28	103			29712	-91878	6772.1	360.64	125
28585	-90822	6272.6	1453.1	103			32864	-82907	5601	447.88	126
32448	-89493	4415.9	1887.2	103			28002	-84069	6852.7	473.18	126
32129	-89521	4340.3	4061.6	103			32757	-83318	5222.5	532.16	126
31618	-83810	6877.1	1259	104			31820	-83742	5550.4	439.21	126
31617	-83702	6993.4	1270.4	104			27356	-85954	6363	507.59	126
31590	-83837	6695.7	1178.6	104			32297	-85724	6046.9	525.71	126
31074	-87889	7286.4	7609.7	104			32139	-85789	5662.7	556.92	126
30403	-84696	4977.7	827.46	104			28445	-86304	5872.7	402.4	126
32856	-86319	4647.3	2696.9	104			32700	-86366	5476.8	396.19	126
29348	-88656	7563	788	104			31431	-87518	5057.5	395.34	126
32671	-86582	4299.5	1917.3	104			32661	-88116	5392.3	920.12	126
27893	-87247	5452.7	1028.3	104			33775	-88654	4936.3	649.63	126
28722	-89108	6586.8	783.45	104			27717	-88173	4198.3	495.02	126
32650	-86443	4348.8	8110	104			33325	-88356	4153.6	625.48	126
28581	-88935	6816.6	1977.1	104			30893	-90031	4738.3	635.15	126
31261	-89791	6149.3	1166.3	104			30857	-89879	5045	439.41	126
32771	-86254	4468.9	1660	104			32100	-91806	4823.9	477.04	126
31653	-89531	6763.2	892.55	104			29103	-83093	6648.7	613.45	127
31350	-89580	4993.2	1892.9	104			33173	-83879	7394	541.58	127
31479	-91322	5279	1058.9	104			29044	-83346	6734.7	427.61	127
29230	-91364	4309.5	1614.9	104			32435	-86805	4824.9	1924.7	127
31894	-82974	6394.1	2538.9	105			28372	-89106	6196.8	697.05	127
29156	-90236	6938.4	999.85	105			30557	-88890	6127.9	435.76	127
29111	-89698	7250.8	848.93	105			30121	-91550	7113.5	533.93	127
33541	-87697	4233.8	782.32	105			28754	-87979	4636.3	467.6	127
28963	-90282	6776.3	2361.4	105			31188	-86745	6598.3	646.95	128
28924	-90508	6586.7	4725.9	105			28115	-87663	6713.9	361.6	128
32912	-89578	5701.7	1386	105			31608	-89171	6380.4	788.2	128
31522	-84058	5667.6	2704.2	106			31371	-89358	7405.8	508.5	128
32467	-85603	7489.9	919.34	106			29562	-89419	5304.5	1061.9	128
30545	-86827	6889.6	1182.3	106			32952	-89884	4780.1	390.26	128
32211	-84406	4397.7	1092.3	106			28787	-84157	7203.4	353.76	129
27945	-85552	5956	3557	106			31507	-84531	7669.5	379	129
30868	-87141	6896.2	1199.7	106			32394	-85272	4501.1	2553	129
32136	-84484	4268.9	2282.3	106			32986	-89112	7350.5	482.88	129
32946	-88142	6131.1	4423.1	106			32458	-85363	4311	863.34	129
32965	-87995	6282.3	10792	106			32944	-88982	7477.3	510.88	129
30253	-88859	7365.4	777.67	106			28598	-87209	4877.6	612.65	129
32971	-87948	6343.8	14519	106			27545	-88963	6196.5	448.7	129
29774	-90108	6793.4	1152.3	106			27904	-87926	4058.2	550.21	129
30062	-90243	6221.4	1882.8	106			28265	-87457	4161.6	580.81	129
30304	-90305	5638.8	1233.7	106			30395	-87593	4094.1	369.49	129
33762	-88855	4390.9	2736	106			28905	-83825	6396.5	478.42	130
27537	-89712	4933.4	1947.1	106			29364	-86346	7391.4	2244.1	130
33851	-89040	4507.6	841.74	106			31965	-87105	7555.1	1261.4	130
31842	-83137	6960.3	1279	107			27219	-85157	5912.7	866.9	130
30877	-82824	5084.9	1069.8	107			27621	-85750	4681.8	629.23	130
32587	-82862	5513.1	876.99	107			28874	-86358	4424.8	411.69	130
30881	-85022	5144.5	1134.4	107			31169	-86726	4707.6	724.14	130
30968	-85123	5051.6	1131.6	107			31692	-87569	5664	452.8	130
27926	-86006	5748.9	830.66	107			31611	-90809	6702	535.42	130
32832	-87162	6466.2	1079.3	107			31954	-87898	4188.1	985.15	130
28357	-86376	4681	804.45	107			31166	-90414	6717	357.08	130
30918	-88435	4417.4	876.91	107			31783	-91778	6682.3	434.9	130
30945	-88179	4493.5	834.91	107			30437	-90312	4953.6	404.7	130
30711	-88326	4285.5	2855.7	107			32069	-90561	5175	1404.7	130
32906	-89834	5477.8	868.43	107			32882	-91012	5130.7	791.62	130
31095	-83814	7186	805.72	108			33831	-85779	7462	2190.6	131
30105	-82462	5253	814.73	108			28165	-88090	6637.8	628.71	131
30152	-85192	5504.1	3302.7	108			28581	-84510	4765.9	421.84	131
30170	-85054	5621.2	817.93	108			27585	-86785	5825.7	457.6	131
33438	-90226	6460.4	3295.8	108			27472	-86648	6081.6	402.75	131
33406	-90334	6301.9	3012.4	108			27491	-86519	6271.6	500.45	131
32784	-84063	7591.8	832.53	109			29551	-88698	5655.8	427.58	131
31595	-84107	5089.6	912.08	109			29685	-88979	5120.1	1083.5	131
31414	-84171	4688	975.41	109			30597	-91782	6443.9	870.91	131
32060	-86065	5857.3	1094.8	109			28300	-90903	5379.5	1102.5	131
30930	-88510	7172.4	3146.7	109			32542	-91306	4628.9	626.85	131
29004	-87812	6584.4	683.24	109			33344	-83234	5876.4	537.14	132
31151	-89834	4496	732.58	109			34612	-86181	6943.5	587.4	132
31547	-91893	6403.3	891.48	109			33547	-87177	7382.2	674.43	132
32682	-90152	4813.6	933.12	109			34591	-86065	7093.5	565.96	132
33007	-90710	4377.1	923.88	109			28495	-84302	5336.3	958.07	132
31383	-84568	6530	1100.8	110			32277	-86918	7026.8	397.64	132
31474	-84476	6625	913.9	110			28709	-88194	6736.3	997.32	132
27817	-86799	6448.6	1410.2	110			28801	-89251	6936.6	393.2	132
33737	-86484	5909.4	1018.4	110			31232	-85218	4244	1527.3	132
30718	-90373	6917.9	828.04	110			34596	-86954	4926.1	705.61	132
29714	-91698	7079.9	1058.5	110			27912	-83267	5252.8	580.56	133
31079	-91306	6370.7	2530.8	110			28225	-86346	6996.2	889.03	133
33554	-88970	4304.9	4321.8	110			32643	-86436	7347.1	505.2	133
32778	-84984	5961.5	1396.7	111			28559	-84314	5278.4	958.51	133
32513	-85139	5724.8	1650.7	111			33729	-87614	7088	483.27	133
34411	-85788	5106.1	8651.6	111			32031	-88757	7016.8	1112.2	133
30273	-88455	7190.9	3877.9	111			32479	-86903	4994.1	590.03	133
29314	-86412	5198.1	1190.3	111			34393	-89434	7033	480.54	133
31287	-86559	4236.6	1653	111			32440	-86653	5357	844.69	133
33180	-89731	6325.9	1293.7	111			32489	-86804	5168.2	607.18	133
33108	-90016	6460.8	1190.6	111			29979	-88534	4459.6	379.49	133
29298	-87344	6579.7	6784.8	112			32794	-90836	5660.2	669.28	133
29319	-87157	6833.7	3562.6	112			28132	-90416	4099.8	555.99	133
34435	-85669	5221.7	1398.1	112			32588	-91021	4056.1	1264.9	133
29819	-83608	5815.7	1403.7	113			32605	-91051	3978.9	2272.1	133
28128	-84240	6986.1	701.73	113			29185	-83521	7230.9	540.76	134
29759	-83464	5965.5	5320	113			33048	-83897	5824.9	501.45	134
32497	-86232	7259.4	963.58	113			31200	-84521	6419.8	1654.5	134
29192	-83477	4663.3	713.47	113			33096	-86249	6797.9	391.82	134
27999	-83920	5556.2	1287.5	113			33104	-86470	6643.6	470.48	134
29333	-86346	7003.6	1394.1	113			29047	-85760	5238.2	434.01	134
33320	-86648	6148.9	1138	113			34280	-88023	6006	348.73	134
27455	-87117	4758.2	932.24	113			34097	-90015	5872.1	518.25	134
29567	-87886	4965.2	9589.9	113			31088	-88533	3956.8	499.18	134
27348	-86593	4545.7	790.91	113			30301	-90260	4066.9	1959.2	134
29584	-88005	4809.5	12918	113			32163	-90999	4727.4	509.2	134
29517	-87826	5040	2605.2	113			29099	-84463	6921.9	422.35	135
29401	-91654	6618.8	943.45	113			31849	-84388	6585.2	349.15	135
29801	-91914	6161.2	1138	113			30128	-85274	6971.4	377.49	135
29412	-82486	5942.4	4948	114			34104	-86099	7028.5	599.24	135
30708	-84264	6986	6512.6	114			29188	-84952	5945.5	438.05	135
30672	-84411	6822.9	1776.2	114			29663	-84497	5716.9	533.57	135
28029	-84478	6673.5	1294.1	114			29655	-90047	7333.9	457.62	135
28061	-84372	6806.4	983.28	114			28816	-88541	5894.2	526.02	135
32744	-86442	7236.2	1896.5	114			28691	-88655	6008.4	597.38	135
30893	-87272	6604.6	851.42	114			32152	-90115	6667.3	835.91	135
30909	-87049	6835.1	1198.1	114			32185	-89985	6784.4	597.6	135
32297	-87184	4896.3	954.39	114			28590	-90376	6626.4	339.3	135
30690	-83986	6876.7	1864.9	115			28731	-90249	6587.5	1101.6	135
28531	-84836	6847.1	8799.5	115			32763	-90908	4288.5	1225.2	135
34098	-84888	6946	1623.4	115			28178	-85815	5507.8	1158	136
29003	-82647	4951.8	2475.5	115			27815	-86087	6616.2	972.54	136
28400	-84770	6674.5	1674.6	115			31477	-90260	7188.1	799.93	136
28554	-84706	7007	1565.9	115			29345	-90738	7339.2	983.06	136
31076	-86136	6614.7	1738.9	115			29376	-90881	7228.4	616.4	136
31149	-85280	5996.5	1026.7	115			28814	-87274	3986.1	445.73	136
31062	-86024	6770.5	7970.4	115			29827	-88049	4463.7	402.09	136
31568	-85253	5883	893.13	115			29904	-91881	4761	434.54	136
34129	-85037	6443.3	3063.6	115			31407	-83066	7105.9	621.65	137
34175	-87624	7042.1	13275	115			31408	-82967	7274.5	572.37	137
29631	-84947	5386	786.86	115			30009	-84839	6023.9	1590.4	137
32151	-85836	6401	1312.6	115			30050	-84680	6193.4	786.22	137
29838	-88230	7142.4	5439.9	115			30063	-84544	6342.6	936.48	137
34221	-87511	7174.8	6816.4	115			28025	-87670	6088.8	526.87	137
29833	-88044	7392.3	1272.9	115			31467	-88941	6375	1992.1	137
33690	-86698	4911	943.83	115			31455	-89150	6128.8	1544.5	137
34730	-88032	6146.8	1303.2	115			32545	-89706	7137.8	1112.5	137
33216	-87457	4094	2274.4	115			29594	-90935	7081.3	786.04	137
31098	-90054	5560.2	1430.9	115			31469	-87200	4722.3	683.11	137
28902	-91168	6352.4	1083.1	115			31525	-87397	4496.6	407.56	137
28825	-83810	6891.3	1961.4	116			31348	-89164	5587.8	471.45	137
28911	-83679	7111	3909.1	116			31520	-87513	4323	398.8	137
28939	-84479	6592.8	1279.3	116			33470	-88932	4825.4	358.37	137
30253	-84083	4923.5	3099.2	116			28148	-90779	6226.4	414.77	137
32242	-85779	6908.1	975.2	116			29556	-87775	4197.9	783.42	137
30170	-84229	4741.8	12521	116			28783	-82897	5061.2	339.25	138
31533	-84876	5226.3	874.06	116			33964	-86586	7426.6	487.04	138
29376	-86236	6367.7	2791.3	116			33578	-86852	7380	693.08	138
31193	-86072	5125.6	3254.8	116			33903	-87835	7471.6	1162.6	138
31188	-86128	4993.2	26947	116			33751	-86812	7251	1244.7	138
34020	-87532	5492.4	4826.5	116			32535	-89765	7199.5	590.72	138
31165	-86036	5145.9	2394.8	116			32516	-89869	7021.4	449.55	138
32435	-87241	5133.6	1018.2	116			28098	-88697	5049.7	1145.6	138
34052	-87399	5595.7	1058.6	116			33850	-89284	5216.3	876.21	138
33374	-89017	5979.9	2308.3	116			31462	-88869	6531.7	847.78	138
32598	-87392	4509.1	1552.3	116			29891	-89181	4619.2	1291.7	138
34031	-87340	5738.4	959.41	116			29857	-89062	4793.6	655.01	138
30017	-91420	5243.8	1682.3	116			30428	-82452	5633.6	402.21	139
30005	-91327	5484.3	1220.9	116			34063	-85383	6266.6	732.56	139
28449	-83769	5930.4	2067.3	117			28002	-84620	4912.4	415.86	139
28438	-83592	6128.6	3634.4	117			28117	-87238	6605.2	395.04	139
31969	-86861	7418.3	13165	117			28901	-88059	6713.5	432	139
33238	-85251	5907.3	873.25	117			33577	-90429	7510.3	1147.8	139
32019	-86704	7587.8	13508	117			33613	-90355	7278	497.3	139
30918	-84219	4630.9	1630.1	117			31931	-89073	4111.7	913.36	139
32496	-84577	4425.3	814.68	117			28436	-89169	4341.5	490.84	139
31066	-87513	7052.8	871.61	117			33909	-84568	6558.1	601.11	140
30913	-84019	4816.9	1600.2	117			30804	-82984	4854.6	754.46	140
31909	-88884	6692.9	977.34	117			28427	-84395	5674.5	498.88	140
31944	-88784	6540.3	1364	117			33058	-85597	6888.9	348.8	140
31305	-91252	5919.3	845.68	117			29705	-83793	5150.3	406.86	140
29539	-91411	5906.2	831.76	117			30260	-84720	4701.8	1659.2	140
34091	-90650	5405.8	1116.5	117			30333	-84814	4518	507.83	140
32598	-90767	5358.1	1039.1	117			28559	-86232	5930.4	639.15	140
29400	-84467	6559.5	1788.1	118			34407	-87516	6224.7	448.82	140
30728	-83444	5287.6	1337.2	118			27505	-87188	5065.2	1343.8	140
33389	-83604	5609.4	671.86	118			28817	-89957	7049.8	559.07	140
34384	-85976	6731.3	722.41	118			33334	-87086	4253.8	749.24	140
31244	-85397	5582.5	1271.2	118			32584	-90532	7387.6	1433.6	140
34447	-85828	6925.8	1066.9	118			33838	-86979	4695	604.51	140
31968	-86817	7450.2	4457	118			28510	-89746	5937.1	367.94	140
33203	-84182	4772.5	1718.7	118			30642	-91972	5516.5	473.34	140
34373	-85707	7173.4	988.97	118			31336	-84862	7373.8	760.7	141
33182	-84051	4967	1065	118			32057	-83230	6395.2	547.04	141
34547	-86826	6228.2	5829.8	118			28651	-83188	4789.8	899.02	141
31521	-85307	4700.9	785.07	118			28733	-86218	6742.4	1321.9	141
34546	-86923	6026.8	1671.4	118			28130	-86418	6219.6	2446	141
32446	-90598	7303.8	769	118			33318	-84516	4822.8	737.52	141
29820	-87423	4468.9	757.55	118			28144	-86503	6064.3	1338.4	141
33565	-90908	4997.8	1052.9	118			29521	-87501	5978.2	673.17	141
29145	-91284	4218.3	1090.5	118			28549	-89718	6143.5	447.21	141
28321	-91097	4263.5	1264	118			30065	-90875	7186.4	458.24	141
34506	-86045	6479.5	1312.7	119			30656	-87408	4487	462.08	141
34531	-85741	6697.8	992.06	119			30320	-89570	4105.4	390.29	141
34713	-87231	6049.2	4534.6	119			32831	-82593	5934.2	1533.1	142
33755	-90176	7023.6	7709.8	119			33702	-84928	7564.4	500.22	142
31000	-86595	4628.9	2324	119			33109	-85878	7378.5	495.99	142
32324	-89710	6806.9	959.74	119			33554	-85495	6685.6	467.49	142
32684	-89970	6233.9	3169.1	119			32995	-85816	7481.6	413.12	142
32518	-90847	6843.1	843.44	119			29567	-88955	6098.3	1191	142
33764	-90059	7134.8	3991.5	119			29190	-87310	4830.5	664.68	142
32459	-90556	7009.5	1209	119			31293	-88622	6226.9	477.28	142
30553	-89728	4853.3	1112.8	119			28324	-89739	6761.3	414.09	142
31138	-91507	4857.2	719.94	119			28200	-89533	4673.8	515.86	142
31033	-91703	4563	3648.4	119			29625	-85047	5957.1	383.21	143
30721	-82767	6107.6	3869.3	120			30998	-85335	6512.6	698.19	143
33141	-84382	7494.1	2664.1	120			30711	-88046	7533.3	417.97	143
29534	-83866	6444.9	948.34	120			32652	-86121	4748.3	1166.1	143
29358	-83414	5845.4	1073.2	120			30906	-87389	7129.8	511.87	143
31829	-86890	7497.8	1358.3	120			32614	-85743	4661.4	381.51	143
29436	-85950	7353.9	957.43	120			33808	-88133	6391.4	803.03	143
28330	-83190	4841.2	1344.3	120			29602	-88913	6354.8	438.35	143
31923	-85539	6326.7	1026.3	120			30153	-87563	4173.3	643.54	143
29422	-83135	4729.6	821.8	120			27732	-89920	5442.3	700.03	143
30776	-86009	5952.4	876.99	120			28691	-90922	6190.6	411.1	143
31005	-86521	7089.9	760.18	120			28789	-90826	6451.5	642.91	143
28072	-86321	6152.7	811.78	120			27485	-89299	4601.7	457.7	143
31355	-85909	5423.8	965.26	120			28154	-83657	6650.6	1667.7	144
31203	-86301	4778.4	2151.5	120			31993	-84211	7118.6	442.17	144
29499	-88908	6623.3	4910.1	120			31918	-85000	6244.2	579.09	144
33152	-89192	7241.6	742.23	120			34549	-85061	6197.8	627.37	144
29485	-88782	6798.5	7667.4	120			30098	-85853	6098.6	425.57	144
29759	-91594	6443.5	2647	120			31485	-87538	7321.9	486.28	144
29740	-91743	6287	1508.7	120			34059	-85994	5156.3	941.02	144
29764	-91458	6631.7	852.23	120			28907	-86669	5067.3	333.73	144
28328	-83203	6166.6	1015	121			30536	-87403	6067.8	2372.6	144
28226	-83515	5781.1	3048	121			28816	-86795	4850	497.66	144
28243	-83495	5948	931.36	121			28827	-86794	5022.2	395.15	144
31705	-87483	7517.2	725.33	121			29969	-89181	5419	489.55	144
34419	-85825	5047.9	2075	121			29895	-89239	5292.1	582.82	144
29816	-85183	4286.5	968.77	121			32361	-90981	6198.4	421.51	144
33939	-85859	6047.3	858.39	121			28959	-86378	6486	502.3	145
29461	-86498	5719.9	774	121			32030	-86982	6353.2	1080.2	145
29580	-86704	5808.3	887.98	121			34753	-86936	6553.1	400.82	145
31526	-88359	6308.9	1707.3	121			30107	-85684	4328.6	467.75	145
33438	-88423	7542.9	1825	121			31660	-90976	5936.2	782.6	145
33409	-88613	7129.9	781.45	121			27962	-89297	4426	594.56	145
31307	-88249	5661	842.4	121			29534	-85822	7495	388.23	146
29471	-88682	6907.7	3633.9	121			33758	-86220	4800.7	596.55	146
29677	-90265	7071.5	1243.4	121			33479	-90358	6937	547.07	146
34141	-87899	5870.6	1034.1	121			31059	-90878	7399.6	364.63	146
33934	-88106	5070.7	4261.3	121			33324	-90362	7034.8	549.3	146
33117	-90723	7068.2	821.48	121			27499	-88600	5273.6	471.29	146
31797	-88979	5039.7	776.95	121			30028	-91940	6616.5	492.28	146
28003	-90865	5683.4	2535.9	121			27975	-89662	4100.7	887.71	146
33688	-89053	4274.2	923.77	121			30484	-82411	5558.7	739.27	147
29251	-82510	5348.5	4228.8	122			30333	-82542	5420.1	937.39	147
30402	-82636	5212.4	1378.1	122			27590	-84871	6770.8	1092.1	147
28801	-89454	6646.5	3954	122			32930	-84837	6625.8	752.9	147
30902	-90453	7225.1	2147.3	122			32560	-85150	7673	418.53	147
31288	-86879	5064.4	954.35	122			32124	-84262	5655.4	527.82	147
28818	-89310	6823	2276.8	122			32961	-84731	6755.2	852.48	147
31429	-91378	6772.5	888.84	122			29670	-84564	7226.2	807.24	147
28571	-91009	5818.4	3206	122			33794	-87628	7344.1	708.33	147
28539	-90840	6000.9	1414.1	122			34641	-86474	6920.9	556.35	147
32289	-90013	4852.6	817.25	122			33750	-87522	7459.4	577.81	147
29404	-82585	6382.2	1417.6	123			34144	-84494	5152.6	984.74	147
31358	-82958	6073.3	2801.3	123			34273	-88813	7190.8	574.78	147
33306	-86700	6776.9	1610.9	123			32138	-88865	5633.5	724.76	147
29935	-85609	5564	1596.7	123			32071	-88525	6074.6	497.5	147
29804	-85404	5742.8	5374.1	123			30905	-87548	4583.6	412.23	147
34497	-85241	5372.4	1759.1	123			29734	-83009	7110.3	379.96	148
29077	-88743	6968.8	692.12	123			29824	-84917	6053.2	1129	148
32131	-89705	7274.5	2701	123			28251	-84440	5606.6	426.88	148
29580	-89843	6755	1810.4	123			32867	-86335	5086.8	1067.6	148
29609	-89786	6904.8	1539	123			32112	-89888	6849.3	1052.3	148
29990	-91420	6228	1093.4	123			33381	-87467	5156.1	631.71	148
31130	-91488	6092.5	853.77	123			33372	-87290	5384.8	703.2	148
29691	-91510	5970.2	5500.5	123			32997	-86424	4909.3	442.69	149
29722	-91387	6103.9	6335.2	123			33948	-89628	7170	606.44	149
33911	-83818	7040.9	2082	124			30016	-88639	5897.3	348.49	149
33835	-83985	6740	5727.4	124			27997	-89605	5347.4	2802.5	149
29371	-82950	5933.7	2625.2	124			27987	-89419	5544.5	1815.8	149
30253	-82889	4864.6	1195	124			32051	-90841	5114.6	404.98	149
29595	-86050	7322.4	1470.9	124			30957	-90176	4316.2	382.86	149
32124	-87402	7087.4	1120.7	124			32804	-82914	7010.7	1421.9	150
27838	-85621	4577.7	1205.9	124			32026	-84301	6649.3	875.34	150
34431	-85656	5334.9	1150.2	124			31989	-85969	7509.7	425.33	150
34602	-86675	5392	933.88	124			31028	-85469	7246.5	315.66	150
32215	-87835	5910.6	6114.9	124			32080	-87548	6699.9	443.27	150
29950	-90037	7078.3	1165.9	124			31409	-84476	5200.4	583.62	150
28824	-88948	6027.9	878.81	124			33234	-84679	5251.8	420.14	150
28808	-89165	6079.2	4130.3	124			31448	-84597	5098.6	272.6	150
30005	-89761	7308.4	2086	124			32031	-86317	5763.1	448.04	150
32073	-88260	5518.5	1472.5	124			29744	-86204	4905.5	2225.7	150
29896	-89883	7442	1270.5	124			29939	-89154	6824.2	558.19	150
31909	-88519	5108.9	1136.9	124			28773	-90451	3978.1	1706	150
30369	-91817	6998.4	903.95	124			33532	-84930	6100.6	1889.7	151
28600	-91450	5546.8	1002.5	124			33573	-84768	6276.1	645.58	151
28418	-91401	5379.2	3844.9	124			31095	-85291	5316.8	363.09	151
28373	-91254	5660.8	2704.6	124			34320	-88597	7105.3	714.61	151
28856	-86053	6466.1	916.54	125			27243	-86791	4861.5	548.58	151
29133	-86072	6858.1	847.41	125			32040	-87943	4966.1	407.99	151
31817	-86020	7128.2	1025.8	125			32027	-90764	5334.9	429	151
31815	-87002	7183.9	1941.7	125			32291	-82554	6793.4	554.4	152
31826	-87346	6852.6	4494.4	125			32112	-82527	6505	1078.4	152
33993	-86528	4681.5	1885.6	125			32140	-82613	6370.5	1214.3	152
34230	-89092	6484.6	1360.4	125			32231	-82776	6210.3	1183	152
29908	-89560	6633.2	1591.6	125			29867	-84347	6973.6	512.93	152
29718	-86874	5966.4	829.21	125			33062	-84163	6534.6	379.32	152
33150	-87972	6323.3	1546.2	125			29685	-83934	5396.7	315.56	152
34269	-88809	6541.1	970.36	125			30321	-86525	6606.6	556.26	152
29003	-90005	6864.7	2944	125			30280	-86625	6448.3	753.5	152
31990	-88703	5424.2	1829.4	125			30266	-86740	6311.1	553.07	152
29435	-89119	5413.2	2574.7	125			31453	-87718	7256.2	322.21	152
29369	-88943	5670.4	1385.1	125			30225	-86348	6762.9	614.98	152
34018	-86857	4364.3	1142.2	125			29656	-89471	5893.6	535.3	152
29803	-91646	5161.1	802.51	125			33188	-87037	4369.3	353.93	152
29334	-91692	5014.7	3714.5	125			27743	-87487	4684.8	514.28	152
29032	-84632	4713.7	925.08	126			34484	-87869	4661	721.47	152
28876	-84786	4697.6	1037.2	126			31017	-92070	5938.9	351.71	152
30284	-88736	7503.9	719.7	126			33704	-84741	6225.4	2111.7	153
33712	-86251	4701.9	4385.4	126			33654	-84677	6415.3	760.4	153
32313	-89201	6585.3	788.49	126			28073	-87452	6358.5	1583	153
[truncated: 33,576 more rows]

## Sheet: ED_Fig.8b
r(nm)	Permutation										c(r)-ATAC*MED6														c(r)-ATAC*MED1
0	1.02075	1.03405	0.97494	1.02691	0.97007	0.9897	0.98532	0.97753	1.0405	0.9822	5.1643	3.7213	5.3824	3.6377	3.2284	5.4381	3.9968	3.5955	3.4202	3.3319	4.5733	4.9706	3.0894	4.7473	2.1082	2.3147	2.4659	2.468	1.9639	2.6655	2.7948	3.6292	3.6984	2.8927	2.7054	3.4943	1.9567	4.7042	4.5956	4.6557
10	0.96496	1.03175	0.98341	0.97959	0.96118	0.95163	1.02764	1.03649	0.96558	1.01604	4.4846	3.3008	4.8288	3.2608	2.9008	4.7966	3.5074	3.1382	3.0208	2.99	3.9921	4.445	2.8371	4.2875	1.9231	2.0792	2.1929	2.2787	1.8472	2.3426	2.5223	3.219	3.3269	2.573	2.4488	3.195	1.8009	4.1588	4.0237	4.1488
20	0.98434	0.97238	0.96882	1.0381	0.99628	0.95503	0.96616	1.02894	1.03094	0.97949	3.9233	2.9467	4.3466	2.9391	2.6225	4.2509	3.1001	2.7629	2.6881	2.6984	3.5062	3.9911	2.6157	3.8854	1.7696	1.8882	1.9724	2.1145	1.745	2.0837	2.293	2.8757	3.0073	2.3098	2.233	2.9326	1.6707	3.6958	3.548	3.7161
30	0.95145	0.98303	1.00511	1.04627	0.98477	1.00154	0.97468	1.02542	1.03951	1.029	3.4597	2.6485	3.9267	2.6644	2.3862	3.7868	2.761	2.455	2.411	2.4498	3.0999	3.5993	2.4213	3.5338	1.6422	1.7332	1.7942	1.9721	1.6556	1.8763	2.0999	2.5883	2.7324	2.093	2.0516	2.7026	1.562	3.3027	3.1524	3.3468
40	1.00861	1.04772	0.9719	1.03585	0.98802	1.00628	0.95274	1.04831	0.96895	0.96958	3.0768	2.3975	3.561	2.4299	2.1854	3.392	2.4788	2.2022	2.1803	2.2378	2.7602	3.261	2.2507	3.2264	1.5366	1.6075	1.6503	1.8485	1.5774	1.71	1.9373	2.3478	2.4959	1.9144	1.899	2.5008	1.4712	2.9688	2.8233	3.0315
50	0.99873	0.9651	0.98972	1.04254	0.98778	1.01563	1.0473	0.96407	0.9757	1.02987	2.7606	2.1861	3.2425	2.2298	2.0149	3.0562	2.244	1.9948	1.9881	2.0571	2.4762	2.969	2.1008	2.9575	1.449	1.5055	1.5341	1.7414	1.5089	1.5767	1.8005	2.1465	2.2924	1.7673	1.7707	2.324	1.3954	2.6854	2.5497	2.7625
60	0.98019	1.04574	0.97561	0.9984	1.01822	1.01614	0.97223	0.99272	0.96768	0.97908	2.4994	2.0081	2.9652	2.059	1.8701	2.7706	2.0485	1.8246	1.828	1.9029	2.2388	2.7168	1.9693	2.7224	1.3763	1.4228	1.4402	1.6484	1.4489	1.4698	1.6853	1.978	2.1173	1.6462	1.6629	2.1689	1.332	2.4448	2.322	2.5328
70	0.99762	0.99575	0.9965	1.01808	1.02047	1.03662	1.03325	1.04346	0.98233	1.01482	2.2837		2.7237	1.9131	1.7471	2.5277	1.8858	1.6849	1.6947	1.7715	2.0402	2.4991	1.8538	2.5168	1.3161	1.3556	1.3643	1.5678	1.3965	1.3842	1.5883	1.837	1.9667	1.5465	1.5722	2.0329	1.2791	2.2404	2.1327	2.3367
80	1.03761	0.97038	0.97341	0.98566	0.97705	1.04846	1.03436	0.98089	1.02082	0.96444	2.1056	1.732	2.5134	1.7887	1.6426	2.3211	1.7504	1.5702	1.5836	1.6594	1.8742	2.3111	1.7524	2.3371	1.2661	1.3012	1.303	1.4979	1.3506	1.3155	1.5067	1.7189	1.8371	1.4643	1.4959	1.9137	1.2349	2.0669	1.9753	2.1693
90	1.01682	0.97577	1.00161	0.95905	0.98752	0.99754	0.9746	0.99316	1.03017	1.0072	1.9585	1.6257	2.3302	1.6824	1.5538	2.1453	1.6376	1.4761	1.4911	1.5639	1.7354	2.1488	1.6634	2.1799	1.2247	1.257	1.2535	1.4372	1.3104	1.2605	1.4379	1.6201	1.7257	1.3967	1.4318	1.8091	1.1979	1.9196	1.8443	2.0265
100	0.95995	1.00857	1.00817	1.00201	0.98327	1.02405	1.04984	1.0047	1.01283	0.96588	1.837	1.5362	2.1707	1.5917	1.4784	1.9958	1.5438	1.3989	1.4141	1.4824	1.6194	2.0087	1.5853	2.0424	1.1903	1.2212	1.2135	1.3846	1.2752	1.2164	1.3801	1.5374	1.6298	1.341	1.3779	1.7175	1.1671	1.7945	1.7354	1.9045
110	0.95519	1.03852	0.96385	1.03579	0.9739	0.96944	1.04565	1.01874	0.9802	0.99348	1.7366	1.4608	2.0318	1.5143	1.4144	1.8686	1.4658	1.3356	1.3499	1.4129	1.5224	1.8877	1.5167	1.9222	1.1618	1.1921	1.1812	1.339	1.2444	1.181	1.3313	1.4682	1.5473	1.2951	1.3326	1.6371	1.1413	1.6883	1.6448	1.8004
120	0.95485	1.02494	0.95826	1.02835	1.04315	0.97193	0.96347	1.03063	0.95548	1.04373	1.6537	1.3974	1.9108	1.4482	1.36	1.7605	1.4008	1.2836	1.2965	1.3537	1.4413	1.7833	1.4565	1.8171	1.1381	1.1685	1.1551	1.2994	1.2175	1.1527	1.2903	1.4103	1.4763	1.2573	1.2945	1.5666	1.1198	1.5981	1.5695	1.7116
130	0.98921	1.03231	1.0252	1.04257	1.03766	1.00092	1.02184	1.00705	1.04399	1.00102	1.5853	1.3439	1.8055	1.3917	1.3138	1.6685	1.3467	1.2409	1.252	1.3031	1.3734	1.6931	1.4036	1.7252	1.1185	1.1494	1.134	1.2651	1.1939	1.13	1.2558	1.3618	1.4152	1.2261	1.2624	1.5049	1.1018	1.5216	1.5068	1.6358
140	0.99782	0.98897	0.95215	1.03968	0.98379	0.95364	1.04521	0.96265	0.99324	1.02053	1.5288	1.2989	1.7137	1.3436	1.2745	1.5902	1.3017	1.2059	1.2149	1.2601	1.3167	1.6153	1.3572	1.6448	1.1023	1.1338	1.117	1.2353	1.1733	1.1118	1.2268	1.3212	1.3627	1.2005	1.2355	1.4507	1.0868	1.4566	1.4547	1.571
150	0.97872	0.98104	0.96755	0.98085	1.0419	0.96933	1.01866	0.9922	0.999	1.02393	1.4821	1.2611	1.6338	1.3025	1.2412	1.5237	1.2642	1.1771	1.1841	1.2233	1.2693	1.5481	1.3164	1.5745	1.0888	1.1212	1.1032	1.2095	1.1552	1.0972	1.2023	1.2872	1.3175	1.1794	1.2128	1.4032	1.0742	1.4014	1.4113	1.5158
160	1.00252	0.95344	0.99763	1.04653	1.03276	1.03391	0.98356	0.98993	1.01975	0.98159	1.4435	1.2292	1.5642	1.2674	1.2129	1.4671	1.233	1.1535	1.1583	1.192	1.2297	1.49	1.2807	1.513	1.0776	1.111	1.0921	1.1871	1.1394	1.0855	1.1817	1.2587	1.2786	1.162	1.1937	1.3615	1.0638	1.3545	1.3753	1.4686
170	1.01733	1.00068	1.04289	1.00109	1.02594	0.9839	0.96524	0.96553	1.04969	0.9923	1.4117	1.2023	1.5036	1.2374	1.1888	1.4189	1.207	1.1342	1.1369	1.1653	1.1966	1.4399	1.2493	1.4593	1.0683	1.1027	1.0831	1.1677	1.1256	1.0761	1.1644	1.2349	1.2452	1.1477	1.1777	1.325	1.055	1.3147	1.3453	1.4283
180	0.97729	1.00794	1.03818	0.98325	1.00109	0.98895	0.95024	0.95071	1.03663	1.00158	1.3854	1.1797	1.4509	1.2118	1.1684	1.378	1.1854	1.1183	1.1191	1.1425	1.1688	1.3967	1.2217	1.4123	1.0606	1.096	1.0759	1.1508	1.1135	1.0686	1.1498	1.215	1.2164	1.1359	1.1643	1.293	1.0477	1.2809	1.3204	1.394
190	1.0181	0.97914	0.95142	0.96392	0.98496	0.97924	1.00335	0.96712	1.00381	0.96589	1.3636	1.1606	1.4049	1.19	1.1511	1.3431	1.1675	1.1053	1.1042	1.1231	1.1457	1.3593	1.1975	1.3712	1.0542	1.0905	1.07	1.1362	1.1029	1.0625	1.1375	1.1983	1.1917	1.1262	1.1529	1.2649	1.0416	1.2522	1.2996	1.3646
200	0.9554	0.97691	0.95291	0.99955	1.04959	0.9929	1.0057	0.99485	0.9738	1.00678	1.3457	1.1446	1.3649	1.1714	1.1363	1.3135	1.1525	1.0946	1.0919	1.1066	1.1263	1.3271	1.1762	1.3352	1.0489	1.0861	1.0653	1.1235	1.0936	1.0577	1.1271	1.1844	1.1704	1.1182	1.1434	1.2403	1.0365	1.2279	1.2824	1.3396
210	1.04193	1.03043	0.97089	0.9858	0.97442	0.95654	1.028	1.04386	1.03119	0.96468	1.3309	1.1311	1.33	1.1555	1.1238	1.2883	1.14	1.0858	1.0816	1.0924	1.1101	1.2992	1.1576	1.3038	1.0445	1.0825	1.0615	1.1125	1.0855	1.0538	1.1184	1.1727	1.152	1.1116	1.1354	1.2187	1.0322	1.2072	1.268	1.3182
220	1.01838	1.00821	0.97383	1.04236	1.04612	0.95384	1.02155	1.00241	1.03181	0.98824	1.3186	1.1197	1.2997	1.1419	1.1132	1.2668	1.1297	1.0786	1.073	1.0804	1.0966	1.2752	1.1412	1.2763	1.0409	1.0796	1.0584	1.103	1.0784	1.0507	1.1111	1.1629	1.1363	1.1062	1.1287	1.1998	1.0287	1.1896	1.2561	1.3
230	0.98304	1.04263	0.97995	0.98633	1.01152	1.01604	0.96226	1.0035	1.00251	0.99576	1.3085	1.1101	1.2732	1.1303	1.1041	1.2486	1.121	1.0727	1.0658	1.0701	1.0852	1.2544	1.1268	1.2523	1.0379	1.0773	1.0559	1.0947	1.0722	1.0483	1.1049	1.1547	1.1227	1.1017	1.123	1.1832	1.0257	1.1747	1.2462	1.2844
240	1.02838	0.99323	1.04597	0.96134	1.04448	0.97954	1.00484	0.98154	0.95074	0.97932	1.3002	1.1021	1.2502	1.1204	1.0965	1.2331	1.1138	1.0678	1.0599	1.0614	1.0758	1.2365	1.1142	1.2313	1.0354	1.0753	1.0539	1.0875	1.0667	1.0463	1.0997	1.1479	1.111	1.098	1.1182	1.1687	1.0232	1.162	1.2379	1.2711
250	1.01505	1.0112	0.98913	0.99793	0.95714	0.97219	1.03702	0.96115	1.04591	0.99093	1.2933	1.0953	1.2302	1.112	1.0899	1.2199	1.1079	1.0638	1.0549	1.0539	1.0679	1.2211	1.1031	1.2129	1.0333	1.0738	1.0522	1.0813	1.0619	1.0447	1.0953	1.1421	1.101	1.095	1.1142	1.1559	1.0211	1.1513	1.231	1.2598

## Sheet: ED_Fig.8c
	#1				#2
Pixel number	Intensity-ATAC	Intensity-MED1		Pixel number	Intensity-ATAC	Intensity-MED1
0	1979.5	2093.5		0	1675	1650.5
1	2001.15	1683.58		1	1964.66	1531.36
2	1981.1	1313.01		2	2053.75	1328.69
3	1990.52	1138.64		3	1908.57	1260.11
4	2174.76	1118.65		4	1879.2	1430.68
5	2536.1	1156.69		5	1750.76	1667.16
6	2549.27	1368.99		6	1592.54	1796.4
7	2400.64	1589.19		7	1434.23	1568.37
8	2160.16	1374.85		8	1347.55	1164.08
9	1723.24	1102.16		9	1216.18	824.277
10	1382.02	927.768		10	1119.15	653.461
11	1314.49	814.238		11	1076.21	706.896
12	1483.31	716.938		12	1049.79	854.782
13	1644.85	624.971		13	1055.29	1037.82
14	1664.55	535.893		14	1165.6	1201.84
15	1614.93	534.953		15	1482.42	1330.26
16	1587.08	744.439		16	1940.96	1417.61
17	1643.83	1098.55		17	1949.12	1520.4
18	1947.36	1467.88		18	1547.59	1544.53
19	2285.78	1761.52		19	1151.19	1302.72
20	2294.42	1871.07		20	744.232	986.149
21	2145.49	1742.92		21	533.455	726.546
22	1867.18	1500.16		22	500.151	603.877
23	1506.22	1315.06		23	539.69	582.921
24	1194.68	1298.44		24	617.971	573.606
25	1065.42	1316.68		25	830.524	608.815
26	1083.92	1316.17		26	1201.33	710.831
27	1148.41	1348.83		27	1599.23	870.653
28	1461.35	1513.97		28	1875.27	1018.98
29	1795.53	1614.76		29	2009.06	1124.74
30	2071.85	1732.41		30	2136.47	1185.23
31	1977.82	1885.81		31	2001.21	1096.49
32	1781.57	2070.14		32	1620.04	982.795
33	1641.45	2110.15		33	1287.12	937.261
34	1617.16	2106.79		34	1182.86	952.757
35	1696.27	2168.51		35	1257.65	1126.49
36	1764.84	2296.03		36	1298.15	1455.73
37	1656.02	2326.45		37	1344.81	1617.06
38	1592.42	2101.8		38	1449.53	1480.32
39	1575.07	1782.6		39	1491.15	1246.45
40	1366.9	1509.88		40	1321.91	1337.18
41	1166.37	1149.35		41	1239.04	1607.68
42	1154.2	854.496		42	1267.13	1858.6
43	1285.65	752.357		43	1349.36	2180.98
44	1283.36	813.601		44	1588.51	2491.91
45	1102.68	985.169		45	2056.41	2477.84
46	889.986	1047.48		46	2582.43	2368.63
47	777.659	961.995		47	2977.14	2178.72
48	824.266	902.288		48	3059.44	1777.29
49	1036.76	846.475		49	2944.84	1444.39
50	1435.29	762.911		50	2568.05	1333.36
51	1997.56	813.978		51	2238.36	1518.6
52	2286.09	1063.78		52	2123.17	1632.48
53	2103.47	1268.92		53	1854.06	1646.27
54	1857.87	1305.44		54	1488.63	1584.87
55	1777.02	1264.86		55	1285.46	1489.05
56	1684.92	1185.23		56	1289.99	1318.27
57	1681.14	1230.62		57	1420.48	1237.82
58	1866.03	1380.86		58	1524.77	1281.59
59	2126.34	1546.57		59	1558.46	1422.38
60	2314.67	1691.6		60	1714.65	1598.46
61	2549.61	1793.86		61	1898.28	1638.77
62	2723.85	1895.62		62	1961.48	1589.26
63	2496.03	1828.69		63	1889.02	1439.81
64	2225.97	1729.92		64	1626.67	1091.14
65	2241.53	1528.21		65	1389.13	796.974
66	2367.32	1326.12		66	1367.41	782.932
67	2343.11	1292.26		67	1395.87	925.499
68	2032.78	1247.59		68	1400.03	942.707
69	1731.71	1199.52		69	1371.05	922.789
70	1656.23	1169.38		70	1441.49	997.264
71	1705.65	1178.51		71	1692.33	1104.45
72	1734.05	1342.89		72	1629.91	1206.15
73	1671.62	1687.52		73	1481.92	1143.24
74	1600.65	1937.44		74	1298.06	1173.38
75	1631.43	2041.12		75	1315.55	1285.75
76	1833.43	2102.35		76	1517	1636.79
77	2115.43	2249.84		77	1789.07	2083.14
78	2375.13	2378.47		78	1870.67	2531
79	2453	2191.25		79	1840.75	2751.62
80
81
82
83
84
85
86
87
88
89

## Sheet: ED_Fig.8d
Distance (um)
FISH-HP1	FISH-MED6
0.463	0.313
1.3833	0.578
0.888	0.1597
1.045	0.0856
0.69	0.1255
1.8135	0.2322
1.5144	0.0698
2.62	0.0833
1.1812	0.2802
0.8215	0.0826
1.3282	0.4021
0.6445	0.2691
0.6648	0.6843
2.339	0.0766
0.811	0.2742
0.744	0.1648
0.3683	0.3316
1.0159	0.6477
0.8009	0.7404
1.8495	0.1161
0.7351	0.0644
0.5853	0.3638
0.3991	0.1639
1.15	0.162
1.896	0.1798
0.4803	0.0542
0.3699	0.1428
0.6366	0.0499
1.1198	0.092
0.8114	0.0622
