# Supplementary material for: Cohesin prevents cross-domain gene coactivation
Source: Nat Genet. 2024 Jul 24;56(8):1654–64. doi: 10.1038/s41588-024-01852-1 (PMC11319207; doi:10.1038/s41588-024-01852-1)
Supplement: Supplementary file 23 — Statistical source data. [file 41588_2024_1852_MOESM23_ESM.xls]

## Sheet: ED_Fig.10d
	Ctrl			RAD21(-)
H2B	0.878	0.884	0.739	0.839	0.84	0.806
H2AZ	0.789	0.819	0.779	0.82	0.801	0.763
MED1	0.647	0.326	0.365	0.434	0.437	0.547
MED6	0.401	0.397	0.398	0.363	0.329	0.401
BRD4	0.465	0.444	0.638	0.558	0.588	0.496
OCT4	0.629	0.689	0.578	0.577	0.624	0.56
TBP	0.573	0.536	0.516	0.555	0.497	0.536

## Sheet: ED_Fig.10e
	Ctrl			RAD21(-)
H2B	0.016	0.018	0.026	0.023	0.023	0.023
H2AZ	0.023	0.03	0.032	0.024	0.023	0.028
MED1	0.039	0.023	0.03	0.029	0.036	0.032
MED6	0.032	0.029	0.033	0.029	0.033	0.034
BRD4	0.023	0.024	0.031	0.021	0.023	0.027
OCT4	0.014	0.012	0.014	0.016	0.011	0.017
TBP	0.021	0.025	0.027	0.025	0.029	0.021

## Sheet: ED_Fig.10f
	Ctrl			RAD21(-)
MED1	0.31	0.199	0.248	0.241	0.278	0.25
MED6	0.375	0.316	0.349	0.333	0.316	0.289
BRD4	0.274	0.233	0.251	0.247	0.254	0.28
OCT4	0.198	0.173	0.218	0.221	0.199	0.246
TBP	0.255	0.253	0.263	0.257	0.264	0.266

## Sheet: ED_Fig.10g
	Ctrl			RAD21(-)
MED1	0.569	0.453	0.532	0.365	0.505	0.596
MED6	0.737	0.62	0.623	0.536	0.663	0.537
BRD4	0.378	0.357	0.398	0.358	0.35	0.41
OCT4	0.252	0.248	0.352	0.34	0.272	0.414
TBP	0.417	0.51	0.463	0.407	0.576	0.473
